# Supplementary material for: Maternal age affects equine day 8 embryo gene expression both in trophoblast and inner cell mass
Source: BMC Genomics. 2022 Jun 15;23:443. doi: 10.1186/s12864-022-08593-7 (PMC9199136; doi:10.1186/s12864-022-08593-7)
Supplement: Supplementary file 3 — Additional file 3: Supplementary Table 1. Sex, diameter, RNA yield and mare age group of each equine embryo at Day 8 post-ovulation. Embryo ID, mare age group, embryo sex and diameter and RNA yield for each embryo are represented in columns while each line represents one individual embryo. OM: old mares; YM: young mares. [file 12864_2022_8593_MOESM3_ESM.xlsx]

## Sheet: taille_qteARN
Embryo_ID	Mare age group	Embryo sex	Emryo diameter	RNA yeld
OM_E1	OM	femelle	409	16
OM_E2	OM	male	519	84.587
OM_E3	OM	femelle	906	111.77
OM_E4	OM	male	1836	1266.5
OM_E5	OM	femelle	1922	1028.5
OM_E6	OM	male	2063	1402.5
YM_E1	YM	femelle	603	47.81
YM_E2	YM	femelle	834	96
YM_E3	YM	femelle	1094	156.28
YM_E4	YM	male	1313	410
YM_E5	YM	femelle	2643	2915.5
