# Supplementary material for: Maternal age affects equine day 8 embryo gene expression both in trophoblast and inner cell mass
Source: BMC Genomics. 2022 Jun 15;23:443. doi: 10.1186/s12864-022-08593-7 (PMC9199136; doi:10.1186/s12864-022-08593-7)
Supplement: Supplementary file 4 — Additional file 4: Supplementary Table 2. Differential gene analysis using DeSeq2 in ICMandTE of equine embryo at Day 8 post-ovulation. Equine ensemble ID, orthologue human Ensembl ID, Orthologue human Entrez Gene ID, gene description, normalized counts for each sample of ICM and parameters obtained after Deseq2 analysis (log2FoldChange, pvalue and padj (after FDR correction)) of genes expressed in ICM enriched part (before gene expression deconvolution using DeMixT) of OM and YM embryos. Young group was the reference group. ICM: Inner cell mass; OM: old mares; YM: young mares. [file 12864_2022_8593_MOESM4_ESM.csv]

Geneid	ortholog_ensg	ortholog_name	description	OM_E1	OM_E2	OM_E3	OM_E4	OM_E5	OM_E6	YM_E1	YM_E2	YM_E3	YM_E4	YM_E5	log2FoldChange	pvalue	padj
ENSECAG00000037199	ENSG00000197061	H4C3	H4 clustered histone 3	453.0791019	675.086089	544.3007729	387.0289438	302.6907367	377.5251296	778.5415822	1028.60072	1130.959036	1127.06696	574.2037131	-1.145337469	4.98E-12	6.76E-08
ENSECAG00000038654	NA	NA	LncRNA	88.49952733	61.90380494	24.79216771	27.15992588	20.91317818	29.13784557	141.0894134	191.2625059	185.1103089	165.3687767	48.59269787	-1.955994263	1.25E-10	8.44E-07
ENSECAG00000021479	ENSG00000008311	AASS	aminoadipate-semialdehyde synthase [Source:HGNC Symbol;Acc:HGNC:17366]	3366.829844	4218.660653	2183.964592	1816.320043	1281.207337	1202.252846	4281.128766	4302.65338	4980.928706	4017.083201	1675.638198	-0.893310563	9.47E-10	4.28E-06
ENSECAG00000014430	ENSG00000143891	GALM	galactose mutarotase [Source:HGNC Symbol;Acc:HGNC:24063]	640.6596218	614.8553599	1027.748043	920.0424892	1309.82537	1159.179509	526.9604595	526.3483921	635.7077713	558.1196214	903.8241803	0.662738722	1.56E-07	0.000527915
ENSECAG00000019207	ENSG00000143799	PARP1	poly(ADP-ribose) polymerase 1 [Source:HGNC Symbol;Acc:HGNC:270]	1083.157258	885.893641	732.4958641	589.0308925	642.8050555	537.1498488	1308.05185	1243.95929	1109.038079	1092.615132	720.791685	-0.555948479	1.95E-07	0.000527959
ENSECAG00000007743	ENSG00000118058	KMT2A	lysine methyltransferase 2A [Source:HGNC Symbol;Acc:HGNC:7132]	92.34733287	120.4614583	83.39183684	127.3121526	84.75340629	84.87981102	174.2369261	237.9486293	209.4669285	247.0688271	103.6644221	-1.099457762	3.45E-07	0.000779796
ENSECAG00000011655	ENSG00000078674	PCM1	pericentriolar material 1 [Source:HGNC Symbol;Acc:HGNC:8727]	1048.527009	1257.316471	936.4677894	1083.002045	793.6000771	838.6632074	1319.101021	1623.472294	1773.973793	1491.272004	1141.9284	-0.639513421	1.11E-06	0.002156029
ENSECAG00000036105	ENSG00000148773	MKI67	marker of proliferation Ki-67 [Source:HGNC Symbol;Acc:HGNC:7107]	2753.104861	3247.440146	2576.131608	3378.015781	2948.758123	2935.321226	3991.300513	3906.574332	4941.146227	5246.521309	3147.996943	-0.594559972	1.78E-06	0.003009415
ENSECAG00000011782	ENSG00000213741	RPS29	ribosomal protein S29 [Source:HGNC Symbol;Acc:HGNC:10419]	10164.94028	15649.95112	23101.79264	14023.00923	26413.34404	24346.57027	8634.502111	9205.449347	7541.621312	11463.59984	12425.96272	0.947416761	2.60E-06	0.003528423
ENSECAG00000004868	ENSG00000044446	PHKA2	phosphorylase kinase regulatory subunit alpha 2 [Source:HGNC Symbol;Acc:HGNC:8926]	187.5805199	84.49032836	152.1337564	86.57226375	73.74647041	72.21118251	298.327615	213.0995636	263.8633789	234.2724337	146.5879719	-1.057469837	2.54E-06	0.003528423
ENSECAG00000035582	NA	NA	LncRNA	378.0468939	442.5285515	261.4446777	297.0616893	387.444143	421.8653294	223.5332272	180.720478	219.2095763	213.6013366	172.5040774	0.801676819	8.84E-06	0.009995072
ENSECAG00000015727	ENSG00000077264	PAK3	p21 (RAC1) activated kinase 3 [Source:HGNC Symbol;Acc:HGNC:8592]	1.923902768	2.509613714	0	0	1.100693588	7.601177106	21.24840563	42.92111352	19.48529567	32.48315257	5.669148084	-3.910287815	8.84E-06	0.009995072
ENSECAG00000011930	ENSG00000129538	RNASE1	ribonuclease A family member 1, pancreatic [Source:HGNC Symbol;Acc:HGNC:10044]	566.5893652	214.1537036	281.7291785	81.47977764	182.7151356	73.47804536	815.0888398	1347.873565	623.5294615	1522.770819	191.1312783	-2.061584641	1.20E-05	0.012478515
ENSECAG00000020763	ENSG00000008394	MGST1	microsomal glutathione S-transferase 1 [Source:HGNC Symbol;Acc:HGNC:7061]	5019.462322	4711.381479	7012.802712	13714.06507	11480.23412	13850.61155	3916.506125	4079.76479	5359.268197	6288.935205	17568.68991	0.466069953	1.39E-05	0.012554176
ENSECAG00000011960	ENSG00000100418	DESI1	desumoylating isopeptidase 1 [Source:HGNC Symbol;Acc:HGNC:24577]	317.4439567	362.2209127	305.3944295	280.0867356	261.965074	231.8359017	536.309758	468.3672388	383.2108149	434.0930388	315.8525361	-0.568872926	1.30E-05	0.012554176
ENSECAG00000029603	ENSG00000168298	H1-4	H1.4 linker histone, cluster member [Source:HGNC Symbol;Acc:HGNC:4718]	237.6019919	258.4902125	261.4446777	164.6570507	176.1109741	197.6306048	348.4738523	304.9658066	400.2604486	508.9027235	223.5264102	-0.793523349	2.06E-05	0.01744918
ENSECAG00000024403	ENSG00000157851	DPYSL5	dihydropyrimidinase like 5 [Source:HGNC Symbol;Acc:HGNC:20637]	16.35317353	33.46151618	22.53833428	33.94990735	5.503467941	73.47804536	86.69349496	155.8714123	98.23836568	75.79402266	29.96549702	-2.116981351	2.75E-05	0.021929912
ENSECAG00000016147	ENSG00000133026	MYH10	myosin heavy chain 10 [Source:HGNC Symbol;Acc:HGNC:7568]	1101.434335	1275.720305	1019.859626	1004.917258	708.8466708	934.9447841	1480.588904	2005.997306	1710.646582	1233.37546	1103.054242	-0.621746227	3.18E-05	0.023985419
ENSECAG00000008777	ENSG00000131711	MAP1B	microtubule associated protein 1B [Source:HGNC Symbol;Acc:HGNC:6836]	203.9336934	73.6153356	144.2453394	33.94990735	14.30901665	46.87392549	328.9253191	453.3071989	265.4871535	109.2615132	63.17050723	-1.407435314	4.52E-05	0.029870974
ENSECAG00000016652	ENSG00000110841	PPFIBP1	PPFIA binding protein 1 [Source:HGNC Symbol;Acc:HGNC:9249]	127.9395341	197.4229455	116.0724215	149.3795923	91.35756782	184.9619762	211.63412	167.1664421	214.3382524	257.8965446	176.5534689	-0.723091882	4.42E-05	0.029870974
ENSECAG00000005273	ENSG00000242616	GNG10	G protein subunit gamma 10 [Source:HGNC Symbol;Acc:HGNC:4402]	942.7123564	688.4706955	927.4524557	865.7226375	1170.037284	957.7483154	728.3953449	727.3999239	656.8168416	636.8666579	960.5156612	0.422084642	4.63E-05	0.029870974
ENSECAG00000006801	ENSG00000123609	NMI	N-myc and STAT interactor [Source:HGNC Symbol;Acc:HGNC:7854]	26.93463875	10.03845486	37.18825156	16.97495368	30.81942047	31.67157128	6.799489801	5.271013941	6.495098557	0.984337957	37.2544017	2.276139181	6.98E-05	0.041238302
ENSECAG00000012554	ENSG00000163607	GTPBP8	GTP binding protein 8 (putative) [Source:HGNC Symbol;Acc:HGNC:25007]	486.7474003	352.1824578	366.2479321	665.4181841	540.4405518	468.7392549	249.8812502	271.833719	310.1409561	320.8941738	306.9438749	0.693494391	6.99E-05	0.041238302
ENSECAG00000024332	ENSG00000175315	CST6	cystatin E/M [Source:HGNC Symbol;Acc:HGNC:2478]	2333.694058	1013.88394	1437.945727	2121.869209	4161.722457	4911.627273	611.9540821	1065.497818	1238.128162	1237.312811	5304.70285	0.955406591	7.88E-05	0.044518776
ENSECAG00000016603	ENSG00000102226	USP11	ubiquitin specific peptidase 11 [Source:HGNC Symbol;Acc:HGNC:12609]	1671.871506	1832.854549	1650.932986	2731.270046	2029.678977	2670.54689	2413.818879	3289.865701	2877.328661	2548.45097	3416.06666	-0.53435772	9.25E-05	0.048264007
ENSECAG00000004931	ENSG00000247626	mars-02	methionyl-tRNA synthetase 2, mitochondrial [Source:HGNC Symbol;Acc:HGNC:25133]	453.0791019	385.643974	300.8867627	278.3892403	192.6213779	202.6980562	640.0019775	594.1185713	418.9338569	385.860479	221.0967753	-0.59173017	9.22E-05	0.048264007
ENSECAG00000021749	ENSG00000160200	CBS	cystathionine beta-synthase [Source:HGNC Symbol;Acc:HGNC:1550]	1066.804085	931.9032257	869.9797033	1568.48572	1275.703869	1421.420119	1127.865371	1422.420762	1653.002583	1786.573391	2325.970471	-0.501859666	0.000101867	0.051163582
ENSECAG00000011325	ENSG00000128849	CGNL1	cingulin like 1 [Source:HGNC Symbol;Acc:HGNC:25931]	326.1015192	472.6439161	519.5086052	371.7514855	400.6524661	331.918067	601.7548474	680.7138004	807.0159957	548.2762418	643.0433684	-0.655518386	0.000112778	0.052737166
ENSECAG00000014763	ENSG00000119041	GTF3C3	general transcription factor IIIC subunit 3 [Source:HGNC Symbol;Acc:HGNC:4666]	185.6566171	173.9998842	179.1797575	118.8246757	140.8887793	117.8182451	109.641773	101.6552689	110.4166755	97.4494577	49.40257616	0.7290042	0.000110538	0.052737166
ENSECAG00000024410	ENSG00000125037	EMC3	ER membrane protein complex subunit 3 [Source:HGNC Symbol;Acc:HGNC:23999]	5008.880857	5112.083135	5446.388479	6199.253082	5994.377281	6369.786415	4150.238587	4282.322326	4618.015074	4968.938005	5494.214372	0.263427042	0.000146012	0.066002164
ENSECAG00000012493	ENSG00000142494	SLC47A1	solute carrier family 47 member 1 [Source:HGNC Symbol;Acc:HGNC:25588]	332.8351789	300.3171077	185.9412578	78.08478691	169.5068126	120.3519708	729.2452811	376.5009958	386.4583642	309.0821184	119.0521098	-0.853137549	0.000159927	0.068728677
ENSECAG00000013977	ENSG00000080823	MOK	MOK protein kinase [Source:HGNC Symbol;Acc:HGNC:9833]	14.42927076	30.95190247	13.52300057	13.57996294	2.201387176	15.20235421	45.89655615	48.19212746	32.47549279	37.40484235	12.14817447	-1.635618989	0.00016218	0.068728677
ENSECAG00000009704	ENSG00000164076	CAMKV	CaM kinase like vesicle associated [Source:HGNC Symbol;Acc:HGNC:28788]	252.993214	183.2018011	162.2760068	86.57226375	137.5866985	136.8211879	363.7727043	358.428948	253.3088437	202.7736191	227.5758017	-0.725082376	0.000171107	0.070314588
ENSECAG00000006865	ENSG00000172586	CHCHD1	coiled-coil-helix-coiled-coil-helix domain containing 1 [Source:HGNC Symbol;Acc:HGNC:23518]	5596.633153	5782.986534	6586.828194	6694.92173	6954.18209	7668.320837	4486.813332	4627.197238	4791.758961	5682.583023	6696.073766	0.319635696	0.0001921	0.076619544
ENSECAG00000009780	ENSG00000156467	UQCRB	ubiquinol-cytochrome c reductase binding protein [Source:HGNC Symbol;Acc:HGNC:12582]	11867.59423	14165.93288	16456.36478	17659.04431	15163.15487	16683.31689	10213.68362	9616.588434	9732.093301	11987.26764	16077.70397	0.417191009	0.000208396	0.080744661
ENSECAG00000037980	NA	LOC100056032	Ral guanine nucleotide dissociation stimulator	2958.000506	1334.277958	1816.589743	1317.256405	2286.140583	1375.813056	1331.000128	1887.022991	539.9050676	543.354552	1617.326961	0.959630949	0.000214522	0.080809168
ENSECAG00000015450	ENSG00000138336	TET1	tet methylcytosine dioxygenase 1 [Source:HGNC Symbol;Acc:HGNC:29484]	1797.887137	1663.873892	1415.407393	1251.054086	772.6868989	1026.158909	1929.355231	1975.124224	1818.627596	1715.701058	1009.108359	-0.433298891	0.000233934	0.085739798
ENSECAG00000018428	ENSG00000120694	HSPH1	heat shock protein family H (Hsp110) member 1 [Source:HGNC Symbol;Acc:HGNC:16969]	4292.227076	4468.785486	4502.032273	4355.773113	4152.916908	4026.090141	6399.169839	6073.714064	6443.949656	5269.161082	4150.626276	-0.387644346	0.000248262	0.088597044
ENSECAG00000024558	ENSG00000138778	CENPE	centromere protein E [Source:HGNC Symbol;Acc:HGNC:1856]	2477.986765	3258.315138	3047.182795	3744.674781	2891.522056	2793.432587	3640.276852	3816.214093	5016.651748	4540.750994	3399.059216	-0.494733004	0.000317462	0.094070888
ENSECAG00000015391	ENSG00000106348	IMPDH1	inosine monophosphate dehydrogenase 1 [Source:HGNC Symbol;Acc:HGNC:6052]	381.8946995	427.4708692	331.3135139	234.2543607	281.7775586	264.7743359	479.3640309	581.3175375	481.4491805	461.6545016	255.1116638	-0.510894592	0.000321486	0.094070888
ENSECAG00000024127	ENSG00000117724	CENPF	centromere protein F [Source:HGNC Symbol;Acc:HGNC:1857]	1714.197366	2094.690913	1892.093163	1621.108076	1568.488363	1804.0127	2170.737119	2292.891064	2220.511819	2280.711045	1985.011708	-0.336627583	0.000285695	0.094070888
ENSECAG00000007942	ENSG00000113368	LMNB1	lamin B1 [Source:HGNC Symbol;Acc:HGNC:6637]	377.0849426	445.8747031	295.2521791	426.0713373	521.7287608	369.9239525	282.1788267	262.7976951	267.9228155	256.9122067	222.7165319	0.640900923	0.000277958	0.094070888
ENSECAG00000012682	ENSG00000169599	NFU1	NFU1 iron-sulfur cluster scaffold [Source:HGNC Symbol;Acc:HGNC:16287]	2255.775996	2661.027075	3011.12146	3878.776915	4465.513887	3329.315572	2111.241583	2233.403907	2150.68951	2441.158132	3740.017979	0.404367374	0.000301616	0.094070888
ENSECAG00000009872	ENSG00000134318	ROCK2	Rho associated coiled-coil containing protein kinase 2 [Source:HGNC Symbol;Acc:HGNC:10252]	200.0858879	243.4325302	180.3066743	142.5896109	178.3123613	160.8915821	351.023661	249.9966612	306.8934068	330.7375534	156.3065115	-0.63339781	0.000326033	0.094070888
ENSECAG00000020681	ENSG00000163930	BAP1	BRCA1 associated protein 1 [Source:HGNC Symbol;Acc:HGNC:950]	606.9913233	533.7111831	469.9242698	376.8439716	331.30877	329.3843413	733.4949622	715.351892	578.0637716	517.7617652	404.1292706	-0.415295942	0.000285998	0.094070888
ENSECAG00000011517	ENSG00000151746	BICD1	BICD cargo adaptor 1 [Source:HGNC Symbol;Acc:HGNC:1049]	299.1668804	296.9709561	255.8100941	286.8767171	205.829701	279.9766901	339.97449	459.3312149	405.1317725	409.4845899	268.0697166	-0.55091904	0.000298687	0.094070888
ENSECAG00000020415	ENSG00000114023	FAM162A	family with sequence similarity 162 member A [Source:HGNC Symbol;Acc:HGNC:17865]	2952.228798	2185.037007	2611.066026	2894.229602	2654.872935	3108.881436	1708.371812	2176.928758	2189.660101	1927.333719	2500.094305	0.422623023	0.000324313	0.094070888
ENSECAG00000009485	ENSG00000166123	GPT2	glutamic--pyruvic transaminase 2 [Source:HGNC Symbol;Acc:HGNC:18062]	806.1152599	921.8647709	567.9660239	332.709092	289.4824137	347.1204212	832.9375006	862.1872803	700.6587569	680.177528	315.8525361	-0.450743499	0.000341409	0.096455031
ENSECAG00000019312	ENSG00000083642	PDS5B	PDS5 cohesin associated factor B [Source:HGNC Symbol;Acc:HGNC:20418]	905.1962524	1007.191637	874.4873701	857.2351606	640.6036683	689.173391	1338.649554	1063.991814	1321.752556	1325.903228	556.3863906	-0.494432512	0.000378006	0.104615202
ENSECAG00000023311	ENSG00000103994	ZNF106	zinc finger protein 106 [Source:HGNC Symbol;Acc:HGNC:12886]	2705.007292	3426.459257	2838.703203	2211.836464	2654.872935	2203.074498	4276.879085	3865.912225	4385.815301	3690.282999	2163.994812	-0.453470668	0.000432362	0.116452426
ENSECAG00000011530	ENSG00000155363	MOV10	Mov10 RISC complex RNA helicase [Source:HGNC Symbol;Acc:HGNC:7200]	1632.431499	1156.931922	966.8945407	823.2852533	607.5828607	755.0502592	1720.27092	1573.02116	1305.51481	1285.545371	765.3349914	-0.465990508	0.000437952	0.116452426
ENSECAG00000010616	ENSG00000113758	DBN1	drebrin 1 [Source:HGNC Symbol;Acc:HGNC:2695]	633.9259621	528.6919557	455.2743525	288.5742125	337.9129316	247.038256	710.5466842	807.218135	545.5882788	503.9810338	470.539291	-0.525961195	0.000462066	0.120501355
ENSECAG00000019795	ENSG00000150347	ARID5B	AT-rich interaction domain 5B [Source:HGNC Symbol;Acc:HGNC:17362]	19.23902768	31.78844037	68.74191956	56.01734713	46.2291307	74.74490821	90.09323986	75.30019916	100.6740276	102.3711475	139.2990672	-1.074120946	0.000511889	0.128550599
ENSECAG00000024092	ENSG00000100401	RANGAP1	Ran GTPase activating protein 1 [Source:HGNC Symbol;Acc:HGNC:9854]	1767.104693	1507.441304	1720.801822	1500.585905	1751.203499	1429.021296	2148.638777	2043.647405	1994.807144	1955.87952	2019.836475	-0.287485299	0.000503103	0.128550599
ENSECAG00000030797	ENSG00000147586	MRPS28	mitochondrial ribosomal protein S28 [Source:HGNC Symbol;Acc:HGNC:14513]	1108.167994	1254.806857	1425.549643	1417.408632	1337.34271	1549.373267	940.0294649	975.8905811	963.7102484	1171.362168	1126.540712	0.34718595	0.000547835	0.128682533
ENSECAG00000039942	ENSG00000197363	ZNF517	zinc finger protein 304	44.24976367	51.86535008	32.68058471	67.8998147	70.44438964	44.34019979	112.1915817	137.7993645	100.6740276	84.65306427	87.46685616	-1.004673931	0.000550371	0.128682533
ENSECAG00000021501	ENSG00000140740	UQCRC2	ubiquinol-cytochrome c reductase core protein 2 [Source:HGNC Symbol;Acc:HGNC:12586]	16325.27694	16199.55652	17853.7415	24252.11632	21724.38935	22585.63091	14339.27405	13931.28985	15796.07969	16566.40781	21583.25664	0.265868269	0.000524904	0.128682533
ENSECAG00000036837	ENSG00000147586	MRPS28	mitochondrial ribosomal protein S28 [Source:HGNC Symbol;Acc:HGNC:14513]	1108.167994	1253.970319	1425.549643	1419.106127	1336.242016	1551.906993	939.1795287	975.8905811	963.7102484	1171.362168	1128.970347	0.347074267	0.000550116	0.128682533
ENSECAG00000008787	ENSG00000147082	CCNB3	cyclin B3 [Source:HGNC Symbol;Acc:HGNC:18709]	302.0527346	338.7978514	315.5366799	185.0269951	135.3853113	252.1057074	484.4636483	440.5061651	503.3701382	314.9881461	236.484463	-0.671926265	0.000606099	0.138926372
ENSECAG00000009059	ENSG00000249209	AP000311.1	novel protein similar to ATP synthase delta (OSCP) subunit domain	32119.55671	36609.40832	46612.65604	44078.86221	44134.51081	50431.27637	27504.78618	28467.24029	29533.21314	36309.2742	42540.47735	0.363152969	0.000614673	0.138926372
ENSECAG00000020642	ENSG00000068323	TFE3	transcription factor binding to IGHM enhancer 3 [Source:HGNC Symbol;Acc:HGNC:11752]	135.6351452	130.4999131	122.8339218	103.5472174	99.06242294	116.5513823	237.1322068	326.8028643	211.9025904	131.9012862	152.25712	-0.758635081	0.000636882	0.14158627
ENSECAG00000010552	ENSG00000157654	PALM2AKAP2	PALM2 and AKAP2 fusion [Source:HGNC Symbol;Acc:HGNC:33529]	78.88001349	101.2210865	65.36116942	61.10983323	49.53121147	59.542554	105.3920919	139.3053684	116.0998867	111.2301891	69.64953361	-0.740350105	0.000650022	0.142176592
ENSECAG00000015144	ENSG00000182985	CADM1	cell adhesion molecule 1 [Source:HGNC Symbol;Acc:HGNC:5951]	722.4254894	650.8264898	562.3314403	356.4740272	324.7046085	271.1086501	794.6903704	868.9642983	755.8670946	497.0906681	403.3193923	-0.448845328	0.000730184	0.143822104
ENSECAG00000010897	ENSG00000134954	ETS1	ETS proto-oncogene 1, transcription factor [Source:HGNC Symbol;Acc:HGNC:3488]	18.2770763	22.58652342	21.41141757	23.76493515	8.805548705	51.94137689	36.54725768	82.07721708	51.96078846	48.23255987	75.31868169	-1.467241973	0.000680514	0.143822104
ENSECAG00000016586	ENSG00000070081	NUCB2	nucleobindin 2 [Source:HGNC Symbol;Acc:HGNC:8044]	4391.308068	4178.506833	4459.209438	7596.29177	7462.702528	7490.960038	3010.474109	3514.260295	5137.622959	4087.955534	6593.219222	0.42039573	0.00068979	0.143822104
ENSECAG00000008960	ENSG00000151148	UBE3B	ubiquitin protein ligase E3B [Source:HGNC Symbol;Acc:HGNC:13478]	586.7903443	608.9995945	569.0929406	753.6879432	671.4230888	510.545729	954.4783808	1030.859726	796.4614606	838.655939	738.6090076	-0.501776824	0.000674216	0.143822104
ENSECAG00000018527	ENSG00000116539	ASH1L	ASH1 like histone lysine methyltransferase [Source:HGNC Symbol;Acc:HGNC:19088]	258.7649223	362.2209127	290.7445122	247.8343237	291.6838009	243.2376674	453.8659442	439.0001611	388.8940261	432.1243629	262.4005685	-0.510819785	0.000713643	0.143822104
ENSECAG00000020551	ENSG00000101444	AHCY	adenosylhomocysteinase [Source:HGNC Symbol;Acc:HGNC:343]	7059.761208	5869.149939	5322.427641	4493.270238	4904.690629	4370.676836	6930.379979	9295.056584	6263.710671	7187.635759	6952.805186	-0.445206735	0.000720087	0.143822104
ENSECAG00000010948	ENSG00000101084	RAB5IF	RAB5 interacting factor [Source:HGNC Symbol;Acc:HGNC:15870]	6261.341559	5962.842184	6971.106793	8047.825538	8542.482938	8130.725778	4984.026024	5405.801297	5237.485099	6302.715936	8852.779673	0.289979599	0.000731784	0.143822104
ENSECAG00000024297	ENSG00000196739	COL27A1	collagen type XXVII alpha 1 chain [Source:HGNC Symbol;Acc:HGNC:22986]	48.0975692	76.96148722	31.55366799	69.59731007	39.62496917	48.14078834	69.69477046	108.4322868	55.20833774	130.9169482	60.74087233	-0.948683843	0.000750602	0.145413147
ENSECAG00000020262	ENSG00000080802	CNOT4	CCR4-NOT transcription complex subunit 4 [Source:HGNC Symbol;Acc:HGNC:7880]	550.2361917	580.5573058	533.0316058	529.6185547	473.2982429	480.1410205	691.8480872	634.7806789	689.2923344	664.4281207	578.2531046	-0.337309165	0.000782364	0.149431516
ENSECAG00000039324	NA	LOC100055813	Cytochrome c oxidase subunit 6C	23952.58946	25799.66552	30692.70362	29173.15539	28997.77258	33146.19963	18243.88107	18449.3018	18207.38503	24584.8248	31386.83343	0.387013938	0.000820571	0.154552307
ENSECAG00000002415	ENSG00000140522	RLBP1	retinaldehyde binding protein 1 [Source:HGNC Symbol;Acc:HGNC:10024]	0	6.692303237	0	5.092486103	0	12.66862851	9.349298476	8.283021907	13.80208443	12.79639344	2.429634893	-3.825443634	0.000876769	0.162874795
ENSECAG00000020637	ENSG00000204469	PRRC2A	proline rich coiled-coil 2A [Source:HGNC Symbol;Acc:HGNC:13918]	1567.018805	1439.681734	1471.753229	1054.144623	1455.116924	1060.364206	1848.61129	2063.225457	1798.330413	1775.745674	1363.025175	-0.361519693	0.000893527	0.163744843
ENSECAG00000034826	ENSG00000178096	BOLA1	bolA family member 1 [Source:HGNC Symbol;Acc:HGNC:24263]	1207.248987	1432.989431	1366.949974	1488.703437	1342.846178	1613.983272	1013.12398	935.9814755	1053.829741	1203.845321	1305.523816	0.31400535	0.000911055	0.164730884
ENSECAG00000016261	ENSG00000137831	UACA	uveal autoantigen with coiled-coil domains and ankyrin repeats [Source:HGNC Symbol;Acc:HGNC:15947]	1628.583693	1896.43143	1357.93464	1234.079132	1023.645037	1288.399519	1689.673215	1914.131063	1897.380666	1741.293845	1308.763329	-0.365095945	0.000953185	0.170080724
ENSECAG00000007536	ENSG00000127311	HELB	DNA helicase B [Source:HGNC Symbol;Acc:HGNC:17196]	886.9191761	1312.527972	910.548705	626.3757906	528.3329223	437.0676836	1240.056952	1396.065692	1186.167374	1016.821109	414.6576885	-0.479021674	0.000990758	0.174489196
ENSECAG00000043138	NA	LOC106780978	Ral guanine nucleotide dissociation stimulator-like	1378.476333	739.4995077	832.7914517	638.2582582	1029.148505	649.9006426	723.2957275	829.0551927	307.7052941	332.7062293	805.8289063	0.789794197	0.001055812	0.178588655
ENSECAG00000014564	ENSG00000120686	UFM1	ubiquitin fold modifier 1 [Source:HGNC Symbol;Acc:HGNC:20597]	2055.690108	2553.113685	3067.467296	3242.216152	3162.292679	3939.943467	1937.854593	2056.448439	2318.750185	2308.272508	2917.991507	0.356620027	0.001037948	0.178588655
ENSECAG00000004975	ENSG00000108256	NUFIP2	nuclear FMR1 interacting protein 2 [Source:HGNC Symbol;Acc:HGNC:17634]	815.7347737	1174.499218	1039.01721	1315.55891	1222.870576	1067.965383	1222.208292	1655.098377	1533.655147	1536.55155	1374.363471	-0.457007089	0.00110622	0.178588655
ENSECAG00000043303	NA	NA	LncRNA	51.94537474	60.23072913	57.47275242	120.5221711	89.15618064	110.217068	33.997449	33.88508962	47.08946454	40.35785622	65.60014212	0.807545519	0.001043224	0.178588655
ENSECAG00000036065	NA	NA	LncRNA	55.79318028	110.4230034	305.3944295	91.66474985	225.6421856	357.255324	92.64304853	59.48715733	56.83211238	81.7000504	59.12111574	1.389307738	0.001094475	0.178588655
ENSECAG00000024684	ENSG00000165629	ATP5F1C	ATP synthase F1 subunit gamma [Source:HGNC Symbol;Acc:HGNC:833]	32314.83285	31466.37328	35884.40893	40963.95821	39851.71205	44251.51939	26840.13605	26296.33555	28221.20323	33044.2252	42834.46317	0.263934257	0.001090743	0.178588655
ENSECAG00000010346	ENSG00000154654	NCAM2	neural cell adhesion molecule 2 [Source:HGNC Symbol;Acc:HGNC:7657]	4.80975692	10.03845486	4.507666856	8.487476838	3.302080765	12.66862851	10.1992347	21.83705776	35.72304206	26.57712483	12.95805276	-1.962034312	0.001084271	0.178588655
ENSECAG00000024775	ENSG00000105287	PRKD2	protein kinase D2 [Source:HGNC Symbol;Acc:HGNC:17293]	100.0429439	87.83647998	95.7879207	89.96725448	89.15618064	108.9502052	170.8371812	167.1664421	230.5759988	122.0579066	127.1508928	-0.72658747	0.001125447	0.179555107
ENSECAG00000009632	ENSG00000041357	PSMA4	proteasome 20S subunit alpha 4 [Source:HGNC Symbol;Acc:HGNC:9533]	9997.560735	10954.46386	11698.52241	11310.41163	10582.06816	11430.9035	8183.185975	8396.725208	9275.00074	9749.86746	9212.365637	0.27259742	0.001157928	0.179598781
ENSECAG00000014267	ENSG00000131669	NINJ1	ninjurin 1 [Source:HGNC Symbol;Acc:HGNC:7824]	334.7590817	309.5190247	259.1908442	154.4720784	259.7636868	164.6921706	379.0715564	460.8372188	362.9136319	340.580933	375.7835302	-0.584125968	0.001165452	0.179598781
ENSECAG00000019590	ENSG00000101004	NINL	ninein like [Source:HGNC Symbol;Acc:HGNC:29163]	603.1435178	670.9033995	667.1346947	1230.684141	1186.547688	1066.698521	468.31486	665.6537605	602.4203912	481.3412608	1171.893897	0.48517728	0.001164949	0.179598781
ENSECAG00000015003	ENSG00000107020	PLGRKT	plasminogen receptor with a C-terminal lysine [Source:HGNC Symbol;Acc:HGNC:23633]	648.3552329	662.5380204	707.7036964	1473.425979	1231.676125	1256.727948	501.4623728	565.5044957	768.8572917	609.3051951	1311.192964	0.435258794	0.001236278	0.188372663
ENSECAG00000000901	ENSG00000169641	LUZP1	leucine zipper protein 1 [Source:HGNC Symbol;Acc:HGNC:14985]	257.8029709	171.4902704	215.2410924	157.8670692	212.4338625	163.4253078	367.1724492	398.3380535	459.5282229	346.4869607	142.5385804	-0.717711265	0.001266935	0.18958867
ENSECAG00000007797	ENSG00000099956	SMARCB1	SWI/SNF related, matrix associated, actin dependent regulator of chromatin, subfamily b, member 1 [Source:HGNC Symbol;Acc:HGNC:11103]	1086.043113	1148.566543	1067.190128	1055.842119	1033.551279	1118.639897	1166.112501	1417.149748	1301.455373	1384.963505	1415.667265	-0.317111774	0.001307445	0.18958867
ENSECAG00000026993	ENSG00000218739	CEBPZOS	CEBPZ opposite strand [Source:HGNC Symbol;Acc:HGNC:49288]	1191.857765	1361.047171	1419.91506	1476.82097	1167.835897	1368.211879	922.1808042	892.30736	842.7390378	1096.552484	1230.205134	0.389329077	0.001314161	0.18958867
ENSECAG00000008126	ENSG00000141510	TP53	tumor protein p53 [Source:HGNC Symbol;Acc:HGNC:11998]	1558.361242	1152.749233	1120.155214	721.4355312	812.3118681	744.9153564	1517.136162	1794.403746	1331.495204	1164.471803	934.5995556	-0.372350227	0.001278134	0.18958867
ENSECAG00000012393	ENSG00000086062	B4GALT1	beta-1,4-galactosyltransferase 1 [Source:HGNC Symbol;Acc:HGNC:924]	377.0849426	412.413187	720.0997803	1434.383586	1820.547195	1458.159142	402.8697707	450.295191	649.5098557	672.3028243	1835.184223	0.432467879	0.001309106	0.18958867
ENSECAG00000020614	ENSG00000057019	DCBLD2	discoidin, CUB and LCCL domain containing 2 [Source:HGNC Symbol;Acc:HGNC:24627]	137.5590479	152.2498986	89.02642041	59.41233786	64.9409217	50.67451404	167.4374363	153.6124063	171.3082244	128.9482723	103.6644221	-0.723473851	0.00139443	0.199051148
ENSECAG00000039059	ENSG00000002586	CD99	CD99 molecule (Xg blood group) [Source:HGNC Symbol;Acc:HGNC:7082]	91.38538149	71.9422598	30.42675128	27.15992588	63.84022811	216.6335475	146.1890307	97.8902589	181.0508723	255.9278687	319.9019276	-1.360676943	0.001465721	0.201227276
ENSECAG00000011599	ENSG00000158545	ZC3H18	zinc finger CCCH-type containing 18 [Source:HGNC Symbol;Acc:HGNC:25091]	509.8342336	442.5285515	455.2743525	268.2042681	446.8815968	254.6394331	657.8506382	682.2198044	574.8162223	481.3412608	420.3268365	-0.418095721	0.001473854	0.201227276
ENSECAG00000024740	ENSG00000164692	COL1A2	collagen type I alpha 2 chain [Source:HGNC Symbol;Acc:HGNC:2198]	587.7522957	253.4709851	252.429344	30.55491662	9.906242294	24.07039417	542.2593116	509.0293463	298.7745336	107.2928373	34.01488851	-0.971327985	0.001431454	0.201227276
ENSECAG00000017629	ENSG00000099942	CRKL	CRK like proto-oncogene, adaptor protein [Source:HGNC Symbol;Acc:HGNC:2363]	325.1395678	262.672902	331.3135139	276.6917449	328.0066893	238.170216	497.2126917	600.1425873	445.7261385	368.1423958	309.3735098	-0.502715327	0.001454246	0.201227276
ENSECAG00000000883	ENSG00000091009	RBM27	RNA binding motif protein 27 [Source:HGNC Symbol;Acc:HGNC:29243]	1207.248987	1568.508571	1541.622065	1368.181266	1336.242016	1380.880508	1944.654083	1923.167086	2001.302243	1983.440982	1214.007568	-0.406558451	0.001493957	0.201227276
ENSECAG00000010684	ENSG00000146247	PHIP	pleckstrin homology domain interacting protein [Source:HGNC Symbol;Acc:HGNC:15673]	1149.531904	986.2781895	972.5291242	858.932656	948.797873	743.6484936	1175.461799	1259.772332	1340.425965	1244.203177	1040.693613	-0.344120189	0.001513545	0.201227276
ENSECAG00000034606	ENSG00000125977	EIF2S2	eukaryotic translation initiation factor 2 subunit beta [Source:HGNC Symbol;Acc:HGNC:3266]	12902.65391	13520.12561	14262.25793	12831.36748	14099.88486	14084.98118	10526.46015	9751.375791	10581.32744	12712.72471	11173.89087	0.297805375	0.001501167	0.201227276
ENSECAG00000022280	NA	NA	Protein coding gene	33.66829844	18.4038339	7.888416998	0	7.704855117	12.66862851	43.34674748	42.16811153	69.01042217	33.46749052	21.86671404	-1.697892252	0.001538541	0.201921765
ENSECAG00000006022	ENSG00000109066	TMEM104	transmembrane protein 104 [Source:HGNC Symbol;Acc:HGNC:25984]	582.9425387	644.9707244	959.0061237	940.4124336	1103.995669	1062.897932	657.000702	624.991653	711.213292	502.0123579	972.6638356	0.437596171	0.001548548	0.201921765
ENSECAG00000015430	ENSG00000147586	MRPS28	mitochondrial ribosomal protein S28 [Source:HGNC Symbol;Acc:HGNC:14513]	2511.655064	2957.161493	3113.670881	3405.175707	2999.390028	3751.180902	2159.687948	2207.801839	2414.552889	2866.39213	2657.210695	0.283684294	0.001590964	0.203538377
ENSECAG00000040547	ENSG00000125977	EIF2S2	eukaryotic translation initiation factor 2 subunit beta [Source:HGNC Symbol;Acc:HGNC:3266]	25684.10195	27246.03955	28029.79943	26581.07996	27850.84986	27755.6982	21138.76385	19511.0346	21412.71617	25640.03509	22418.24116	0.281349338	0.001583797	0.203538377
ENSECAG00000033377	NA	LOC100629170	Zinc finger protein 211	820.5445306	1328.422192	704.3229463	1067.724586	515.1245993	768.9857506	1076.019261	1272.573366	1031.908783	1100.489835	641.4236118	-0.459574052	0.001665935	0.209182873
ENSECAG00000042379	ENSG00000134056	MRPS36	mitochondrial ribosomal protein S36 [Source:HGNC Symbol;Acc:HGNC:16631]	3622.708912	4705.525713	5186.070718	5567.784806	5012.558601	5532.39007	3114.166329	3265.769637	3610.46291	4491.534096	4592.009948	0.331276982	0.001655212	0.209182873
ENSECAG00000022962	ENSG00000176454	LPCAT4	lysophosphatidylcholine acyltransferase 4 [Source:HGNC Symbol;Acc:HGNC:30059]	223.1727211	178.1825737	185.9412578	110.3371989	208.0310882	141.8886393	153.8384567	161.8954282	158.3180273	62.99762922	123.9113796	0.636646941	0.001709969	0.212045233
ENSECAG00000022007	ENSG00000169432	SCN9A	sodium voltage-gated channel alpha subunit 9 [Source:HGNC Symbol;Acc:HGNC:10597]	0	3.346151618	0	1.697495368	0	0	8.499362251	9.036023899	21.10907031	5.906027739	0	-4.357321606	0.001720004	0.212045233
ENSECAG00000012658	ENSG00000174917	MICOS13	mitochondrial contact site and cristae organizing system subunit 13 [Source:HGNC Symbol;Acc:HGNC:33702]	4044.043619	4657.843053	5868.982247	5345.412912	7308.605426	7730.397117	3506.836865	3664.860693	3825.61305	4961.063301	6785.160379	0.384114923	0.001755473	0.212250098
ENSECAG00000020072	ENSG00000109920	FNBP4	formin binding protein 4 [Source:HGNC Symbol;Acc:HGNC:19752]	599.2957123	757.0668037	524.016272	488.8786659	456.7878391	451.003175	677.3991714	798.1821111	598.3609546	782.5486755	550.7172425	-0.401896702	0.00176862	0.212250098
ENSECAG00000039017	ENSG00000125977	EIF2S2	eukaryotic translation initiation factor 2 subunit beta [Source:HGNC Symbol;Acc:HGNC:3266]	13319.17886	13951.77917	14701.75545	13357.59105	14533.55814	14652.53573	10880.88355	10103.78072	11053.84586	13195.05031	11653.33883	0.290411388	0.001741618	0.212250098
ENSECAG00000000287	ENSG00000182872	RBM10	RNA binding motif protein 10 [Source:HGNC Symbol;Acc:HGNC:9896]	1572.790513	1397.854839	1732.07099	1429.291099	1677.457028	1627.918764	2010.099172	2110.664582	2384.513058	1703.889003	2053.851363	-0.31277057	0.001830225	0.215588049
ENSECAG00000014621	ENSG00000062582	MRPS24	mitochondrial ribosomal protein S24 [Source:HGNC Symbol;Acc:HGNC:14510]	4684.70324	5906.794144	6278.053014	7153.245479	7057.647287	6963.945092	4183.3861	4674.636364	4671.599637	5717.034852	6146.97628	0.291201829	0.001850563	0.215588049
ENSECAG00000023640	ENSG00000183978	COA3	cytochrome c oxidase assembly factor 3 [Source:HGNC Symbol;Acc:HGNC:24990]	3577.497197	3298.468958	3371.734808	3685.262443	3912.965706	3687.837759	2565.107527	2713.066176	2625.643592	2937.264462	4078.547108	0.312825727	0.001853111	0.215588049
ENSECAG00000024006	ENSG00000169189	NSMCE1	NSE1 homolog, SMC5-SMC6 complex component [Source:HGNC Symbol;Acc:HGNC:29897]	1764.218838	1950.806394	2041.973086	2198.256501	2320.262084	2184.071555	1506.086991	1727.386569	1640.012386	1675.343202	2199.629457	0.270384328	0.001860025	0.215588049
ENSECAG00000021305	ENSG00000086102	NFX1	nuclear transcription factor, X-box binding 1 [Source:HGNC Symbol;Acc:HGNC:7803]	1838.289095	1870.498755	1533.733648	1549.813271	1592.703622	1678.593278	2033.04745	2166.38673	2060.570017	2062.188019	1679.68759	-0.279701509	0.001935097	0.222388588
ENSECAG00000007439	ENSG00000161509	GRIN2C	glutamate ionotropic receptor NMDA type subunit 2C [Source:HGNC Symbol;Acc:HGNC:4587]	1.923902768	2.509613714	5.63458357	0	0	1.266862851	14.44891583	9.78902589	12.17830979	16.73374526	5.669148084	-2.791539386	0.002063027	0.23509835
ENSECAG00000021011	ENSG00000142192	APP	amyloid beta precursor protein [Source:HGNC Symbol;Acc:HGNC:620]	922.5113773	921.028233	460.9089361	560.1734713	467.794775	540.9504374	1085.368559	1080.557858	1027.849347	691.9895835	739.4188859	-0.561857849	0.002093838	0.23662116
ENSECAG00000009552	ENSG00000083168	KAT6A	lysine acetyltransferase 6A [Source:HGNC Symbol;Acc:HGNC:13013]	214.5151586	255.9805988	141.991506	230.85937	214.6352497	114.0176566	254.9808675	306.4718106	358.042308	349.4399746	254.3017855	-0.695900511	0.002152397	0.241228574
ENSECAG00000014842	ENSG00000147526	TACC1	transforming acidic coiled-coil containing protein 1 [Source:HGNC Symbol;Acc:HGNC:11522]	581.9805874	486.8650605	487.9549372	546.5935084	594.3745376	412.9972894	621.3033805	670.9247745	823.2537421	755.9715506	703.7842408	-0.438752369	0.002190812	0.243521273
ENSECAG00000018499	ENSG00000134153	EMC7	ER membrane protein complex subunit 7 [Source:HGNC Symbol;Acc:HGNC:24301]	2346.199426	2310.517692	2864.622287	3540.975337	3626.785373	3500.342057	1981.201341	2145.302674	2431.602522	2709.882394	3339.9381	0.26989713	0.002272335	0.244825406
ENSECAG00000015834	ENSG00000198947	DMD	dystrophin [Source:HGNC Symbol;Acc:HGNC:2928]	287.6234638	179.0191116	144.2453394	93.36224522	25.31595253	74.74490821	317.8761482	424.6931232	267.9228155	136.822976	63.98038552	-0.931988	0.002225635	0.244825406
ENSECAG00000014446	ENSG00000115306	SPTBN1	spectrin beta, non-erythrocytic 1 [Source:HGNC Symbol;Acc:HGNC:11275]	1256.308508	1123.470406	1085.220796	1334.231359	1097.391507	1170.581274	1383.696174	1844.854879	1506.862865	1482.412963	1333.869556	-0.376146623	0.002276105	0.244825406
ENSECAG00000013062	ENSG00000168028	RPSA	Ribosomal protein SA	49509.71384	52657.55148	61715.59385	66818.51015	54971.93987	69671.12249	38723.94435	41305.17125	44928.22049	52908.16517	58857.90529	0.298100062	0.002294634	0.244825406
ENSECAG00000012486	ENSG00000078687	TNRC6C	trinucleotide repeat containing adaptor 6C [Source:HGNC Symbol;Acc:HGNC:29318]	56.75513166	46.84612266	30.42675128	8.487476838	22.01387176	21.53666847	90.09323986	91.11324098	48.71323918	50.20123579	39.68403659	-1.039376533	0.002289221	0.244825406
ENSECAG00000017510	ENSG00000101464	PIGU	phosphatidylinositol glycan anchor biosynthesis class U [Source:HGNC Symbol;Acc:HGNC:15791]	1188.009959	1205.451121	1266.654387	1536.233308	1308.724676	1586.112289	957.8781257	932.2164656	1105.790529	1099.505497	1371.123958	0.289561672	0.002310866	0.244825406
ENSECAG00000020401	ENSG00000114857	NKTR	natural killer cell triggering receptor [Source:HGNC Symbol;Acc:HGNC:7833]	1371.742674	1319.220276	1173.120299	1585.460673	1179.943527	1132.575389	1608.079338	1512.781001	1541.77402	1845.633669	1422.956169	-0.351450159	0.002348209	0.245114063
ENSECAG00000031030	ENSG00000177700	POLR2L	RNA polymerase II subunit L [Source:HGNC Symbol;Acc:HGNC:9199]	3078.244429	2863.469247	3618.529569	2838.212255	3797.392879	3732.177959	2292.277999	2502.225618	2499.801057	2785.676417	3573.18305	0.338534723	0.00234974	0.245114063
ENSECAG00000018554	ENSG00000172809	RPL38	Ribosomal protein L38	14295.55952	17261.95966	21909.51475	17686.20423	21356.75769	24938.19522	11948.40345	13031.45247	11866.54506	16949.31527	20050.9669	0.412149717	0.002399016	0.24646252
ENSECAG00000024692	ENSG00000187527	ATP13A5	ATPase 13A5 [Source:HGNC Symbol;Acc:HGNC:31789]	0	0	0	8.487476838	2.201387176	7.601177106	0.849936225	6.777017924	0	16.73374526	80.17795148	-3.186976739	0.002398675	0.24646252
ENSECAG00000019073	ENSG00000173660	UQCRH	ubiquinol-cytochrome c reductase hinge protein [Source:HGNC Symbol;Acc:HGNC:12590]	16391.65158	18414.70889	21776.53858	23191.18171	22311.05903	22792.12955	13237.75671	13665.48014	14423.99012	19046.93946	23280.76155	0.323803906	0.002467145	0.246563363
ENSECAG00000024644	ENSG00000131437	KIF3A	kinesin family member 3A [Source:HGNC Symbol;Acc:HGNC:6319]	168.3414922	129.6633752	205.098842	215.5819117	134.2846178	167.2258963	243.0817604	245.4786493	238.694872	278.5676417	238.9140978	-0.575947337	0.00245245	0.246563363
ENSECAG00000019739	ENSG00000130508	PXDN	peroxidasin [Source:HGNC Symbol;Acc:HGNC:14966]	82.72781903	26.76921295	27.04600114	28.85742125	22.01387176	12.66862851	141.9393496	145.3293844	43.03002794	41.34219418	89.08661276	-1.273957069	0.002472725	0.246563363
ENSECAG00000015001	ENSG00000139988	RDH12	retinol dehydrogenase 12 [Source:HGNC Symbol;Acc:HGNC:19977]	159.6839298	73.6153356	138.6107558	169.7495368	138.6873921	131.7537365	73.09451536	84.33622306	81.18873196	65.95064309	181.4127387	0.730480528	0.002451266	0.246563363
ENSECAG00000011541	ENSG00000167815	PRDX2	peroxiredoxin 2 [Source:HGNC Symbol;Acc:HGNC:9353]	9368.444529	8274.196414	14200.27751	11293.43668	15900.61957	13746.7288	7593.330235	7566.164011	10093.38316	9874.87838	14361.57185	0.381699494	0.002516916	0.249137956
ENSECAG00000037837	ENSG00000183011	NAA38	N-alpha-acetyltransferase 38, NatC auxiliary subunit [Source:HGNC Symbol;Acc:HGNC:28212]	2167.276468	2128.152429	2888.287538	2213.533959	2464.452944	2856.775729	1637.827106	1815.487802	1562.88309	2151.762773	2164.80469	0.398700777	0.002560628	0.251628133
ENSECAG00000026813	ENSG00000188846	RPL14	ribosomal protein L14 [Source:HGNC Symbol;Acc:HGNC:10305]	38892.65641	46547.47863	50861.13206	40510.72695	50222.44704	55385.97698	34566.90627	33277.41701	32704.44501	41830.4258	39063.66982	0.355022917	0.002595336	0.25320394
ENSECAG00000025128	ENSG00000197181	PIWIL2	piwi like RNA-mediated gene silencing 2 [Source:HGNC Symbol;Acc:HGNC:17644]	83.68977041	56.88457751	64.2342527	76.38729154	119.9756011	62.0762797	49.29630105	34.63809161	61.70343629	27.56146278	92.32612595	0.836103429	0.002711447	0.255571712
ENSECAG00000026909	ENSG00000130816	DNMT1	DNA methyltransferase 1 [Source:HGNC Symbol;Acc:HGNC:2976]	997.5435853	1219.672265	949.99079	728.2255127	847.5340629	780.3875162	1183.111225	1524.829033	1161.810754	1198.923631	817.9770808	-0.377803821	0.002726339	0.255571712
ENSECAG00000037727	NA	LOC111774045	Transmembrane and TPR repeat-containing protein 1-like	85.61367318	113.769155	249.0485938	117.1271804	178.3123613	187.495702	48.44636483	48.94512945	70.63419681	120.0892307	132.8200408	0.970254748	0.002739141	0.255571712
ENSECAG00000021161	ENSG00000172172	MRPL13	mitochondrial ribosomal protein L13 [Source:HGNC Symbol;Acc:HGNC:14278]	3185.021033	3952.641599	3620.783402	4352.378122	4010.927435	4323.802911	2768.242285	2929.930749	3152.558462	3592.833541	3636.353557	0.231087635	0.002709347	0.255571712
ENSECAG00000042970	NA	NA	Protein coding gene	68.29854827	81.98071465	56.3458357	95.05974058	33.02080765	53.20823974	126.6404975	78.31220712	117.7236613	114.183203	55.88160255	-0.810701894	0.002751528	0.255571712
ENSECAG00000011074	ENSG00000112379	ARFGEF3	ARFGEF family member 3 [Source:HGNC Symbol;Acc:HGNC:21213]	107.738555	160.6152777	96.91483741	69.59731007	70.44438964	34.20529698	260.0804849	204.8165417	124.2187599	112.214527	77.74831659	-0.777044487	0.002701663	0.255571712
ENSECAG00000024334	ENSG00000079691	CARMIL1	capping protein regulator and myosin 1 linker 1 [Source:HGNC Symbol;Acc:HGNC:21581]	927.3211342	930.2301499	601.7735253	600.9133601	435.8746609	443.4019979	960.4279343	1021.070701	968.5815723	727.4257499	536.1394331	-0.419877083	0.002713085	0.255571712
ENSECAG00000026853	ENSG00000103995	CEP152	centrosomal protein 152 [Source:HGNC Symbol;Acc:HGNC:29298]	271.2702903	220.0094689	223.1295094	174.8420229	188.2186036	207.7655076	339.1245538	259.7856871	311.7647307	326.8002016	228.38568	-0.464694115	0.002790139	0.257395071
ENSECAG00000000160	ENSG00000178741	COX5A	cytochrome c oxidase subunit 5A [Source:HGNC Symbol;Acc:HGNC:2267]	22897.3288	26244.70368	27288.28823	28339.68516	29253.13349	30889.9169	18687.54778	20038.889	19493.41454	24728.53815	30239.23588	0.281405871	0.002897384	0.259530441
ENSECAG00000016707	ENSG00000085224	ATRX	ATRX chromatin remodeler [Source:HGNC Symbol;Acc:HGNC:886]	1590.105638	951.1435975	1206.927801	1004.917258	1086.384572	744.9153564	1769.567221	1890.788001	1923.36106	1192.033265	1052.841787	-0.393111037	0.002908877	0.259530441
ENSECAG00000005924	ENSG00000182704	TSKU	tsukushi, small leucine rich proteoglycan [Source:HGNC Symbol;Acc:HGNC:28850]	93.30928425	62.74034284	48.4574187	35.64740272	9.906242294	16.46921706	93.49298476	126.5043346	94.9908164	56.10726352	42.92354978	-1.05236906	0.002837444	0.259530441
ENSECAG00000010849	ENSG00000014641	MDH1	malate dehydrogenase 1 [Source:HGNC Symbol;Acc:HGNC:6970]	36294.42572	41969.94321	49672.23492	70722.7495	60996.03588	68006.46471	34301.72617	35248.77623	40984.88378	48562.31309	67266.87166	0.248501163	0.00296639	0.259530441
ENSECAG00000036672	NA	LOC100066131	LncRNA	749377.4433	597448.6792	762243.0846	1115734.848	1263550.01	1286145.77	638528.1881	531376.1864	661101.9829	722688.1313	1592195.627	0.335173466	0.0029531	0.259530441
ENSECAG00000015610	ENSG00000065518	NDUFB4	NADH:ubiquinone oxidoreductase subunit B4 [Source:HGNC Symbol;Acc:HGNC:7699]	10630.52475	11102.53107	13746.13008	12381.53121	13112.56272	15051.59753	8286.878194	8654.251889	8519.133645	11048.20922	14403.68553	0.344025355	0.002905111	0.259530441
ENSECAG00000026992	ENSG00000154545	MAGED4	MAGE family member D4 [Source:HGNC Symbol;Acc:HGNC:23793]	519.4537474	431.6535588	396.6746834	378.541467	179.4130549	320.5163013	455.5658166	588.0945554	655.193067	524.6521309	439.7639157	-0.614295059	0.002949605	0.259530441
ENSECAG00000007991	ENSG00000187260	WDR86	WD repeat domain 86 [Source:HGNC Symbol;Acc:HGNC:28020]	5.771708304	7.528841141	5.63458357	0	3.302080765	7.601177106	15.29885205	21.83705776	13.80208443	18.70242117	24.29634893	-1.902956266	0.002917816	0.259530441
ENSECAG00000019601	ENSG00000067596	DHX8	DEAH-box helicase 8 [Source:HGNC Symbol;Acc:HGNC:2749]	822.4684334	827.3359876	663.7539446	616.1908184	516.2252929	523.2143575	860.985396	963.0895472	987.2549807	908.5439339	438.9540374	-0.376301662	0.002989783	0.25990027
ENSECAG00000007132	ENSG00000163121	NEURL3	neuralized E3 ubiquitin protein ligase 3 [Source:HGNC Symbol;Acc:HGNC:25162]	91.38538149	49.35573637	66.48808613	22.06743978	103.4651973	81.07922247	41.64687503	56.47514937	35.72304206	22.639773	42.11367148	1.041619032	0.00308665	0.26443975
ENSECAG00000012398	ENSG00000163378	EOGT	EGF domain specific O-linked N-acetylglucosamine transferase [Source:HGNC Symbol;Acc:HGNC:28526]	722.4254894	615.6918978	662.6270279	628.073286	446.8815968	442.135135	1048.821302	908.8734038	910.1256853	645.7256995	517.5122323	-0.421920172	0.003226062	0.26443975
ENSECAG00000018264	ENSG00000168016	TRANK1	tetratricopeptide repeat and ankyrin repeat containing 1 [Source:HGNC Symbol;Acc:HGNC:29011]	9.619513841	34.29805409	27.04600114	16.97495368	11.00693588	13.93549136	52.69604595	33.88508962	82.8125066	35.43616644	22.67659234	-1.377113159	0.003204182	0.26443975
ENSECAG00000019250	ENSG00000250510	GPR162	G protein-coupled receptor 162 [Source:HGNC Symbol;Acc:HGNC:16693]	189.5044227	117.9518445	232.1448431	113.7321896	205.829701	101.3490281	71.39464291	88.854235	60.07966165	94.49644383	202.4695744	0.868565827	0.003156992	0.26443975
ENSECAG00000012479	ENSG00000161813	LARP4	La ribonucleoprotein 4 [Source:HGNC Symbol;Acc:HGNC:24320]	2818.517555	3507.603434	3600.498901	3944.979234	3468.285496	2945.456129	4063.545092	4671.624356	5676.716139	4585.046202	3517.301447	-0.433447104	0.003146723	0.26443975
ENSECAG00000018949	ENSG00000155368	DBI	diazepam binding inhibitor, acyl-CoA binding protein [Source:HGNC Symbol;Acc:HGNC:2690]	5111.809655	5560.467452	7543.580484	7710.02396	6860.623135	7833.013008	4014.248791	4407.320657	5166.039015	5750.502342	7763.493363	0.346612093	0.003256503	0.26443975
ENSECAG00000017453	ENSG00000120685	PROSER1	proline and serine rich 1 [Source:HGNC Symbol;Acc:HGNC:20291]	332.8351789	278.5671222	233.2717598	297.0616893	189.3192972	188.7625648	347.6239161	519.5713742	331.2500264	368.1423958	238.9140978	-0.558479463	0.003246406	0.26443975
ENSECAG00000009007	ENSG00000124784	RIOK1	RIO kinase 1 [Source:HGNC Symbol;Acc:HGNC:18656]	1265.928021	1422.114438	1049.159461	1218.801674	1052.26307	1102.17068	1625.078062	1735.669591	1629.457851	1428.274375	956.4662697	-0.353788162	0.003187736	0.26443975
ENSECAG00000017188	ENSG00000164258	NDUFS4	NADH:ubiquinone oxidoreductase subunit S4 [Source:HGNC Symbol;Acc:HGNC:7711]	5159.907224	4902.948659	5560.207067	6158.513194	5682.880996	5788.296366	3870.609569	3902.05632	4369.577554	5072.29349	5687.775285	0.278750269	0.00318465	0.26443975
ENSECAG00000002889	ENSG00000009954	BAZ1B	bromodomain adjacent to zinc finger domain 1B [Source:HGNC Symbol;Acc:HGNC:961]	242.4117488	360.5478369	277.2215117	220.6743978	289.4824137	198.8974676	449.6162631	355.41694	421.3695189	414.4062797	245.3931242	-0.523991673	0.003067569	0.26443975
ENSECAG00000007571	ENSG00000104368	PLAT	plasminogen activator, tissue type [Source:HGNC Symbol;Acc:HGNC:9051]	530.997164	242.5959923	327.9327638	50.92486103	27.5173397	41.80647408	764.9426026	530.8664041	224.0809002	145.6820176	85.84709956	-0.895563129	0.00310991	0.26443975
ENSECAG00000023505	ENSG00000092148	HECTD1	HECT domain E3 ubiquitin protein ligase 1 [Source:HGNC Symbol;Acc:HGNC:20157]	1676.681262	1734.979614	1658.821403	1765.395182	1608.113332	2080.188801	2336.474683	2167.139732	2340.671143	2411.627994	1556.586088	-0.359632852	0.003359285	0.265692253
ENSECAG00000029663	ENSG00000154545	MAGED4	MAGE family member D4 [Source:HGNC Symbol;Acc:HGNC:23793]	517.5298446	431.6535588	398.9285168	375.1464762	181.614442	319.2494385	447.9163906	585.8355494	650.321743	521.699117	440.573794	-0.603566783	0.003392893	0.265692253
ENSECAG00000033355	ENSG00000010404	IDS	iduronate 2-sulfatase [Source:HGNC Symbol;Acc:HGNC:5389]	26.93463875	40.15381942	37.18825156	57.7148425	18.711791	69.67745681	62.89528066	68.52318123	73.88174609	64.96630513	63.17050723	-0.95479125	0.003481804	0.265692253
ENSECAG00000007363	ENSG00000157077	ZFYVE9	zinc finger FYVE-type containing 9 [Source:HGNC Symbol;Acc:HGNC:6775]	108.7005064	62.74034284	146.4991728	91.66474985	77.04855117	67.1437311	230.332717	173.9434601	219.2095763	169.3061285	72.0791685	-0.810900582	0.003512674	0.265692253
ENSECAG00000014928	ENSG00000110700	RPS13	ribosomal protein S13 [Source:HGNC Symbol;Acc:HGNC:10386]	26008.27957	30907.56596	37145.42873	31162.61996	33825.41466	38184.51319	22469.76398	22946.98269	24122.79604	30412.10551	27473.5015	0.340387757	0.003526628	0.265692253
ENSECAG00000035153	ENSG00000184076	UQCR10	ubiquinol-cytochrome c reductase, complex III subunit X [Source:HGNC Symbol;Acc:HGNC:30863]	11480.88977	13134.48164	15170.5528	15304.61823	14475.22138	17966.64895	9497.187379	10008.90247	10263.06761	13255.09492	15575.57942	0.300838445	0.003450518	0.265692253
ENSECAG00000009904	ENSG00000178127	NDUFV2	NADH:ubiquinone oxidoreductase core subunit V2 [Source:HGNC Symbol;Acc:HGNC:7717]	15048.76745	16913.12336	18091.52093	18871.056	17903.88191	19428.60868	12725.24516	12478.749	14193.41412	16384.30529	17455.30695	0.254601589	0.003388758	0.265692253
ENSECAG00000006129	ENSG00000213024	NUP62	nucleoporin 62 [Source:HGNC Symbol;Acc:HGNC:8066]	937.9025995	917.6820813	845.1875356	787.6378506	889.3604192	677.7716253	1127.015434	1479.648913	1083.869572	1031.586178	873.048805	-0.374870345	0.0033109	0.265692253
ENSECAG00000019809	ENSG00000164430	CGAS	cyclic GMP-AMP synthase [Source:HGNC Symbol;Acc:HGNC:21367]	134.6731938	138.8652922	182.5605077	261.4142866	183.8158292	281.2435529	101.1424108	75.30019916	144.5159429	131.9012862	165.2151727	0.605166139	0.003499169	0.265692253
ENSECAG00000007847	ENSG00000173757	STAT5B	signal transducer and activator of transcription 5B [Source:HGNC Symbol;Acc:HGNC:11367]	166.4175894	194.9133318	153.2606731	166.354546	198.1248459	144.422365	209.9342476	248.4906572	253.3088437	244.1158132	240.5338544	-0.484179052	0.003393632	0.265692253
ENSECAG00000012019	ENSG00000107290	SETX	senataxin [Source:HGNC Symbol;Acc:HGNC:445]	948.4840647	884.2205652	812.5069508	952.2949012	425.9684186	691.7071167	1132.115052	1274.832372	1466.268499	947.9174522	673.0088655	-0.558212173	0.003472258	0.265692253
ENSECAG00000034383	ENSG00000124942	AHNAK	AHNAK nucleoprotein [Source:HGNC Symbol;Acc:HGNC:347]	1415.030486	1630.412376	2143.39559	2661.672736	3057.726788	2142.265081	2151.188586	2904.328681	3374.2037	2814.222218	3703.573456	-0.432681668	0.003445083	0.265692253
ENSECAG00000011532	ENSG00000198034	RPS4X	ribosomal protein S4 X-linked [Source:HGNC Symbol;Acc:HGNC:10424]	44243.03001	30338.72019	54924.79373	34046.66459	51392.48433	35990.30673	38327.02413	38693.76034	42292.02237	30095.14868	44677.74618	0.259377958	0.003330568	0.265692253
ENSECAG00000006497	ENSG00000155542	SETD9	SET domain containing 9 [Source:HGNC Symbol;Acc:HGNC:28508]	257.8029709	246.7786819	311.0290131	380.2389623	277.3747842	329.3843413	199.7350129	207.8285497	197.2886187	200.8049431	313.4229012	0.450917307	0.003567938	0.265850575
ENSECAG00000037588	NA	NA	LncRNA	1398.677312	1310.854897	1135.932048	1098.279503	2124.338625	1669.725238	1041.171876	687.4908183	1035.96822	1194.001941	831.7450118	0.595648661	0.003563493	0.265850575
ENSECAG00000034424	ENSG00000154545	MAGED4	MAGE family member D4 [Source:HGNC Symbol;Acc:HGNC:23793]	517.5298446	431.6535588	400.0554335	376.8439716	179.4130549	319.2494385	447.9163906	583.5765435	651.1336304	521.699117	438.1441591	-0.603148593	0.00364167	0.269861669
ENSECAG00000005305	ENSG00000182240	BACE2	beta-secretase 2 [Source:HGNC Symbol;Acc:HGNC:934]	914.8157663	930.2301499	1254.258303	1040.56466	1383.57184	1406.217765	1021.623343	725.1409179	735.5699116	760.8932404	1263.410145	0.435114367	0.003669029	0.270411452
ENSECAG00000008571	ENSG00000110237	ARHGEF17	Rho guanine nucleotide exchange factor 17 [Source:HGNC Symbol;Acc:HGNC:21726]	57.71708304	35.13459199	75.50341984	71.29480544	60.53814735	55.74196545	34.84738523	33.88508962	48.71323918	18.70242117	52.64208936	0.884431368	0.003741811	0.272810183
ENSECAG00000036734	NA	NA	LncRNA	31.74439567	15.05768228	16.90375071	11.88246757	22.01387176	13.93549136	7.649426026	9.78902589	8.118873196	5.906027739	5.669148084	1.468050913	0.003738963	0.272810183
ENSECAG00000026987	ENSG00000189043	NDUFA4	NDUFA4 mitochondrial complex associated [Source:HGNC Symbol;Acc:HGNC:7687]	25443.61411	26708.98222	32339.12894	30962.3155	30793.00382	33393.23789	20284.57795	20751.98189	20107.20136	26151.89083	34791.56179	0.325013666	0.003826513	0.276017759
ENSECAG00000039448	NA	NA	LncRNA	1588.181735	1704.86425	1249.750636	1122.044438	2314.758616	1757.138774	1156.763202	688.2438203	1060.324839	1372.167111	903.8241803	0.629883177	0.003815374	0.276017759
ENSECAG00000026930	ENSG00000106803	SEC61B	SEC61 translocon subunit beta [Source:HGNC Symbol;Acc:HGNC:16993]	10934.50138	11120.9349	11838.26008	13624.09782	12815.37545	13563.03368	9737.719331	10103.02772	9210.861641	11072.81767	12250.21913	0.219784759	0.003853978	0.276528012
ENSECAG00000009415	ENSG00000132432	SEC61G	SEC61 translocon subunit gamma [Source:HGNC Symbol;Acc:HGNC:18277]	12259.10844	12681.91463	16457.49169	15117.89374	15266.62007	18986.47355	10322.47545	10700.1583	10210.29493	12531.60653	17743.62363	0.330803892	0.003920613	0.279828592
ENSECAG00000028196	ENSG00000173915	ATP5MD	ATP synthase membrane subunit DAPIT [Source:HGNC Symbol;Acc:HGNC:30889]	11461.65074	13290.91423	17254.22181	15406.46796	15389.89775	17105.18221	9816.7634	9961.463346	9826.27223	13514.96014	15560.19174	0.356381596	0.003986083	0.281537875
ENSECAG00000020629	ENSG00000115459	ELMOD3	ELMO domain containing 3 [Source:HGNC Symbol;Acc:HGNC:26158]	61.56488858	63.57688075	66.48808613	66.20231934	38.52427559	69.67745681	100.2924746	91.11324098	89.30760516	89.57475405	149.8274851	-0.757738929	0.00397686	0.281537875
ENSECAG00000013922	ENSG00000130723	PRRC2B	proline rich coiled-coil 2B [Source:HGNC Symbol;Acc:HGNC:28121]	290.509318	305.3363352	285.1099287	324.2216152	247.6560573	196.3637419	434.317411	471.3792467	430.3002794	309.0821184	302.8944834	-0.477273989	0.004021408	0.282561239
ENSECAG00000010852	ENSG00000198034	RPS4X	ribosomal protein S4 X-linked [Source:HGNC Symbol;Acc:HGNC:10424]	56183.73254	38645.54158	70755.71973	42347.41693	65043.28621	46199.95445	48601.05322	50164.23968	52294.47415	38438.3972	57038.91863	0.260665177	0.004119181	0.287939257
ENSECAG00000017796	ENSG00000010292	NCAPD2	non-SMC condensin I complex subunit D2 [Source:HGNC Symbol;Acc:HGNC:24305]	1769.028595	2047.008253	1801.939826	2006.439524	1575.092525	1512.634244	2337.324619	2669.39206	2429.978748	2021.830163	1722.611139	-0.344059589	0.004275417	0.290424175
ENSECAG00000022303	ENSG00000164758	MED30	mediator complex subunit 30 [Source:HGNC Symbol;Acc:HGNC:23032]	778.2186697	997.1531823	965.767624	1093.187017	1123.808154	1119.90676	657.8506382	631.0156689	892.2641643	841.6089529	840.6536731	0.355580364	0.004234061	0.290424175
ENSECAG00000025162	ENSG00000124172	ATP5F1E	ATP synthase F1 subunit epsilon [Source:HGNC Symbol;Acc:HGNC:838]	11527.06344	12470.27054	17247.46031	15214.65098	15859.89391	18859.78726	9356.097966	9683.605612	9585.953583	12998.18272	18844.24823	0.379129095	0.00419064	0.290424175
ENSECAG00000014561	ENSG00000033170	FUT8	fucosyltransferase 8 [Source:HGNC Symbol;Acc:HGNC:4019]	1168.770932	1550.104737	1593.460234	3948.374225	2795.761714	3561.151474	1199.260014	1428.444778	1472.763598	1587.737124	2514.672115	0.401873421	0.004279454	0.290424175
ENSECAG00000031722	NA	LOC111776006	Tumor necrosis factor receptor superfamily member 22-like	24.0487846	20.91344761	22.53833428	30.55491662	62.73953453	34.20529698	54.3959184	42.16811153	141.2683936	56.10726352	83.41746467	-1.119476892	0.004283227	0.290424175
ENSECAG00000038860	ENSG00000272047	GTF2H5	general transcription factor IIH subunit 5 [Source:HGNC Symbol;Acc:HGNC:21157]	4586.584199	5660.852	6960.964543	6292.615328	5304.242401	7416.21513	3290.103127	3676.155723	3832.108149	5795.781888	5415.656177	0.40893058	0.004234394	0.290424175
ENSECAG00000018159	ENSG00000148842	CNNM2	cyclin and CBS domain divalent metal cation transport mediator 2 [Source:HGNC Symbol;Acc:HGNC:103]	286.6615125	214.9902415	208.4795921	295.364194	232.2463471	169.759622	477.6641585	463.0962248	321.5073786	312.0351322	238.1042195	-0.582689572	0.004378823	0.293966443
ENSECAG00000018773	ENSG00000143947	RPS27A	ribosomal protein S27a [Source:HGNC Symbol;Acc:HGNC:10417]	30495.78278	38313.43603	44756.62422	38108.771	38717.99766	46662.35939	26818.03771	26494.37507	26895.39124	37401.88934	32960.42696	0.348598248	0.004367665	0.293966443
ENSECAG00000035910	ENSG00000128609	NDUFA5	NADH:ubiquinone oxidoreductase subunit A5 [Source:HGNC Symbol;Acc:HGNC:7688]	7007.815833	8364.542508	9604.711154	9982.970257	9130.253314	10917.82405	6006.499303	5863.626508	5977.926335	8087.320651	10688.77377	0.327149014	0.004644708	0.304577995
ENSECAG00000021208	ENSG00000135870	RC3H1	ring finger and CCCH-type domains 1 [Source:HGNC Symbol;Acc:HGNC:29434]	1052.374814	1148.566543	771.9379491	870.8151236	941.0930179	874.1353672	1178.011608	1145.316029	1212.959656	1275.701992	937.0291905	-0.331624177	0.00464137	0.304577995
ENSECAG00000010922	ENSG00000113522	RAD50	RAD50 double strand break repair protein [Source:HGNC Symbol;Acc:HGNC:9816]	3958.429945	4841.044854	4286.79118	4102.846303	4389.56603	3410.394795	6097.442479	5371.916208	5851.271913	5719.987866	3485.716194	-0.357089831	0.004634471	0.304577995
ENSECAG00000004055	ENSG00000181104	F2R	coagulation factor II thrombin receptor [Source:HGNC Symbol;Acc:HGNC:3537]	16.35317353	21.74998552	19.15758414	18.67244904	1.100693588	7.601177106	27.1979592	95.63125293	24.35661959	26.57712483	18.62720085	-1.676481411	0.004671648	0.304577995
ENSECAG00000018238	ENSG00000147684	NDUFB9	NADH:ubiquinone oxidoreductase subunit B9 [Source:HGNC Symbol;Acc:HGNC:7704]	11527.06344	13162.08739	14310.71535	14036.58919	14267.19029	15372.11383	9528.635019	9559.360283	10552.09949	12823.9549	14120.22812	0.274629826	0.004661453	0.304577995
ENSECAG00000017571	ENSG00000196116	TDRD7	tudor domain containing 7 [Source:HGNC Symbol;Acc:HGNC:30831]	29.82049291	60.23072913	36.06133485	86.57226375	40.72566276	45.60706264	91.79311231	63.25216729	101.485915	55.12292557	162.7855379	-0.989318439	0.004604204	0.304577995
ENSECAG00000036345	ENSG00000147164	SNX12	sorting nexin 12 [Source:HGNC Symbol;Acc:HGNC:14976]	982.1523631	926.0474604	1112.266797	1001.522267	1133.714396	934.9447841	753.8934316	911.8854118	746.9363341	863.2643879	875.4784399	0.318676344	0.00469761	0.304805198
ENSECAG00000014017	ENSG00000185532	PRKG1	protein kinase cGMP-dependent 1 [Source:HGNC Symbol;Acc:HGNC:9414]	19.23902768	3.346151618	24.79216771	6.78998147	19.81248459	0	67.99489801	38.40310157	35.72304206	28.54580074	20.24695744	-1.547730676	0.004981191	0.307416483
ENSECAG00000011537	ENSG00000179933	C14orf119	chromosome 14 open reading frame 119 [Source:HGNC Symbol;Acc:HGNC:20270]	712.8059756	639.951497	693.0537792	692.57811	570.1592787	689.173391	509.961735	495.4753105	492.815603	518.7461031	617.1272629	0.344753354	0.004954589	0.307416483
ENSECAG00000024031	ENSG00000170871	KIAA0232	KIAA0232 [Source:HGNC Symbol;Acc:HGNC:28992]	111.5863606	138.0287543	99.16867084	101.8497221	52.83329223	76.01177106	124.9406251	170.9314521	181.0508723	126.9795964	99.61503063	-0.65919907	0.004928477	0.307416483
ENSECAG00000023334	ENSG00000128578	STRIP2	striatin interacting protein 2 [Source:HGNC Symbol;Acc:HGNC:22209]	123.1297772	127.1537615	163.4029235	139.1946201	159.6005703	117.8182451	197.1852042	265.056701	211.9025904	176.1964942	185.4621302	-0.514434175	0.004954806	0.307416483
ENSECAG00000001515	ENSG00000183617	MRPL54	mitochondrial ribosomal protein L54 [Source:HGNC Symbol;Acc:HGNC:16685]	1203.401181	1147.730005	1329.761723	736.7129895	1811.741646	1605.115232	979.9764675	844.8682345	1004.304614	831.7655733	1310.383086	0.507622845	0.004933869	0.307416483
ENSECAG00000025086	ENSG00000119772	DNMT3A	DNA methyltransferase 3 alpha [Source:HGNC Symbol;Acc:HGNC:2978]	2250.004287	2178.344704	1707.278822	2199.953996	2255.321162	1929.432122	2775.041775	2899.81067	2768.53576	2262.008624	2684.746557	-0.331936076	0.004997914	0.307416483
ENSECAG00000013285	ENSG00000175054	ATR	ATR serine/threonine kinase [Source:HGNC Symbol;Acc:HGNC:882]	819.5825792	871.6724966	897.0257044	1040.56466	771.5862053	803.1910476	1321.65083	1017.305691	1191.038698	1043.398234	936.2193122	-0.369087484	0.004952799	0.307416483
ENSECAG00000010272	ENSG00000005100	DHX33	DEAH-box helicase 33 [Source:HGNC Symbol;Acc:HGNC:16718]	461.7366644	452.5670064	427.1014346	458.3237492	433.6732737	369.9239525	712.2465566	671.6777765	725.0153764	542.3702141	355.5365727	-0.44048718	0.004921597	0.307416483
ENSECAG00000018485	ENSG00000181222	POLR2A	RNA polymerase II subunit A [Source:HGNC Symbol;Acc:HGNC:9187]	2831.984875	2881.873081	2751.930616	2936.666986	2763.8416	2441.244714	3294.352808	4408.826661	3947.396148	3123.304336	2991.690432	-0.339084797	0.004841216	0.307416483
ENSECAG00000017858	ENSG00000154723	ATP5PF	ATP synthase peripheral stalk subunit F6	18350.1846	24808.3681	27455.0719	29470.21708	26858.02425	31517.01401	16030.64714	18286.65337	17555.43951	23479.41328	29378.33525	0.314505009	0.005009884	0.307416483
ENSECAG00000022752	ENSG00000126883	NUP214	nucleoporin 214 [Source:HGNC Symbol;Acc:HGNC:8064]	610.8391289	638.2784212	616.4234426	665.4181841	638.4022811	599.2261285	857.5856511	908.1204018	852.4816856	676.2401762	718.3620501	-0.33012337	0.004806395	0.307416483
ENSECAG00000017760	ENSG00000111145	ELK3	ETS transcription factor ELK3 [Source:HGNC Symbol;Acc:HGNC:3325]	20.20097907	10.03845486	5.63458357	3.394990735	3.302080765	3.800588553	34.84738523	18.82504979	22.73284495	21.65543504	5.669148084	-1.55663298	0.004851654	0.307416483
ENSECAG00000024902	ENSG00000182774	RPS17	ribosomal protein S17 [Source:HGNC Symbol;Acc:HGNC:10397]	27351.1637	28359.4715	37047.38697	28329.50019	32715.91552	37301.50979	22477.41341	22471.83843	21478.47904	28041.81971	32135.97086	0.350105446	0.005157737	0.308747435
ENSECAG00000009573	ENSG00000145425	RPS3A	ribosomal protein S3A [Source:HGNC Symbol;Acc:HGNC:10421]	50137.86809	54743.87701	65582.04509	57039.23934	60629.50492	68169.89001	43870.30819	43657.54947	42872.5218	55567.84632	52798.39587	0.295957452	0.005189304	0.308747435
ENSECAG00000014990	ENSG00000141664	ZCCHC2	zinc finger CCHC-type containing 2 [Source:HGNC Symbol;Acc:HGNC:22916]	105.8146522	102.8941623	105.9301711	135.7996294	102.3645037	82.34608532	165.7375639	155.8714123	159.941802	129.9326103	187.8917651	-0.552411484	0.005154573	0.308747435
ENSECAG00000000665	ENSG00000104946	TBC1D17	TBC1 domain family member 17 [Source:HGNC Symbol;Acc:HGNC:25699]	100.0429439	117.9518445	95.7879207	117.1271804	100.1631165	108.9502052	79.89400516	71.5351892	69.82230949	65.95064309	61.55075063	0.566268684	0.005059227	0.308747435
ENSECAG00000023735	ENSG00000139351	SYCP3	synaptonemal complex protein 3 [Source:HGNC Symbol;Acc:HGNC:18130]	211.6293045	127.1537615	206.2257587	113.7321896	237.749815	240.7039417	147.0389669	88.854235	133.1495204	124.0265825	128.7706493	0.68563531	0.005120932	0.308747435
ENSECAG00000021637	ENSG00000008018	PSMB1	proteasome 20S subunit beta 1 [Source:HGNC Symbol;Acc:HGNC:9537]	12724.69291	13069.23168	15421.85523	14574.69523	14521.45051	16346.33137	10321.62552	10910.24586	11116.36118	13261.00095	14596.43656	0.261513094	0.005190946	0.308747435
ENSECAG00000016951	ENSG00000112164	GLP1R	glucagon like peptide 1 receptor [Source:HGNC Symbol;Acc:HGNC:4324]	2.885854152	2.509613714	0	0	0	0	13.5989796	21.08405576	4.059436598	2.95301387	2.429634893	-3.317655428	0.005104939	0.308747435
ENSECAG00000008892	ENSG00000122873	CISD1	CDGSH iron sulfur domain 1 [Source:HGNC Symbol;Acc:HGNC:30880]	11371.22731	13410.53915	14005.32092	12597.11312	12936.45174	13832.87547	8892.882723	9212.226365	9612.745865	12791.47175	11068.6067	0.300129765	0.005335117	0.311038867
ENSECAG00000042806	ENSG00000150201	FXYD4	FXYD domain containing ion transport regulator 4 [Source:HGNC Symbol;Acc:HGNC:4028]	11124.96776	12947.09715	17728.65375	31598.87627	28416.60637	35669.79043	9506.536677	10547.2989	13137.96061	19638.52657	48396.70732	0.313238388	0.005324758	0.311038867
ENSECAG00000022414	NA	LOC100072585	Solute carrier family 12 member 3	0	4.182689523	13.52300057	25.46243051	92.45826141	34.20529698	21.24840563	31.62608365	32.47549279	78.74703653	139.2990672	-1.567023522	0.005619388	0.311038867
ENSECAG00000033422	ENSG00000131174	COX7B	cytochrome c oxidase subunit 7B [Source:HGNC Symbol;Acc:HGNC:2291]	27043.33926	20958.62066	35859.61676	27005.4538	32997.69308	28299.18237	21771.11641	23087.04106	21856.81853	21674.13747	38835.28414	0.319073365	0.005314448	0.311038867
ENSECAG00000005359	ENSG00000093010	COMT	catechol-O-methyltransferase [Source:HGNC Symbol;Acc:HGNC:2228]	1757.485179	1982.594834	2198.614509	3369.528305	2891.522056	3752.447765	1319.101021	1789.132732	1889.261793	2270.867666	3715.72163	0.272582674	0.005350019	0.311038867
ENSECAG00000011994	ENSG00000055163	CYFIP2	cytoplasmic FMR1 interacting protein 2 [Source:HGNC Symbol;Acc:HGNC:13760]	45.21171505	64.41341865	56.3458357	10.18497221	3.302080765	2.533725702	67.99489801	108.4322868	65.76287289	35.43616644	12.14817447	-1.266261306	0.005492184	0.311038867
ENSECAG00000038436	ENSG00000243147	MRPL33	mitochondrial ribosomal protein L33 [Source:HGNC Symbol;Acc:HGNC:14487]	2988.78295	3659.853333	2995.344626	2549.638042	2395.109248	3263.438704	2254.880805	2082.050507	1659.497681	2525.811197	2304.103757	0.383305035	0.005481895	0.311038867
ENSECAG00000019885	ENSG00000069849	ATP1B3	ATPase Na+/K+ transporting subunit beta 3 [Source:HGNC Symbol;Acc:HGNC:806]	16575.3843	19045.45847	23203.21514	38465.24503	35071.3998	35325.20374	15693.22246	18199.30513	17449.08227	24434.2211	41102.94337	0.264197046	0.005562602	0.311038867
ENSECAG00000009138	ENSG00000196549	MME	membrane metalloendopeptidase [Source:HGNC Symbol;Acc:HGNC:7154]	162.5697839	180.6921874	182.5605077	458.3237492	313.6976726	637.2320141	209.9342476	198.0395238	474.954082	497.0906681	769.3843829	-0.575174657	0.005310505	0.311038867
ENSECAG00000019283	ENSG00000181404	WASHC1	WASH complex subunit 1 [Source:HGNC Symbol;Acc:HGNC:24361]	234.7161377	240.0863786	412.4515173	276.6917449	346.7184803	269.8417873	262.6302935	181.47348	186.7340835	216.5543504	191.1312783	0.561354429	0.005523879	0.311038867
ENSECAG00000016601	ENSG00000010219	DYRK4	dual specificity tyrosine phosphorylation regulated kinase 4 [Source:HGNC Symbol;Acc:HGNC:3095]	12020.5445	12178.31882	13128.57972	16581.13475	15365.68249	16674.44885	10141.43904	9914.024221	11606.74112	13024.75984	16883.53287	0.219752958	0.005616697	0.311038867
ENSECAG00000003312	ENSG00000176623	RMDN1	regulator of microtubule dynamics 1 [Source:HGNC Symbol;Acc:HGNC:24285]	1220.716306	1180.354983	987.1790415	1313.861414	1006.03394	1327.672268	957.8781257	763.5440194	875.2145306	811.0944762	1042.313369	0.371059251	0.005379076	0.311038867
ENSECAG00000011975	ENSG00000105677	TMEM147	transmembrane protein 147 [Source:HGNC Symbol;Acc:HGNC:30414]	5157.983321	5265.169572	5946.7395	4554.380071	5832.575324	4964.835513	4317.676023	4441.205746	3958.762571	4400.975004	5183.221106	0.290687985	0.005393558	0.311038867
ENSECAG00000017928	ENSG00000186010	NDUFA13	NADH:ubiquinone oxidoreductase subunit A13 [Source:HGNC Symbol;Acc:HGNC:17194]	5271.493585	4508.102768	6935.045458	7032.723308	6622.87332	7718.995351	4113.691329	4236.389205	4695.14437	5182.539341	8680.275596	0.324555564	0.005518681	0.311038867
ENSECAG00000018489	ENSG00000119638	NEK9	NIMA related kinase 9 [Source:HGNC Symbol;Acc:HGNC:18591]	366.5034773	478.4996814	393.2939332	478.6936937	249.8574445	402.8623866	633.2024877	666.4067625	566.6973491	506.9340476	252.6820289	-0.515095457	0.005582309	0.311038867
ENSECAG00000010461	ENSG00000175324	LSM1	LSM1 homolog, mRNA degradation associated [Source:HGNC Symbol;Acc:HGNC:20472]	2141.303781	2445.200295	2490.485938	2953.64194	2522.789704	3064.541237	1827.362884	1963.829194	1957.460328	2511.046127	2381.852074	0.229170834	0.005490511	0.311038867
ENSECAG00000006803	ENSG00000137501	SYTL2	synaptotagmin like 2 [Source:HGNC Symbol;Acc:HGNC:15585]	0	21.74998552	1.126916714	5.092486103	0	24.07039417	1.69987245	30.12007966	6.495098557	14.76506935	2.429634893	-3.193018158	0.005571632	0.311038867
ENSECAG00000039185	ENSG00000117450	PRDX1	peroxiredoxin 1 [Source:HGNC Symbol;Acc:HGNC:9352]	8067.886258	7912.81204	8597.247612	8185.322662	7676.237084	9441.928829	6055.795604	6420.847982	6713.496246	6907.099441	8647.070585	0.271171228	0.00632782	0.311672589
ENSECAG00000023150	ENSG00000180879	SSR4	signal sequence receptor subunit 4 [Source:HGNC Symbol;Acc:HGNC:11326]	7690.801316	4343.304801	8743.746784	5902.191393	8264.00746	6070.806782	6148.438652	6405.03494	5458.31845	4517.126883	9341.946165	0.308562636	0.005890377	0.311672589
ENSECAG00000022879	ENSG00000134962	KLB	klotho beta [Source:HGNC Symbol;Acc:HGNC:15527]	75.03220796	117.9518445	86.77258698	54.31985176	53.93398582	81.07922247	113.0415179	122.7393246	112.0404501	121.0735687	190.3214	-0.77751838	0.00630771	0.311672589
ENSECAG00000010410	ENSG00000038219	BOD1L1	biorientation of chromosomes in cell division 1 like 1 [Source:HGNC Symbol;Acc:HGNC:31792]	1015.820662	1177.84537	1025.49421	678.998147	635.1002004	989.4198867	1699.87245	1524.076031	1246.247036	1110.333215	622.796411	-0.444505189	0.005716199	0.311672589
ENSECAG00000011681	ENSG00000168653	NDUFS5	NADH:ubiquinone oxidoreductase subunit S5 [Source:HGNC Symbol;Acc:HGNC:7712]	12455.34652	13129.46241	19029.11563	16849.33902	17794.91324	19287.98691	11821.76295	12231.01135	11479.27481	14417.59805	15930.30612	0.322629961	0.006287062	0.311672589
ENSECAG00000011236	ENSG00000138777	PPA2	inorganic pyrophosphatase 2 [Source:HGNC Symbol;Acc:HGNC:28883]	794.5718432	848.2494353	993.9405418	940.4124336	784.7945284	1211.120886	488.7133294	621.979645	645.4504191	899.6848923	637.3742204	0.414075604	0.006034242	0.311672589
ENSECAG00000024025	ENSG00000128534	LSM8	LSM8 homolog, U6 small nuclear RNA associated [Source:HGNC Symbol;Acc:HGNC:20471]	1733.436394	1881.373747	2220.025927	2157.516612	1948.227651	1924.364671	1464.440116	1523.323029	1405.37695	1726.528776	1897.544852	0.303179056	0.00596664	0.311672589
ENSECAG00000029769	NA	NA	Protein coding gene	3165.782005	3423.949644	4334.121682	3340.670883	3773.17762	4752.002554	2597.405104	2647.555002	2584.237338	3404.824992	3490.575463	0.358108196	0.006125526	0.311672589
ENSECAG00000016441	ENSG00000129932	DOHH	deoxyhypusine hydroxylase [Source:HGNC Symbol;Acc:HGNC:28662]	90.4234301	87.83647998	101.4225043	52.62235639	134.2846178	106.4164795	70.54470668	27.1080717	51.14890114	47.24822192	94.75576084	0.883569074	0.006046288	0.311672589
ENSECAG00000015110	ENSG00000182919	C11orf54	chromosome 11 open reading frame 54 [Source:HGNC Symbol;Acc:HGNC:30204]	1999.896927	2448.546447	2413.855602	4017.971535	2845.292925	3258.371253	3197.460079	2966.827847	2856.219591	3370.373163	4395.209522	-0.31811481	0.006228532	0.311672589
ENSECAG00000022168	ENSG00000183530	PRR14L	proline rich 14 like [Source:HGNC Symbol;Acc:HGNC:28738]	443.4595881	649.153414	740.3842811	314.036643	312.596979	257.1731588	639.1520413	765.0500234	624.3413488	958.7451697	292.3660655	-0.614565127	0.006382983	0.311672589
ENSECAG00000022976	ENSG00000186575	NF2	neurofibromin 2 [Source:HGNC Symbol;Acc:HGNC:7773]	555.0459486	667.5572479	589.3774415	724.830522	693.4369606	558.6865173	887.333419	887.7893481	853.2935729	757.9402266	681.1076484	-0.3718124	0.006082734	0.311672589
ENSECAG00000030379	NA	NA	LncRNA	34.63024983	38.48074361	9.015333713	1.697495368	0	0	56.09579085	20.33105377	17.86152103	16.73374526	0	-1.673908424	0.006167014	0.311672589
ENSECAG00000006468	ENSG00000141759	TXNL4A	thioredoxin like 4A [Source:HGNC Symbol;Acc:HGNC:30551]	4408.623193	4315.69905	5757.417492	5732.441856	5838.078792	6473.669169	3845.961418	4219.070159	3841.038909	4709.072784	6180.18129	0.274020928	0.00602743	0.311672589
ENSECAG00000011567	ENSG00000087206	UIMC1	ubiquitin interaction motif containing 1 [Source:HGNC Symbol;Acc:HGNC:30298]	726.273295	878.3647998	809.1262007	689.1831192	720.9543003	941.2790983	976.5767226	853.1512564	1053.829741	1185.1429	787.2017054	-0.360094797	0.005746265	0.311672589
ENSECAG00000020587	ENSG00000196743	GM2A	GM2 ganglioside activator [Source:HGNC Symbol;Acc:HGNC:4367]	12741.04608	10507.75262	10551.32119	7952.765797	9588.141847	8636.204055	10167.78706	8796.569265	7655.285537	8518.460676	6843.471616	0.271030363	0.005878835	0.311672589
ENSECAG00000024613	ENSG00000173221	GLRX	glutaredoxin [Source:HGNC Symbol;Acc:HGNC:4330]	1823.859824	1893.085278	2223.406677	2296.711232	3532.125724	2332.294509	1915.756251	1638.532334	1789.399652	1779.683025	2732.529377	0.332683873	0.006280233	0.311672589
ENSECAG00000019631	ENSG00000073111	MCM2	minichromosome maintenance complex component 2 [Source:HGNC Symbol;Acc:HGNC:6944]	3549.600607	3625.555279	3381.877059	2838.212255	3056.626094	2842.840238	3862.960143	4934.422051	4524.648032	4026.92658	2696.894732	-0.314314633	0.005706585	0.311672589
ENSECAG00000009382	ENSG00000130147	SH3BP4	SH3 domain binding protein 4 [Source:HGNC Symbol;Acc:HGNC:10826]	243.3737002	161.4518156	127.3415887	74.68979617	70.44438964	40.53961123	220.1334823	309.4838185	174.5557737	125.9952584	96.37551744	-0.639686544	0.00619907	0.311672589
ENSECAG00000015928	ENSG00000063241	ISOC2	isochorismatase domain containing 2 [Source:HGNC Symbol;Acc:HGNC:26278]	4064.244598	3303.488185	4527.951357	4970.266436	5094.009926	5178.935335	3111.61652	3164.867371	3519.531531	3927.508447	5936.407923	0.27196237	0.006346646	0.311672589
ENSECAG00000013024	ENSG00000189298	ZKSCAN3	zinc finger with KRAB and SCAN domains 3 [Source:HGNC Symbol;Acc:HGNC:13853]	83.68977041	74.45187351	110.437838	112.0346943	90.25687423	138.0880508	42.49681125	74.54719717	67.38664753	37.40484235	122.291623	0.751222162	0.006258572	0.311672589
ENSECAG00000018037	ENSG00000198087	CD2AP	CD2 associated protein [Source:HGNC Symbol;Acc:HGNC:14258]	1188.971911	1315.874124	1150.581965	1575.275701	1204.158785	1383.414233	1934.454848	1488.684937	1279.534416	1757.043252	1425.385804	-0.354961748	0.006366019	0.311672589
ENSECAG00000009513	ENSG00000173230	GOLGB1	golgin B1 [Source:HGNC Symbol;Acc:HGNC:4429]	2046.070594	1832.854549	2325.956098	2916.297041	1942.724183	2692.083558	2601.654785	3248.450592	3703.018065	2721.69445	2878.30747	-0.428549979	0.005976444	0.311672589
ENSECAG00000014314	ENSG00000051341	POLQ	DNA polymerase theta [Source:HGNC Symbol;Acc:HGNC:9186]	993.6957797	1258.989546	1023.240376	1195.036739	1091.888039	945.0796869	1537.534631	1475.883903	1566.942527	1345.589987	949.9872433	-0.367282034	0.006036315	0.311672589
ENSECAG00000024184	ENSG00000185220	PGBD2	piggyBac transposable element derived 2 [Source:HGNC Symbol;Acc:HGNC:19399]	80.80391626	69.43264608	58.59966913	54.31985176	33.02080765	41.80647408	89.24330363	132.5283505	127.4663092	74.8096847	44.54330638	-0.752882487	0.005883409	0.311672589
ENSECAG00000028274	ENSG00000165264	NDUFB6	NADH:ubiquinone oxidoreductase subunit B6 [Source:HGNC Symbol;Acc:HGNC:7701]	10088.94612	9676.233942	12819.80454	12929.82221	12385.00425	14794.42437	8099.892225	8395.972206	9470.665584	10738.14277	13964.73149	0.279912651	0.005907476	0.311672589
ENSECAG00000009943	ENSG00000022277	RTF2	replication termination factor 2 [Source:HGNC Symbol;Acc:HGNC:15890]	2075.891087	2155.75818	2069.019087	1913.077279	2145.251803	2147.332532	1772.117029	1628.743308	1773.973793	1828.899923	1827.08544	0.238085362	0.006166218	0.311672589
ENSECAG00000026873	ENSG00000100650	SRSF5	serine and arginine rich splicing factor 5 [Source:HGNC Symbol;Acc:HGNC:10787]	5054.092572	4943.939016	4605.70861	5016.098811	4821.037916	5806.032446	3588.430742	3688.956757	4113.833049	4949.251246	3612.867086	0.277931382	0.006389277	0.311672589
ENSECAG00000003601	ENSG00000100764	PSMC1	proteasome 26S subunit, ATPase 1 [Source:HGNC Symbol;Acc:HGNC:9547]	8483.449256	8467.43667	8469.906023	8942.405596	9334.982321	9558.480211	6726.395285	7898.23789	7329.718722	8006.604939	8046.140888	0.215294068	0.00629221	0.311672589
ENSECAG00000010534	ENSG00000077235	GTF3C1	general transcription factor IIIC subunit 1 [Source:HGNC Symbol;Acc:HGNC:4664]	463.6605671	518.6535008	528.5239389	414.1888697	421.5656443	331.918067	583.0562504	704.0568621	753.4314326	522.6834549	454.3417251	-0.399063435	0.005678647	0.311672589
ENSECAG00000022794	ENSG00000160200	CBS	cystathionine beta-synthase [Source:HGNC Symbol;Acc:HGNC:1550]	264.5366306	215.8267794	206.2257587	329.3141013	339.0136252	449.7363121	274.5294007	323.0378544	414.8744203	522.6834549	460.8207514	-0.488812118	0.006331957	0.311672589
ENSECAG00000043682	NA	NA	LncRNA	30.78244429	24.25959923	43.94975185	15.27745831	19.81248459	20.26980562	10.1992347	3.765009958	16.23774639	11.81205548	5.669148084	1.448007674	0.00577708	0.311672589
ENSECAG00000000320	ENSG00000104723	TUSC3	tumor suppressor candidate 3 [Source:HGNC Symbol;Acc:HGNC:30242]	273.1941931	201.605635	298.6329292	254.6243051	315.8990598	295.1790443	226.0830359	213.8525656	242.7543086	184.0711979	262.4005685	0.374785662	0.006120226	0.311672589
ENSECAG00000020724	ENSG00000047410	TPR	translocated promoter region, nuclear basket protein [Source:HGNC Symbol;Acc:HGNC:12017]	4109.456313	4716.400706	4593.312527	4695.272187	3950.389288	4278.195848	5617.228512	5301.887023	6745.971739	5846.967462	3646.072097	-0.348668223	0.006455988	0.313798025
ENSECAG00000009464	ENSG00000144504	ANKMY1	ankyrin repeat and MYND domain containing 1 [Source:HGNC Symbol;Acc:HGNC:20987]	9.619513841	15.05768228	25.91908442	3.394990735	31.92011406	27.87098272	9.349298476	6.024015933	6.495098557	3.937351826	5.669148084	1.759664856	0.006529101	0.31621833
ENSECAG00000016134	ENSG00000156675	RAB11FIP1	RAB11 family interacting protein 1 [Source:HGNC Symbol;Acc:HGNC:30265]	2207.678426	1854.604534	1686.994321	1975.884608	2070.404639	1980.106636	2389.170729	2462.316512	2456.771029	2531.717224	2112.972479	-0.290834458	0.006563429	0.316749679
ENSECAG00000023593	ENSG00000107862	GBF1	golgi brefeldin A resistant guanine nucleotide exchange factor 1 [Source:HGNC Symbol;Acc:HGNC:4181]	631.040108	461.7689233	518.3816885	680.6956424	542.641939	428.1996436	915.3813144	925.4394476	992.9381919	544.33889	685.9669182	-0.478857878	0.006900375	0.316999879
ENSECAG00000008645	ENSG00000102312	PORCN	porcupine O-acyltransferase [Source:HGNC Symbol;Acc:HGNC:17652]	108.7005064	58.55765332	98.04175412	81.47977764	82.55201911	59.542554	137.6896685	192.7685098	175.367661	77.76269857	136.059554	-0.606815995	0.00678266	0.316999879
ENSECAG00000007240	ENSG00000083799	CYLD	CYLD lysine 63 deubiquitinase [Source:HGNC Symbol;Acc:HGNC:2584]	316.4820054	199.9325592	251.3024272	310.6416523	180.5137485	224.2347246	398.6200896	433.7291471	443.2904765	263.8025724	350.6773029	-0.547646597	0.006898599	0.316999879
ENSECAG00000013366	ENSG00000127603	MACF1	microtubule actin crosslinking factor 1 [Source:HGNC Symbol;Acc:HGNC:13664]	1508.33977	1109.249261	1110.012963	1161.086831	969.7110512	894.4051728	1526.48546	1509.768993	1691.973174	1473.553921	979.142862	-0.351571315	0.00674518	0.316999879
ENSECAG00000024737	ENSG00000143368	SF3B4	splicing factor 3b subunit 4 [Source:HGNC Symbol;Acc:HGNC:10771]	2936.837576	3477.488069	2764.3267	2683.740176	2641.664612	2868.177495	3213.608867	3245.438584	3071.36973	3834.980679	2879.927227	-0.231136584	0.006890071	0.316999879
ENSECAG00000031330	NA	LOC106781615	Sperm-associated acrosin inhibitor	6.733659689	3.346151618	27.04600114	47.52987029	48.43051788	79.81235961	0	3.765009958	6.495098557	18.70242117	20.24695744	1.725106592	0.007007023	0.316999879
ENSECAG00000023131	ENSG00000131495	NDUFA2	NADH:ubiquinone oxidoreductase subunit A2 [Source:HGNC Symbol;Acc:HGNC:7685]	5057.940377	4617.689233	5850.951579	6486.129799	5694.988625	6607.956631	3885.058485	4390.001611	3675.413896	4933.501838	6592.409344	0.306420155	0.00689584	0.316999879
ENSECAG00000011079	ENSG00000115364	MRPL19	mitochondrial ribosomal protein L19 [Source:HGNC Symbol;Acc:HGNC:14052]	5801.528797	6648.803266	6999.279711	6655.879336	6746.151002	6923.405481	5260.255297	5618.900861	5216.376029	6102.895331	5549.286096	0.233100358	0.006780068	0.316999879
ENSECAG00000006721	ENSG00000155957	TMBIM4	transmembrane BAX inhibitor motif containing 4 [Source:HGNC Symbol;Acc:HGNC:24257]	7226.178797	8413.898244	8788.823453	11729.69299	9910.645068	12501.40261	6142.489099	6286.060626	7790.058832	8281.235229	12404.09601	0.248783319	0.007012755	0.316999879
ENSECAG00000010255	ENSG00000163617	CCDC191	coiled-coil domain containing 191 [Source:HGNC Symbol;Acc:HGNC:29272]	70.22245104	126.3172236	93.53408727	106.9422082	104.5658909	134.2874622	128.34037	157.3774162	118.5355487	156.5097351	154.6867549	-0.544391106	0.006799665	0.316999879
ENSECAG00000019162	ENSG00000108312	UBTF	upstream binding transcription factor [Source:HGNC Symbol;Acc:HGNC:12511]	539.6547265	530.3650315	453.0205191	504.1561242	577.8641338	447.2025864	782.7912633	752.2489896	850.0460237	598.4774776	494.8356399	-0.406065385	0.006929042	0.316999879
ENSECAG00000025080	ENSG00000108298	RPL19	ribosomal protein L19 [Source:HGNC Symbol;Acc:HGNC:10312]	34221.42049	37793.10945	43644.35742	38901.50134	38807.15384	46690.23037	28851.08516	29663.00745	29140.25968	37106.58795	37810.78809	0.279423335	0.00695999	0.316999879
ENSECAG00000016190	ENSG00000137154	RPS6	ribosomal protein S6 [Source:HGNC Symbol;Acc:HGNC:10429]	41532.25101	43960.90342	54258.78595	44633.94319	48844.37867	55170.6103	34843.13555	34781.91499	33440.82681	45826.83791	42021.34536	0.315491017	0.006815395	0.316999879
ENSECAG00000003862	ENSG00000119720	NRDE2	NRDE-2, necessary for RNA interference, domain containing [Source:HGNC Symbol;Acc:HGNC:20186]	1036.021641	1100.047345	1290.319638	1111.859466	1232.776819	1446.757376	833.7874368	973.6315751	914.1851219	1040.44522	1077.948014	0.307372334	0.006765757	0.316999879
ENSECAG00000033959	ENSG00000156411	ATP5MPL	ATP synthase membrane subunit 6.8PL [Source:HGNC Symbol;Acc:HGNC:1188]	7715.812052	9382.609138	11192.5368	10923.38269	10867.1478	12881.46147	7134.364673	7078.971723	6978.171512	9552.015531	11382.83948	0.304309822	0.006961768	0.316999879
ENSECAG00000019685	ENSG00000182670	TTC3	tetratricopeptide repeat domain 3 [Source:HGNC Symbol;Acc:HGNC:12393]	467.5083727	675.9226269	653.6116942	821.5877579	461.1906134	539.6835745	1162.712756	878.7533242	1032.720671	705.7703149	516.702354	-0.560153448	0.006894106	0.316999879
ENSECAG00000043111	ENSG00000175768	TOMM5	Translocase of outer mitochondrial membrane 5	5500.438014	6806.072392	7714.871825	7689.654015	6804.487762	7460.55533	4608.354212	4963.789128	5068.612537	6919.895835	5650.520884	0.308082682	0.006986764	0.316999879
ENSECAG00000006272	ENSG00000188163	FAM166A	family with sequence similarity 166 member A [Source:HGNC Symbol;Acc:HGNC:33818]	2150.923295	2799.055829	3497.94948	2609.05038	2956.462978	4174.313094	2081.493815	1591.84621	1881.954807	2744.334223	2415.057084	0.44768168	0.006980818	0.316999879
ENSECAG00000015789	ENSG00000186812	ZNF397	zinc finger protein 397 [Source:HGNC Symbol;Acc:HGNC:18818]	2.885854152	3.346151618	0	11.88246757	2.201387176	8.868039957	7.649426026	24.09606373	8.118873196	26.57712483	3.239513191	-2.289784944	0.006878578	0.316999879
ENSECAG00000023180	ENSG00000169567	HINT1	histidine triad nucleotide binding protein 1 [Source:HGNC Symbol;Acc:HGNC:4912]	21072.50702	22356.4755	27180.10423	24279.27624	24739.18909	30310.96057	17399.04446	16293.45709	18825.23128	22546.2609	26308.8965	0.304836106	0.007062312	0.31712587
ENSECAG00000023983	ENSG00000167968	DNASE1L2	deoxyribonuclease 1 like 2 [Source:HGNC Symbol;Acc:HGNC:2958]	267.4224848	169.8171946	255.8100941	344.5915596	329.1073829	361.0559125	202.2848216	207.8285497	224.8927875	143.7133417	404.1292706	0.464489732	0.007040408	0.31712587
ENSECAG00000002088	ENSG00000241468	ATP5MF	ATP synthase membrane subunit f [Source:HGNC Symbol;Acc:HGNC:848]	20217.33224	23852.20527	29433.93765	26482.62523	26359.41005	31306.71477	16243.98113	17494.49527	16522.71884	23873.14846	29674.75071	0.350941227	0.007097576	0.3176575
ENSECAG00000022249	ENSG00000158470	B4GALT5	beta-1,4-galactosyltransferase 5 [Source:HGNC Symbol;Acc:HGNC:928]	163.5317353	113.769155	112.6916714	130.7071433	133.1839242	134.2874622	87.54343118	117.4683107	56.83211238	74.8096847	96.37551744	0.653095266	0.007131387	0.318120869
ENSECAG00000022673	ENSG00000179299	NSUN7	NOP2/Sun RNA methyltransferase family member 7 [Source:HGNC Symbol;Acc:HGNC:25857]	56.75513166	73.6153356	58.59966913	123.9171618	44.02774353	110.217068	92.64304853	134.0343545	122.5949853	87.60607814	149.8274851	-0.775538839	0.007180243	0.319250093
ENSECAG00000018965	ENSG00000140553	UNC45A	unc-45 myosin chaperone A [Source:HGNC Symbol;Acc:HGNC:30594]	617.5727886	781.3264029	421.4668511	682.3931378	525.0308416	527.014946	659.5505107	908.8734038	777.7880522	732.3474397	685.1570399	-0.437623992	0.00723613	0.319663094
ENSECAG00000021716	ENSG00000153395	LPCAT1	lysophosphatidylcholine acyltransferase 1 [Source:HGNC Symbol;Acc:HGNC:25718]	660.8606009	300.3171077	546.5546063	566.9634528	586.6696825	499.1439633	387.5709186	435.2351511	406.7555471	309.0821184	726.4608331	0.442502987	0.007236676	0.319663094
ENSECAG00000007319	ENSG00000181991	MRPS11	mitochondrial ribosomal protein S11 [Source:HGNC Symbol;Acc:HGNC:14050]	1850.794463	2008.527509	2054.36917	1775.580154	2180.473998	2599.60257	1417.693623	1615.189272	1545.021569	1809.213164	1915.362174	0.312810581	0.00731351	0.319909359
ENSECAG00000024268	ENSG00000197728	RPS26	ribosomal protein S26 [Source:HGNC Symbol;Acc:HGNC:10414]	44355.57832	48817.00596	61702.07085	49728.12679	55762.23787	66733.26754	36286.32726	37312.75469	38798.47123	50503.42754	52927.16652	0.331729294	0.007383794	0.319909359
ENSECAG00000041781	ENSG00000175782	SLC35E3	solute carrier family 35 member E3 [Source:HGNC Symbol;Acc:HGNC:20864]	126.0156313	167.3075809	169.0375071	113.7321896	136.4860049	133.0205994	229.4827808	176.955468	182.6746469	260.8495585	133.6299191	-0.526669467	0.007380686	0.319909359
ENSECAG00000007621	ENSG00000100815	TRIP11	Thyroid hormone receptor interactor 11	1437.155368	1572.691261	1395.122892	2463.065778	1767.713903	1670.992101	2016.898662	2176.175756	2296.01734	2297.444791	1846.522519	-0.391094116	0.007371507	0.319909359
ENSECAG00000016829	ENSG00000166016	ABTB2	ankyrin repeat and BTB domain containing 2 [Source:HGNC Symbol;Acc:HGNC:23842]	140.4449021	132.1729889	138.6107558	113.7321896	189.3192972	141.8886393	109.641773	113.7033007	129.9019711	75.79402266	118.2422315	0.514289392	0.007358701	0.319909359
ENSECAG00000010984	ENSG00000158486	DNAH3	dynein axonemal heavy chain 3 [Source:HGNC Symbol;Acc:HGNC:2949]	3.847805536	5.855765332	2.253833428	20.36994441	8.805548705	10.13490281	21.24840563	22.59005975	4.871323918	25.59278687	29.15561872	-1.706572728	0.00729333	0.319909359
ENSECAG00000043752	ENSG00000198918	RPL39	ribosomal protein L39 [Source:HGNC Symbol;Acc:HGNC:10350]	15885.66516	11266.4925	22318.58552	13041.85691	16483.98718	14021.63804	13793.615	13838.6706	13500.06235	11479.34925	14359.9521	0.324307723	0.007580878	0.321241184
ENSECAG00000024943	ENSG00000168748	CA7	carbonic anhydrase 7 [Source:HGNC Symbol;Acc:HGNC:1381]	367.4654287	97.87493484	245.6678437	152.7745831	661.5168465	429.4665065	182.7362884	223.6415915	207.8431538	146.6663555	106.094057	0.973146811	0.007472626	0.321241184
ENSECAG00000011722	ENSG00000131143	COX4I1	cytochrome c oxidase subunit 4I1 [Source:HGNC Symbol;Acc:HGNC:2265]	23102.22444	27087.09735	28414.07803	30105.08034	31329.0416	30907.65298	20254.83018	20819.75206	19797.0604	25582.94349	32866.48108	0.266540187	0.007537733	0.321241184
ENSECAG00000017656	ENSG00000099795	NDUFB7	NADH:ubiquinone oxidoreductase subunit B7 [Source:HGNC Symbol;Acc:HGNC:7702]	7428.188588	8000.64852	9826.713747	8203.995111	10319.00239	11049.57779	6372.821816	6898.251245	6202.007235	7976.090462	10047.35016	0.312330326	0.007604042	0.321241184
ENSECAG00000013982	ENSG00000183785	TUBA8	tubulin alpha 8 [Source:HGNC Symbol;Acc:HGNC:12410]	13.46731938	39.31728152	74.37650313	334.4065874	352.2219482	296.4459071	13.5989796	35.3910936	23.54473227	90.559092	643.0433684	0.820530916	0.007523248	0.321241184
ENSECAG00000039817	ENSG00000221869	CEBPD	CCAAT enhancer binding protein delta [Source:HGNC Symbol;Acc:HGNC:1835]	14.42927076	11.71153066	15.776834	25.46243051	14.30901665	15.20235421	4.249681125	5.271013941	4.059436598	1.968675913	21.86671404	1.664603134	0.007514739	0.321241184
ENSECAG00000009105	ENSG00000105270	CLIP3	CAP-Gly domain containing linker protein 3 [Source:HGNC Symbol;Acc:HGNC:24314]	46.17366644	42.66343313	56.3458357	28.85742125	8.805548705	39.27274838	65.44508933	111.4442948	82.00061928	70.87233287	24.29634893	-1.033123429	0.007600763	0.321241184
ENSECAG00000013262	ENSG00000161653	NAGS	N-acetylglutamate synthase [Source:HGNC Symbol;Acc:HGNC:17996]	532.9210668	450.8939306	456.4012692	500.7611334	569.0585851	629.630837	407.969388	399.8440575	382.3989276	398.6568724	536.1394331	0.334516808	0.007574402	0.321241184
ENSECAG00000019083	ENSG00000137642	SORL1	sortilin related receptor 1 [Source:HGNC Symbol;Acc:HGNC:11185]	767.6372045	713.5668326	640.0886936	665.4181841	537.138471	396.5280724	1223.058228	942.7584934	750.9957707	681.1618659	704.5941191	-0.434285527	0.007633069	0.321465989
ENSECAG00000008678	ENSG00000117450	PRDX1	Peroxiredoxin 1	141731.993	140258.1278	154872.164	150851.3208	142253.6393	161445.2011	106275.1756	120310.8932	119240.2669	131370.728	153253.2703	0.243368086	0.007786563	0.321931662
ENSECAG00000023715	ENSG00000167283	ATP5MG	ATP synthase membrane subunit g [Source:HGNC Symbol;Acc:HGNC:14247]	17185.26148	18469.08386	24354.92402	23744.5652	22547.70815	27323.69797	13947.45345	15378.55967	13774.48027	19968.27979	26610.17123	0.333488278	0.007696797	0.321931662
ENSECAG00000013691	ENSG00000172175	MALT1	MALT1 paracaspase [Source:HGNC Symbol;Acc:HGNC:6819]	214.5151586	239.2498407	155.5145065	176.5395182	125.4790691	134.2874622	249.8812502	249.9966612	262.2396042	210.6483227	149.0176068	-0.437611667	0.007743096	0.321931662
ENSECAG00000010405	ENSG00000071575	TRIB2	tribbles pseudokinase 2 [Source:HGNC Symbol;Acc:HGNC:30809]	34.63024983	25.09613714	15.776834	23.76493515	14.30901665	22.80353132	24.64815053	74.54719717	34.91115474	50.20123579	59.93099404	-1.145888803	0.007702286	0.321931662
ENSECAG00000014504	ENSG00000130294	KIF1A	kinesin family member 1A [Source:HGNC Symbol;Acc:HGNC:888]	12.50536799	18.4038339	13.52300057	11.88246757	0	15.20235421	49.29630105	88.10123301	64.13909825	24.60844891	0	-2.097605225	0.007785162	0.321931662
ENSECAG00000000008	ENSG00000177600	RPLP2	ribosomal protein lateral stalk subunit P2 [Source:HGNC Symbol;Acc:HGNC:10377]	17607.55813	18174.62252	22727.65629	15610.1674	19618.76252	20338.21621	13708.62137	14525.40842	13205.34725	17221.97689	17075.47403	0.340759908	0.007772141	0.321931662
ENSECAG00000023849	ENSG00000064886	CHI3L2	chitinase 3 like 2 [Source:HGNC Symbol;Acc:HGNC:1933]	78.88001349	40.99035733	34.93441814	210.4894256	137.5866985	144.422365	22.94827808	12.04803187	57.64399969	40.35785622	252.6820289	1.090285597	0.007812354	0.32201619
ENSECAG00000022278	ENSG00000137812	KNL1	kinetochore scaffold 1 [Source:HGNC Symbol;Acc:HGNC:24054]	863.8323429	942.7782185	899.2795378	1320.651396	1052.26307	836.1294817	1489.938203	1300.434439	1931.479933	1530.645522	783.9621923	-0.547167076	0.007840735	0.3222067
ENSECAG00000033359	ENSG00000187193	MT1X	metallothionein 1X [Source:HGNC Symbol;Acc:HGNC:7405]	1224.564112	202.4421729	1840.254994	308.9441569	359.9268033	393.9943467	2905.082017	1639.285336	677.9259119	2756.146278	7436.30253	-1.902849553	0.007949604	0.322618321
ENSECAG00000040546	ENSG00000175130	MARCKSL1	MARCKS like 1 [Source:HGNC Symbol;Acc:HGNC:7142]	1560.285145	1460.595181	1615.998568	891.185068	1184.346301	819.6602646	1741.519325	2121.20661	1478.446809	1541.47324	1358.165905	-0.355878373	0.007975638	0.322618321
ENSECAG00000004392	ENSG00000122026	RPL21	ribosomal protein L21 [Source:HGNC Symbol;Acc:HGNC:10313]	6671.132849	7747.177534	9826.713747	7669.284071	8670.163394	8560.192284	5678.42392	5296.616009	5499.724703	7511.482947	8265.617907	0.360283803	0.008017283	0.322618321
ENSECAG00000010425	ENSG00000162664	ZNF326	zinc finger protein 326 [Source:HGNC Symbol;Acc:HGNC:14104]	1073.537745	1054.874298	1365.823057	1300.281452	1259.193465	1336.540308	1398.995026	1472.871896	1854.350638	1526.708171	1513.662539	-0.32558565	0.007963891	0.322618321
ENSECAG00000007518	ENSG00000173926	MARCHF3	membrane associated ring-CH-type finger 3 [Source:HGNC Symbol;Acc:HGNC:28728]	65.41269412	17.567296	54.09200228	25.46243051	28.61803329	45.60706264	25.49808675	27.1080717	19.48529567	11.81205548	26.72598383	1.092865454	0.007941913	0.322618321
ENSECAG00000015697	ENSG00000186889	TMEM17	transmembrane protein 17 [Source:HGNC Symbol;Acc:HGNC:26623]	41.36390952	48.51919847	50.71125213	30.55491662	18.711791	22.80353132	14.44891583	31.62608365	10.55453516	16.73374526	3.239513191	1.192288757	0.007952212	0.322618321
ENSECAG00000009125	ENSG00000100373	UPK3A	uroplakin 3A [Source:HGNC Symbol;Acc:HGNC:12580]	6.733659689	35.13459199	12.39608385	6.78998147	12.10762947	7.601177106	56.94572708	20.33105377	26.79228155	35.43616644	15.38768766	-1.394461625	0.008013035	0.322618321
ENSECAG00000017154	ENSG00000147403	RPL10	Ribosomal protein L10	49832.9295	26043.93458	67519.21492	30222.20752	57660.93431	37604.29001	41925.65411	40260.00448	41713.14671	28521.19229	57375.82801	0.319802899	0.008103667	0.32424697
ENSECAG00000028562	ENSG00000128567	PODXL	podocalyxin like [Source:HGNC Symbol;Acc:HGNC:9171]	30.78244429	42.66343313	32.68058471	23.76493515	19.81248459	8.868039957	46.74649238	34.63809161	60.89154897	108.2771752	15.38768766	-1.129896746	0.008107631	0.32424697
ENSECAG00000021852	ENSG00000130529	TRPM4	transient receptor potential cation channel subfamily M member 4 [Source:HGNC Symbol;Acc:HGNC:17993]	484.8234976	394.0093531	576.9813576	388.7264392	301.5900432	324.3168899	644.2516586	835.8322106	655.193067	383.8918031	725.6509548	-0.504993678	0.008129487	0.32424697
ENSECAG00000021036	ENSG00000164167	LSM6	LSM6 homolog, U6 small nuclear RNA and mRNA degradation associated [Source:HGNC Symbol;Acc:HGNC:17017]	2903.169277	3571.180315	3779.678659	3534.185355	2999.390028	3306.512041	2458.865499	2571.501801	2736.872155	2921.515055	2810.277693	0.277782275	0.008181629	0.324418333
ENSECAG00000010199	ENSG00000104412	EMC2	ER membrane protein complex subunit 2 [Source:HGNC Symbol;Acc:HGNC:28963]	4397.079777	4974.054381	4762.350034	5484.607533	4918.999646	4973.703553	3866.359888	3391.52097	3981.495416	4640.169127	4405.73794	0.238379868	0.008168687	0.324418333
ENSECAG00000018044	ENSG00000102934	PLLP	plasmolipin [Source:HGNC Symbol;Acc:HGNC:18553]	1144.722147	829.0090635	699.8152794	745.2004664	842.030595	808.258499	791.2906255	633.2746749	442.4785892	530.5581586	749.9473037	0.48756831	0.008278837	0.324733545
ENSECAG00000023310	ENSG00000104883	PEX11G	peroxisomal biogenesis factor 11 gamma [Source:HGNC Symbol;Acc:HGNC:20208]	78.88001349	97.87493484	107.0570878	166.354546	166.2047318	139.3549136	73.94445158	79.81821111	94.17892908	58.07593944	140.9188238	0.570666385	0.00829117	0.324733545
ENSECAG00000000614	ENSG00000143376	SNX27	sorting nexin 27 [Source:HGNC Symbol;Acc:HGNC:20073]	294.3571235	276.0575085	297.5060125	303.8516708	313.6976726	252.1057074	385.02111	387.7960257	354.7947587	445.9050943	298.8450919	-0.385645462	0.008316511	0.324733545
ENSECAG00000016802	ENSG00000198300	PEG3	paternally expressed 3 [Source:HGNC Symbol;Acc:HGNC:8826]	406.9054355	339.6343893	305.3944295	225.7668839	73.74647041	164.6921706	551.6086101	716.857896	522.0435465	250.021841	89.08661276	-0.737888036	0.008357163	0.324733545
ENSECAG00000019092	ENSG00000100865	CINP	cyclin dependent kinase 2 interacting protein [Source:HGNC Symbol;Acc:HGNC:23789]	2269.243315	2285.421555	2714.742364	2831.422273	2867.306797	2754.159838	2126.540435	1964.582196	1909.558976	2466.750919	2188.291161	0.278341834	0.00826605	0.324733545
ENSECAG00000006383	ENSG00000136918	WDR38	WD repeat domain 38 [Source:HGNC Symbol;Acc:HGNC:23745]	132.749291	127.9902994	171.2913405	98.45473132	159.6005703	225.5015875	93.49298476	85.84222704	106.3572389	109.2615132	94.75576084	0.635812578	0.008357201	0.324733545
ENSECAG00000041933	ENSG00000054148	PHPT1	phosphohistidine phosphatase 1 [Source:HGNC Symbol;Acc:HGNC:30033]	1359.237306	1354.354868	1441.326477	1660.150469	1448.512762	1600.047781	1175.461799	1151.340045	1188.603036	1313.106834	1414.047508	0.224193743	0.008216301	0.324733545
ENSECAG00000012792	ENSG00000240972	MIF	macrophage migration inhibitory factor [Source:HGNC Symbol;Acc:HGNC:7097]	19122.63156	19828.45795	23335.0644	19219.04255	21945.62876	22982.15898	15591.23011	16496.01463	16364.40081	17883.452	23363.36913	0.273190687	0.008481083	0.328605626
ENSECAG00000022270	ENSG00000143624	INTS3	integrator complex subunit 3 [Source:HGNC Symbol;Acc:HGNC:26153]	314.5581026	462.6054612	422.5937678	424.3738419	446.8815968	382.592581	561.8078448	520.3243762	618.6581376	489.2159644	487.5467353	-0.394077971	0.008550167	0.32940006
ENSECAG00000018452	ENSG00000161920	MED11	mediator complex subunit 11 [Source:HGNC Symbol;Acc:HGNC:32687]	202.971742	256.8171367	356.1056816	222.3718932	283.9789458	339.5192441	145.3390945	154.3654083	208.6550411	210.6483227	265.6400817	0.533983521	0.008540768	0.32940006
ENSECAG00000010962	ENSG00000108423	TUBD1	tubulin delta 1 [Source:HGNC Symbol;Acc:HGNC:16811]	453.0791019	627.4034284	560.0776069	782.5453644	726.4577682	724.6455508	397.7701533	481.1682726	479.8254059	547.2919039	596.0704272	0.306002372	0.008624286	0.331314287
ENSECAG00000033043	ENSG00000113068	PFDN1	Prefoldin subunit 1	2789.659014	3705.026379	3810.10541	4270.898345	3750.063055	4118.571129	2731.695027	2634.000966	2794.516154	3508.180477	3390.960433	0.255465881	0.008691192	0.332003537
ENSECAG00000022797	ENSG00000104660	LEPROTL1	leptin receptor overlapping transcript like 1 [Source:HGNC Symbol;Acc:HGNC:6555]	1219.754355	1274.883767	1365.823057	1083.002045	1154.627574	1250.393634	1066.669962	929.2044576	1064.384276	990.2439843	1054.461544	0.275746518	0.008689548	0.332003537
ENSECAG00000012881	ENSG00000172113	NME6	NME/NM23 nucleoside diphosphate kinase 6 [Source:HGNC Symbol;Acc:HGNC:20567]	397.2859216	419.1054902	478.9396035	643.3507443	525.0308416	587.8243629	314.4764033	359.18195	452.221237	363.220706	491.5961268	0.352619945	0.008798019	0.335140255
ENSECAG00000012600	ENSG00000087302	RTRAF	RNA transcription, translation and transport factor [Source:HGNC Symbol;Acc:HGNC:23169]	8979.81617	9406.032199	9806.429246	8606.301514	9796.172935	10374.33989	7746.318755	7870.376816	7700.751227	8821.636767	7878.496081	0.232868238	0.008876009	0.337164038
ENSECAG00000023903	ENSG00000078061	ARAF	A-Raf proto-oncogene, serine/threonine kinase [Source:HGNC Symbol;Acc:HGNC:646]	1924.86472	1269.028001	1797.432159	1288.398984	1412.189874	909.607527	2006.699427	2333.553172	2246.492213	1356.417704	1969.62402	-0.318154823	0.00897129	0.338421252
ENSECAG00000023209	ENSG00000167264	DUS2	dihydrouridine synthase 2 [Source:HGNC Symbol;Acc:HGNC:26014]	451.1551991	427.4708692	462.0358528	485.4836751	466.6940814	638.4988769	579.6565055	573.0345156	740.4412355	543.354552	751.5670603	-0.366404217	0.009033883	0.338421252
ENSECAG00000033774	ENSG00000131495	NDUFA2	NADH:ubiquinone oxidoreductase subunit A2 [Source:HGNC Symbol;Acc:HGNC:7685]	4474.997839	3998.651184	5257.066471	5325.042968	5143.541138	5978.325794	3456.690627	3908.080336	3159.053561	4349.78943	5857.03985	0.311063146	0.008999002	0.338421252
ENSECAG00000021885	ENSG00000066117	SMARCD1	SWI/SNF related, matrix associated, actin dependent regulator of chromatin, subfamily d, member 1 [Source:HGNC Symbol;Acc:HGNC:11106]	802.2674543	808.9321537	818.1415344	792.7303367	600.9786991	614.4284827	883.0837378	1216.098216	1051.394079	843.5776288	759.6658433	-0.363328732	0.00893864	0.338421252
ENSECAG00000012469	ENSG00000112695	COX7A2	cytochrome c oxidase subunit 7A2 [Source:HGNC Symbol;Acc:HGNC:2288]	13925.20824	18184.66097	22542.84195	21385.04664	19988.59556	23542.11236	12336.82431	12875.58105	13081.94038	18209.26786	22001.15384	0.338020792	0.009018482	0.338421252
ENSECAG00000007609	ENSG00000182158	CREB3L2	cAMP responsive element binding protein 3 like 2 [Source:HGNC Symbol;Acc:HGNC:23720]	518.491796	555.4611687	449.6397689	617.8883138	422.6663379	472.5398434	658.7005744	648.3347147	699.0349822	601.4304915	481.0677089	-0.350251349	0.009098903	0.339917978
ENSECAG00000038999	NA	NA	Protein coding gene	2682.88241	1203.778045	4325.106349	1181.456776	3338.403653	2540.060016	2121.440818	1719.856549	1867.340835	1457.804514	2981.971892	0.546876613	0.009138926	0.340326809
ENSECAG00000009487	ENSG00000167863	ATP5PD	ATP synthase peripheral stalk subunit d [Source:HGNC Symbol;Acc:HGNC:845]	19721.92728	22947.07126	27515.92541	25859.64443	25740.82025	29588.84875	17523.13515	18080.33082	17770.58965	22774.6273	27705.12669	0.282460391	0.009160039	0.340326809
ENSECAG00000034550	ENSG00000187193	MT1X	metallothionein 1X [Source:HGNC Symbol;Acc:HGNC:7405]	22.12488183	9.201916951	38.31516828	1.697495368	8.805548705	5.067451404	38.24713013	60.99316132	4.871323918	39.37351826	275.3586212	-1.882703304	0.009323116	0.345439296
ENSECAG00000009383	ENSG00000171530	TBCA	tubulin folding cofactor A [Source:HGNC Symbol;Acc:HGNC:11579]	5773.632207	6378.601523	7697.968074	6083.823397	5802.856597	6849.927435	4785.140947	4544.367019	4870.512031	5541.822696	6185.04056	0.31395913	0.009424424	0.348241437
ENSECAG00000015404	ENSG00000091138	SLC26A3	solute carrier family 26 member 3 [Source:HGNC Symbol;Acc:HGNC:3018]	124.0917285	135.5191405	295.2521791	200.3044534	397.3503853	241.9708045	272.8295282	286.8937588	423.8051809	459.6858257	404.1292706	-0.66755671	0.009456822	0.348489045
ENSECAG00000008501	NA	NA	Protein coding gene	0	0	0	101.8497221	4.402774353	0	203.1347578	0.753001992	173.7438864	0.984337957	1.619756596	-6.901669926	0.00956941	0.34884617
ENSECAG00000016557	ENSG00000188227	ZNF793	zinc finger protein 793 [Source:HGNC Symbol;Acc:HGNC:33115]	117.3580689	211.6440899	160.0221734	168.0520414	160.7012639	93.74785098	216.7337374	192.7685098	230.5759988	261.8338964	175.7435906	-0.57237139	0.009552126	0.34884617
ENSECAG00000007262	ENSG00000102189	EEA1	early endosome antigen 1 [Source:HGNC Symbol;Acc:HGNC:3185]	1924.86472	1911.489112	1770.386158	1858.757427	1544.273104	1809.080151	2242.981698	2209.307843	2212.392946	1983.440982	1801.979213	-0.235412425	0.009550422	0.34884617
ENSECAG00000015038	NA	LOC100068723	Serine protease 33	46.17366644	21.74998552	24.79216771	11.88246757	6.604161529	13.93549136	49.29630105	41.41510954	43.84191526	39.37351826	29.96549702	-1.057337696	0.009518151	0.34884617
ENSECAG00000009909	ENSG00000196497	IPO4	importin 4 [Source:HGNC Symbol;Acc:HGNC:19426]	1091.814821	1253.133781	1188.897133	1062.6321	1092.988733	1098.370092	1345.449044	1569.25615	1423.238471	1275.701992	1176.753167	-0.264017305	0.009734148	0.349667727
ENSECAG00000012337	ENSG00000169223	LMAN2	lectin, mannose binding 2 [Source:HGNC Symbol;Acc:HGNC:16986]	2142.265732	2010.200585	2414.982518	2519.083125	2727.518712	3345.78479	1807.814351	1940.486132	1988.312046	2088.765144	2997.35958	0.250886234	0.009746656	0.349667727
ENSECAG00000023794	NA	NA	Protein coding gene	32.70634706	55.2115017	34.93441814	45.83237492	30.81942047	45.60706264	30.5977041	67.77017924	67.38664753	84.65306427	69.64953361	-0.810014519	0.009678271	0.349667727
ENSECAG00000000398	ENSG00000107959	PITRM1	pitrilysin metallopeptidase 1 [Source:HGNC Symbol;Acc:HGNC:17663]	5275.34139	4731.458388	5125.217216	4169.048623	3658.705487	4059.028575	5509.286611	6533.798281	5740.04335	5365.626201	3813.716904	-0.263086963	0.00967545	0.349667727
ENSECAG00000034217	ENSG00000131495	NDUFA2	NADH:ubiquinone oxidoreductase subunit A2 [Source:HGNC Symbol;Acc:HGNC:7685]	4524.057359	4048.843458	5275.097139	5408.220241	5146.843218	6017.598542	3482.188714	3935.188408	3186.65773	4393.1003	5925.069627	0.30819932	0.009691727	0.349667727
ENSECAG00000040042	ENSG00000131495	NDUFA2	NADH:ubiquinone oxidoreductase subunit A2 [Source:HGNC Symbol;Acc:HGNC:7685]	4537.524679	4058.045375	5292.000889	5409.917736	5164.454316	6020.132268	3495.787694	3944.224432	3209.390575	4409.834045	5930.738775	0.306542418	0.009709296	0.349667727
ENSECAG00000009792	ENSG00000107731	UNC5B	unc-5 netrin receptor B [Source:HGNC Symbol;Acc:HGNC:12568]	1.923902768	20.07690971	4.507666856	22.06743978	2.201387176	24.07039417	5.949553576	7.530019916	22.73284495	28.54580074	34.8247668	-1.626849034	0.01024479	0.35044617
ENSECAG00000012230	ENSG00000156650	KAT6B	lysine acetyltransferase 6B [Source:HGNC Symbol;Acc:HGNC:17582]	393.4381161	340.4709272	277.2215117	322.5241198	204.7290074	288.84473	394.3704084	399.8440575	384.8345895	414.4062797	264.0203251	-0.373137422	0.009933297	0.35044617
ENSECAG00000020966	ENSG00000168970	JMJD7-PLA2G4B	JMJD7-PLA2G4B readthrough [Source:HGNC Symbol;Acc:HGNC:34449]	294.3571235	371.4228296	473.3050199	480.391189	447.9822904	414.2641523	238.8320792	390.0550316	304.4577449	250.021841	359.5859642	0.464549127	0.010153197	0.35044617
ENSECAG00000005548	ENSG00000129484	PARP2	poly(ADP-ribose) polymerase 2 [Source:HGNC Symbol;Acc:HGNC:272]	898.4625927	1029.778161	1075.078545	1347.811322	1105.096363	1199.71912	832.9375006	867.4582943	837.0558266	833.7342492	1197.810002	0.280082148	0.009823361	0.35044617
ENSECAG00000038761	ENSG00000129968	ABHD17A	abhydrolase domain containing 17A [Source:HGNC Symbol;Acc:HGNC:28756]	534.8449695	530.3650315	560.0776069	585.6359018	756.1764951	677.7716253	438.5670921	378.0069998	388.0821388	555.1666075	643.0433684	0.356197037	0.010034977	0.35044617
ENSECAG00000016303	NA	LOC100630076	Secreted seminal-vesicle Ly-6 protein 1-like	22750.15023	20460.88061	40900.31522	76752.25304	90888.67235	80364.71182	22821.63758	25839.26334	28653.93917	44523.57445	124279.0643	0.317176204	0.009986204	0.35044617
ENSECAG00000008220	ENSG00000167807	AC011511.1	novel transcript	720.5015867	828.1725255	898.1526211	792.7303367	898.165968	1046.428715	597.5051662	643.8167028	653.5692923	750.0655229	859.2808739	0.298671122	0.010033278	0.35044617
ENSECAG00000017024	ENSG00000166562	SEC11C	SEC11 homolog C, signal peptidase complex subunit	9835.952902	9355.839925	11592.59224	12495.2634	10954.10259	12459.59614	8274.979087	7282.28226	8570.282546	9575.639642	13090.87281	0.276682254	0.009927366	0.35044617
ENSECAG00000000506	ENSG00000215845	TSTD1	thiosulfate sulfurtransferase like domain containing 1 [Source:HGNC Symbol;Acc:HGNC:35410]	792.6479405	678.4322406	847.441369	953.9923966	1064.3707	1065.431658	610.2542096	686.7378163	530.1624197	596.5088017	1469.92911	0.38169293	0.009950269	0.35044617
ENSECAG00000019741	ENSG00000131781	FMO5	flavin containing dimethylaniline monoxygenase 5 [Source:HGNC Symbol;Acc:HGNC:3773]	15.39122215	7.528841141	14.64991728	30.55491662	17.61109741	43.07333693	50.9961735	24.84906572	60.89154897	26.57712483	70.45941191	-1.16748996	0.010311041	0.35044617
ENSECAG00000036034	ENSG00000174021	GNG5	G protein subunit gamma 5 [Source:HGNC Symbol;Acc:HGNC:4408]	9064.467892	8428.955927	10785.71987	10775.70059	9027.88881	11371.36095	7211.70887	7176.861982	7490.472411	8901.368141	10048.96992	0.275960861	0.010231026	0.35044617
ENSECAG00000021275	ENSG00000130414	NDUFA10	NADH:ubiquinone oxidoreductase subunit A10 [Source:HGNC Symbol;Acc:HGNC:7684]	12019.58254	12781.46264	14537.22561	15908.92658	15873.10224	15848.45427	11082.31844	11806.31823	12551.77796	12946.99714	15695.44141	0.185593029	0.010201983	0.35044617
ENSECAG00000015079	ENSG00000112297	CRYBG1	crystallin beta-gamma domain containing 1 [Source:HGNC Symbol;Acc:HGNC:356]	65.41269412	56.88457751	31.55366799	69.59731007	17.61109741	41.80647408	101.1424108	84.33622306	69.01042217	62.99762922	64.79026382	-0.884147522	0.010233274	0.35044617
ENSECAG00000023095	ENSG00000144233	AMMECR1L	AMMECR1 like [Source:HGNC Symbol;Acc:HGNC:28658]	208.7434503	269.3652053	153.2606731	212.1869209	167.3054254	181.1613877	266.0300384	299.6947926	317.447942	217.5386884	229.1955583	-0.481728596	0.00994779	0.35044617
ENSECAG00000001308	ENSG00000120696	KBTBD7	kelch repeat and BTB domain containing 7 [Source:HGNC Symbol;Acc:HGNC:25266]	226.0585753	206.6248624	223.1295094	278.3892403	261.965074	226.7684503	369.7222579	279.3637389	375.0919417	332.7062293	251.8721506	-0.448868479	0.010086661	0.35044617
ENSECAG00000009417	ENSG00000161896	IP6K3	inositol hexakisphosphate kinase 3 [Source:HGNC Symbol;Acc:HGNC:17269]	222.2107697	38.48074361	209.6065088	169.7495368	328.0066893	292.6453186	62.89528066	144.5763824	78.75307001	109.2615132	356.346451	0.839189545	0.01028401	0.35044617
ENSECAG00000017882	ENSG00000169689	CENPX	Centromere protein X	314.5581026	258.4902125	314.4097632	220.6743978	287.2810265	392.7274838	182.7362884	191.2625059	163.1893512	223.4447161	329.6204672	0.522089493	0.010077835	0.35044617
ENSECAG00000024596	ENSG00000103540	CCP110	centriolar coiled-coil protein 110 [Source:HGNC Symbol;Acc:HGNC:24342]	173.1512491	186.5479527	198.3373417	123.9171618	73.74647041	87.41353672	262.6302935	200.2985298	178.6152103	218.5230264	85.03722127	-0.505844395	0.010149903	0.35044617
ENSECAG00000008932	ENSG00000103528	SYT17	synaptotagmin 17 [Source:HGNC Symbol;Acc:HGNC:24119]	23.08683322	55.2115017	59.72658585	27.15992588	12.10762947	26.60411987	53.54598218	90.36023899	56.02022506	62.01329126	56.69148084	-1.043731079	0.010049897	0.35044617
ENSECAG00000013324	ENSG00000136810	TXN	thioredoxin [Source:HGNC Symbol;Acc:HGNC:12435]	28668.07515	28705.7982	44801.70088	42579.9738	50004.50971	50269.11793	21709.07106	25008.70214	27820.94278	36827.03597	61861.7439	0.344787297	0.010299722	0.35044617
ENSECAG00000021462	ENSG00000198879	SFMBT2	Scm like with four mbt domains 2 [Source:HGNC Symbol;Acc:HGNC:20256]	3.847805536	13.38460647	1.126916714	1.697495368	0	5.067451404	27.1979592	14.30703784	17.86152103	6.890365696	0	-2.450020414	0.010163269	0.35044617
ENSECAG00000007927	ENSG00000243725	TTC4	tetratricopeptide repeat domain 4 [Source:HGNC Symbol;Acc:HGNC:12394]	1289.014855	1618.700845	1386.107558	1256.146572	1227.273351	1232.657554	1535.834759	1713.832533	1636.764836	1582.815434	1281.227467	-0.249836307	0.010371969	0.351193584
ENSECAG00000020020	ENSG00000010256	UQCRC1	ubiquinol-cytochrome c reductase core protein 1 [Source:HGNC Symbol;Acc:HGNC:12585]	38745.47785	39693.72357	43088.78748	55265.35668	48831.17035	52416.45046	33124.5645	34691.55475	40142.95663	42802.9517	46717.01973	0.203770131	0.010384826	0.351193584
ENSECAG00000021705	ENSG00000156482	RPL30	ribosomal protein L30 [Source:HGNC Symbol;Acc:HGNC:10333]	20487.64058	26861.23212	31728.34008	25462.43051	25726.51124	31447.33655	18110.44108	18590.11317	17600.9052	25547.50732	23715.66619	0.342641087	0.010453904	0.352226066
ENSECAG00000020005	ENSG00000130528	HRC	histidine rich calcium binding protein [Source:HGNC Symbol;Acc:HGNC:5178]	581.018636	291.9517287	637.8348602	475.2987029	558.0516492	795.5898704	317.8761482	270.327715	320.6954913	489.2159644	517.5122323	0.579165514	0.010467304	0.352226066
ENSECAG00000020677	ENSG00000138039	LHCGR	luteinizing hormone/choriogonadotropin receptor [Source:HGNC Symbol;Acc:HGNC:6585]	71.18440242	76.12494932	93.53408727	86.57226375	79.24993835	116.5513823	55.24585463	55.72214738	45.4656899	62.99762922	55.88160255	0.606571299	0.01051753	0.353040162
ENSECAG00000016348	ENSG00000129480	DTD2	D-aminoacyl-tRNA deacylase 2 [Source:HGNC Symbol;Acc:HGNC:20277]	232.7922349	239.2498407	276.0945949	256.3218005	248.7567509	285.0441415	168.2873726	189.0034999	199.7242806	172.2591424	290.7463089	0.399541814	0.010561715	0.35364793
ENSECAG00000010266	ENSG00000102908	NFAT5	nuclear factor of activated T cells 5 [Source:HGNC Symbol;Acc:HGNC:7774]	17.31512491	25.09613714	23.665251	23.76493515	34.12150123	60.80941685	40.7969388	42.92111352	72.25797145	51.18557374	59.93099404	-0.915165081	0.010857199	0.353999389
ENSECAG00000007010	ENSG00000120885	CLU	clusterin [Source:HGNC Symbol;Acc:HGNC:2095]	592.5620526	471.8073782	703.1960296	244.4393329	194.8227651	391.460621	813.3889674	828.3021907	697.4112076	533.5111725	359.5859642	-0.563210021	0.0107515	0.353999389
ENSECAG00000028792	NA	NA	Protein coding gene	19896.04048	22064.52377	25656.51283	22335.64405	22451.94781	27525.12916	16896.73215	17266.33567	17159.2385	21658.38806	22244.92721	0.273469549	0.010755576	0.353999389
ENSECAG00000032497	NA	LOC111767394	Aldehyde oxidase 4-like	75.03220796	101.2210865	67.61500284	78.08478691	39.62496917	57.0088283	142.7892858	173.9434601	139.644619	62.99762922	59.93099404	-0.754292182	0.010709506	0.353999389
ENSECAG00000019803	ENSG00000108479	GALK1	galactokinase 1 [Source:HGNC Symbol;Acc:HGNC:4118]	4524.057359	3688.295621	4096.342256	4590.027474	5385.693727	4568.307441	3657.275576	3193.481446	3715.196375	3648.940805	5553.335488	0.259391197	0.010777205	0.353999389
ENSECAG00000021493	ENSG00000100387	RBX1	ring-box 1 [Source:HGNC Symbol;Acc:HGNC:9928]	5739.001957	6634.582121	7965.047335	6959.731007	6708.72742	7724.062803	5179.511356	5134.72058	5179.841099	6121.597752	7002.207763	0.279954497	0.010885462	0.353999389
ENSECAG00000010146	ENSG00000130182	ZSCAN10	zinc finger and SCAN domain containing 10 [Source:HGNC Symbol;Acc:HGNC:12997]	141.4068535	136.3556784	103.6763377	64.50482397	17.61109741	55.74196545	133.4399873	201.8045337	138.0208443	107.2928373	80.98782978	-0.826513773	0.010700999	0.353999389
ENSECAG00000020296	ENSG00000106804	C5	complement C5 [Source:HGNC Symbol;Acc:HGNC:1331]	30.78244429	35.9711299	16.90375071	33.94990735	2.201387176	10.13490281	56.09579085	45.18011949	43.84191526	35.43616644	9.718539573	-1.19023077	0.010871727	0.353999389
ENSECAG00000010622	ENSG00000197958	RPL12	ribosomal protein L12 [Source:HGNC Symbol;Acc:HGNC:10302]	26541.20064	32139.78629	33189.95106	31532.67395	28359.3703	35256.79314	22788.49007	22710.54007	21092.83256	28842.08647	29957.39823	0.274859137	0.010829545	0.353999389
ENSECAG00000033520	NA	NA	LncRNA	847.4791694	322.9036312	398.9285168	244.4393329	547.0447133	255.9062959	294.9278701	426.9521292	36.53492938	38.38918031	310.9932663	1.574539066	0.010847168	0.353999389
ENSECAG00000020495	ENSG00000138172	CALHM2	calcium homeostasis modulator family member 2 [Source:HGNC Symbol;Acc:HGNC:23493]	1.923902768	1.673075809	0	0	0	6.334314255	3.3997449	14.30703784	4.871323918	11.81205548	8.098782978	-2.967957271	0.010617462	0.353999389
ENSECAG00000006848	ENSG00000113396	SLC27A6	solute carrier family 27 member 6 [Source:HGNC Symbol;Acc:HGNC:11000]	6.733659689	0	0	5.092486103	0	0	35.69732145	9.78902589	10.55453516	9.843379566	4.859269787	-2.932594444	0.010710326	0.353999389
ENSECAG00000011353	ENSG00000169026	SLC49A3	solute carrier family 49 member 3 [Source:HGNC Symbol;Acc:HGNC:26177]	11263.48876	14283.04818	18961.50063	16029.44876	18294.62813	22830.13544	11061.91997	10907.23385	11353.43228	15266.09737	17178.32857	0.346559116	0.01112037	0.355668259
ENSECAG00000039910	ENSG00000228300	FAM174C	family with sequence similarity 174 member C [Source:HGNC Symbol;Acc:HGNC:26073]	2704.045341	2701.180894	2701.219364	1587.158169	2494.171671	2723.75513	1939.554466	1608.412254	1548.269119	1992.300024	2266.039477	0.43255201	0.011029669	0.355668259
ENSECAG00000010156	ENSG00000158042	MRPL17	mitochondrial ribosomal protein L17 [Source:HGNC Symbol;Acc:HGNC:14053]	3140.771269	3413.074651	3396.526976	3613.967638	3543.13266	3768.916982	2550.658611	2526.321682	2859.46714	2644.916089	4287.495708	0.277832612	0.011048165	0.355668259
ENSECAG00000020939	ENSG00000099999	RNF215	ring finger protein 215 [Source:HGNC Symbol;Acc:HGNC:33434]	85.61367318	51.86535008	85.64567027	98.45473132	67.14230888	76.01177106	48.44636483	44.4271175	48.71323918	45.279546	71.2692902	0.666855926	0.011102416	0.355668259
ENSECAG00000020416	ENSG00000111229	ARPC3	actin related protein 2/3 complex subunit 3 [Source:HGNC Symbol;Acc:HGNC:706]	8746.061984	8773.609543	10808.2582	10427.71404	9624.464735	10783.53659	7501.537122	7687.397332	8453.370772	8615.910134	10048.96992	0.231314305	0.010992882	0.355668259
ENSECAG00000008543	ENSG00000144214	LYG1	lysozyme g1 [Source:HGNC Symbol;Acc:HGNC:27014]	60.6029372	37.64420571	59.72658585	45.83237492	46.2291307	29.13784557	28.89783165	18.82504979	25.16850691	27.56146278	36.4445234	0.864190033	0.011106954	0.355668259
ENSECAG00000022956	ENSG00000068831	RASGRP2	RAS guanyl releasing protein 2 [Source:HGNC Symbol;Acc:HGNC:9879]	132.749291	86.99994208	81.13800341	20.36994441	57.23606659	22.80353132	42.49681125	58.73415534	35.72304206	14.76506935	42.92354978	0.958576697	0.011039556	0.355668259
ENSECAG00000037310	NA	NA	Protein coding gene	5163.75503	6285.745815	8138.592509	5182.453357	6833.105795	8633.67033	4474.064289	4319.219424	4414.231357	6165.89296	5499.88352	0.410009087	0.011174188	0.355711662
ENSECAG00000003055	ENSG00000160194	NDUFV3	NADH:ubiquinone oxidoreductase subunit V3 [Source:HGNC Symbol;Acc:HGNC:7719]	7960.147703	6576.024468	8702.050866	7747.368858	8433.514273	10521.29598	5970.801981	6639.971562	6257.215573	6932.692228	9378.390688	0.287541658	0.011160766	0.355711662
ENSECAG00000020907	ENSG00000125356	NDUFA1	NADH:ubiquinone oxidoreductase subunit A1 [Source:HGNC Symbol;Acc:HGNC:7683]	10618.98133	6450.543782	14563.1447	8607.999009	11371.26546	9315.242544	8609.004024	8542.054592	8986.780741	6887.412682	13783.31875	0.319402057	0.011358807	0.358344965
ENSECAG00000029282	ENSG00000164405	UQCRQ	ubiquinol-cytochrome c reductase complex III subunit VII [Source:HGNC Symbol;Acc:HGNC:29594]	24408.55442	26483.95352	31073.60147	26231.39592	30478.20546	33484.45202	19794.16475	20835.56511	20363.75775	25431.35545	33148.31873	0.294951227	0.011323059	0.358344965
ENSECAG00000010391	ENSG00000163482	STK36	serine/threonine kinase 36 [Source:HGNC Symbol;Acc:HGNC:17209]	722.4254894	591.4322985	580.3621077	589.0308925	564.6558107	600.4929914	929.8302302	949.5355114	1057.07729	646.7100375	555.5765123	-0.389653267	0.011362609	0.358344965
ENSECAG00000043598	NA	NA	LncRNA	3957.467994	4730.62185	5640.218154	5216.403265	5034.572472	4797.609617	3352.998408	3262.757629	3424.540714	4574.218484	4962.124331	0.323102984	0.011300705	0.358344965
ENSECAG00000012851	ENSG00000056097	ZFR	zinc finger RNA binding protein [Source:HGNC Symbol;Acc:HGNC:17277]	1853.680317	2428.469537	2279.752513	2500.410676	2673.584726	2532.458839	2597.405104	2623.458939	2827.803534	2869.345143	2930.94956	-0.246429953	0.011444732	0.360097481
ENSECAG00000011966	ENSG00000171940	ZNF217	zinc finger protein 217 [Source:HGNC Symbol;Acc:HGNC:13009]	260.6888251	305.3363352	243.4140102	268.2042681	331.30877	274.9092387	392.670536	371.2299818	340.9926743	397.6725345	294.7957004	-0.380348227	0.011598135	0.363238595
ENSECAG00000003681	ENSG00000197958	RPL12	ribosomal protein L12 [Source:HGNC Symbol;Acc:HGNC:10302]	6220.939601	7711.206405	8164.511593	7815.268672	6620.671933	8436.039725	5473.589289	5366.645194	5047.503466	6858.866881	7088.86474	0.28456661	0.011585495	0.363238595
ENSECAG00000009738	ENSG00000105372	RPS19	ribosomal protein S19 [Source:HGNC Symbol;Acc:HGNC:10402]	29153.8606	36908.88889	43127.10265	35652.49521	38600.22344	44378.20567	26676.9483	24013.23351	27274.54262	37403.85801	31561.76714	0.328691339	0.011691845	0.365329743
ENSECAG00000016673	ENSG00000196262	PPIA	Peptidylprolyl isomerase A	135034.8875	135074.1024	157599.3025	142109.2197	146429.6708	173308.1049	108688.9945	111276.3753	108553.3941	135690.9873	156713.0704	0.26181204	0.011723597	0.36547976
ENSECAG00000011826	ENSG00000130770	ATP5IF1	ATP synthase inhibitory factor subunit 1 [Source:HGNC Symbol;Acc:HGNC:871]	16950.54534	18251.584	24201.66335	22946.74238	21394.18127	25230.84054	14330.77469	15014.85971	15828.55518	20053.91719	22811.84201	0.286088608	0.011820286	0.365964483
ENSECAG00000008451	ENSG00000229833	PET100	PET100 cytochrome c oxidase chaperone [Source:HGNC Symbol;Acc:HGNC:40038]	1156.265564	1122.633868	1449.214894	1172.969299	1425.398197	1583.578564	952.7785083	897.5783739	756.6789819	1117.223581	1547.677427	0.373635393	0.011814259	0.365964483
ENSECAG00000009818	ENSG00000114019	AMOTL2	angiomotin like 2 [Source:HGNC Symbol;Acc:HGNC:17812]	590.6381498	460.0958475	467.6704363	424.3738419	457.8885327	387.6600324	528.660332	601.6485913	681.1734612	574.8533666	772.6238961	-0.372991119	0.011788696	0.365964483
ENSECAG00000037129	ENSG00000197506	SLC28A3	solute carrier family 28 member 3 [Source:HGNC Symbol;Acc:HGNC:16484]	16.35317353	1.673075809	12.39608385	3.394990735	42.92704994	13.93549136	1.69987245	7.530019916	4.059436598	1.968675913	38.06428	1.669641236	0.011874078	0.365964483
ENSECAG00000009261	ENSG00000136250	AOAH	acyloxyacyl hydrolase [Source:HGNC Symbol;Acc:HGNC:548]	1.923902768	7.528841141	3.380750142	3.394990735	0	0	6.799489801	12.80103386	4.871323918	12.79639344	24.29634893	-2.458914385	0.011872569	0.365964483
ENSECAG00000012679	ENSG00000080345	RIF1	replication timing regulatory factor 1 [Source:HGNC Symbol;Acc:HGNC:23207]	2198.058913	2092.181299	1949.565915	2186.374033	1960.335281	1697.59622	2672.199492	2698.006136	2844.853168	2522.858183	1669.96905	-0.304954824	0.011961758	0.366998656
ENSECAG00000013737	ENSG00000174547	MRPL11	mitochondrial ribosomal protein L11 [Source:HGNC Symbol;Acc:HGNC:14042]	5077.179405	5630.736636	6142.823008	5189.243339	5580.516492	6156.953456	3859.560398	3890.008288	4074.05057	5221.91286	5820.595326	0.302801477	0.011940305	0.366998656
ENSECAG00000022533	ENSG00000167191	GPRC5B	G protein-coupled receptor class C group 5 member B [Source:HGNC Symbol;Acc:HGNC:13308]	35.59220121	51.86535008	63.10733599	27.15992588	5.503467941	34.20529698	67.99489801	106.1732808	38.15870402	85.63740222	37.2544017	-1.103194626	0.01203844	0.368517583
ENSECAG00000025022	ENSG00000116251	RPL22	Ribosomal protein L22	9129.880586	10832.32933	12913.33863	9276.812184	10506.1203	13469.28583	7770.966906	7680.620314	6943.260358	10146.55566	9771.181663	0.358028206	0.012161882	0.369470453
ENSECAG00000015721	ENSG00000135917	SLC19A3	solute carrier family 19 member 3 [Source:HGNC Symbol;Acc:HGNC:16266]	1675.719311	1364.393322	1102.124546	745.2004664	905.8708231	448.4694493	1879.208994	1509.015991	1743.122075	1122.14527	700.5447276	-0.367265209	0.012220114	0.369470453
ENSECAG00000020393	ENSG00000054654	SYNE2	spectrin repeat containing nuclear envelope protein 2 [Source:HGNC Symbol;Acc:HGNC:17084]	1946.989601	1269.864539	1068.317045	1385.15622	1318.630919	805.7247733	1980.351404	2037.623389	1917.677849	1477.491273	1806.028604	-0.427967854	0.01220044	0.369470453
ENSECAG00000019212	ENSG00000160193	WDR4	WD repeat domain 4 [Source:HGNC Symbol;Acc:HGNC:12756]	778.2186697	829.8456014	492.462604	473.6012076	490.9093403	497.8771005	838.8870541	932.9694676	727.4510384	701.832963	450.2923336	-0.33994698	0.012156671	0.369470453
ENSECAG00000022193	ENSG00000100450	GZMH	granzyme H [Source:HGNC Symbol;Acc:HGNC:4710]	69.26049965	90.3460937	85.64567027	495.6686473	307.0935111	538.4167117	60.34547198	64.75817127	90.9313798	124.0265825	743.4682774	0.499498378	0.012233038	0.369470453
ENSECAG00000032172	ENSG00000113595	TRIM23	tripartite motif containing 23 [Source:HGNC Symbol;Acc:HGNC:660]	102.9287981	144.7210575	105.9301711	183.3294997	90.25687423	140.6217765	128.34037	159.6364222	185.1103089	195.8832534	119.0521098	-0.503416782	0.012219921	0.369470453
ENSECAG00000014279	ENSG00000070061	ELP1	elongator complex protein 1 [Source:HGNC Symbol;Acc:HGNC:5959]	1315.949493	1401.20099	931.9601225	1142.414382	1032.450586	804.4579104	1916.606188	1941.239134	1488.189457	1154.628423	927.310651	-0.395236398	0.012274941	0.369912155
ENSECAG00000016415	ENSG00000066933	MYO9A	myosin IXA [Source:HGNC Symbol;Acc:HGNC:7608]	553.1220458	400.7016563	397.8016001	392.1214299	263.0657676	214.0998218	579.6565055	517.3123682	621.0937995	447.8737702	321.5216842	-0.42676242	0.013089522	0.371187759
ENSECAG00000020071	ENSG00000101966	XIAP	X-linked inhibitor of apoptosis [Source:HGNC Symbol;Acc:HGNC:592]	146.2166104	129.6633752	165.656757	264.8092773	169.5068126	172.2933477	230.332717	216.1115716	264.6752662	262.8182344	205.7090876	-0.505342239	0.012655659	0.371187759
ENSECAG00000020387	ENSG00000163319	MRPS18C	mitochondrial ribosomal protein S18C [Source:HGNC Symbol;Acc:HGNC:16633]	2661.71948	3015.719146	3856.308996	3333.880902	3217.327358	3245.702624	2266.779912	2246.204941	2370.710973	3004.199443	3072.678262	0.312341926	0.01237376	0.371187759
ENSECAG00000008112	ENSG00000182585	EPGN	epithelial mitogen [Source:HGNC Symbol;Acc:HGNC:17470]	3.847805536	6.692303237	21.41141757	108.6397035	90.25687423	89.94726242	0	6.024015933	8.118873196	21.65543504	195.1806698	1.116116046	0.01302837	0.371187759
ENSECAG00000038004	NA	NA	LncRNA	290.509318	133.8460647	170.1644238	35.64740272	71.54508323	48.14078834	381.6213651	241.7136393	142.8921683	141.7446657	53.45196765	-0.570564889	0.013036416	0.371187759
ENSECAG00000024358	ENSG00000109906	ZBTB16	zinc finger and BTB domain containing 16 [Source:HGNC Symbol;Acc:HGNC:12930]	177.9610061	231.7209996	98.04175412	84.87476838	7.704855117	125.4194223	204.8346302	221.3825855	232.1997734	138.7916519	76.93843829	-1.019549058	0.012974623	0.371187759
ENSECAG00000010830	ENSG00000099953	MMP11	matrix metallopeptidase 11 [Source:HGNC Symbol;Acc:HGNC:7157]	176.0371033	156.4325882	121.7070051	28.85742125	33.02080765	69.67745681	293.2279976	226.6535995	86.8719432	136.822976	43.73342808	-0.760788048	0.012534363	0.371187759
ENSECAG00000014347	ENSG00000204842	ATXN2	ataxin 2 [Source:HGNC Symbol;Acc:HGNC:10555]	973.4948007	819.8071465	776.445616	670.5106702	580.065521	637.2320141	973.1769777	825.2901828	1001.057065	978.4319288	681.1076484	-0.298572468	0.012955101	0.371187759
ENSECAG00000038682	ENSG00000101608	MYL12A	myosin light chain 12A [Source:HGNC Symbol;Acc:HGNC:16701]	14172.42974	14722.23058	15161.53747	15613.56239	14638.12403	17171.05908	11700.22207	11700.14494	12056.5267	13551.38065	16365.21076	0.218995851	0.013111049	0.371187759
ENSECAG00000011657	ENSG00000049860	HEXB	hexosaminidase subunit beta [Source:HGNC Symbol;Acc:HGNC:4879]	2031.641323	1049.85507	1773.766908	2996.079324	3478.191739	2408.30628	1503.537182	1659.616389	1322.564444	1326.887565	4735.358407	0.416462867	0.012905254	0.371187759
ENSECAG00000024079	ENSG00000071082	RPL31	ribosomal protein L31 [Source:HGNC Symbol;Acc:HGNC:10334]	26534.46698	30071.02806	39114.15223	30989.47543	29574.53602	39586.93037	23720.02017	24675.12226	21087.96124	28347.94881	30631.21698	0.33253462	0.012787382	0.371187759
ENSECAG00000012487	ENSG00000151665	PIGF	phosphatidylinositol glycan anchor biosynthesis class F [Source:HGNC Symbol;Acc:HGNC:8962]	1532.388555	1444.700961	1655.440653	2407.048431	1674.154948	2229.678618	1179.71148	1202.544181	1325.000106	1662.546809	1912.932539	0.27662786	0.013098756	0.371187759
ENSECAG00000024277	ENSG00000071794	HLTF	helicase like transcription factor [Source:HGNC Symbol;Acc:HGNC:11099]	401.1337272	428.3074072	471.0511865	454.9287585	198.1248459	412.9972894	731.7950898	744.7189697	695.7874329	388.8134928	341.7686417	-0.582750451	0.012486093	0.371187759
ENSECAG00000035557	NA	NA	Protein coding gene	189.5044227	147.2306712	145.3722561	161.2620599	156.2984895	107.6833423	252.4310588	195.7805178	283.3486746	257.8965446	119.0521098	-0.545030824	0.012938234	0.371187759
ENSECAG00000032940	NA	NA	Protein coding gene	336.6829844	117.9518445	471.0511865	258.0192959	233.3470407	557.4196545	152.1385843	142.3173764	138.8327317	235.2567716	358.7760859	0.813668351	0.012860093	0.371187759
ENSECAG00000009053	ENSG00000131845	ZNF304	zinc finger protein 304 [Source:HGNC Symbol;Acc:HGNC:13505]	275.1180958	312.8651763	103.6763377	156.1695738	91.35756782	143.1555022	219.2835461	262.0446931	172.1201118	320.8941738	208.1387225	-0.663194323	0.012892166	0.371187759
ENSECAG00000031607	NA	NA	Protein coding gene	579.0947332	576.3746163	654.7386109	1059.237109	1374.766292	806.9916361	440.2669646	488.6982925	565.0735745	363.220706	2389.140978	0.522590214	0.012446965	0.371187759
ENSECAG00000008514	ENSG00000154518	ATP5MC3	ATP synthase membrane subunit c locus 3 [Source:HGNC Symbol;Acc:HGNC:843]	50343.72569	58504.95143	67906.87427	69549.7802	72308.96458	72470.88939	45581.22981	47209.45986	50341.88514	62975.97379	67193.98261	0.241295556	0.012821283	0.371187759
ENSECAG00000013508	ENSG00000150459	SAP18	Sin3A associated protein 18 [Source:HGNC Symbol;Acc:HGNC:10530]	7710.040343	9209.445792	10716.97795	8653.831384	9265.638625	10642.91481	6944.828895	6918.582299	7631.740805	8486.961862	8102.022491	0.280389465	0.012623128	0.371187759
ENSECAG00000022843	ENSG00000123200	ZC3H13	zinc finger CCCH-type containing 13 [Source:HGNC Symbol;Acc:HGNC:20368]	1666.099797	1763.421903	1512.32223	2076.036835	1461.721085	1442.956787	1955.703254	2054.189433	2194.531425	1950.95783	1721.801261	-0.303775289	0.013005315	0.371187759
ENSECAG00000000279	ENSG00000145982	FARS2	phenylalanyl-tRNA synthetase 2, mitochondrial [Source:HGNC Symbol;Acc:HGNC:21062]	929.245037	778.8167892	963.5137905	982.8498178	902.5687423	1065.431658	798.0901153	773.3330453	803.7684464	688.0522316	921.6415029	0.274585684	0.012404701	0.371187759
ENSECAG00000009723	ENSG00000159217	IGF2BP1	insulin like growth factor 2 mRNA binding protein 1 [Source:HGNC Symbol;Acc:HGNC:28866]	3079.20638	3532.699571	2768.834366	2773.707431	2825.480441	2458.980794	3998.100003	4151.29998	3677.849558	3233.550187	2433.684285	-0.266479587	0.013060842	0.371187759
ENSECAG00000036686	ENSG00000113595	TRIM23	tripartite motif containing 23 [Source:HGNC Symbol;Acc:HGNC:660]	93.30928425	122.1345341	89.02642041	159.5645646	78.14924476	122.8856965	116.4412628	138.5523664	159.1299147	166.3531147	108.5236919	-0.508720559	0.01292353	0.371187759
ENSECAG00000000855	ENSG00000113595	TRIM23	tripartite motif containing 23 [Source:HGNC Symbol;Acc:HGNC:660]	103.8907495	146.3941333	105.9301711	183.3294997	90.25687423	141.8886393	129.1903062	159.6364222	185.9221962	195.8832534	119.0521098	-0.500537211	0.012406882	0.371187759
ENSECAG00000021707	ENSG00000026036	RTEL1-TNFRSF6B	RTEL1-TNFRSF6B readthrough (NMD candidate) [Source:HGNC Symbol;Acc:HGNC:44095]	805.1533085	907.6436265	662.6270279	619.5858092	562.4544236	518.1469061	764.0926663	878.0003222	830.560728	891.8101887	806.6387846	-0.352423312	0.012837329	0.371187759
ENSECAG00000021075	ENSG00000180263	FGD6	FYVE, RhoGEF and PH domain containing 6 [Source:HGNC Symbol;Acc:HGNC:21740]	330.9112761	414.0862628	332.4404306	436.2563095	208.0310882	238.170216	475.964286	445.024177	457.092561	394.7195206	293.1759438	-0.446756812	0.012804377	0.371187759
ENSECAG00000000372	ENSG00000120805	ARL1	ADP ribosylation factor like GTPase 1 [Source:HGNC Symbol;Acc:HGNC:692]	5444.644834	5726.101957	7338.481642	8818.488435	8405.996933	8633.67033	5207.559251	5633.207899	6144.363235	6511.395583	7726.238961	0.231754398	0.01256821	0.371187759
ENSECAG00000015384	ENSG00000104728	ARHGEF10	Rho guanine nucleotide exchange factor 10 [Source:HGNC Symbol;Acc:HGNC:14103]	25.01073599	30.11536457	15.776834	20.36994441	1.100693588	21.53666847	18.69859695	45.93312149	27.60416887	55.12292557	18.62720085	-1.253904043	0.012969148	0.371187759
ENSECAG00000013415	ENSG00000144115	THNSL2	threonine synthase like 2 [Source:HGNC Symbol;Acc:HGNC:25602]	13.46731938	11.71153066	13.52300057	25.46243051	3.302080765	1.266862851	30.5977041	41.41510954	23.54473227	26.57712483	21.86671404	-1.495057039	0.012477137	0.371187759
ENSECAG00000010813	ENSG00000107554	DNMBP	dynamin binding protein [Source:HGNC Symbol;Acc:HGNC:30373]	374.1990884	428.3074072	368.5017655	375.1464762	346.7184803	253.3725702	521.010906	530.8664041	440.8548146	405.5472381	417.0873234	-0.357813892	0.013323769	0.37127471
ENSECAG00000029472	ENSG00000169288	MRPL1	Mitochondrial ribosomal protein L1	4004.603612	4431.977819	4508.793773	4669.809756	4260.78488	5258.747695	3341.949237	3113.663235	3664.859361	4601.779947	3316.451629	0.255860497	0.013178576	0.37127471
ENSECAG00000037682	ENSG00000169288	MRPL1	39S ribosomal protein L1, mitochondrial-like	4011.337272	4441.179735	4517.809107	4671.507252	4265.187654	5257.480832	3351.298535	3121.193255	3667.295023	4609.654651	3321.310899	0.255088639	0.013333145	0.37127471
ENSECAG00000007481	ENSG00000152092	ASTN1	astrotactin 1 [Source:HGNC Symbol;Acc:HGNC:773]	84.6517218	40.15381942	46.20358528	5.092486103	0	2.533725702	49.29630105	115.2093047	54.39645042	26.57712483	11.33829617	-1.34815363	0.013247098	0.37127471
ENSECAG00000032123	NA	NA	LncRNA	156.7980756	102.0576244	220.875676	519.4335825	622.9925709	658.7686825	148.7388394	116.7153087	120.1593233	226.39773	1141.9284	0.516519196	0.013309616	0.37127471
ENSECAG00000013046	ENSG00000173276	ZBTB21	zinc finger and BTB domain containing 21 [Source:HGNC Symbol;Acc:HGNC:13083]	217.4010128	236.740227	112.6916714	152.7745831	147.4929408	69.67745681	283.8786992	353.910936	205.4074919	201.7892811	150.6373634	-0.621142297	0.013263859	0.37127471
ENSECAG00000024114	ENSG00000147548	NSD3	nuclear receptor binding SET domain protein 3 [Source:HGNC Symbol;Acc:HGNC:12767]	316.4820054	316.2113279	232.1448431	263.111782	304.8921239	254.6394331	425.8180488	319.2728444	304.4577449	429.1713491	356.346451	-0.411120184	0.01322302	0.37127471
ENSECAG00000017133	ENSG00000145864	GABRB2	gamma-aminobutyric acid type A receptor subunit beta2 [Source:HGNC Symbol;Acc:HGNC:4082]	0	5.855765332	2.253833428	8.487476838	5.503467941	34.20529698	15.29885205	6.024015933	0	36.42050439	48.59269787	-2.180042396	0.013173757	0.37127471
ENSECAG00000017122	ENSG00000176771	NCKAP5	NCK associated protein 5 [Source:HGNC Symbol;Acc:HGNC:29847]	67.33659689	9.201916951	7.888416998	40.73988882	51.73259864	31.67157128	11.04917093	18.82504979	21.10907031	8.859041609	15.38768766	1.437752557	0.013422614	0.373000152
ENSECAG00000021917	ENSG00000148688	RPP30	ribonuclease P/MRP subunit p30 [Source:HGNC Symbol;Acc:HGNC:17688]	1743.055908	1816.123791	2063.384503	1627.898057	1501.346054	1753.338186	1384.546111	1312.482471	1602.665569	1458.788852	1405.948725	0.283617327	0.013499323	0.374364659
ENSECAG00000019655	ENSG00000177868	SVBP	small vasohibin binding protein [Source:HGNC Symbol;Acc:HGNC:29204]	539.6547265	716.9129842	828.2837848	869.1176282	853.0375308	862.7336015	416.4687503	558.7274777	542.3407295	645.7256995	966.1848093	0.350211819	0.013599385	0.37636991
ENSECAG00000039093	NA	LOC100146315	Glutathione S-transferase A1	1070.65189	2047.84479	2341.732932	6757.729058	4327.927189	3904.471307	781.9413271	709.3278761	1399.693739	2593.730516	9940.446227	0.609716196	0.013631253	0.376483541
ENSECAG00000011593	ENSG00000068305	MEF2A	myocyte enhancer factor 2A [Source:HGNC Symbol;Acc:HGNC:6993]	151.9883187	223.3556205	222.0025927	293.6666986	219.038024	281.2435529	228.6328445	292.1647727	318.2598293	299.2387388	297.2253353	-0.407318792	0.013770804	0.376873652
ENSECAG00000001596	ENSG00000151500	THYN1	thymocyte nuclear protein 1 [Source:HGNC Symbol;Acc:HGNC:29560]	4050.777278	4309.006747	5509.495815	5011.006325	5572.811637	5977.058931	3520.435844	4047.385705	4316.804879	4376.366555	5551.715731	0.244186939	0.013676726	0.376873652
ENSECAG00000015670	ENSG00000132153	DHX30	DExH-box helicase 30 [Source:HGNC Symbol;Acc:HGNC:16716]	2117.254996	2604.142497	1958.581249	1828.202511	2384.102312	1268.129714	1472.089542	2221.355875	1367.218246	1164.471803	1544.437914	0.46205806	0.013757777	0.376873652
ENSECAG00000014554	ENSG00000100564	PIGH	phosphatidylinositol glycan anchor biosynthesis class H [Source:HGNC Symbol;Acc:HGNC:8964]	762.8274476	891.7494063	897.0257044	1312.163919	1028.047811	1187.050491	634.0524239	709.3278761	754.2433199	895.7475405	1175.13341	0.245891683	0.013784332	0.376873652
ENSECAG00000035058	NA	LOC100070895	Cytochrome P450 2D14	182.770763	115.4422308	194.9565915	235.9518561	249.8574445	195.0968791	152.9885205	140.0583704	169.6844498	117.1362168	223.5264102	0.418407145	0.013752707	0.376873652
ENSECAG00000012016	ENSG00000173065	FAM222B	family with sequence similarity 222 member B [Source:HGNC Symbol;Acc:HGNC:25563]	248.1834571	330.4324723	256.9370108	276.6917449	277.3747842	214.0998218	370.5721941	418.6691073	440.8548146	294.317049	283.4574042	-0.419327743	0.013846355	0.377807688
ENSECAG00000008110	ENSG00000198270	TMEM116	transmembrane protein 116 [Source:HGNC Symbol;Acc:HGNC:25084]	69.26049965	51.02881218	69.86883627	54.31985176	61.63884094	64.6100054	22.94827808	55.72214738	20.29718299	29.5301387	60.74087233	0.863456884	0.013913164	0.378868303
ENSECAG00000013849	ENSG00000196867	ZFP28	ZFP28 zinc finger protein [Source:HGNC Symbol;Acc:HGNC:17801]	27.89659014	23.42306133	36.06133485	8.487476838	15.40971023	3.800588553	65.44508933	27.86107369	61.70343629	30.51447665	24.29634893	-1.071417723	0.014035267	0.381427354
ENSECAG00000040401	NA	LOC111772880	Mitochondrial ribosomal protein L1	4047.891424	4461.256645	4578.662609	4688.482205	4297.107768	5328.425151	3369.997132	3130.982281	3698.146741	4654.934197	3356.945544	0.257255972	0.014093363	0.382240187
ENSECAG00000013090	ENSG00000101868	POLA1	DNA polymerase alpha 1, catalytic subunit [Source:HGNC Symbol;Acc:HGNC:9173]	961.9513841	817.2975328	907.1679548	751.9904478	745.1695592	653.7012311	1368.397322	1963.829194	1434.604894	789.4390412	617.1272629	-0.466076006	0.014171649	0.382832149
ENSECAG00000021002	ENSG00000067900	ROCK1	Rho associated coiled-coil containing protein kinase 1 [Source:HGNC Symbol;Acc:HGNC:10251]	1469.861715	1732.47	1813.208993	2135.449172	1483.734957	1610.182684	1925.10555	2185.964782	2070.312665	2181.292912	1716.132113	-0.30089437	0.014147697	0.382832149
ENSECAG00000020796	ENSG00000131791	PRKAB2	protein kinase AMP-activated non-catalytic subunit beta 2 [Source:HGNC Symbol;Acc:HGNC:9379]	133.7112424	190.7306422	145.3722561	173.1445275	155.1977959	110.217068	241.3818879	252.2556672	205.4074919	196.8675913	142.5385804	-0.478071903	0.014385575	0.384778671
ENSECAG00000007201	ENSG00000144713	RPL32	ribosomal protein L32 [Source:HGNC Symbol;Acc:HGNC:10336]	31187.42582	36363.46617	43025.68014	31174.50243	36161.08645	41591.1074	26969.32636	26140.46414	26811.76684	34150.62107	31981.2841	0.310607803	0.014331049	0.384778671
ENSECAG00000013557	ENSG00000163848	ZNF148	zinc finger protein 148 [Source:HGNC Symbol;Acc:HGNC:12933]	466.5464213	535.3842589	519.5086052	414.1888697	370.9337392	387.6600324	602.6047836	524.8423881	582.1232082	568.9473389	394.410731	-0.286388975	0.014310184	0.384778671
ENSECAG00000008928	NA	LOC100055584	Ribosomal protein L23a	43113.69908	51222.05244	60197.63703	50673.63171	58334.55879	65244.70369	37171.9608	37404.62093	39115.10729	52340.20216	56009.56332	0.296718901	0.014306908	0.384778671
ENSECAG00000034083	NA	LOC111772382	39S ribosomal protein L1	4046.929473	4461.256645	4577.535693	4686.78471	4297.107768	5328.425151	3369.997132	3131.735283	3698.146741	4657.887211	3361.804814	0.256394844	0.014381235	0.384778671
ENSECAG00000002521	ENSG00000204815	TTC25	tetratricopeptide repeat domain 25 [Source:HGNC Symbol;Acc:HGNC:25280]	2255.775996	2478.661811	1884.204746	1904.589802	1772.116677	2002.910167	2669.649683	2587.314843	2500.612945	2172.43387	1940.468401	-0.239974766	0.014416233	0.384839638
ENSECAG00000022695	ENSG00000166963	MAP1A	microtubule associated protein 1A [Source:HGNC Symbol;Acc:HGNC:6835]	99.08099256	107.0768518	81.13800341	13.57996294	7.704855117	31.67157128	130.0402424	153.6124063	146.9516049	52.1699117	13.76793106	-0.936061986	0.014833132	0.387576294
ENSECAG00000024489	ENSG00000168778	TCTN2	tectonic family member 2 [Source:HGNC Symbol;Acc:HGNC:25774]	303.014686	301.9901836	392.1670165	354.7765318	214.6352497	279.9766901	335.7248089	413.3980934	426.2408428	436.0617148	448.672577	-0.442822925	0.014748273	0.387576294
ENSECAG00000017265	ENSG00000196628	TCF4	transcription factor 4 [Source:HGNC Symbol;Acc:HGNC:11634]	187.5805199	219.172931	201.7180918	186.7244904	271.8713163	159.6247192	267.7299109	267.315707	302.8339702	251.9905169	352.2970595	-0.413051084	0.01464875	0.387576294
ENSECAG00000013660	ENSG00000263961	RHEX	regulator of hemoglobinization and erythroid cell expansion [Source:HGNC Symbol;Acc:HGNC:25341]	83.68977041	89.50955579	105.9301711	32.25241198	157.3991831	78.54549676	65.44508933	60.24015933	25.16850691	55.12292557	50.21245446	0.917967834	0.014763109	0.387576294
ENSECAG00000016963	ENSG00000173163	COMMD1	copper metabolism domain containing 1 [Source:HGNC Symbol;Acc:HGNC:23024]	1649.746624	1455.575954	1771.513075	1616.01559	1450.714149	1525.302873	1246.856442	1329.801517	1157.751318	1368.22976	1502.324242	0.272940519	0.014827653	0.387576294
ENSECAG00000000313	ENSG00000198721	ECI2	enoyl-CoA delta isomerase 2 [Source:HGNC Symbol;Acc:HGNC:14601]	912.8918635	1044.835843	927.4524557	2401.955945	2999.390028	2097.924881	558.4080999	764.2970214	845.9865871	1581.831096	3122.080838	0.439545733	0.014789312	0.387576294
ENSECAG00000024095	ENSG00000114391	RPL24	Ribosomal protein L24	11836.81178	13469.0968	16534.12203	11590.49837	14692.05802	18596.27979	9685.023285	10008.90247	10453.04924	13071.02373	13482.04402	0.344230083	0.014757955	0.387576294
ENSECAG00000013789	ENSG00000072134	EPN2	epsin 2 [Source:HGNC Symbol;Acc:HGNC:18639]	495.4049628	347.1632304	326.8058471	258.0192959	341.2150123	236.9033531	528.660332	574.5405196	503.3701382	385.860479	268.8795949	-0.352978441	0.014553117	0.387576294
ENSECAG00000036116	ENSG00000171858	RPS21	ribosomal protein S21 [Source:HGNC Symbol;Acc:HGNC:10409]	13524.07451	14022.04836	19384.0944	12383.22871	15984.27229	18450.59056	11433.3421	11470.47934	9965.104961	13935.27245	14659.60707	0.363521685	0.014607216	0.387576294
ENSECAG00000015910	ENSG00000126777	KTN1	kinectin 1 [Source:HGNC Symbol;Acc:HGNC:6467]	4190.260229	5483.505965	4373.563767	5072.116158	3286.671054	4611.380778	5040.971751	5014.993264	5771.706955	5419.764789	3725.44017	-0.265143621	0.014749014	0.387576294
ENSECAG00000039363	ENSG00000197506	SLC28A3	solute carrier family 28 member 3 [Source:HGNC Symbol;Acc:HGNC:16484]	139.4829507	36.8076678	120.5800884	196.9094626	154.0971023	599.2261285	62.04534443	76.80620314	153.4467034	28.54580074	353.9168161	1.058945101	0.01466558	0.387576294
ENSECAG00000005995	ENSG00000183337	BCOR	BCL6 corepressor [Source:HGNC Symbol;Acc:HGNC:20893]	220.286867	158.9422019	260.3177609	168.0520414	213.5345561	130.4868737	529.5102682	463.0962248	362.9136319	294.317049	96.37551744	-0.648633274	0.014898542	0.388436943
ENSECAG00000006869	ENSG00000164114	MAP9	microtubule associated protein 9 [Source:HGNC Symbol;Acc:HGNC:26118]	295.3190749	127.9902994	309.9020964	235.9518561	194.8227651	222.9678618	365.4725768	439.7531631	472.51842	270.6929381	289.1265523	-0.537424698	0.014923357	0.388436943
ENSECAG00000006687	ENSG00000127445	PIN1	peptidylprolyl cis/trans isomerase, NIMA-interacting 1 [Source:HGNC Symbol;Acc:HGNC:8988]	667.5942605	633.2591938	698.6883627	519.4335825	737.4647041	623.2965227	589.005804	507.5233423	459.5282229	528.5894827	603.3593318	0.317407022	0.015045173	0.389365634
ENSECAG00000023736	ENSG00000173947	PIFO	primary cilia formation [Source:HGNC Symbol;Acc:HGNC:27009]	29.82049291	32.62497828	22.53833428	173.1445275	63.84022811	45.60706264	18.69859695	12.80103386	17.86152103	12.79639344	100.4249089	1.153048204	0.015034715	0.389365634
ENSECAG00000014268	ENSG00000117139	KDM5B	lysine demethylase 5B [Source:HGNC Symbol;Acc:HGNC:18039]	2434.698953	2165.796635	1551.764315	1648.268002	1649.939689	1655.789746	2907.631826	3340.316835	2388.572494	2011.986783	1445.632762	-0.356052727	0.014989552	0.389365634
ENSECAG00000036419	ENSG00000130255	RPL36	ribosomal protein L36 [Source:HGNC Symbol;Acc:HGNC:13631]	4238.357798	5046.833178	6085.350256	5133.225992	5928.335666	6521.809957	3806.014416	3913.35135	4081.357556	5131.353768	5508.792182	0.286214766	0.015119669	0.389721197
ENSECAG00000008895	ENSG00000153037	SRP19	signal recognition particle 19 [Source:HGNC Symbol;Acc:HGNC:11300]	2422.193585	3216.488243	3690.652239	3737.884799	3805.097734	3762.582668	2404.469581	2818.486454	2637.821902	2994.356064	3058.100452	0.28022642	0.015147903	0.389721197
ENSECAG00000016653	ENSG00000114942	EEF1B2	eukaryotic translation elongation factor 1 beta 2 [Source:HGNC Symbol;Acc:HGNC:3208]	16449.36867	19221.13143	21171.38431	18237.89023	18852.67978	22299.3199	14878.98356	14066.0772	14817.75547	17963.18337	18231.98024	0.255093662	0.015119339	0.389721197
ENSECAG00000040232	ENSG00000186566	GPATCH8	G-patch domain containing 8 [Source:HGNC Symbol;Acc:HGNC:29066]	112.5483119	126.3172236	154.3875898	152.7745831	115.5728268	87.41353672	140.2394771	196.5335198	186.7340835	199.8206052	160.355903	-0.523577929	0.015173866	0.389721197
ENSECAG00000034007	NA	NA	Pseudogene	62.52683996	49.35573637	19.15758414	8.487476838	34.12150123	26.60411987	40.7969388	30.87308165	17.86152103	3.937351826	1.619756596	1.414703787	0.015236586	0.390592323
ENSECAG00000011276	ENSG00000151553	FAM160B1	family with sequence similarity 160 member B1 [Source:HGNC Symbol;Acc:HGNC:29320]	70.22245104	54.3749638	58.59966913	95.05974058	75.94785758	73.47804536	105.3920919	92.61924496	132.3376331	121.0735687	76.93843829	-0.6217994	0.015278062	0.390694819
ENSECAG00000020512	ENSG00000148950	IMMP1L	inner mitochondrial membrane peptidase subunit 1 [Source:HGNC Symbol;Acc:HGNC:26317]	1140.874342	1339.297185	1708.405739	1863.849914	1281.207337	2315.825292	1257.905613	942.7584934	1096.047882	1156.597099	1343.588096	0.392779301	0.015298204	0.390694819
ENSECAG00000018176	ENSG00000134853	PDGFRA	platelet derived growth factor receptor alpha [Source:HGNC Symbol;Acc:HGNC:8803]	45.21171505	20.07690971	33.80750142	27.15992588	0	3.800588553	117.2911991	124.2453286	38.15870402	24.60844891	11.33829617	-1.487881989	0.015398074	0.391036104
ENSECAG00000007343	ENSG00000179085	DPM3	dolichyl-phosphate mannosyltransferase subunit 3, regulatory [Source:HGNC Symbol;Acc:HGNC:3007]	1345.769986	1184.537673	1675.725154	1262.936553	1667.550786	1897.760551	1007.174427	1001.492649	858.9767842	1319.9972	1840.043493	0.387771761	0.015350121	0.391036104
ENSECAG00000009845	ENSG00000266472	MRPS21	mitochondrial ribosomal protein S21 [Source:HGNC Symbol;Acc:HGNC:14046]	2745.40925	3109.411391	3593.737401	2895.927097	3109.459387	3762.582668	2362.822706	2484.906572	2402.374579	2939.233138	2849.96173	0.277354324	0.015377596	0.391036104
ENSECAG00000021277	ENSG00000053747	LAMA3	laminin subunit alpha 3 [Source:HGNC Symbol;Acc:HGNC:6483]	325.1395678	24.25959923	20.28450085	1.697495368	4.402774353	1.266862851	256.68074	45.93312149	133.9614077	16.73374526	10.52841787	-1.377767368	0.015496614	0.39280296
ENSECAG00000030211	ENSG00000127184	COX7C	cytochrome c oxidase subunit 7C [Source:HGNC Symbol;Acc:HGNC:2292]	28772.92785	34978.1594	44341.91887	40911.33585	38133.52936	47502.28946	26522.2599	26397.23782	26031.54313	35343.63867	43827.37396	0.304325229	0.015585981	0.393596822
ENSECAG00000024721	ENSG00000146729	NIPSNAP2	nipsnap homolog 2 [Source:HGNC Symbol;Acc:HGNC:4179]	2482.796522	1907.306422	2185.091509	2344.241103	2523.890398	2285.420583	1696.472705	1967.594204	2173.422355	1934.224085	2113.782357	0.25062142	0.015581501	0.393596822
ENSECAG00000024776	ENSG00000158716	DUSP23	dual specificity phosphatase 23 [Source:HGNC Symbol;Acc:HGNC:21480]	443.4595881	434.9997104	491.3356873	555.0809852	571.2599723	590.3580886	348.4738523	371.2299818	399.4485613	458.7014878	592.830914	0.264581897	0.015716433	0.395408902
ENSECAG00000041134	ENSG00000183291	SELENOF	selenoprotein F [Source:HGNC Symbol;Acc:HGNC:17705]	10639.18231	10800.54089	12444.54127	15066.96888	12277.13628	14691.80848	9277.053897	9234.063423	10106.37335	11932.14471	12904.6008	0.210129977	0.015790314	0.395408902
ENSECAG00000011687	ENSG00000184182	UBE2F	ubiquitin conjugating enzyme E2 F (putative) [Source:HGNC Symbol;Acc:HGNC:12480]	3411.079608	3549.430329	3619.656486	3552.857804	3837.017848	3671.368542	2882.983675	3181.433414	3188.281504	3290.641789	3311.59236	0.18743374	0.015842061	0.395408902
ENSECAG00000024908	ENSG00000082805	ERC1	ELKS/RAB6-interacting/CAST family member 1 [Source:HGNC Symbol;Acc:HGNC:17072]	270.3083389	180.6921874	235.5255932	234.2543607	176.1109741	249.5719817	350.1737247	341.8629042	328.0024771	254.9435308	268.0697166	-0.425259845	0.015808526	0.395408902
ENSECAG00000013110	ENSG00000139641	ESYT1	extended synaptotagmin 1 [Source:HGNC Symbol;Acc:HGNC:29534]	1145.684098	880.0378756	917.3102053	894.5800587	991.724923	774.053202	1079.419006	1668.652413	1326.62388	996.1500121	1192.950733	-0.337210454	0.01574558	0.395408902
ENSECAG00000026906	ENSG00000133983	COX16	cytochrome c oxidase assembly factor COX16 [Source:HGNC Symbol;Acc:HGNC:20213]	1694.958339	2023.585191	2181.710758	2108.289247	1973.543604	2559.062959	1364.147641	1600.129232	1518.229288	2002.143404	1908.07327	0.266732063	0.01587582	0.395408902
ENSECAG00000027765	NA	NA	LncRNA	386.7044564	245.105606	50.71125213	6.78998147	0	21.53666847	400.319962	488.6982925	85.24816856	151.5880453	22.67659234	-2.031348979	0.015876375	0.395408902
ENSECAG00000009612	ENSG00000146425	DYNLT1	dynein light chain Tctex-type 1 [Source:HGNC Symbol;Acc:HGNC:11697]	4615.442741	4856.939074	5810.382578	6319.775253	6300.370099	6640.895065	4093.29286	4173.137037	4288.388822	5621.55407	6293.564252	0.225668425	0.015891	0.395408902
ENSECAG00000020488	ENSG00000171914	TLN2	talin 2 [Source:HGNC Symbol;Acc:HGNC:15447]	623.3444969	642.4611107	606.2811922	663.7206887	547.0447133	673.9710367	731.7950898	854.6572604	664.1238275	748.096847	685.9669182	-0.276652705	0.016153001	0.395486114
ENSECAG00000014236	ENSG00000196459	TRAPPC2	trafficking protein particle complex 2 [Source:HGNC Symbol;Acc:HGNC:23068]	1792.115429	1397.018301	2116.349589	1408.921155	1756.706967	1630.452489	1419.393496	1672.417423	1478.446809	1198.923631	1874.868259	0.266168776	0.016156575	0.395486114
ENSECAG00000015924	ENSG00000102974	CTCF	CCCTC-binding factor [Source:HGNC Symbol;Acc:HGNC:13723]	1502.568062	1793.537267	1572.048816	1498.88841	1308.724676	1323.871679	1966.752425	1722.868557	2114.966468	1695.029961	1350.877001	-0.265013191	0.016148787	0.395486114
ENSECAG00000009876	ENSG00000185608	MRPL40	mitochondrial ribosomal protein L40 [Source:HGNC Symbol;Acc:HGNC:14491]	5264.759925	5832.342271	7059.006297	5423.497699	6582.147657	6634.560751	4593.905297	4836.531792	4553.064089	5851.889152	5185.650741	0.286807567	0.016140325	0.395486114
ENSECAG00000017581	ENSG00000166347	CYB5A	cytochrome b5 type A [Source:HGNC Symbol;Acc:HGNC:2570]	5302.276029	5339.621445	6031.258254	5457.447607	6474.279686	6763.780762	4595.605169	4603.854176	4876.195242	4924.642797	7109.921576	0.228051316	0.016011767	0.395486114
ENSECAG00000025048	ENSG00000198677	TTC37	tetratricopeptide repeat domain 37 [Source:HGNC Symbol;Acc:HGNC:23639]	1094.700675	1310.854897	1332.015556	1132.22941	1098.492201	922.2761555	1457.640626	1573.02116	1637.576724	1400.712912	1009.108359	-0.299365844	0.016089782	0.395486114
ENSECAG00000009962	ENSG00000113318	MSH3	mutS homolog 3 [Source:HGNC Symbol;Acc:HGNC:7326]	743.5884199	542.0765622	406.8169338	543.1985176	414.9614827	442.135135	870.3346945	813.2421509	837.0558266	571.9003528	410.608297	-0.421823037	0.016091581	0.395486114
ENSECAG00000013794	ENSG00000128626	MRPS12	mitochondrial ribosomal protein S12 [Source:HGNC Symbol;Acc:HGNC:10380]	1160.113369	1220.508803	1266.654387	1558.300747	1516.755765	1378.346782	909.4317608	1054.202788	932.8585303	1251.093543	1481.267407	0.26349195	0.016083293	0.395486114
ENSECAG00000030424	ENSG00000113595	TRIM23	tripartite motif containing 23 [Source:HGNC Symbol;Acc:HGNC:660]	183.7327144	204.1152487	179.1797575	332.709092	129.8818434	259.7068845	221.8333547	256.7736791	285.7843365	303.1760906	225.9560451	-0.471904898	0.016093593	0.395486114
ENSECAG00000010039	ENSG00000166136	NDUFB8	NADH:ubiquinone oxidoreductase subunit B8 [Source:HGNC Symbol;Acc:HGNC:7703]	13408.64034	13168.77969	17315.07531	16212.77826	16766.86543	19616.10439	11368.74695	11609.0317	11277.92676	14723.72715	19035.37951	0.266839222	0.016303047	0.398352467
ENSECAG00000008177	ENSG00000157870	PRXL2B	peroxiredoxin like 2B [Source:HGNC Symbol;Acc:HGNC:28390]	298.2049291	170.6537325	384.2785995	88.26975911	24.21525894	116.5513823	344.2241712	403.6090675	329.6262518	340.580933	102.0446655	-0.895123026	0.016334566	0.39840477
ENSECAG00000009360	ENSG00000147206	NXF3	nuclear RNA export factor 3 [Source:HGNC Symbol;Acc:HGNC:8073]	127.9395341	66.08649446	215.2410924	57.7148425	41.82635635	43.07333693	289.8282527	271.833719	196.4767314	75.79402266	85.03722127	-0.721459995	0.016489888	0.401329309
ENSECAG00000036462	ENSG00000103363	ELOB	elongin B [Source:HGNC Symbol;Acc:HGNC:11619]	8776.844428	8789.503764	11519.34265	7338.272474	10665.72087	11561.39038	6904.031956	6981.081464	6249.908587	9091.345367	9144.33586	0.365750872	0.016513661	0.401329309
ENSECAG00000002611	ENSG00000140374	ETFA	electron transfer flavoprotein subunit alpha [Source:HGNC Symbol;Acc:HGNC:3481]	6501.829405	5470.957896	6717.550533	7148.152993	7372.445654	7549.235729	5455.740629	5606.852829	5459.130337	5755.424032	8408.156488	0.205087092	0.016684409	0.401389227
ENSECAG00000012182	ENSG00000140307	GTF2A2	general transcription factor IIA subunit 2 [Source:HGNC Symbol;Acc:HGNC:4647]	2700.197535	3696.661	3881.101163	4123.216248	3245.945392	3922.207387	2503.912119	2475.117546	2857.843365	3333.952659	3075.107897	0.267148347	0.016836444	0.401389227
ENSECAG00000000072	ENSG00000184368	MAP7D2	MAP7 domain containing 2 [Source:HGNC Symbol;Acc:HGNC:25899]	150.0644159	121.2979962	109.3109213	37.34489809	29.71872688	44.34019979	174.2369261	130.2693445	73.88174609	154.5410592	38.87415829	-0.66217943	0.016867303	0.401389227
ENSECAG00000021369	ENSG00000134644	PUM1	pumilio RNA binding family member 1 [Source:HGNC Symbol;Acc:HGNC:14957]	2168.23842	1799.393033	1708.405739	1575.275701	1573.991831	1218.722063	2236.182208	2206.295835	2572.870916	2020.845825	1354.116514	-0.288772788	0.016942982	0.401389227
ENSECAG00000018128	ENSG00000127989	MTERF1	mitochondrial transcription termination factor 1 [Source:HGNC Symbol;Acc:HGNC:21463]	81.76586765	109.5864655	125.0877553	176.5395182	151.8957152	191.2962905	158.9380741	162.6484302	143.7040556	206.7109709	197.6103047	-0.440094587	0.016899647	0.401389227
ENSECAG00000008902	ENSG00000111237	VPS29	VPS29 retromer complex component [Source:HGNC Symbol;Acc:HGNC:14340]	5394.623362	6009.688307	6151.838342	5542.322375	5325.15558	6583.886237	4313.426342	4609.12519	5221.247353	5300.659896	4687.575588	0.236868266	0.017006108	0.401389227
ENSECAG00000011331	ENSG00000285854	AC010197.2	novel transcript	44258.42123	47606.53561	48593.77563	58013.60168	58910.22153	57506.7054	41156.46183	41117.67375	37730.83941	50239.62497	54510.47859	0.204116405	0.017021634	0.401389227
ENSECAG00000008500	ENSG00000161798	AQP5	aquaporin 5 [Source:HGNC Symbol;Acc:HGNC:638]	86.57562457	145.5575954	392.1670165	1033.774679	1380.26976	1287.132657	92.64304853	97.8902589	280.9130126	499.059344	1686.166616	0.61814542	0.016851302	0.401389227
ENSECAG00000019676	ENSG00000257727	CNPY2	canopy FGF signaling regulator 2 [Source:HGNC Symbol;Acc:HGNC:13529]	7153.070492	7809.917877	9446.942814	8018.968116	8443.420515	8225.740492	6271.679405	6713.765757	6391.988868	7729.021635	7237.882347	0.248976558	0.016998138	0.401389227
ENSECAG00000012166	ENSG00000123384	LRP1	LDL receptor related protein 1 [Source:HGNC Symbol;Acc:HGNC:6692]	120.243923	47.68266056	77.75725327	67.8998147	17.61109741	31.67157128	126.6404975	121.9863226	122.5949853	95.48078179	46.16306297	-0.821075053	0.017078503	0.401389227
ENSECAG00000014704	ENSG00000133739	LRRCC1	leucine rich repeat and coiled-coil centrosomal protein 1 [Source:HGNC Symbol;Acc:HGNC:29373]	1106.244092	1336.787572	1584.4449	1583.763178	1129.311621	1489.830713	1726.220473	1814.7348	1425.674133	1909.615636	1342.778218	-0.334138034	0.01706961	0.401389227
ENSECAG00000020674	ENSG00000119013	NDUFB3	NADH:ubiquinone oxidoreductase subunit B3 [Source:HGNC Symbol;Acc:HGNC:7698]	5663.007798	6580.207158	8230.99968	9877.725544	8111.011051	10608.70951	5328.250195	5655.044957	6149.234559	7247.680374	9669.136997	0.241156079	0.016836372	0.401389227
ENSECAG00000010661	ENSG00000122026	RPL21	ribosomal protein L21 [Source:HGNC Symbol;Acc:HGNC:10313]	42329.7087	51035.50448	58445.28154	54126.33729	53657.71173	50373.00068	37072.51827	34952.84644	37091.88409	48716.85415	53268.93516	0.291733677	0.016804951	0.401389227
ENSECAG00000005087	ENSG00000126226	PCID2	PCI domain containing 2 [Source:HGNC Symbol;Acc:HGNC:25653]	2937.799527	3185.536341	2573.877775	1736.537761	2950.95951	2756.693564	2006.699427	2429.937427	2388.572494	1905.678284	2039.273554	0.360912941	0.017032154	0.401389227
ENSECAG00000000682	ENSG00000136521	NDUFB5	NADH:ubiquinone oxidoreductase subunit B5 [Source:HGNC Symbol;Acc:HGNC:7700]	6936.631431	6887.216569	9076.187215	10089.91246	8594.215537	11097.71857	5830.562504	6209.254422	6132.184925	7865.844611	10895.29274	0.262565364	0.016859909	0.401389227
ENSECAG00000015258	ENSG00000105640	RPL18A	Ribosomal protein L18a	27020.25243	31298.22916	33546.05674	25199.31873	32027.98203	40046.80158	23230.4569	23529.05323	22387.79284	27892.20034	28956.38866	0.308559335	0.017063389	0.401389227
ENSECAG00000013171	ENSG00000011275	RNF216	ring finger protein 216 [Source:HGNC Symbol;Acc:HGNC:21698]	358.8078663	317.0478658	181.433591	135.7996294	136.4860049	102.6158909	393.5204722	331.3208763	202.1599426	265.7712483	172.5040774	-0.505236887	0.017032801	0.401389227
ENSECAG00000026889	ENSG00000131626	PPFIA1	PTPRF interacting protein alpha 1 [Source:HGNC Symbol;Acc:HGNC:9245]	939.8265022	1011.374327	820.3953678	473.6012076	1170.037284	779.1206534	717.346174	978.149587	471.7065327	580.7593944	391.9810961	0.555129784	0.016642817	0.401389227
ENSECAG00000014891	ENSG00000091129	NRCAM	neuronal cell adhesion molecule [Source:HGNC Symbol;Acc:HGNC:7994]	3.847805536	6.692303237	4.507666856	0	0	8.868039957	31.44764033	14.30703784	1.623774639	16.73374526	10.52841787	-2.261752683	0.017044847	0.401389227
ENSECAG00000009635	ENSG00000004897	CDC27	cell division cycle 27 [Source:HGNC Symbol;Acc:HGNC:1728]	832.0879472	912.6628539	868.8527865	1127.136924	905.8708231	951.4140011	1150.813649	1198.026169	1360.723148	1212.704362	797.7301233	-0.347417305	0.017118771	0.40163955
ENSECAG00000029823	ENSG00000189227	C15orf61	chromosome 15 open reading frame 61 [Source:HGNC Symbol;Acc:HGNC:34453]	1546.817826	1144.383853	1707.278822	1351.206313	1095.19012	1374.546193	993.5754471	1171.671099	984.0074314	1162.503127	1117.632051	0.347627407	0.017297812	0.403294211
ENSECAG00000001472	NA	NA	Protein coding gene	442.4976367	428.3074072	291.8714289	480.391189	331.30877	273.6423758	491.2631381	509.0293463	382.3989276	578.7907185	404.9391489	-0.422321783	0.017325871	0.403294211
ENSECAG00000007808	ENSG00000164465	DCBLD1	discoidin, CUB and LCCL domain containing 1 [Source:HGNC Symbol;Acc:HGNC:21479]	386.7044564	301.9901836	140.8645893	139.1946201	112.270746	91.21412527	442.8167733	276.3517309	231.3878861	242.1471373	110.1434485	-0.511374875	0.017337993	0.403294211
ENSECAG00000020694	ENSG00000198707	CEP290	centrosomal protein 290 [Source:HGNC Symbol;Acc:HGNC:29021]	197.2000337	280.240198	250.1755105	252.9268098	198.1248459	258.4400216	277.9291456	291.4117707	313.3885054	281.5206556	323.9513191	-0.365626228	0.017322226	0.403294211
ENSECAG00000002916	ENSG00000118298	CA14	carbonic anhydrase 14 [Source:HGNC Symbol;Acc:HGNC:1372]	0.961951384	15.05768228	6.761500284	3.394990735	0	5.067451404	19.54853318	6.024015933	16.23774639	12.79639344	9.718539573	-1.998082904	0.017234985	0.403294211
ENSECAG00000035490	ENSG00000268223	ARL14EPL	ADP ribosylation factor like GTPase 14 effector protein like [Source:HGNC Symbol;Acc:HGNC:44201]	8.657562457	8.365379046	10.14225043	20.36994441	51.73259864	3.800588553	1.69987245	12.80103386	4.871323918	0.984337957	12.95805276	1.820019938	0.017389917	0.40380935
ENSECAG00000031968	ENSG00000186468	RPS23	ribosomal protein S23 [Source:HGNC Symbol;Acc:HGNC:10410]	3219.651282	4026.256935	4965.195042	3717.514855	4236.569621	5495.651048	3010.474109	2859.148562	2865.962238	4091.892885	3498.674246	0.346798243	0.017450306	0.40451898
ENSECAG00000015464	ENSG00000257529	RPL36A-HNRNPH2	RPL36A-HNRNPH2 readthrough [Source:HGNC Symbol;Acc:HGNC:48349]	19822.93217	13934.21188	27787.51234	12882.29234	20120.67879	19114.4267	17119.41545	15666.20643	14937.91479	14080.95447	18634.48975	0.35228058	0.017562365	0.406421889
ENSECAG00000006788	ENSG00000099139	PCSK5	proprotein convertase subtilisin/kexin type 5 [Source:HGNC Symbol;Acc:HGNC:8747]	13.46731938	16.73075809	11.26916714	10.18497221	3.302080765	31.67157128	62.04534443	81.32421509	16.23774639	13.78073139	12.95805276	-1.559115971	0.017614403	0.40693171
ENSECAG00000035731	ENSG00000153914	SREK1	splicing regulatory glutamic acid and lysine rich protein 1 [Source:HGNC Symbol;Acc:HGNC:17882]	1266.889973	1121.79733	1052.540211	916.6474985	1037.954054	1029.959498	1217.958611	1315.494479	1290.900838	1617.267263	989.6712799	-0.296014745	0.017671664	0.407560263
ENSECAG00000024602	ENSG00000157450	RNF111	ring finger protein 111 [Source:HGNC Symbol;Acc:HGNC:17384]	394.4000675	320.3940175	262.5715944	278.3892403	320.3018342	334.4517927	409.6692605	504.5113343	447.3499131	402.5942242	315.8525361	-0.376231262	0.017702718	0.407583286
ENSECAG00000010298	ENSG00000158296	SLC13A3	solute carrier family 13 member 3 [Source:HGNC Symbol;Acc:HGNC:14430]	6.733659689	15.89422019	5.63458357	27.15992588	12.10762947	41.80647408	15.29885205	16.56604381	10.55453516	35.43616644	87.46685616	-1.091162088	0.017754811	0.40808982
ENSECAG00000024527	ENSG00000132313	MRPL35	mitochondrial ribosomal protein L35 [Source:HGNC Symbol;Acc:HGNC:14489]	3296.607393	4512.285457	4822.076619	4729.222094	4483.124985	5380.366528	3091.218051	3252.968604	3418.045616	4423.614777	3897.134369	0.263526144	0.017835642	0.409254046
ENSECAG00000009706	ENSG00000170776	AKAP13	A-kinase anchoring protein 13 [Source:HGNC Symbol;Acc:HGNC:371]	126.9775827	83.65379046	95.7879207	125.6146572	152.9964088	70.94431966	114.7413904	192.7685098	219.2095763	140.7603278	231.6251932	-0.567131901	0.018066634	0.409767138
ENSECAG00000010283	ENSG00000140943	MBTPS1	membrane bound transcription factor peptidase, site 1 [Source:HGNC Symbol;Acc:HGNC:15456]	921.5494259	982.9320379	863.218203	824.9827486	775.9889797	666.3698596	1036.072258	1228.146248	1308.762359	913.4656237	766.1448697	-0.307868682	0.018170519	0.409767138
ENSECAG00000018364	ENSG00000242485	MRPL20	mitochondrial ribosomal protein L20 [Source:HGNC Symbol;Acc:HGNC:14478]	5392.699459	5629.06356	5954.627917	5523.649926	6142.970916	5970.724617	4495.312694	4896.018949	4273.774851	5657.974574	4953.215669	0.232289404	0.018240652	0.409767138
ENSECAG00000011516	ENSG00000138738	PRDM5	PR/SET domain 5 [Source:HGNC Symbol;Acc:HGNC:9349]	133.7112424	127.1537615	171.2913405	64.50482397	53.93398582	50.67451404	154.688393	210.0875556	116.911774	178.1651701	72.0791685	-0.628900164	0.017959981	0.409767138
ENSECAG00000004389	ENSG00000168958	MFF	mitochondrial fission factor [Source:HGNC Symbol;Acc:HGNC:24858]	4273.949999	3784.49748	4465.970938	5031.376269	4485.326372	4902.759233	3756.718115	3763.503954	3668.10691	4041.69165	3998.369156	0.212179011	0.018039123	0.409767138
ENSECAG00000015832	ENSG00000142541	RPL13A	ribosomal protein L13a [Source:HGNC Symbol;Acc:HGNC:10304]	17285.30442	19557.41967	22406.48503	18553.62437	22356.18747	25974.48903	14828.83732	15304.01248	14212.08753	20396.4668	19863.07513	0.292865259	0.018208889	0.409767138
ENSECAG00000021423	ENSG00000134874	DZIP1	DAZ interacting zinc finger protein 1 [Source:HGNC Symbol;Acc:HGNC:20908]	119.2819716	74.45187351	48.4574187	18.67244904	14.30901665	49.40765119	101.1424108	245.4786493	99.86214032	69.88799492	17.00744425	-0.999324219	0.018120756	0.409767138
ENSECAG00000014762	ENSG00000178921	PFAS	phosphoribosylformylglycinamidine synthase [Source:HGNC Symbol;Acc:HGNC:8863]	1462.166104	1838.710314	1418.788143	1509.073382	1429.800971	1056.563618	2365.372514	2172.410746	1981.00506	1521.786481	1288.516372	-0.335702004	0.018250819	0.409767138
ENSECAG00000018536	ENSG00000053501	USE1	unconventional SNARE in the ER 1 [Source:HGNC Symbol;Acc:HGNC:30882]	958.1035785	649.153414	937.5947061	847.0501884	946.5964858	1078.100286	708.8468117	726.6469219	685.2328978	734.3161156	979.142862	0.300300913	0.018063576	0.409767138
ENSECAG00000012335	ENSG00000101333	PLCB4	phospholipase C beta 4 [Source:HGNC Symbol;Acc:HGNC:9059]	32.70634706	80.30763884	4.507666856	6.78998147	0	0	33.997449	27.1080717	20.29718299	24.60844891	5.669148084	-1.665078542	0.017933579	0.409767138
ENSECAG00000023641	ENSG00000106266	SNX8	sorting nexin 8 [Source:HGNC Symbol;Acc:HGNC:14972]	3089.787846	2609.161724	3388.638559	3568.135263	4433.593773	3834.79385	2801.389798	2922.400729	3239.430405	2864.423454	3179.582197	0.252501579	0.018189783	0.409767138
ENSECAG00000024694	ENSG00000118193	KIF14	kinesin family member 14 [Source:HGNC Symbol;Acc:HGNC:19181]	198.1619851	194.0767939	130.7223388	213.8844163	134.2846178	100.0821652	258.3806124	306.4718106	236.25921	184.0711979	170.0744425	-0.530588105	0.018150499	0.409767138
ENSECAG00000008335	ENSG00000004799	PDK4	pyruvate dehydrogenase kinase 4 [Source:HGNC Symbol;Acc:HGNC:8812]	3.847805536	19.24037181	10.14225043	18.67244904	5.503467941	0	25.49808675	13.55403585	36.53492938	25.59278687	17.00744425	-1.639830539	0.017931367	0.409767138
ENSECAG00000008002	ENSG00000151151	IPMK	inositol polyphosphate multikinase [Source:HGNC Symbol;Acc:HGNC:20739]	98.11904118	128.8268373	72.1226697	132.4046387	49.53121147	68.41059396	142.7892858	112.9502987	208.6550411	111.2301891	78.55819488	-0.696541158	0.018400219	0.409773717
ENSECAG00000033614	NA	NA	LncRNA	9.619513841	19.24037181	38.31516828	13.57996294	31.92011406	21.53666847	6.799489801	4.518011949	16.23774639	7.874703653	17.81732255	1.309898716	0.018429441	0.409773717
ENSECAG00000018846	ENSG00000170584	NUDCD2	NudC domain containing 2 [Source:HGNC Symbol;Acc:HGNC:30535]	2412.574071	2804.075056	3025.771377	2817.84231	2841.990845	3271.039881	2282.928701	2335.059176	2247.304101	2560.263025	2709.042906	0.21973341	0.018432414	0.409773717
ENSECAG00000007148	ENSG00000100629	CEP128	centrosomal protein 128 [Source:HGNC Symbol;Acc:HGNC:20359]	464.6225185	455.913158	493.5895208	460.0212446	320.3018342	449.7363121	523.5607146	570.7755096	658.4406162	587.6497601	370.9242604	-0.355041416	0.018398778	0.409773717
ENSECAG00000020795	ENSG00000134780	DAGLA	diacylglycerol lipase alpha [Source:HGNC Symbol;Acc:HGNC:1165]	0.961951384	10.87499276	5.63458357	8.487476838	2.201387176	12.66862851	11.04917093	13.55403585	8.930760516	18.70242117	12.14817447	-1.558635912	0.018349198	0.409773717
ENSECAG00000038996	NA	LOC111771849	LncRNA	16.35317353	7.528841141	10.14225043	1.697495368	0	3.800588553	20.3984694	30.12007966	10.55453516	15.74940731	10.52841787	-1.624783383	0.018399141	0.409773717
ENSECAG00000025153	ENSG00000181788	SIAH2	siah E3 ubiquitin protein ligase 2 [Source:HGNC Symbol;Acc:HGNC:10858]	245.2976029	158.9422019	291.8714289	254.6243051	346.7184803	326.8506156	145.3390945	151.3534003	189.9816328	251.9905169	279.4080127	0.462130779	0.018481848	0.410024778
ENSECAG00000019947	ENSG00000108349	CASC3	CASC3 exon junction complex subunit [Source:HGNC Symbol;Acc:HGNC:17040]	919.6255232	1279.902994	755.0341984	952.2949012	850.8361437	877.9359558	1124.465626	1404.348714	1273.851205	1004.024716	920.8316246	-0.348401246	0.018504178	0.410024778
ENSECAG00000008029	ENSG00000171681	ATF7IP	activating transcription factor 7 interacting protein [Source:HGNC Symbol;Acc:HGNC:20092]	1060.070425	1332.604882	983.7982914	1408.921155	806.8084001	1051.496166	1345.449044	1367.451617	1395.634302	1318.028524	867.3796569	-0.308806655	0.018620061	0.410579924
ENSECAG00000015545	ENSG00000198844	ARHGEF15	Rho guanine nucleotide exchange factor 15 [Source:HGNC Symbol;Acc:HGNC:15590]	61.56488858	99.54801065	80.0110867	79.78228228	64.9409217	49.40765119	93.49298476	150.6003983	103.1096896	117.1362168	63.17050723	-0.607223342	0.018607652	0.410579924
ENSECAG00000021641	ENSG00000124104	SNX21	sorting nexin family member 21 [Source:HGNC Symbol;Acc:HGNC:16154]	145.254659	184.8748769	170.1644238	188.4219858	103.4651973	187.495702	216.7337374	184.4854879	197.2886187	206.7109709	259.1610553	-0.465418522	0.018585448	0.410579924
ENSECAG00000024450	ENSG00000101076	HNF4A	hepatocyte nuclear factor 4 alpha [Source:HGNC Symbol;Acc:HGNC:5024]	202.971742	347.1632304	370.7555989	410.793879	397.3503853	497.8771005	325.5255742	482.6742766	442.4785892	466.5761914	631.7050723	-0.391728756	0.018685012	0.411343256
ENSECAG00000032916	ENSG00000165502	RPL36AL	ribosomal protein L36a like [Source:HGNC Symbol;Acc:HGNC:10346]	7264.656853	8164.609949	9119.01005	7878.076001	9099.433893	10388.27538	6113.591267	6463.016094	6028.263348	7982.980828	9381.630202	0.271270204	0.019000327	0.413785696
ENSECAG00000004778	ENSG00000040608	RTN4R	reticulon 4 receptor [Source:HGNC Symbol;Acc:HGNC:18601]	60.6029372	25.93267504	31.55366799	27.15992588	59.43745376	32.93843413	29.74776788	24.84906572	33.28738011	9.843379566	51.02233276	0.851581902	0.01884473	0.413785696
ENSECAG00000020253	ENSG00000171863	RPS7	ribosomal protein S7 [Source:HGNC Symbol;Acc:HGNC:10440]	29748.34655	31897.1903	40034.84318	27658.98952	33467.68924	40136.74885	26108.34096	25162.31455	23874.35852	31497.83027	28398.38251	0.313708202	0.018887302	0.413785696
ENSECAG00000018906	ENSG00000188994	ZNF292	zinc finger protein 292 [Source:HGNC Symbol;Acc:HGNC:18410]	645.4693787	672.5764753	744.891948	835.1677208	734.1626233	822.1939903	851.6360975	983.420601	1014.85915	863.2643879	794.4906101	-0.300232739	0.019009549	0.413785696
ENSECAG00000014890	ENSG00000139618	BRCA2	BRCA2 DNA repair associated [Source:HGNC Symbol;Acc:HGNC:1101]	996.5816339	1040.653153	903.7872047	965.8748641	668.121008	950.1471383	1263.00523	1298.175433	1581.556499	1011.899419	702.1644842	-0.384752332	0.018895096	0.413785696
ENSECAG00000035053	ENSG00000125691	RPL23	ribosomal protein L23 [Source:HGNC Symbol;Acc:HGNC:10316]	22034.4584	26353.45361	30095.43777	23576.51316	27747.38466	32875.09098	19421.04274	18833.33281	20594.33375	25423.48074	25336.23267	0.289546286	0.018968184	0.413785696
ENSECAG00000013693	ENSG00000108821	COL1A1	collagen type I alpha 1 chain [Source:HGNC Symbol;Acc:HGNC:2197]	1.923902768	0.836537905	9.015333713	3.394990735	1.100693588	1.266862851	13.5989796	23.34306174	1.623774639	24.60844891	5.669148084	-2.25007596	0.018919994	0.413785696
ENSECAG00000014388	ENSG00000256087	ZNF432	zinc finger protein 432 [Source:HGNC Symbol;Acc:HGNC:20810]	97.15708979	105.403776	80.0110867	122.2196665	47.32982429	146.9560907	106.2420281	133.2813525	145.3278302	151.5880453	97.99527403	-0.58263441	0.019074953	0.413947764
ENSECAG00000015060	ENSG00000068489	PRR11	proline rich 11 [Source:HGNC Symbol;Acc:HGNC:25619]	165.4556381	244.2690681	201.7180918	251.2293144	225.6421856	225.5015875	256.68074	259.7856871	245.1899705	296.2857249	251.0622723	-0.339128712	0.019090409	0.413947764
ENSECAG00000023227	ENSG00000077454	LRCH4	leucine rich repeats and calponin homology domain containing 4 [Source:HGNC Symbol;Acc:HGNC:6691]	456.9269074	280.240198	342.5826811	337.8015781	269.6699291	300.2464957	517.6111611	570.7755096	431.9240541	335.6592432	471.3491693	-0.39744876	0.019108569	0.413947764
ENSECAG00000024361	ENSG00000279170	TSTD3	Thiosulfate sulfurtransferase like domain containing 3	6775.023598	5306.159929	8191.557595	8911.85068	9158.871347	8356.227365	4887.133294	5063.938393	5672.656702	7562.66852	9495.013163	0.301514121	0.019212328	0.415531701
ENSECAG00000024635	ENSG00000127774	EMC6	ER membrane protein complex subunit 6 [Source:HGNC Symbol;Acc:HGNC:28430]	5351.33555	6182.851653	5934.343416	5117.948533	5534.287361	5966.924028	4433.26735	4493.915886	4105.714175	5532.963654	4860.889543	0.243285419	0.019335974	0.417540045
ENSECAG00000016340	ENSG00000083845	RPS5	ribosomal protein S5 [Source:HGNC Symbol;Acc:HGNC:10426]	30741.08038	34147.47727	37595.0685	31885.75298	36044.41293	35022.42352	25707.17106	26547.83821	24806.40516	33846.46064	31148.72921	0.256981895	0.019475473	0.419883762
ENSECAG00000000577	ENSG00000129562	DAD1	defender against cell death 1 [Source:HGNC Symbol;Acc:HGNC:2664]	10405.42812	9837.685758	12026.45517	10303.79688	11636.53261	13182.97483	8048.896051	8600.035746	8440.380575	9890.627788	13430.21181	0.261221474	0.019848732	0.420648053
ENSECAG00000028965	ENSG00000129559	NEDD8	NEDD8 ubiquitin like modifier [Source:HGNC Symbol;Acc:HGNC:7732]	4075.788014	4083.141512	4559.505025	4135.098715	4418.184063	5289.152403	3206.809377	3444.984111	3511.412657	4071.221788	4578.242017	0.235980687	0.02000414	0.420648053
ENSECAG00000016358	ENSG00000150527	MIA2	MIA SH3 domain ER export factor 2 [Source:HGNC Symbol;Acc:HGNC:18432]	1064.880182	1171.153066	993.9405418	930.2274614	1151.325493	922.2761555	1221.358355	1323.777501	1280.346303	1291.451399	1085.236919	-0.254066143	0.019797921	0.420648053
ENSECAG00000016138	ENSG00000040487	SLC66A1	solute carrier family 66 member 1 [Source:HGNC Symbol;Acc:HGNC:26001]	362.6556718	433.3266346	429.3552681	536.4085362	672.5237824	585.2906372	279.629018	411.1390874	414.8744203	377.9857753	563.6752953	0.326060605	0.019844334	0.420648053
ENSECAG00000032774	NA	NA	LncRNA	2108.597434	1663.873892	1901.108497	2065.851862	2353.282892	2599.60257	1642.076787	1521.064023	1593.734808	1651.719091	2876.687714	0.278622088	0.019806558	0.420648053
ENSECAG00000012277	ENSG00000256223	ZNF10	zinc finger protein 10 [Source:HGNC Symbol;Acc:HGNC:12879]	162.5697839	204.9517866	65.36116942	103.5472174	73.74647041	138.0880508	144.4891583	204.0635397	174.5557737	188.9928877	80.17795148	-0.578211653	0.019898002	0.420648053
ENSECAG00000013515	ENSG00000012171	SEMA3B	semaphorin 3B [Source:HGNC Symbol;Acc:HGNC:10724]	38.47805536	11.71153066	4.507666856	0	3.302080765	0	44.1966837	55.72214738	10.55453516	7.874703653	6.479026382	-1.625052372	0.020002863	0.420648053
ENSECAG00000001235	ENSG00000105197	TIMM50	translocase of inner mitochondrial membrane 50 [Source:HGNC Symbol;Acc:HGNC:23656]	7092.467555	7615.841083	7078.163881	7229.63277	8768.125123	8342.291874	5673.324302	5832.753427	6081.036024	7179.761055	8141.706528	0.229860394	0.019630408	0.420648053
ENSECAG00000015515	ENSG00000132964	CDK8	cyclin dependent kinase 8 [Source:HGNC Symbol;Acc:HGNC:1779]	141.4068535	209.9710141	194.9565915	181.6320043	144.1908601	152.0235421	215.0338649	211.5935596	224.0809002	246.0844891	159.5460247	-0.387566221	0.020035014	0.420648053
ENSECAG00000010916	ENSG00000065308	TRAM2	translocation associated membrane protein 2 [Source:HGNC Symbol;Acc:HGNC:16855]	282.8137069	298.6440319	203.9719252	117.1271804	171.7081998	129.2200108	457.2656891	289.9057668	252.4969564	210.6483227	247.8227591	-0.502978843	0.019816656	0.420648053
ENSECAG00000030805	NA	NA	Protein coding gene	46.17366644	26.76921295	11.26916714	6.78998147	2.201387176	0	56.94572708	24.84906572	21.10907031	26.57712483	2.429634893	-1.234786812	0.019847792	0.420648053
ENSECAG00000011765	ENSG00000108561	C1QBP	complement C1q binding protein [Source:HGNC Symbol;Acc:HGNC:1243]	3168.667859	3007.353767	3943.081583	2929.877004	3981.208708	3302.711453	2722.345729	2127.230626	2458.394804	3205.988725	3286.486132	0.328369926	0.019844666	0.420648053
ENSECAG00000016180	ENSG00000039560	RAI14	retinoic acid induced 14 [Source:HGNC Symbol;Acc:HGNC:14873]	653.1649898	481.845833	280.6022618	263.111782	209.1317818	342.0529698	621.3033805	670.9247745	645.4504191	453.779798	174.123834	-0.500305837	0.019897303	0.420648053
ENSECAG00000000712	ENSG00000119705	SLIRP	SRA stem-loop interacting RNA binding protein [Source:HGNC Symbol;Acc:HGNC:20495]	7714.8501	10019.21448	11909.25583	9008.607916	10492.91198	13487.02191	6808.839099	7254.421187	6959.498104	10077.652	9142.716104	0.335547673	0.019892948	0.420648053
ENSECAG00000006500	ENSG00000154736	ADAMTS5	ADAM metallopeptidase with thrombospondin type 1 motif 5 [Source:HGNC Symbol;Acc:HGNC:221]	72.14635381	56.04803961	25.91908442	8.487476838	3.302080765	0	54.3959184	70.78218721	30.03983083	34.45182848	3.239513191	-1.041515564	0.019652959	0.420648053
ENSECAG00000022819	ENSG00000119397	CNTRL	centriolin [Source:HGNC Symbol;Acc:HGNC:1858]	175.0751519	367.2401401	260.3177609	269.9017634	221.2394112	159.6247192	331.4751278	389.3020296	388.0821388	328.7688775	195.9905481	-0.502744965	0.020038245	0.420648053
ENSECAG00000042533	ENSG00000211450	SELENOH	selenoprotein H [Source:HGNC Symbol;Acc:HGNC:18251]	6216.129844	7012.697254	7655.145239	6228.110504	7890.872334	8778.092695	4949.178639	5458.511437	4760.095355	7340.208142	6347.826098	0.309740304	0.020019241	0.420648053
ENSECAG00000007941	ENSG00000145555	MYO10	myosin X [Source:HGNC Symbol;Acc:HGNC:7593]	389.5903105	301.1536457	294.1252624	263.111782	245.4546702	325.5837527	545.6590565	571.5285116	453.8450117	326.8002016	237.2943413	-0.435877844	0.020070127	0.420666143
ENSECAG00000006012	ENSG00000010932	FMO1	flavin containing dimethylaniline monoxygenase 1 [Source:HGNC Symbol;Acc:HGNC:3769]	1157.227515	2543.911768	2002.531001	11571.82592	5379.089565	10593.50716	1025.873024	1112.183942	2124.709116	2247.243555	19631.44994	0.52382365	0.020171895	0.42214671
ENSECAG00000043011	NA	NA	Protein coding gene	9961.968533	12146.53037	14548.49478	11520.90106	13567.14917	15562.14326	8722.045542	8657.263897	9198.683332	12154.60509	13401.86607	0.304230634	0.020210522	0.422303383
ENSECAG00000032253	NA	LOC111773429	LncRNA	24.0487846	75.28841141	182.5605077	81.47977764	227.8435728	181.1613877	82.44381383	48.94512945	21.92095763	49.21689783	138.4891889	1.048272758	0.020271515	0.422926174
ENSECAG00000024419	ENSG00000077684	JADE1	jade family PHD finger 1 [Source:HGNC Symbol;Acc:HGNC:30027]	697.4147535	640.7880349	548.8084398	622.9807999	501.9162762	467.472392	860.1354598	1066.25082	911.74946	502.0123579	700.5447276	-0.399803496	0.020338598	0.423673931
ENSECAG00000000539	ENSG00000110367	DDX6	DEAD-box helicase 6 [Source:HGNC Symbol;Acc:HGNC:2747]	540.6166778	604.816905	499.2241043	651.8382211	529.4336159	539.6835745	652.7510209	808.7241389	854.1054603	750.0655229	433.2848893	-0.37442376	0.020402148	0.423753062
ENSECAG00000026905	ENSG00000145592	RPL37	Ribosomal protein L37	25334.9136	28889.83654	35941.88168	21753.40314	30368.1361	35393.61433	20476.66353	20854.39016	19154.04565	28028.03898	25695.81863	0.368528603	0.020436141	0.423753062
ENSECAG00000022013	ENSG00000166352	IFTAP	intraflagellar transport associated protein [Source:HGNC Symbol;Acc:HGNC:25142]	1429.459757	1145.220391	1488.656979	1052.447128	1507.950216	1446.757376	1011.424108	1278.597382	910.9375726	1125.098284	1263.410145	0.322456353	0.020424371	0.423753062
ENSECAG00000015380	ENSG00000070785	EIF2B3	eukaryotic translation initiation factor 2B subunit gamma [Source:HGNC Symbol;Acc:HGNC:3259]	2004.706684	2244.431198	2546.831774	1855.362437	2326.866245	1845.819174	1846.061481	1800.427762	1847.043652	1912.56865	1608.418299	0.264338118	0.020505031	0.42388525
ENSECAG00000024746	ENSG00000170962	PDGFD	platelet derived growth factor D [Source:HGNC Symbol;Acc:HGNC:30620]	25.01073599	25.93267504	16.90375071	13.57996294	24.21525894	6.334314255	40.7969388	37.65009958	46.27757722	32.48315257	28.34574042	-0.919691365	0.020476555	0.42388525
ENSECAG00000004289	ENSG00000040933	INPP4A	inositol polyphosphate-4-phosphatase type I A [Source:HGNC Symbol;Acc:HGNC:6074]	1970.076435	2254.469653	2413.855602	2155.819117	2122.137238	2709.819638	1428.742794	1663.381399	1737.438864	2351.583378	1690.216007	0.291950497	0.020619166	0.425104482
ENSECAG00000021433	ENSG00000006015	REX1BD	required for excision 1-B domain containing [Source:HGNC Symbol;Acc:HGNC:26098]	2680.958507	2944.613424	2946.887207	2301.803718	2887.119282	3036.670254	2084.89356	2202.530825	1920.113511	2635.07271	2535.72895	0.288492018	0.020626705	0.425104482
ENSECAG00000036898	NA	LOC111771848	LncRNA	12.50536799	8.365379046	10.14225043	1.697495368	0	1.266862851	18.69859695	27.1080717	8.930760516	11.81205548	11.33829617	-1.724732307	0.020683862	0.425635584
ENSECAG00000006567	ENSG00000179542	SLITRK4	SLIT and NTRK like family member 4 [Source:HGNC Symbol;Acc:HGNC:23502]	63.48879135	122.1345341	34.93441814	25.46243051	47.32982429	32.93843413	35.69732145	21.83705776	47.08946454	19.68675913	8.908661276	0.977109939	0.020799038	0.426066097
ENSECAG00000015336	ENSG00000110713	NUP98	nucleoporin 98 and 96 precursor [Source:HGNC Symbol;Acc:HGNC:8068]	1505.453916	1532.537441	1369.203808	1509.073382	1265.797626	1042.628126	1817.163649	1728.139571	2265.165622	1795.432433	1032.59483	-0.348020117	0.020737142	0.426066097
ENSECAG00000000395	ENSG00000136237	RAPGEF5	Rap guanine nucleotide exchange factor 5 [Source:HGNC Symbol;Acc:HGNC:16862]	2.885854152	1.673075809	0	5.092486103	2.201387176	0	1.69987245	18.0720478	6.495098557	11.81205548	11.33829617	-2.43195663	0.020767667	0.426066097
ENSECAG00000021733	ENSG00000118369	USP35	ubiquitin specific peptidase 35 [Source:HGNC Symbol;Acc:HGNC:20061]	19.23902768	14.22114438	34.93441814	18.67244904	16.51040382	5.067451404	49.29630105	30.12007966	26.79228155	39.37351826	63.17050723	-1.080467898	0.020910065	0.426408107
ENSECAG00000024086	ENSG00000129084	PSMA1	Proteasome 20S subunit alpha 1	12941.13197	12264.48222	13614.28082	14450.77806	12586.43118	13868.34763	10715.14599	11226.50669	11760.18783	12383.95583	11285.65408	0.19071271	0.020883461	0.426408107
ENSECAG00000034237	NA	NA	LncRNA	14.42927076	15.05768228	15.776834	0	0	1.266862851	23.7982143	38.40310157	8.930760516	14.76506935	21.05683574	-1.901105881	0.020907707	0.426408107
ENSECAG00000000327	ENSG00000168894	RNF181	ring finger protein 181 [Source:HGNC Symbol;Acc:HGNC:28037]	1697.844193	1777.643047	2346.240599	1721.260303	2117.734464	2949.256717	1199.260014	1317.000483	1382.644105	1888.944539	2527.630167	0.377876206	0.020996105	0.427201228
ENSECAG00000013613	ENSG00000144596	GRIP2	glutamate receptor interacting protein 2 [Source:HGNC Symbol;Acc:HGNC:23841]	25.01073599	12.54806857	22.53833428	13.57996294	23.11456535	19.00294277	11.89910715	15.06003983	12.99019711	5.906027739	4.049391489	1.171114641	0.021011962	0.427201228
ENSECAG00000014251	ENSG00000139178	C1RL	complement C1r subcomponent like [Source:HGNC Symbol;Acc:HGNC:21265]	19.23902768	12.54806857	11.26916714	13.57996294	25.31595253	19.00294277	2.549808675	2.259005975	5.683211238	10.82771752	16.19756596	1.409737134	0.021110525	0.428562616
ENSECAG00000000644	ENSG00000129680	MAP7D3	MAP7 domain containing 3 [Source:HGNC Symbol;Acc:HGNC:25742]	2526.084335	2293.786934	1987.881084	991.3372947	586.6696825	1261.7954	3082.718688	3480.375205	2548.514296	1380.041815	776.6732876	-0.487689218	0.021148517	0.42869214
ENSECAG00000040695	ENSG00000099960	SLC7A4	solute carrier family 7 member 4 [Source:HGNC Symbol;Acc:HGNC:11062]	168.3414922	166.471043	99.16867084	93.36224522	77.04855117	95.01471383	192.0855869	260.5386891	138.0208443	124.0265825	118.2422315	-0.545987076	0.021281129	0.430736413
ENSECAG00000015752	ENSG00000115539	PDCL3	phosducin like 3 [Source:HGNC Symbol;Acc:HGNC:28860]	5803.4527	5674.236607	6257.768513	6049.87349	6269.550678	6891.73391	4588.805679	4992.403204	5208.257156	5927.683174	5857.03985	0.2025867	0.021340691	0.431298223
ENSECAG00000026970	ENSG00000152348	ATG10	autophagy related 10 [Source:HGNC Symbol;Acc:HGNC:20315]	71.18440242	71.9422598	101.4225043	83.17727301	164.0033446	146.9560907	63.74521688	51.95713742	65.76287289	84.65306427	86.65697786	0.589960283	0.021385843	0.431567587
ENSECAG00000043120	NA	NA	Protein coding gene	7309.868568	7863.456303	9173.102053	8010.48064	8002.042386	9858.726707	5920.655744	5957.751757	6249.908587	7700.475834	9082.78511	0.265408658	0.021604952	0.432148808
ENSECAG00000008334	ENSG00000127616	SMARCA4	SWI/SNF related, matrix associated, actin dependent regulator of chromatin, subfamily a, member 4 [Source:HGNC Symbol;Acc:HGNC:11100]	1411.18268	1345.152951	1270.035137	1125.439429	1426.49889	1117.373035	1778.066583	1793.650744	1618.903315	1515.880453	1154.886453	-0.256600514	0.021495904	0.432148808
ENSECAG00000012720	ENSG00000130733	YIPF2	Yip1 domain family member 2 [Source:HGNC Symbol;Acc:HGNC:28476]	852.2889263	636.6053454	1009.717376	1006.614753	1142.519945	1166.780686	821.0383934	738.6949537	851.6697983	725.457074	1160.555601	0.257437397	0.021498199	0.432148808
ENSECAG00000018874	ENSG00000139174	PRICKLE1	prickle planar cell polarity protein 1 [Source:HGNC Symbol;Acc:HGNC:17019]	48.0975692	45.17304685	38.31516828	44.13487956	11.00693588	54.47510259	62.04534443	153.6124063	70.63419681	40.35785622	47.78281957	-1.013887833	0.021563494	0.432148808
ENSECAG00000010148	ENSG00000091947	TMEM101	transmembrane protein 101 [Source:HGNC Symbol;Acc:HGNC:28653]	395.3620189	335.4516997	366.2479321	505.8536195	563.5551171	594.1586771	317.026212	393.0670396	368.5968431	321.8785118	465.6800212	0.323117922	0.021541212	0.432148808
ENSECAG00000000841	ENSG00000204390	HSPA1L	heat shock protein family A (Hsp70) member 1 like [Source:HGNC Symbol;Acc:HGNC:5234]	2.885854152	12.54806857	2.253833428	5.092486103	0	1.266862851	3.3997449	6.024015933	29.22794351	5.906027739	7.28890468	-2.308000778	0.021605847	0.432148808
ENSECAG00000019630	ENSG00000162961	DPY30	dpy-30 histone methyltransferase complex regulatory subunit [Source:HGNC Symbol;Acc:HGNC:24590]	3335.085449	3670.728325	4184.241759	3783.717174	3631.188147	4648.1198	2781.841265	2841.076514	2938.22021	3389.075584	4293.974735	0.260085158	0.021770456	0.434542529
ENSECAG00000010238	ENSG00000099954	CECR2	CECR2 histone acetyl-lysine reader [Source:HGNC Symbol;Acc:HGNC:1840]	410.753241	420.778566	349.3441814	281.784231	210.2324753	236.9033531	500.6124366	430.7171392	389.7059134	336.6435811	293.1759438	-0.327053641	0.021807161	0.434542529
ENSECAG00000015901	ENSG00000139496	NUP58	nucleoporin 58 [Source:HGNC Symbol;Acc:HGNC:20261]	1364.047063	1501.585539	1502.17998	1403.828669	1529.964088	1145.244017	1879.208994	2009.009313	1855.974413	1802.322798	1190.521098	-0.296673612	0.021853698	0.434542529
ENSECAG00000007500	ENSG00000131469	RPL27	ribosomal protein L27 [Source:HGNC Symbol;Acc:HGNC:10328]	32512.99483	33479.08348	41503.21566	24644.23775	32626.75934	35287.19785	25614.52801	26499.64609	25406.38989	30625.70684	26707.35663	0.31097376	0.021833243	0.434542529
ENSECAG00000006417	NA	NA	Protein coding gene	8.657562457	10.03845486	217.4949258	1.697495368	14.30901665	8.868039957	4.249681125	6.024015933	4.059436598	10.82771752	10.52841787	2.101800725	0.021903716	0.434899404
ENSECAG00000019293	ENSG00000134419	RPS15A	Ribosomal protein S15a	17368.99419	21532.48566	25805.26584	19653.60137	22318.76389	27593.53976	15375.34631	15591.65924	15242.37254	21164.2504	21686.92106	0.311654355	0.022062667	0.437100136
ENSECAG00000014769	ENSG00000143772	ITPKB	inositol-trisphosphate 3-kinase B [Source:HGNC Symbol;Acc:HGNC:6179]	561.7796083	780.489865	797.8570336	1035.472174	1094.089427	1005.889104	579.6565055	503.0053304	743.6887848	761.8775784	826.0758637	0.318291892	0.02207902	0.437100136
ENSECAG00000006391	ENSG00000149418	ST14	suppression of tumorigenicity 14 [Source:HGNC Symbol;Acc:HGNC:11344]	1065.842134	878.3647998	1110.012963	1018.497221	1226.172657	1073.032835	1340.349427	1261.278336	1376.149007	1054.225951	1472.358745	-0.20241846	0.022188978	0.437108483
ENSECAG00000024560	ENSG00000179295	PTPN11	protein tyrosine phosphatase non-receptor type 11 [Source:HGNC Symbol;Acc:HGNC:9644]	852.2889263	1187.883825	1057.047878	1004.917258	1092.988733	760.1177106	1166.962437	1367.451617	1419.179035	1262.905598	1022.066412	-0.334098551	0.022186721	0.437108483
ENSECAG00000015612	ENSG00000185614	INKA1	inka box actin regulator 1 [Source:HGNC Symbol;Acc:HGNC:32480]	12.50536799	10.87499276	12.39608385	8.487476838	7.704855117	17.73607991	5.09961735	1.506003983	4.059436598	1.968675913	9.718539573	1.631348333	0.022167618	0.437108483
ENSECAG00000020069	ENSG00000090924	PLEKHG2	pleckstrin homology and RhoGEF domain containing G2 [Source:HGNC Symbol;Acc:HGNC:29515]	84.6517218	76.96148722	38.31516828	66.20231934	29.71872688	35.47215983	107.9419006	103.1612728	56.02022506	79.73137448	59.12111574	-0.703441758	0.022208373	0.437108483
ENSECAG00000020181	ENSG00000127914	AKAP9	A-kinase anchoring protein 9 [Source:HGNC Symbol;Acc:HGNC:379]	1866.185685	1777.643047	2103.953505	2208.441473	1702.772981	1959.836831	2203.884632	2179.187764	2501.424832	2305.319494	2174.52323	-0.247779971	0.022324374	0.437195667
ENSECAG00000015841	ENSG00000143554	SLC27A3	solute carrier family 27 member 3 [Source:HGNC Symbol;Acc:HGNC:10997]	42.3258609	53.53842589	32.68058471	33.94990735	15.40971023	69.67745681	61.19540821	127.2573366	36.53492938	57.09160148	63.17050723	-0.973787915	0.022258379	0.437195667
ENSECAG00000019596	ENSG00000038427	VCAN	versican [Source:HGNC Symbol;Acc:HGNC:2464]	1415.030486	881.7109514	1354.55389	1218.801674	508.5204377	959.0151782	1556.233228	1876.480963	1467.892274	1237.312811	1440.773492	-0.504166552	0.022341759	0.437195667
ENSECAG00000007124	ENSG00000146414	SHPRH	SNF2 histone linker PHD RING helicase [Source:HGNC Symbol;Acc:HGNC:19336]	232.7922349	271.874819	299.7598459	261.4142866	265.2671548	198.8974676	402.8697707	394.5730436	428.6765048	296.2857249	225.9560451	-0.400462722	0.022330553	0.437195667
ENSECAG00000014597	ENSG00000101898	MCTS2P	MCTS family member 2, pseudogene [Source:HGNC Symbol;Acc:HGNC:49760]	917.7016204	665.0476342	1149.455048	855.5376653	820.0167232	1021.091458	785.341072	606.1666032	821.6299675	616.1955608	982.3823752	0.355838397	0.022503006	0.439716527
ENSECAG00000020722	ENSG00000153391	INO80C	INO80 complex subunit C [Source:HGNC Symbol;Acc:HGNC:26994]	1221.678258	1372.758701	1279.05047	1349.508817	1351.651726	1472.094633	923.0307404	1164.894081	1100.107318	1113.286229	1382.462254	0.238670592	0.022565457	0.440302398
ENSECAG00000023573	ENSG00000119778	ATAD2B	ATPase family AAA domain containing 2B [Source:HGNC Symbol;Acc:HGNC:29230]	153.9122215	197.4229455	100.2955876	149.3795923	138.6873921	140.6217765	177.636671	195.7805178	289.8437731	204.742295	124.7212579	-0.523307299	0.022704651	0.442031336
ENSECAG00000019687	ENSG00000181626	ANKRD62	ankyrin repeat domain 62 [Source:HGNC Symbol;Acc:HGNC:35241]	391.5142133	321.2305554	303.1405961	370.0539901	331.30877	371.1908154	467.4649238	501.4993264	546.4001661	558.1196214	233.2449498	-0.440940498	0.022719257	0.442031336
ENSECAG00000014876	ENSG00000122008	POLK	DNA polymerase kappa [Source:HGNC Symbol;Acc:HGNC:9183]	81.76586765	45.17304685	60.85350256	112.0346943	63.84022811	41.80647408	66.29502556	128.7633406	134.7732951	133.8699621	95.56563914	-0.753631259	0.022763087	0.442249612
ENSECAG00000006505	ENSG00000160948	VPS28	VPS28 subunit of ESCRT-I [Source:HGNC Symbol;Acc:HGNC:18178]	1726.702734	1562.652806	1816.589743	2361.216056	2210.192725	2338.628823	1329.300256	1429.950782	1290.900838	1700.935989	2956.055787	0.275982731	0.022914151	0.443912576
ENSECAG00000018000	ENSG00000214736	TOMM6	translocase of outer mitochondrial membrane 6 [Source:HGNC Symbol;Acc:HGNC:34528]	5166.640884	4997.477442	5782.20966	4420.277937	5435.224938	5952.988537	3990.450577	3964.555486	3613.71046	4772.070413	5686.155529	0.293865748	0.022904312	0.443912576
ENSECAG00000019348	ENSG00000182362	YBEY	ybeY metalloendoribonuclease [Source:HGNC Symbol;Acc:HGNC:1299]	490.5952059	584.7399953	652.4847774	580.5434157	517.3259864	775.3200648	399.4700258	458.5782129	465.2114342	540.4015382	404.1292706	0.328723985	0.022954706	0.444063859
ENSECAG00000014853	ENSG00000167774	AC010323.1	novel transcript	2813.707798	3117.77677	4400.609768	3566.437767	4233.26754	4171.779368	2905.931954	2869.69059	2926.853787	3019.948851	4488.345526	0.262935887	0.023121331	0.446650108
ENSECAG00000010779	ENSG00000004779	NDUFAB1	NADH:ubiquinone oxidoreductase subunit AB1 [Source:HGNC Symbol;Acc:HGNC:7694]	17464.22738	20650.77471	22112.35976	24323.41112	21172.94186	25803.46255	16083.34319	14785.1941	14875.39947	19711.36758	26087.79973	0.251541398	0.023158158	0.446725159
ENSECAG00000011758	ENSG00000117118	SDHB	succinate dehydrogenase complex iron sulfur subunit B [Source:HGNC Symbol;Acc:HGNC:10681]	9065.429843	11494.86735	12681.19378	14617.13261	12186.87941	13576.96917	8245.231319	8439.646321	9713.419892	11663.42045	12774.21039	0.233714293	0.023230171	0.44747776
ENSECAG00000011961	ENSG00000186335	SLC36A2	solute carrier family 36 member 2 [Source:HGNC Symbol;Acc:HGNC:18762]	4538.48663	4370.910552	3958.858417	8047.825538	4945.416292	5048.448461	5828.012695	5270.260939	5466.437323	7004.548899	6727.65902	-0.327402484	0.023333234	0.448338396
ENSECAG00000011693	ENSG00000130312	MRPL34	mitochondrial ribosomal protein L34 [Source:HGNC Symbol;Acc:HGNC:14488]	2199.982815	2023.585191	2612.192943	1524.35084	2386.303699	2769.362192	1704.122131	1681.453447	1650.566921	1879.101159	2202.059092	0.350776797	0.023340971	0.448338396
ENSECAG00000025116	ENSG00000100918	REC8	REC8 meiotic recombination protein [Source:HGNC Symbol;Acc:HGNC:16879]	17.31512491	9.201916951	16.90375071	20.36994441	8.805548705	15.20235421	24.64815053	36.1440956	46.27757722	20.67109709	27.53586212	-1.021867597	0.023429828	0.449408625
ENSECAG00000014963	ENSG00000011405	PIK3C2A	phosphatidylinositol-4-phosphate 3-kinase catalytic subunit type 2 alpha [Source:HGNC Symbol;Acc:HGNC:8971]	490.5952059	375.6055192	366.2479321	410.793879	351.1212546	320.5163013	470.0147325	614.4496251	756.6789819	459.6858257	345.0081549	-0.421902972	0.023563236	0.451329157
ENSECAG00000000634	ENSG00000130768	SMPDL3B	sphingomyelin phosphodiesterase acid like 3B [Source:HGNC Symbol;Acc:HGNC:21416]	56.75513166	11.71153066	37.18825156	11.88246757	92.45826141	19.00294277	12.74904338	8.283021907	18.67340835	19.68675913	33.20501021	1.171117266	0.023600753	0.451410174
ENSECAG00000012822	ENSG00000178982	EIF3K	eukaryotic translation initiation factor 3 subunit K [Source:HGNC Symbol;Acc:HGNC:24656]	3819.908946	3572.853391	4760.0962	3444.218101	4370.854239	3977.949352	3115.866201	3321.491785	2846.476943	3738.515559	3752.166154	0.279230672	0.023654492	0.451800789
ENSECAG00000021024	ENSG00000105290	APLP1	amyloid beta precursor like protein 1 [Source:HGNC Symbol;Acc:HGNC:597]	8.657562457	2.509613714	2.253833428	0	0	0	4.249681125	15.81304182	9.742647836	5.906027739	10.52841787	-2.39406129	0.023728218	0.452571538
ENSECAG00000015796	ENSG00000121897	LIAS	lipoic acid synthetase [Source:HGNC Symbol;Acc:HGNC:16429]	5039.663301	5668.380842	5856.586163	6902.016165	6865.025909	5522.255168	4891.382975	4395.272625	5434.773718	5197.304411	4976.70214	0.25454798	0.023766613	0.452667196
ENSECAG00000009760	ENSG00000112312	GMNN	geminin DNA replication inhibitor [Source:HGNC Symbol;Acc:HGNC:17493]	3765.077717	3960.17044	4029.85417	3917.819308	3832.615074	3967.814449	3031.722515	3479.622203	3495.986798	3393.012936	3800.758851	0.191048523	0.02384867	0.452966708
ENSECAG00000012646	ENSG00000078269	SYNJ2	synaptojanin 2 [Source:HGNC Symbol;Acc:HGNC:11504]	196.2380824	184.8748769	72.1226697	110.3371989	83.6527127	79.81235961	181.8863522	213.8525656	112.0404501	189.9772256	171.6941991	-0.657784322	0.02387337	0.452966708
ENSECAG00000000891	ENSG00000131023	LATS1	large tumor suppressor kinase 1 [Source:HGNC Symbol;Acc:HGNC:6514]	276.0800472	364.7305264	232.1448431	302.1541754	258.6629932	262.2406102	428.3678574	414.9040974	363.7255192	304.1604286	256.7314204	-0.368545181	0.023882545	0.452966708
ENSECAG00000003931	ENSG00000113558	SKP1	S-phase kinase associated protein 1 [Source:HGNC Symbol;Acc:HGNC:10899]	12165.79915	12155.73229	13187.17939	13026.57945	12525.89303	12113.74258	10652.25071	10308.59726	10781.8636	11274.60695	12698.08183	0.18200462	0.023975551	0.453668811
ENSECAG00000010468	ENSG00000170791	CHCHD7	coiled-coil-helix-coiled-coil-helix domain containing 7 [Source:HGNC Symbol;Acc:HGNC:28314]	6674.018703	5965.351798	9711.768242	6762.821544	8018.55279	9031.465265	6179.036356	5721.309132	5673.46859	6815.556011	7374.75178	0.308575993	0.024019925	0.453668811
ENSECAG00000015836	ENSG00000184752	NDUFA12	NADH:ubiquinone oxidoreductase subunit A12 [Source:HGNC Symbol;Acc:HGNC:23987]	7969.767217	9144.195835	10529.90978	10402.25161	10092.25951	11346.02369	6784.190949	6801.113988	7520.512242	9590.404711	11047.54986	0.242765301	0.024004468	0.453668811
ENSECAG00000009130	NA	NA	Protein coding gene	435.763977	859.124428	503.7317712	449.8362724	151.8957152	273.6423758	617.9036356	771.8270414	464.3995468	571.9003528	149.8274851	-0.456880074	0.024088315	0.45369672
ENSECAG00000006839	ENSG00000134452	FBH1	F-box DNA helicase 1 [Source:HGNC Symbol;Acc:HGNC:13620]	971.5708979	811.4417675	760.668782	1205.221711	937.7909371	867.801053	1154.213394	1170.165095	1173.989064	973.5102391	1463.450084	-0.321351872	0.024076965	0.45369672
ENSECAG00000022437	ENSG00000100902	PSMA6	proteasome 20S subunit alpha 6 [Source:HGNC Symbol;Acc:HGNC:9535]	10613.20962	12927.02024	13484.6854	14306.49096	13486.79854	13421.14504	10233.23215	10615.82208	10778.61606	12422.34501	11150.4044	0.202575687	0.024322598	0.454374206
ENSECAG00000020978	ENSG00000118181	RPS25	Ribosomal protein S25	44812.50523	58359.39384	67912.50886	61350.87757	56292.77218	62534.88405	43045.02012	41193.72695	37849.37495	55146.54968	57936.26379	0.291154649	0.024216106	0.454374206
ENSECAG00000011662	ENSG00000135823	STX6	syntaxin 6 [Source:HGNC Symbol;Acc:HGNC:11441]	300.1288318	270.2017432	272.7138448	237.6493515	191.5206843	203.964919	356.9732145	382.5250117	289.0318858	263.8025724	300.4648485	-0.348651161	0.024284087	0.454374206
ENSECAG00000010079	ENSG00000143727	ACP1	Acid phosphatase 1	10340.97738	12804.04917	13227.74839	11505.6236	13507.71171	13114.56423	8469.614483	9364.332767	8442.00435	12650.71142	11290.51335	0.279971752	0.024244982	0.454374206
ENSECAG00000016843	ENSG00000168137	SETD5	SET domain containing 5 [Source:HGNC Symbol;Acc:HGNC:25566]	812.8489195	889.2397926	633.3271933	838.5627116	646.1071363	530.8155346	835.4873092	957.0655313	910.9375726	992.2126602	602.5494535	-0.315948236	0.02425817	0.454374206
ENSECAG00000020548	ENSG00000255501	CARD18	caspase recruitment domain family member 18 [Source:HGNC Symbol;Acc:HGNC:28861]	122.1678258	144.7210575	73.24958641	33.94990735	14.30901665	63.34314255	197.1852042	277.1047329	125.8425345	61.02895331	15.38768766	-0.891320493	0.024325321	0.454374206
ENSECAG00000005670	ENSG00000141542	RAB40B	RAB40B, member RAS oncogene family [Source:HGNC Symbol;Acc:HGNC:18284]	7.695611073	7.528841141	4.507666856	10.18497221	7.704855117	8.868039957	17.84866073	20.33105377	7.306985877	18.70242117	25.10622723	-1.267161619	0.024367719	0.454540072
ENSECAG00000002346	ENSG00000165828	PRAP1	proline rich acidic protein 1 [Source:HGNC Symbol;Acc:HGNC:23304]	3447.633761	2778.978919	3483.299563	5338.622931	5923.932892	5365.164174	2160.537884	2612.163909	2275.720157	3456.994903	10159.11337	0.378732794	0.024438606	0.454611705
ENSECAG00000011951	ENSG00000132963	POMP	proteasome maturation protein [Source:HGNC Symbol;Acc:HGNC:20330]	11949.36009	12619.17429	14671.3287	13388.14596	12768.04562	14904.64144	10609.7539	10736.3024	11245.45126	12781.62837	11373.12094	0.211280104	0.024411675	0.454611705
ENSECAG00000011670	ENSG00000167526	RPL13	ribosomal protein L13 [Source:HGNC Symbol;Acc:HGNC:10303]	19320.79355	20150.52505	22372.67752	18098.69561	21845.46564	22613.50189	16008.5488	16010.32834	12461.65847	19943.67134	19557.75101	0.298785315	0.024550208	0.455438271
ENSECAG00000036236	NA	NA	Protein coding gene	3.847805536	13.38460647	0	3.394990735	2.201387176	10.13490281	21.24840563	18.0720478	8.118873196	6.890365696	6.479026382	-1.873345369	0.024523902	0.455438271
ENSECAG00000040743	ENSG00000113811	SELENOK	selenoprotein K [Source:HGNC Symbol;Acc:HGNC:30394]	1492.948548	1919.854491	2553.593274	2637.907801	2465.553638	3178.558893	1331.000128	1565.49114	1691.161287	2130.107338	3024.895442	0.292726382	0.024584606	0.455453333
ENSECAG00000019578	ENSG00000146670	CDCA5	cell division cycle associated 5 [Source:HGNC Symbol;Acc:HGNC:14626]	313.5961512	358.8747611	285.1099287	291.9692032	231.1456535	269.8417873	325.5255742	504.5113343	336.9332377	347.4712987	310.1833881	-0.373320461	0.024659762	0.455956674
ENSECAG00000013379	ENSG00000198691	ABCA4	ATP binding cassette subfamily A member 4 [Source:HGNC Symbol;Acc:HGNC:34]	13.46731938	13.38460647	5.63458357	0	2.201387176	0	18.69859695	12.04803187	22.73284495	13.78073139	0.809878298	-1.725832173	0.024679021	0.455956674
ENSECAG00000013437	ENSG00000127804	METTL16	methyltransferase like 16 [Source:HGNC Symbol;Acc:HGNC:28484]	591.6001012	580.5573058	669.3885282	660.325698	625.1939581	691.7071167	771.7420924	911.1324098	878.4620799	874.0921054	531.2801633	-0.342016358	0.024735964	0.456386941
ENSECAG00000010482	ENSG00000165813	CCDC186	coiled-coil domain containing 186 [Source:HGNC Symbol;Acc:HGNC:24349]	552.1600945	431.6535588	617.5503593	1033.774679	678.0272503	779.1206534	746.2440056	722.8819119	882.5215165	851.4523324	1048.792396	-0.354165812	0.024853446	0.457931494
ENSECAG00000017874	ENSG00000095370	SH2D3C	SH2 domain containing 3C [Source:HGNC Symbol;Acc:HGNC:16884]	3.847805536	16.73075809	0	11.88246757	0	3.800588553	7.649426026	7.530019916	15.42585907	6.890365696	9.718539573	-2.140285172	0.024919609	0.458527561
ENSECAG00000015148	ENSG00000127463	EMC1	ER membrane protein complex subunit 1 [Source:HGNC Symbol;Acc:HGNC:28957]	1016.782613	1049.018532	1036.763377	1283.306498	1167.835897	774.053202	1394.745345	1902.836033	1575.0614	1216.641714	1025.305925	-0.390042375	0.025006313	0.45897852
ENSECAG00000024701	NA	AOX4	Aldehyde oxidase 4	102.9287981	123.8076099	80.0110867	91.66474985	53.93398582	65.87686825	157.2382016	194.2745138	156.6942527	75.79402266	68.02977701	-0.597263693	0.025011808	0.45897852
ENSECAG00000012943	ENSG00000156469	MTERF3	mitochondrial transcription termination factor 3 [Source:HGNC Symbol;Acc:HGNC:24258]	1820.97397	1647.143134	1890.966246	1407.22366	1690.665351	1735.602106	1207.759376	1268.055354	1412.683936	1700.935989	1276.368197	0.295040312	0.025217234	0.460256953
ENSECAG00000018533	ENSG00000101115	SALL4	spalt like transcription factor 4 [Source:HGNC Symbol;Acc:HGNC:15924]	3107.102971	2128.152429	2443.155436	2330.66114	1646.637608	2209.408812	3006.224428	3398.297988	2803.446915	2853.595736	2095.965035	-0.307349183	0.025170244	0.460256953
ENSECAG00000012339	ENSG00000154305	MIA3	MIA SH3 domain ER export factor 3 [Source:HGNC Symbol;Acc:HGNC:24008]	1397.715361	1443.864423	1684.740488	1622.805571	1829.352744	1613.983272	1921.705805	2157.350706	2371.522861	1627.110642	1940.468401	-0.267179233	0.02514145	0.460256953
ENSECAG00000035601	ENSG00000155008	APOOL	apolipoprotein O like [Source:HGNC Symbol;Acc:HGNC:24009]	5064.674037	3078.459489	4866.026371	3367.830809	5053.284263	3438.265778	4337.224557	4168.619025	4623.698285	2863.439116	4983.991045	0.170171087	0.025203311	0.460256953
ENSECAG00000008542	ENSG00000137818	RPLP1	ribosomal protein lateral stalk subunit P1 [Source:HGNC Symbol;Acc:HGNC:10372]	41595.7398	49257.0249	56211.73261	39853.79624	50209.23872	53874.6096	32766.74135	37793.92296	28951.08993	47764.015	42819.07548	0.334257666	0.025397639	0.460306686
ENSECAG00000009895	ENSG00000125962	ARMCX5	armadillo repeat containing X-linked 5 [Source:HGNC Symbol;Acc:HGNC:25772]	50.02147197	90.3460937	59.72658585	61.10983323	24.21525894	54.47510259	125.7905613	107.6792848	103.9215769	64.96630513	24.29634893	-0.716818549	0.025390536	0.460306686
ENSECAG00000011291	ENSG00000165671	NSD1	nuclear receptor binding SET domain protein 1 [Source:HGNC Symbol;Acc:HGNC:14234]	2674.224848	2182.527393	1341.03089	1374.971248	753.9751079	1055.296755	2234.482336	2240.180925	1961.519764	1719.63841	991.2910365	-0.355041142	0.02542204	0.460306686
ENSECAG00000012416	ENSG00000225526	MKRN2OS	MKRN2 opposite strand [Source:HGNC Symbol;Acc:HGNC:40375]	65.41269412	47.68266056	89.02642041	33.94990735	11.00693588	5.067451404	83.29375006	98.6432609	68.19853485	76.77836061	39.68403659	-0.98823734	0.02526666	0.460306686
ENSECAG00000021949	ENSG00000197275	RAD54B	RAD54 homolog B [Source:HGNC Symbol;Acc:HGNC:17228]	726.273295	625.7303526	616.4234426	645.0482397	629.5967324	691.7071167	656.1507658	368.2179739	694.9755456	424.2496593	205.7090876	0.52611969	0.025457563	0.460306686
ENSECAG00000018233	ENSG00000164190	NIPBL	NIPBL cohesin loading factor [Source:HGNC Symbol;Acc:HGNC:28862]	1273.623633	1200.431893	1146.074298	1307.071433	1077.579023	1142.710292	1627.627871	1263.537342	1752.052836	1465.679217	1065.79984	-0.294269446	0.025427873	0.460306686
ENSECAG00000023261	ENSG00000134825	TMEM258	transmembrane protein 258 [Source:HGNC Symbol;Acc:HGNC:1164]	9196.255232	10052.676	12876.15037	9382.056897	11003.6338	13578.23604	7541.484125	7969.020077	7600.889087	10048.12186	11798.30704	0.309503437	0.025416543	0.460306686
ENSECAG00000009859	ENSG00000115421	PAPOLG	poly(A) polymerase gamma [Source:HGNC Symbol;Acc:HGNC:14982]	285.6995611	349.6728441	192.7027581	300.4566801	230.0449599	267.3080616	302.5772961	333.5798823	332.0619137	439.0147286	177.3633472	-0.366510068	0.025558205	0.461511075
ENSECAG00000019989	ENSG00000143977	SNRPG	small nuclear ribonucleoprotein polypeptide G [Source:HGNC Symbol;Acc:HGNC:11163]	12778.56219	15207.42257	18526.51078	15445.51035	15193.97429	17510.57833	11281.20352	12395.91879	11909.57509	15024.93457	14163.96155	0.261089599	0.0256097	0.461825986
ENSECAG00000035110	ENSG00000143543	JTB	jumping translocation breakpoint [Source:HGNC Symbol;Acc:HGNC:6201]	5475.427278	6381.947674	5758.544409	5569.482301	5436.325632	6049.270114	4737.544519	4639.998272	4681.342285	5552.650413	5076.31717	0.184187715	0.025701704	0.462493988
ENSECAG00000029955	NA	Eca-mir-9015	Mirna gene	0.961951384	25.93267504	1.126916714	13.57996294	4.402774353	0	18.69859695	14.30703784	8.930760516	18.70242117	10.52841787	-1.944267498	0.025714952	0.462493988
ENSECAG00000008507	ENSG00000162627	SNX7	sorting nexin 7 [Source:HGNC Symbol;Acc:HGNC:14971]	8323.765326	6957.485753	4992.241043	6650.78685	6855.119667	7854.549676	5485.488397	5999.166867	6487.791571	4698.245067	5002.618245	0.334778061	0.025769843	0.462867344
ENSECAG00000000974	ENSG00000160710	ADAR	adenosine deaminase RNA specific [Source:HGNC Symbol;Acc:HGNC:225]	355.9220121	450.0573927	404.5631004	280.0867356	260.8643804	255.9062959	542.2593116	512.7943563	387.2702515	365.1893819	272.9289864	-0.318128919	0.025826942	0.46327931
ENSECAG00000017123	ENSG00000100804	PSMB5	proteasome 20S subunit beta 5 [Source:HGNC Symbol;Acc:HGNC:9542]	12205.23916	11549.24231	12227.04635	13449.2558	13255.65288	13532.62897	9876.258935	10407.99353	10751.01189	11383.86847	14666.89597	0.17912827	0.026050508	0.466672318
ENSECAG00000026867	ENSG00000126870	WDR60	WD repeat domain 60 [Source:HGNC Symbol;Acc:HGNC:21862]	431.9161714	447.547779	389.9131831	434.5588141	311.4962855	277.4429644	628.1028703	594.1185713	420.5576316	410.4689279	400.0798791	-0.362954372	0.026126355	0.467149692
ENSECAG00000020730	ENSG00000023191	RNH1	ribonuclease/angiogenin inhibitor 1 [Source:HGNC Symbol;Acc:HGNC:10074]	6028.549324	4453.727804	4507.666856	6073.638425	6494.09217	6037.868348	4088.193243	3568.476438	4332.230738	4582.093188	7620.144904	0.302771792	0.026146052	0.467149692
ENSECAG00000022912	ENSG00000223572	CKMT1A	creatine kinase, mitochondrial 1A [Source:HGNC Symbol;Acc:HGNC:31736]	989.8479742	578.88423	1423.29581	3230.333684	3594.865259	2883.379849	741.1443883	961.5835432	1256.801571	1445.992458	7126.92902	0.320753545	0.026423478	0.467182257
ENSECAG00000020933	ENSG00000150995	ITPR1	inositol 1,4,5-trisphosphate receptor type 1 [Source:HGNC Symbol;Acc:HGNC:6180]	71.18440242	66.92303237	67.61500284	30.55491662	5.503467941	25.33725702	68.84483423	66.26417526	73.06985877	94.49644383	21.05683574	-0.841526995	0.026341692	0.467182257
ENSECAG00000009283	ENSG00000181638	ZFP41	ZFP41 zinc finger protein [Source:HGNC Symbol;Acc:HGNC:26786]	506.9483794	525.3458041	401.1823502	830.0752347	444.6802096	440.8682722	378.2216202	344.1219101	310.9528434	391.7665067	417.8972017	0.414009385	0.02637904	0.467182257
ENSECAG00000000370	ENSG00000142534	RPS11	ribosomal protein S11 [Source:HGNC Symbol;Acc:HGNC:10384]	31191.27363	31458.84444	41112.17556	29166.36541	38459.33466	40407.8575	27163.11182	25529.77952	26085.93958	32611.1165	36397.55046	0.284397176	0.026385245	0.467182257
ENSECAG00000008249	ENSG00000177565	TBL1XR1	TBL1X receptor 1 [Source:HGNC Symbol;Acc:HGNC:29529]	270.3083389	361.3843748	327.9327638	336.1040828	285.0796393	239.4370788	422.4183039	426.9521292	439.2310399	419.3279695	217.8572621	-0.377806537	0.026383255	0.467182257
ENSECAG00000006079	ENSG00000100697	DICER1	dicer 1, ribonuclease III [Source:HGNC Symbol;Acc:HGNC:17098]	652.2030384	670.9033995	628.8195264	775.755383	576.7634402	524.4812203	832.0875643	871.9763062	840.3033758	767.7836061	554.766634	-0.304286066	0.026389536	0.467182257
ENSECAG00000017201	ENSG00000164828	SUN1	Sad1 and UNC84 domain containing 1 [Source:HGNC Symbol;Acc:HGNC:18587]	395.3620189	369.7497538	325.6789304	241.0443422	282.8782522	181.1613877	433.4674748	546.6794459	366.9730685	338.6122571	267.2598383	-0.340556402	0.026241829	0.467182257
ENSECAG00000013392	ENSG00000103534	TMC5	transmembrane channel like 5 [Source:HGNC Symbol;Acc:HGNC:22999]	6.733659689	8.365379046	7.888416998	6.78998147	7.704855117	5.067451404	17.84866073	30.87308165	14.61397175	11.81205548	13.76793106	-1.224340926	0.026277879	0.467182257
ENSECAG00000022842	ENSG00000083444	PLOD1	procollagen-lysine,2-oxoglutarate 5-dioxygenase 1 [Source:HGNC Symbol;Acc:HGNC:9081]	462.6986157	349.6728441	358.3595151	383.6339531	265.2671548	353.4547354	497.2126917	505.2643363	560.2022506	366.1737198	464.0602646	-0.36842807	0.026557416	0.468746811
ENSECAG00000006122	ENSG00000196655	TRAPPC4	trafficking protein particle complex 4 [Source:HGNC Symbol;Acc:HGNC:19943]	2861.805368	2814.113511	2905.191289	2425.72088	3197.514874	3360.987144	2274.429338	2009.009313	2005.36168	2617.354627	3271.098445	0.297080862	0.0265811	0.468746811
ENSECAG00000024231	ENSG00000156398	SFXN2	sideroflexin 2 [Source:HGNC Symbol;Acc:HGNC:16086]	1803.658845	864.1436554	1372.584558	1013.404734	1146.922719	881.7365443	691.8480872	1180.707123	761.5503058	792.392055	1407.568482	0.448535776	0.027257569	0.469309132
ENSECAG00000000576	ENSG00000107872	FBXL15	F-box and leucine rich repeat protein 15 [Source:HGNC Symbol;Acc:HGNC:28155]	186.6185685	190.7306422	182.5605077	220.6743978	199.2255395	245.7713931	155.5383292	165.6604381	137.208957	139.7759898	199.2300613	0.356848663	0.028046835	0.469309132
ENSECAG00000021291	ENSG00000138594	TMOD3	tropomodulin 3 [Source:HGNC Symbol;Acc:HGNC:11873]	527.1493585	606.4899808	585.9966913	740.1079803	499.714889	548.5516145	679.9489801	706.3158681	1018.918586	688.0522316	581.4926178	-0.376748357	0.028153826	0.469309132
ENSECAG00000000319	ENSG00000140319	SRP14	signal recognition particle 14 [Source:HGNC Symbol;Acc:HGNC:11299]	8694.116609	9594.253228	11655.69957	9495.789086	10805.50896	11984.52257	8024.247901	7685.891328	7889.109085	9516.579364	10957.65337	0.246707154	0.028353998	0.469309132
ENSECAG00000017271	ENSG00000100852	ARHGAP5	Rho GTPase activating protein 5 [Source:HGNC Symbol;Acc:HGNC:675]	1593.953443	1443.027885	1471.753229	2094.709284	1608.113332	1999.109579	2090.843114	2135.513648	2504.672381	2198.026657	1462.640206	-0.351751427	0.02668156	0.469309132
ENSECAG00000020378	ENSG00000181019	NQO1	NAD(P)H quinone dehydrogenase 1 [Source:HGNC Symbol;Acc:HGNC:2874]	569.4752194	600.6342155	545.4276896	1032.077183	657.1140721	997.0210638	385.02111	618.9676371	492.815603	499.059344	638.1840987	0.369489575	0.026722351	0.469309132
ENSECAG00000009675	ENSG00000078177	N4BP2	NEDD4 binding protein 2 [Source:HGNC Symbol;Acc:HGNC:29851]	650.2791356	859.9609659	468.7973531	662.0231934	654.912685	497.8771005	1073.469452	694.2678362	692.5398837	888.8571748	583.9222527	-0.383896678	0.027958107	0.469309132
ENSECAG00000010246	ENSG00000126705	AHDC1	AT-hook DNA binding motif containing 1 [Source:HGNC Symbol;Acc:HGNC:25230]	5.771708304	8.365379046	24.79216771	11.88246757	17.61109741	7.601177106	3.3997449	3.012007966	7.306985877	2.95301387	17.00744425	1.469055905	0.028242079	0.469309132
ENSECAG00000013289	ENSG00000185436	IFNLR1	interferon lambda receptor 1 [Source:HGNC Symbol;Acc:HGNC:18584]	163.5317353	112.0960792	114.9455048	183.3294997	170.6075062	131.7537365	113.0415179	100.1492649	94.17892908	99.41813361	150.6373634	0.45765821	0.028412565	0.469309132
ENSECAG00000008250	ENSG00000173436	MICOS10	mitochondrial contact site and cristae organizing system subunit 10 [Source:HGNC Symbol;Acc:HGNC:32068]	8782.616137	9975.714512	11788.67575	9723.253465	10088.95743	11867.97119	7332.399814	7843.268744	7641.483452	9575.639642	10993.28801	0.260995282	0.02785167	0.469309132
ENSECAG00000010508	ENSG00000157916	RER1	retention in endoplasmic reticulum sorting receptor 1 [Source:HGNC Symbol;Acc:HGNC:30309]	1313.063639	1679.768112	1703.898072	1578.670692	1983.449846	1696.329358	1231.55759	1252.242312	1285.217627	1571.003379	1549.297184	0.260231626	0.028157471	0.469309132
ENSECAG00000020362	ENSG00000121211	MND1	meiotic nuclear divisions 1 [Source:HGNC Symbol;Acc:HGNC:24839]	905.1962524	1386.979846	1194.531717	1256.146572	1109.499137	1313.736777	882.2338016	804.959129	888.2047277	1210.735687	891.6760059	0.249737148	0.027495575	0.469309132
ENSECAG00000023403	ENSG00000164164	OTUD4	OTU deubiquitinase 4 [Source:HGNC Symbol;Acc:HGNC:24949]	190.466374	233.3940754	258.0639275	159.5645646	145.2915536	146.9560907	340.8244263	253.0086692	223.2690129	237.2254475	183.0324953	-0.393910905	0.027250535	0.469309132
ENSECAG00000004523	ENSG00000145365	TIFA	TRAF interacting protein with forkhead associated domain [Source:HGNC Symbol;Acc:HGNC:19075]	130.8253882	85.32686627	98.04175412	71.29480544	61.63884094	130.4868737	85.84355873	56.47514937	54.39645042	46.26388396	71.2692902	0.667692859	0.026912842	0.469309132
ENSECAG00000017842	ENSG00000085563	ABCB1	ATP binding cassette subfamily B member 1 [Source:HGNC Symbol;Acc:HGNC:40]	62.52683996	60.23072913	66.48808613	202.0019487	112.270746	97.54843953	81.59387761	143.8233804	118.5355487	125.0109205	278.5981344	-0.583201794	0.02826132	0.469309132
ENSECAG00000016817	ENSG00000153814	JAZF1	JAZF zinc finger 1 [Source:HGNC Symbol;Acc:HGNC:28917]	69.26049965	76.96148722	61.98041927	22.06743978	0	22.80353132	101.1424108	137.7993645	85.24816856	37.40484235	19.43707915	-1.103600971	0.02686779	0.469309132
ENSECAG00000024795	ENSG00000106066	CPVL	carboxypeptidase vitellogenic like [Source:HGNC Symbol;Acc:HGNC:14399]	7654.247163	5017.554352	6790.800119	8687.781291	7240.362423	7227.452565	5582.381126	4571.475091	5455.882788	4130.282066	12839.81053	0.384906728	0.027660164	0.469309132
ENSECAG00000024773	ENSG00000141985	SH3GL1	SH3 domain containing GRB2 like 1, endophilin A2 [Source:HGNC Symbol;Acc:HGNC:10830]	183.7327144	151.4133607	178.0528408	161.2620599	187.11791	187.495702	139.3895409	133.2813525	136.3970697	134.8543001	171.6941991	0.344525991	0.027513937	0.469309132
ENSECAG00000010608	NA	NA	Protein coding gene	1141.836293	955.326287	503.7317712	536.4085362	301.5900432	495.3433748	1005.474554	1338.084539	673.054588	717.5823703	386.311948	-0.452742786	0.027925069	0.469309132
ENSECAG00000039611	ENSG00000151366	NDUFC2	NADH:ubiquinone oxidoreductase subunit C2 [Source:HGNC Symbol;Acc:HGNC:7706]	6881.800202	7354.004719	8387.641103	8336.39975	8272.813009	9045.400756	5850.111037	5649.773943	5662.914055	7979.043476	8780.700505	0.239410113	0.027764023	0.469309132
ENSECAG00000014409	ENSG00000100014	SPECC1L	sperm antigen with calponin homology and coiled-coil domains 1 like [Source:HGNC Symbol;Acc:HGNC:29022]	611.8010803	782.9994787	660.3731944	636.5607628	799.103545	500.4108262	715.6463015	792.1580951	1030.285009	882.951147	898.9649105	-0.359545249	0.027216349	0.469309132
ENSECAG00000041565	NA	NA	LncRNA	40.40195813	25.09613714	56.3458357	39.04239345	62.73953453	54.47510259	28.89783165	19.57805178	28.41605619	33.46749052	34.01488851	0.741366032	0.027229783	0.469309132
ENSECAG00000012326	ENSG00000158473	CD1D	CD1d molecule [Source:HGNC Symbol;Acc:HGNC:1637]	797.4576974	368.9132159	139.7376725	15.27745831	67.14230888	32.93843413	535.4598218	481.1682726	324.7549279	145.6820176	30.77537532	-0.637896522	0.027499551	0.469309132
ENSECAG00000017101	ENSG00000134247	PTGFRN	prostaglandin F2 receptor inhibitor [Source:HGNC Symbol;Acc:HGNC:9601]	745.5123227	701.855302	693.0537792	736.7129895	641.7043619	559.9533802	835.4873092	1029.353722	969.3934597	790.4233791	588.7815225	-0.298431842	0.028037519	0.469309132
ENSECAG00000024914	ENSG00000137947	GTF2B	general transcription factor IIB [Source:HGNC Symbol;Acc:HGNC:4648]	7765.833524	8823.801818	10356.3646	14601.85515	16632.58081	16106.89429	8102.442034	9708.454677	9417.892908	10334.56421	15788.57742	0.20579214	0.027479345	0.469309132
ENSECAG00000024824	ENSG00000117114	ADGRL2	adhesion G protein-coupled receptor L2 [Source:HGNC Symbol;Acc:HGNC:18582]	89.46147872	51.02881218	119.4531717	132.4046387	171.7081998	67.1437311	137.6896685	196.5335198	154.2585907	140.7603278	208.1387225	-0.553682279	0.027045414	0.469309132
ENSECAG00000030251	NA	NA	Protein coding gene	4.80975692	18.4038339	32.68058471	95.05974058	81.45132553	101.3490281	9.349298476	7.530019916	17.04963371	34.45182848	69.64953361	0.855510101	0.028385105	0.469309132
ENSECAG00000009496	ENSG00000164253	WDR41	WD repeat domain 41 [Source:HGNC Symbol;Acc:HGNC:25601]	596.4098581	509.4515839	530.7777723	682.3931378	679.1279439	675.2378996	422.4183039	484.9332826	571.568673	513.8244133	480.2578306	0.29742496	0.027470455	0.469309132
ENSECAG00000013850	ENSG00000114988	LMAN2L	lectin, mannose binding 2 like [Source:HGNC Symbol;Acc:HGNC:19263]	676.251823	639.951497	555.56994	589.0308925	600.9786991	618.2290713	679.0990438	754.5079955	797.2733479	781.5643375	586.3518876	-0.256632586	0.02763424	0.469309132
ENSECAG00000019424	ENSG00000144036	EXOC6B	exocyst complex component 6B [Source:HGNC Symbol;Acc:HGNC:17085]	145.254659	107.9133897	190.4489247	89.96725448	58.33676017	149.4898164	191.2356506	219.8765815	172.1201118	180.1338461	183.0324953	-0.607915816	0.027988138	0.469309132
ENSECAG00000007715	ENSG00000075292	ZNF638	zinc finger protein 638 [Source:HGNC Symbol;Acc:HGNC:17894]	1561.247096	1330.095268	1005.209709	1337.62635	1144.721332	1189.584217	1642.076787	1478.895911	1695.220723	1447.961134	1309.573208	-0.282662791	0.027681682	0.469309132
ENSECAG00000012864	NA	NA	Protein coding gene	55.79318028	66.08649446	47.33050199	78.08478691	14.30901665	21.53666847	52.69604595	99.39626289	45.4656899	102.3711475	56.69148084	-0.886832623	0.027827997	0.469309132
ENSECAG00000022485	ENSG00000204568	MRPS18B	mitochondrial ribosomal protein S18B [Source:HGNC Symbol;Acc:HGNC:14516]	2389.487238	3352.007384	2777.8497	3333.880902	3184.306551	3367.321458	2225.133037	2258.252973	2507.91993	2832.924639	2967.394083	0.204095702	0.026969452	0.469309132
ENSECAG00000012012	ENSG00000112796	ENPP5	ectonucleotide pyrophosphatase/phosphodiesterase family member 5 [Source:HGNC Symbol;Acc:HGNC:13717]	234.7161377	221.6825447	325.6789304	558.4759759	412.7600956	646.100054	209.0843114	295.1767807	266.2990408	239.1941234	353.9168161	0.440042903	0.027303922	0.469309132
ENSECAG00000009755	ENSG00000182580	EPHB3	EPH receptor B3 [Source:HGNC Symbol;Acc:HGNC:3394]	63.48879135	39.31728152	63.10733599	44.13487956	62.73953453	34.20529698	37.3971939	18.0720478	8.930760516	30.51447665	51.83221106	0.951058964	0.028167413	0.469309132
ENSECAG00000017737	ENSG00000108375	RNF43	ring finger protein 43 [Source:HGNC Symbol;Acc:HGNC:18505]	19.23902768	10.03845486	6.761500284	13.57996294	6.604161529	17.73607991	26.34802298	45.93312149	30.03983083	21.65543504	9.718539573	-1.171323314	0.027612363	0.469309132
ENSECAG00000011552	ENSG00000164978	NUDT2	nudix hydrolase 2 [Source:HGNC Symbol;Acc:HGNC:8049]	703.1864618	879.2013377	998.4482087	935.3199475	857.4403052	1086.968326	662.1003193	835.8322106	669.8070387	744.1594952	647.0927599	0.30852898	0.02770102	0.469309132
ENSECAG00000008959	ENSG00000101347	SAMHD1	SAM and HD domain containing deoxynucleoside triphosphate triphosphohydrolase 1 [Source:HGNC Symbol;Acc:HGNC:15925]	714.7298784	588.9226848	483.4472703	314.036643	446.8815968	480.1410205	815.0888398	756.0139995	648.6979684	588.634098	424.376228	-0.32819001	0.027734229	0.469309132
ENSECAG00000008210	ENSG00000124201	ZNFX1	zinc finger NFX1-type containing 1 [Source:HGNC Symbol;Acc:HGNC:29271]	337.6449358	388.1535877	280.6022618	251.2293144	202.5276202	262.2406102	296.6277426	338.0978942	375.0919417	402.5942242	276.1684995	-0.341394045	0.026907256	0.469309132
ENSECAG00000019178	ENSG00000100632	ERH	ERH mRNA splicing and mitosis facto	8532.508777	9407.705275	9723.037409	8122.515334	8554.590567	8892.110351	7238.056893	7112.856812	7330.530609	8742.88973	7229.783564	0.210002589	0.026992425	0.469309132
ENSECAG00000019957	ENSG00000182512	GLRX5	glutaredoxin 5 [Source:HGNC Symbol;Acc:HGNC:20134]	341.4927413	401.5381942	436.1167683	431.1638234	450.1836776	496.6102376	312.7765308	243.2196433	281.7248999	391.7665067	458.3911165	0.32933062	0.02717134	0.469309132
ENSECAG00000006466	ENSG00000189143	CLDN4	claudin 4 [Source:HGNC Symbol;Acc:HGNC:2046]	2034.527177	1901.450657	1716.294156	3109.811513	2935.5498	3069.608688	1652.276022	1648.32136	1842.984216	1845.633669	3640.402949	0.26544473	0.026893311	0.469309132
ENSECAG00000005354	ENSG00000066654	THUMPD1	THUMP domain containing 1 [Source:HGNC Symbol;Acc:HGNC:23807]	555.0459486	900.9513232	632.2002766	836.8652162	604.2807799	586.5575	711.3966204	813.2421509	1053.017854	810.1101383	758.855965	-0.366465572	0.027369778	0.469309132
ENSECAG00000016546	ENSG00000119514	GALNT12	polypeptide N-acetylgalactosaminyltransferase 12 [Source:HGNC Symbol;Acc:HGNC:19877]	646.4313301	577.2111542	695.3076126	740.1079803	650.5099106	983.0855724	481.9138396	428.4581332	500.1225889	648.6787134	797.7301233	0.316245835	0.02832627	0.469309132
ENSECAG00000023026	ENSG00000182752	PAPPA	pappalysin 1 [Source:HGNC Symbol;Acc:HGNC:8602]	29.82049291	34.29805409	84.51875356	71.29480544	71.54508323	78.54549676	17.84866073	34.63809161	32.47549279	41.34219418	80.17795148	0.721227331	0.028386246	0.469309132
ENSECAG00000009389	ENSG00000136942	RPL35	ribosomal protein L35 [Source:HGNC Symbol;Acc:HGNC:10344]	15725.01928	18641.41067	23585.23991	14730.8648	19528.50564	22526.08835	13761.31742	13947.85589	12960.15728	18410.0728	15882.5233	0.337254584	0.028065889	0.469309132
ENSECAG00000016834	ENSG00000167208	SNX20	sorting nexin 20 [Source:HGNC Symbol;Acc:HGNC:30390]	0	0	0	3.394990735	0	0	9.349298476	6.024015933	0	0	28.34574042	-4.044667685	0.027861398	0.469309132
ENSECAG00000024636	ENSG00000103196	CRISPLD2	cysteine rich secretory protein LCCL domain containing 2 [Source:HGNC Symbol;Acc:HGNC:25248]	4.80975692	5.019227428	4.507666856	3.394990735	1.100693588	6.334314255	5.09961735	21.08405576	23.54473227	10.82771752	3.239513191	-1.74793573	0.027100602	0.469309132
ENSECAG00000024906	ENSG00000196104	SPOCK3	SPARC (osteonectin), cwcv and kazal like domains proteoglycan 3 [Source:HGNC Symbol;Acc:HGNC:13565]	3.847805536	10.87499276	11.26916714	20.36994441	0	15.20235421	16.9987245	25.60206771	18.67340835	14.76506935	32.39513191	-1.491356799	0.026869422	0.469309132
ENSECAG00000013209	ENSG00000106536	POU6F2	POU class 6 homeobox 2 [Source:HGNC Symbol;Acc:HGNC:21694]	5.771708304	5.019227428	2.253833428	1.697495368	1.100693588	2.533725702	11.89910715	7.530019916	12.17830979	9.843379566	3.239513191	-1.727729689	0.028008144	0.469309132
ENSECAG00000008319	ENSG00000010810	FYN	FYN proto-oncogene, Src family tyrosine kinase [Source:HGNC Symbol;Acc:HGNC:4037]	1.923902768	20.07690971	7.888416998	5.092486103	0	2.533725702	20.3984694	17.31904581	12.99019711	6.890365696	9.718539573	-1.79019313	0.028183399	0.469309132
ENSECAG00000017456	ENSG00000139971	ARMH4	armadillo like helical domain containing 4 [Source:HGNC Symbol;Acc:HGNC:19846]	3.847805536	0	1.126916714	1.697495368	4.402774353	6.334314255	15.29885205	33.88508962	20.29718299	4.921689783	2.429634893	-2.111162787	0.026804071	0.469309132
ENSECAG00000013923	ENSG00000157106	SMG1	SMG1 nonsense mediated mRNA decay associated PI3K related kinase [Source:HGNC Symbol;Acc:HGNC:30045]	315.520054	345.4901546	255.8100941	249.531819	245.4546702	306.5808099	361.2228957	318.5198424	339.3688996	395.7038585	247.8227591	-0.292341087	0.028537937	0.470806519
ENSECAG00000024290	ENSG00000117410	ATP6V0B	ATPase H+ transporting V0 subunit b [Source:HGNC Symbol;Acc:HGNC:861]	6059.331768	5367.227196	5917.439666	6248.480448	7139.098613	7034.889412	4469.814608	4635.48026	5066.988762	5409.921409	8751.544886	0.235842932	0.028650485	0.470944522
ENSECAG00000017579	ENSG00000023287	RB1CC1	RB1 inducible coiled-coil 1 [Source:HGNC Symbol;Acc:HGNC:15574]	890.7669817	646.6438003	761.7956987	857.2351606	692.336267	700.5751566	1173.761927	1100.888912	1209.712106	806.1727864	699.7348493	-0.342449976	0.028642356	0.470944522
ENSECAG00000031240	ENSG00000260916	CCPG1	cell cycle progression 1 [Source:HGNC Symbol;Acc:HGNC:24227]	512.7200877	467.6246887	458.6551026	719.7380358	363.2288841	563.7539687	579.6565055	634.0276769	780.2237142	641.7883477	501.3146663	-0.390681391	0.028626791	0.470944522
ENSECAG00000024393	ENSG00000166261	ZNF202	zinc finger protein 202 [Source:HGNC Symbol;Acc:HGNC:12994]	247.2215057	202.4421729	148.7530063	125.6146572	122.1769883	148.2229536	216.7337374	278.6107369	215.962027	199.8206052	174.123834	-0.411193074	0.028766661	0.471152719
ENSECAG00000024945	ENSG00000104823	ECH1	enoyl-CoA hydratase 1 [Source:HGNC Symbol;Acc:HGNC:3149]	1178.390445	925.2109225	1298.208055	1290.096479	1258.092771	1142.710292	743.6941969	924.6864456	716.0846159	884.919823	1907.263391	0.370977642	0.028767381	0.471152719
ENSECAG00000032241	ENSG00000260916	CCPG1	cell cycle progression 1 [Source:HGNC Symbol;Acc:HGNC:24227]	513.6820391	468.4612266	455.2743525	718.0405405	364.3295777	562.4871059	582.2063142	633.2746749	781.8474888	636.8666579	501.3146663	-0.39042668	0.028714006	0.471152719
ENSECAG00000000963	ENSG00000103121	CMC2	C-X9-C motif containing 2 [Source:HGNC Symbol;Acc:HGNC:24447]	1849.832512	2128.988967	2622.335194	2829.724778	2407.216877	3115.215751	1637.827106	1808.710784	1726.072442	2421.471373	2611.047632	0.248012244	0.028837325	0.471728545
ENSECAG00000040285	ENSG00000123136	DDX39A	DExD-box helicase 39A [Source:HGNC Symbol;Acc:HGNC:17821]	6090.114213	5880.861469	6320.875849	5970.091208	5873.300987	5787.029503	5293.40281	5487.878515	5148.989381	5341.017752	5728.2692	0.162703229	0.029239424	0.47772991
ENSECAG00000010772	ENSG00000171793	CTPS1	CTP synthase 1 [Source:HGNC Symbol;Acc:HGNC:2519]	2888.740006	3223.180546	2776.722783	2424.023385	2681.289581	1985.174088	3573.981826	3495.435245	2920.358689	3389.075584	2252.271546	-0.240060935	0.029310751	0.478319013
ENSECAG00000025090	ENSG00000168495	POLR3D	RNA polymerase III subunit D [Source:HGNC Symbol;Acc:HGNC:1080]	2014.326198	1508.277842	1806.447493	1782.370136	1763.311128	1516.434833	2261.680295	2487.165578	2175.858017	2100.577199	1592.220733	-0.26044519	0.029409896	0.479360096
ENSECAG00000015618	ENSG00000115128	SF3B6	splicing factor 3b subunit 6 [Source:HGNC Symbol;Acc:HGNC:30096]	7032.826569	7016.879944	9113.375467	7996.900677	7007.015382	8107.922247	6173.936739	6222.808458	6371.691685	7126.606806	6681.495957	0.232313517	0.029512876	0.48029083
ENSECAG00000024043	ENSG00000121552	CSTA	cystatin A [Source:HGNC Symbol;Acc:HGNC:2481]	733.968906	1022.249319	1148.328132	1035.472174	981.8186807	1265.595988	692.6980234	695.0208382	639.7672079	1024.695813	932.1699207	0.31055472	0.029549819	0.48029083
ENSECAG00000008958	ENSG00000142168	SOD1	superoxide dismutase 1 [Source:HGNC Symbol;Acc:HGNC:11179]	28364.09851	26089.10763	33093.03623	25689.89489	28852.48103	30385.70548	22315.07559	22144.28257	22039.49318	25846.74606	32147.30915	0.25191786	0.02957325	0.48029083
ENSECAG00000010643	ENSG00000111907	TPD52L1	TPD52 like 1 [Source:HGNC Symbol;Acc:HGNC:12006]	2200.944767	2826.66158	2792.499617	3496.840457	4236.569621	4102.101912	1786.565945	2246.204941	1825.122695	3397.934626	3805.618121	0.299529962	0.029616693	0.480421023
ENSECAG00000025006	ENSG00000129235	TXNDC17	thioredoxin domain containing 17 [Source:HGNC Symbol;Acc:HGNC:28218]	8313.183861	9998.301036	12595.54811	11230.62935	12835.18793	13364.13622	7045.971306	7383.937529	7653.661762	10691.87888	15322.08752	0.297744005	0.029681824	0.480902288
ENSECAG00000016927	ENSG00000137573	SULF1	sulfatase 1 [Source:HGNC Symbol;Acc:HGNC:20391]	1.923902768	19.24037181	20.28450085	6.78998147	1.100693588	0	10.1992347	38.40310157	22.73284495	25.59278687	12.95805276	-1.7990113	0.029797899	0.482206811
ENSECAG00000000453	ENSG00000005436	GCFC2	GC-rich sequence DNA-binding factor 2 [Source:HGNC Symbol;Acc:HGNC:1317]	139.4829507	111.2595413	111.5647547	91.66474985	101.2638101	82.34608532	168.2873726	169.4254481	134.7732951	138.7916519	97.99527403	-0.387518577	0.029860257	0.482639975
ENSECAG00000002201	NA	LOC100055584	60S ribosomal protein L23a	29726.22167	36277.30277	41742.12201	34430.29854	41247.39152	44373.13822	26229.03191	26300.85356	27458.84104	36954.01557	40097.8844	0.271712642	0.029898692	0.482685913
ENSECAG00000000796	ENSG00000147400	CETN2	centrin 2 [Source:HGNC Symbol;Acc:HGNC:1867]	2286.55844	1003.845486	1958.581249	1066.027091	1757.80766	1213.654611	1618.278573	1670.911419	1463.02095	847.5149806	2134.029315	0.282171603	0.030047511	0.483675238
ENSECAG00000023559	ENSG00000114902	SPCS1	signal peptidase complex subunit 1 [Source:HGNC Symbol;Acc:HGNC:23401]	5233.977481	4816.785255	4962.941209	4763.172001	4899.187161	5546.325562	3913.956316	3880.219263	3802.880205	4594.889581	5410.796907	0.233193292	0.030107441	0.483675238
ENSECAG00000012325	ENSG00000136059	VILL	villin like [Source:HGNC Symbol;Acc:HGNC:30906]	33.66829844	9.201916951	11.26916714	8.487476838	15.40971023	8.868039957	1.69987245	3.012007966	2.435661959	6.890365696	16.19756596	1.642059964	0.030092175	0.483675238
ENSECAG00000013427	ENSG00000112210	RAB23	RAB23, member RAS oncogene family [Source:HGNC Symbol;Acc:HGNC:14263]	84.6517218	55.2115017	74.37650313	27.15992588	70.44438964	51.94137689	121.5408802	115.9623067	71.44608413	80.71571244	110.1434485	-0.581975744	0.030138307	0.483675238
ENSECAG00000037848	NA	LOC111775940	Liprin-alpha-1-like	215.47711	212.4806278	185.9412578	78.08478691	310.3955919	197.6306048	141.0894134	207.8285497	82.8125066	126.9795964	106.094057	0.682952923	0.030078157	0.483675238
ENSECAG00000008351	ENSG00000157227	MMP14	matrix metallopeptidase 14 [Source:HGNC Symbol;Acc:HGNC:7160]	25.97268737	29.27882666	12.39608385	11.88246757	22.01387176	21.53666847	62.04534443	39.90910555	43.03002794	31.49881461	17.81732255	-0.87106658	0.030302349	0.485733045
ENSECAG00000026834	ENSG00000174695	TMEM167A	transmembrane protein 167A [Source:HGNC Symbol;Acc:HGNC:28330]	5199.347231	6665.534024	7352.004643	9174.962462	7147.904162	8042.045378	5107.266776	4943.458075	5479.42752	7154.168268	6843.471616	0.229692824	0.030393875	0.48662496
ENSECAG00000015459	ENSG00000089009	RPL6	ribosomal protein L6 [Source:HGNC Symbol;Acc:HGNC:10362]	14162.81023	14892.04778	17322.96373	12676.89541	15616.64063	17823.49345	12367.42201	11522.43647	11342.87774	14735.53921	13655.35798	0.268192783	0.030444331	0.486750076
ENSECAG00000034278	NA	NA	Protein coding gene	194.3141796	160.6152777	183.6874244	157.8670692	215.7359433	203.964919	141.9393496	140.0583704	142.0802809	147.6506935	195.9905481	0.346842406	0.030473476	0.486750076
ENSECAG00000021108	ENSG00000105538	RASIP1	Ras interacting protein 1 [Source:HGNC Symbol;Acc:HGNC:24716]	418.4488521	272.7113569	312.1559298	274.9942495	482.1037916	154.5572678	252.4310588	184.4854879	304.4577449	212.6169986	294.7957004	0.493442363	0.030558349	0.487531496
ENSECAG00000020618	ENSG00000241852	C8orf58	chromosome 8 open reading frame 58 [Source:HGNC Symbol;Acc:HGNC:32233]	10.58146522	12.54806857	25.91908442	8.487476838	12.10762947	11.40176566	33.997449	30.12007966	33.28738011	23.62411096	19.43707915	-0.952185815	0.030670977	0.488325184
ENSECAG00000014026	ENSG00000034533	ASTE1	asteroid homolog 1 [Source:HGNC Symbol;Acc:HGNC:25021]	272.2322417	207.4614003	165.656757	186.7244904	190.4199908	152.0235421	129.1903062	207.8285497	194.8529567	98.43379566	120.6718664	0.480700447	0.030680116	0.488325184
ENSECAG00000017558	ENSG00000168404	MLKL	mixed lineage kinase domain like pseudokinase [Source:HGNC Symbol;Acc:HGNC:26617]	9.619513841	13.38460647	0	8.487476838	0	7.601177106	16.14878828	24.09606373	19.48529567	4.921689783	5.669148084	-1.908581785	0.030751966	0.488894973
ENSECAG00000012900	ENSG00000147065	MSN	moesin [Source:HGNC Symbol;Acc:HGNC:7373]	2198.058913	1243.095326	1298.208055	1478.518465	1340.64479	1094.569503	2450.366137	2475.117546	2380.453621	1220.579066	1824.655805	-0.36327434	0.030829278	0.489550158
ENSECAG00000012512	ENSG00000111775	COX6A1	cytochrome c oxidase subunit 6A1 [Source:HGNC Symbol;Acc:HGNC:2277]	20772.37819	21529.97605	28210.1061	25411.50565	28592.71734	30222.28017	17301.3018	17570.54847	17927.28391	23955.83285	34904.94476	0.26963124	0.0309606	0.489914463
ENSECAG00000017514	ENSG00000089009	RPL6	Ribosomal protein L6	21333.19584	21956.61038	25650.87825	19137.56277	23204.82223	25447.47409	18498.012	17194.04748	17032.58408	21979.28223	20395.16517	0.255920666	0.030941999	0.489914463
ENSECAG00000013916	ENSG00000121022	COPS5	COP9 signalosome subunit 5 [Source:HGNC Symbol;Acc:HGNC:2240]	6910.658743	6555.11102	7480.473148	8129.305315	6649.289966	8273.88128	5849.261101	5842.542453	6660.72357	6461.194347	6548.675916	0.203206461	0.030927231	0.489914463
ENSECAG00000016489	ENSG00000163682	RPL9	ribosomal protein L9 [Source:HGNC Symbol;Acc:HGNC:10369]	42298.92626	49794.91877	55242.58424	46986.67177	50098.06867	54565.04986	39159.96163	38064.25067	37627.72972	49039.717	44902.08246	0.229377913	0.031185604	0.490481834
ENSECAG00000002676	ENSG00000153147	SMARCA5	SWI/SNF related, matrix associated, actin dependent regulator of chromatin, subfamily a, member 5 [Source:HGNC Symbol;Acc:HGNC:11101]	4681.817386	5112.919673	4955.052792	5532.137403	4141.909972	4280.729574	6298.027428	6207.748418	6892.923344	5425.670817	3829.91447	-0.28183912	0.031289162	0.490481834
ENSECAG00000000402	ENSG00000115286	NDUFS7	NADH:ubiquinone oxidoreductase core subunit S7 [Source:HGNC Symbol;Acc:HGNC:7714]	8722.975151	7554.773816	10458.91402	9842.078141	10965.10953	11237.07349	6955.02813	7230.325123	7304.550215	9392.552782	11974.86051	0.237378062	0.03141585	0.490481834
ENSECAG00000014466	ENSG00000125734	GPR108	G protein-coupled receptor 108 [Source:HGNC Symbol;Acc:HGNC:17829]	891.728933	755.3937278	623.1849429	918.3449939	1035.752666	1047.695578	598.3551025	684.4788103	556.142814	641.7883477	1188.091463	0.340284459	0.031409853	0.490481834
ENSECAG00000015720	ENSG00000110756	HPS5	HPS5 biogenesis of lysosomal organelles complex 2 subunit 2 [Source:HGNC Symbol;Acc:HGNC:17022]	911.9299121	918.5186192	1125.789797	845.3526931	735.2633169	687.9065281	1252.805996	1013.540681	960.4626991	1147.738057	912.7328416	-0.289157538	0.031430478	0.490481834
ENSECAG00000014402	ENSG00000051825	MPHOSPH9	M-phase phosphoprotein 9 [Source:HGNC Symbol;Acc:HGNC:7215]	618.53474	659.1918688	596.1389417	750.2929525	715.4508323	714.510648	815.9387761	914.1444178	1016.482924	929.215031	526.4208936	-0.3570609	0.031409822	0.490481834
ENSECAG00000007657	ENSG00000061936	SFSWAP	splicing factor SWAP [Source:HGNC Symbol;Acc:HGNC:10790]	384.7805536	450.0573927	389.9131831	397.213916	340.1143187	354.7215983	439.4170284	451.8011949	418.1219696	528.5894827	341.7686417	-0.24604887	0.031188788	0.490481834
ENSECAG00000019392	ENSG00000135441	BLOC1S1	biogenesis of lysosomal organelles complex 1 subunit 1 [Source:HGNC Symbol;Acc:HGNC:4200]	1243.80314	1126.816557	1586.698733	1587.158169	1507.950216	1759.6725	998.6750645	1090.346884	935.2941922	1165.456141	2244.172763	0.304469849	0.031372703	0.490481834
ENSECAG00000009188	ENSG00000147604	RPL7	Ribosomal protein L7	61783.25154	65694.99472	81170.684	70427.38531	74371.66437	80670.02576	58696.5957	53054.26132	60056.92881	70367.3675	61787.23509	0.23310825	0.031193595	0.490481834
ENSECAG00000012391	ENSG00000125995	ROMO1	reactive oxygen species modulator 1 [Source:HGNC Symbol;Acc:HGNC:16185]	3566.915732	3407.218885	4762.350034	3459.495559	4784.715028	4852.084719	3055.520729	3287.606695	2674.356831	3584.958838	5054.450456	0.298828901	0.031061274	0.490481834
ENSECAG00000025903	ENSG00000206603	SNORA22B	small nucleolar RNA, H/ACA box 22B [Source:HGNC Symbol;Acc:HGNC:52196]	6.733659689	8.365379046	24.79216771	8.487476838	18.711791	15.20235421	5.09961735	5.271013941	8.118873196	5.906027739	1.619756596	1.48224336	0.031268451	0.490481834
ENSECAG00000036444	ENSG00000182601	HS3ST4	heparan sulfate-glucosamine 3-sulfotransferase 4 [Source:HGNC Symbol;Acc:HGNC:5200]	0	5.855765332	2.253833428	15.27745831	0	2.533725702	1.69987245	9.78902589	21.10907031	6.890365696	2.429634893	-2.514135197	0.031403959	0.490481834
ENSECAG00000034667	NA	NA	Protein coding gene	266.4605334	346.3266925	158.8952567	196.9094626	145.2915536	225.5015875	358.673087	333.5798823	289.8437731	226.39773	169.2645642	-0.424723802	0.031520772	0.491325508
ENSECAG00000010303	ENSG00000166797	CIAO2A	cytosolic iron-sulfur assembly component 2A [Source:HGNC Symbol;Acc:HGNC:26235]	2526.084335	3079.296027	3381.877059	4057.013928	3480.393126	4202.184077	2605.05453	2612.163909	2950.39852	2976.637981	3353.706031	0.205476098	0.032019601	0.491667748
ENSECAG00000038523	ENSG00000197894	ADH5	alcohol dehydrogenase 5 (class III), chi polypeptide [Source:HGNC Symbol;Acc:HGNC:253]	4300.884638	4635.256529	4345.390849	4401.605488	4485.326372	5161.199255	3857.010589	3984.133537	3848.345895	4285.807463	3270.288566	0.199108911	0.032050313	0.491667748
ENSECAG00000002746	ENSG00000157764	BRAF	B-Raf proto-oncogene, serine/threonine kinase [Source:HGNC Symbol;Acc:HGNC:1097]	150.0644159	119.6249204	121.7070051	178.2370136	84.75340629	129.2200108	152.1385843	193.5215118	142.0802809	197.8519293	153.8768766	-0.46269169	0.031839213	0.491667748
ENSECAG00000021981	ENSG00000105583	WDR83OS	WD repeat domain 83 opposite strand [Source:HGNC Symbol;Acc:HGNC:30203]	3007.060027	3150.401749	3592.610484	3656.405022	3911.865012	4378.278013	2581.256316	2533.851702	2930.101337	3368.404487	4426.794776	0.210922654	0.031767634	0.491667748
ENSECAG00000010078	ENSG00000122966	CIT	citron rho-interacting serine/threonine kinase [Source:HGNC Symbol;Acc:HGNC:1985]	161.6078325	199.0960213	181.433591	186.7244904	169.5068126	186.2288391	220.1334823	304.2128046	306.8934068	195.8832534	181.4127387	-0.419548609	0.031940708	0.491667748
ENSECAG00000008310	ENSG00000101544	ADNP2	ADNP homeobox 2 [Source:HGNC Symbol;Acc:HGNC:23803]	141.4068535	101.2210865	128.4685054	86.57226375	96.86103576	53.20823974	188.685842	128.7633406	173.7438864	134.8543001	95.56563914	-0.45182037	0.03183734	0.491667748
ENSECAG00000001165	ENSG00000163472	TMEM79	Transmembrane protein 79	128.9014855	115.4422308	119.4531717	151.0770877	181.614442	110.217068	152.9885205	215.3585696	232.1997734	162.4157628	190.3214	-0.434062933	0.031692264	0.491667748
ENSECAG00000022063	ENSG00000011198	ABHD5	abhydrolase domain containing 5 [Source:HGNC Symbol;Acc:HGNC:21396]	1636.279304	1749.200759	1716.294156	2120.171714	2015.36996	2508.388445	1540.08444	1582.057184	1711.45847	1590.690138	1471.548867	0.255631645	0.031987041	0.491667748
ENSECAG00000028768	NA	NA	Pseudogene	1163.961175	1175.335756	1467.245562	1179.75928	1260.294158	1380.880508	1016.523725	959.3245373	1066.819938	1123.129608	1301.474425	0.24208075	0.031789668	0.491667748
ENSECAG00000023456	ENSG00000123545	NDUFAF4	NADH:ubiquinone oxidoreductase complex assembly factor 4 [Source:HGNC Symbol;Acc:HGNC:21034]	1756.523227	1821.979556	2245.945011	2464.763274	2405.01549	2194.206458	1610.629147	1417.149748	1946.093905	1999.19039	1909.693026	0.261954093	0.03168328	0.491667748
ENSECAG00000019253	ENSG00000141570	CBX8	chromobox 8 [Source:HGNC Symbol;Acc:HGNC:15962]	193.3522282	145.5575954	132.9761723	186.7244904	101.2638101	167.2258963	167.4374363	201.8045337	211.9025904	228.3664059	168.4546859	-0.434655234	0.031972268	0.491667748
ENSECAG00000024442	ENSG00000136830	NIBAN2	niban apoptosis regulator 2 [Source:HGNC Symbol;Acc:HGNC:25282]	60.6029372	89.50955579	59.72658585	64.50482397	50.63190506	101.3490281	135.1398598	92.61924496	70.63419681	88.59041609	103.6644221	-0.596544498	0.031869823	0.491667748
ENSECAG00000016480	ENSG00000129128	SPCS3	signal peptidase complex subunit 3 [Source:HGNC Symbol;Acc:HGNC:26212]	6081.45665	7502.908466	7806.152078	10439.59651	9320.673305	11719.74823	6607.404214	6166.333309	6331.909206	8403.293135	8753.164642	0.196028919	0.031701174	0.491667748
ENSECAG00000015252	ENSG00000056487	PHF21B	PHD finger protein 21B [Source:HGNC Symbol;Acc:HGNC:25161]	3.847805536	6.692303237	9.015333713	10.18497221	0	12.66862851	15.29885205	33.13208763	12.17830979	9.843379566	16.19756596	-1.587810392	0.031992214	0.491667748
ENSECAG00000013629	ENSG00000148700	ADD3	adducin 3 [Source:HGNC Symbol;Acc:HGNC:245]	1181.2763	1008.864713	931.9601225	1347.811322	1474.929408	1284.598931	1300.402424	1482.660921	1857.598187	1275.701992	1728.280287	-0.297250167	0.032091725	0.49174676
ENSECAG00000018934	ENSG00000162366	PDZK1IP1	PDZK1 interacting protein 1 [Source:HGNC Symbol;Acc:HGNC:16887]	49.05952059	16.73075809	68.74191956	91.66474985	113.3714396	60.80941685	39.09706635	12.80103386	23.54473227	48.23255987	47.78281957	0.939006162	0.032169102	0.492328608
ENSECAG00000015089	ENSG00000142937	RPS8	Ribosomal protein S8	27092.39878	30755.31606	37235.58207	30201.83758	33470.99132	36171.46812	23442.94096	23855.10309	25119.79367	31815.77143	31701.87609	0.250928854	0.032238611	0.492328608
ENSECAG00000023743	ENSG00000160124	CCDC58	coiled-coil domain containing 58 [Source:HGNC Symbol;Acc:HGNC:31136]	4238.357798	5880.024931	5617.67982	5510.069963	5300.940321	5735.088127	3671.724492	3858.382205	4372.825104	5642.225167	3918.191205	0.249957842	0.032219799	0.492328608
ENSECAG00000008967	ENSG00000204531	POU5F1	POU class 5 homeobox 1 [Source:HGNC Symbol;Acc:HGNC:9221]	7504.182747	4438.670122	3149.732216	758.7804293	603.1800863	1060.364206	6463.764992	5618.147859	3650.245389	2034.626556	470.539291	-0.425296377	0.032398348	0.493656173
ENSECAG00000034332	NA	NA	LncRNA	25.97268737	17.567296	13.52300057	6.78998147	17.61109741	7.601177106	11.89910715	11.29502987	7.306985877	2.95301387	5.669148084	1.190129062	0.032393835	0.493656173
ENSECAG00000006124	ENSG00000173456	RNF26	ring finger protein 26 [Source:HGNC Symbol;Acc:HGNC:14646]	181.8088116	184.038339	175.7990074	222.3718932	157.3991831	193.8300162	209.9342476	244.7256473	204.5956046	244.1158132	206.5189659	-0.325029856	0.032473619	0.493746862
ENSECAG00000013355	ENSG00000256053	COA8	cytochrome c oxidase assembly factor 8 [Source:HGNC Symbol;Acc:HGNC:20492]	1056.22262	709.3841431	867.7258698	889.4875726	1023.645037	1146.51088	710.5466842	658.8767426	617.0343629	844.5619667	1092.525824	0.325076802	0.032477118	0.493746862
ENSECAG00000018810	ENSG00000119969	HELLS	helicase, lymphoid specific [Source:HGNC Symbol;Acc:HGNC:4861]	4483.655401	4346.650952	3757.140325	2485.133218	1974.644297	2493.186091	5363.947516	5622.665871	4717.065327	3479.634676	1351.686879	-0.306442538	0.032916462	0.493770315
ENSECAG00000014536	ENSG00000137807	KIF23	kinesin family member 23 [Source:HGNC Symbol;Acc:HGNC:6392]	2096.092066	2722.094342	2080.288254	2656.58025	1761.109741	2407.039417	2736.794645	2698.759138	2303.324326	2607.511247	1967.194385	-0.221649484	0.033061774	0.493770315
ENSECAG00000017205	ENSG00000260916	CCPG1	cell cycle progression 1 [Source:HGNC Symbol;Acc:HGNC:24227]	466.5464213	417.4324144	419.2130176	653.5357165	343.4163995	509.2788661	535.4598218	580.5645355	713.648954	572.8846907	462.440508	-0.38196182	0.032716559	0.493770315
ENSECAG00000019173	ENSG00000138640	FAM13A	family with sequence similarity 13 member A [Source:HGNC Symbol;Acc:HGNC:19367]	76.95611073	70.26918399	93.53408727	86.57226375	73.74647041	122.8856965	83.29375006	113.7033007	120.9712106	131.9012862	147.3978502	-0.473280403	0.032692213	0.493770315
ENSECAG00000017831	ENSG00000078808	SDF4	stromal cell derived factor 4 [Source:HGNC Symbol;Acc:HGNC:24188]	1690.148582	1391.162535	1628.394652	1858.757427	1965.838748	1725.467203	1381.996302	1362.933605	1508.48664	1480.444287	2042.513067	0.195720351	0.033164722	0.493770315
ENSECAG00000024646	ENSG00000164898	FMC1	formation of mitochondrial complex V assembly factor 1 homolog [Source:HGNC Symbol;Acc:HGNC:26946]	638.735719	440.8554757	791.0955333	728.2255127	908.0722102	1185.783629	447.0664544	605.4136012	369.4087304	590.6027739	1218.866838	0.409914372	0.032767371	0.493770315
ENSECAG00000003585	NA	NA	Protein coding gene	636.8118163	797.2206231	788.8416998	757.0829339	679.1279439	947.6134126	547.3589289	569.2695056	610.5392644	692.9739214	679.4878918	0.248874393	0.032989217	0.493770315
ENSECAG00000042172	NA	NA	LncRNA	37.51610398	13.38460647	22.53833428	8.487476838	20.91317818	30.40470842	21.24840563	7.530019916	11.36642248	6.890365696	10.52841787	1.150506667	0.033169939	0.493770315
ENSECAG00000021579	ENSG00000143442	POGZ	pogo transposable element derived with ZNF domain [Source:HGNC Symbol;Acc:HGNC:18801]	443.4595881	323.7401691	315.5366799	331.0115967	323.6039149	324.3168899	416.4687503	404.3620695	431.1121667	475.435233	379.0230434	-0.303110304	0.032767425	0.493770315
ENSECAG00000021622	ENSG00000116874	WARS2	tryptophanyl tRNA synthetase 2, mitochondrial [Source:HGNC Symbol;Acc:HGNC:12730]	816.6967251	920.1916951	860.9643695	1128.834419	895.9645808	1131.308526	677.3991714	692.7618322	768.8572917	944.9644383	879.5278314	0.197410486	0.03288884	0.493770315
ENSECAG00000015993	ENSG00000185414	MRPL30	mitochondrial ribosomal protein L30 [Source:HGNC Symbol;Acc:HGNC:14036]	3878.587981	5245.092662	4636.135362	4549.287585	4425.888918	5277.750637	3335.149747	3420.135046	3614.522347	4573.234146	4302.073518	0.216933946	0.032885329	0.493770315
ENSECAG00000014953	ENSG00000163808	KIF15	kinesin family member 15 [Source:HGNC Symbol;Acc:HGNC:17273]	1373.666576	1475.652864	1418.788143	1704.285349	1170.037284	1393.549136	1653.125958	1771.813686	1808.884948	1643.844387	1275.558319	-0.253643474	0.032797396	0.493770315
ENSECAG00000007129	ENSG00000070018	LRP6	LDL receptor related protein 6 [Source:HGNC Symbol;Acc:HGNC:6698]	294.3571235	295.2978803	236.65251	183.3294997	208.0310882	160.8915821	401.1698982	353.157934	363.7255192	200.8049431	240.5338544	-0.351033988	0.032724398	0.493770315
ENSECAG00000008479	ENSG00000170786	SDR16C5	short chain dehydrogenase/reductase family 16C member 5 [Source:HGNC Symbol;Acc:HGNC:30311]	169.3034436	102.8941623	109.3109213	91.66474985	99.06242294	120.3519708	93.49298476	58.73415534	76.31740805	88.59041609	86.65697786	0.532692533	0.03309888	0.493770315
ENSECAG00000006587	ENSG00000111832	RWDD1	RWD domain containing 1 [Source:HGNC Symbol;Acc:HGNC:20993]	5152.211613	6196.236259	7078.163881	5959.906236	6706.526033	6630.760162	4496.162631	4926.892031	5060.493663	6268.264107	5272.307719	0.249681852	0.033170471	0.493770315
ENSECAG00000030691	ENSG00000174156	GSTA3	Glutathione S-transferase alpha 3	418.4488521	758.7398795	723.4805304	2045.481918	1627.925817	1299.801285	326.3755104	314.0018305	483.0729552	826.8438835	3745.687127	0.516097947	0.032555001	0.493770315
ENSECAG00000020610	ENSG00000140990	NDUFB10	NADH:ubiquinone oxidoreductase subunit B10 [Source:HGNC Symbol;Acc:HGNC:7696]	15345.04848	16952.44064	18084.75943	16837.45655	19677.09928	16817.60435	12842.53636	12076.64594	12659.75898	16893.20801	18778.64809	0.254526255	0.032612566	0.493770315
ENSECAG00000020904	ENSG00000183621	ZNF438	zinc finger protein 438 [Source:HGNC Symbol;Acc:HGNC:21029]	61.56488858	100.3845486	131.8492555	79.78228228	110.0693588	100.0821652	86.69349496	83.58322106	66.57476021	41.34219418	72.8890468	0.599608015	0.032839633	0.493770315
ENSECAG00000019954	ENSG00000135100	HNF1A	HNF1 homeobox A [Source:HGNC Symbol;Acc:HGNC:11621]	0	0	6.761500284	1.697495368	1.100693588	5.067451404	5.949553576	12.04803187	19.48529567	10.82771752	6.479026382	-2.205861762	0.033008905	0.493770315
ENSECAG00000030892	ENSG00000197756	RPL37A	ribosomal protein L37a [Source:HGNC Symbol;Acc:HGNC:10348]	16622.51992	18693.27602	23732.866	15852.90924	20557.65415	24089.39711	14197.3347	15157.93009	13588.55807	18928.8189	18396.38553	0.308830022	0.033248966	0.494396087
ENSECAG00000016135	ENSG00000106125	MINDY4	MINDY lysine 48 deubiquitinase 4 [Source:HGNC Symbol;Acc:HGNC:21916]	40.40195813	59.39419123	33.80750142	35.64740272	53.93398582	43.07333693	58.64559953	74.54719717	59.26777433	61.02895331	102.0446655	-0.633340924	0.033373122	0.495156355
ENSECAG00000020532	ENSG00000132341	RAN	RAN, member RAS oncogene family [Source:HGNC Symbol;Acc:HGNC:9846]	37097.65513	42251.01995	44494.05262	40485.26452	42990.89017	43111.34282	33694.02177	34954.35245	33850.01802	42136.55491	31594.16227	0.209875816	0.03334258	0.495156355
ENSECAG00000038917	NA	NA	LncRNA	47.13561782	46.84612266	58.59966913	44.13487956	50.63190506	36.73902268	44.1966837	23.34306174	36.53492938	25.59278687	29.15561872	0.661597989	0.033465354	0.495982141
ENSECAG00000013421	ENSG00000196072	BLOC1S2	biogenesis of lysosomal organelles complex 1 subunit 2 [Source:HGNC Symbol;Acc:HGNC:20984]	1157.227515	1612.008542	1631.775402	1410.61865	1401.182938	1553.173855	1081.118878	1219.863226	1077.374473	1287.514047	1310.383086	0.257863313	0.033743849	0.497301703
ENSECAG00000014365	ENSG00000134146	DPH6	diphthamine biosynthesis 6 [Source:HGNC Symbol;Acc:HGNC:30543]	1096.624578	1269.864539	1413.153559	1532.838317	1389.075308	1696.329358	1010.574172	1149.081039	1243.811374	1142.816368	1364.644932	0.223675956	0.03360627	0.497301703
ENSECAG00000012718	ENSG00000117758	STX12	syntaxin 12 [Source:HGNC Symbol;Acc:HGNC:11430]	325.1395678	352.1824578	278.3484284	336.1040828	356.6247226	485.2084719	259.2305486	277.1047329	276.853576	288.4110213	234.0548281	0.336780991	0.033811088	0.497301703
ENSECAG00000025038	ENSG00000134013	LOXL2	lysyl oxidase like 2 [Source:HGNC Symbol;Acc:HGNC:6666]	25.97268737	15.89422019	14.64991728	54.31985176	20.91317818	59.542554	39.94700258	68.52318123	66.57476021	25.59278687	85.03722127	-0.939149644	0.033807186	0.497301703
ENSECAG00000011864	ENSG00000123329	ARHGAP9	Rho GTPase activating protein 9 [Source:HGNC Symbol;Acc:HGNC:14130]	109.6624578	140.538368	91.28025384	95.05974058	94.65964858	102.6158909	153.8384567	159.6364222	86.8719432	149.6193694	212.188114	-0.551145543	0.03379919	0.497301703
ENSECAG00000006482	ENSG00000096006	CRISP3	cysteine rich secretory protein 3 [Source:HGNC Symbol;Acc:HGNC:16904]	37.51610398	193.240256	176.9259241	100.1522267	241.0518958	653.7012311	24.64815053	99.39626289	84.43628124	63.98196718	64.79026382	1.363405433	0.033664604	0.497301703
ENSECAG00000006665	ENSG00000046653	GPM6B	glycoprotein M6B [Source:HGNC Symbol;Acc:HGNC:4461]	3.847805536	7.528841141	7.888416998	1.697495368	0	0	24.64815053	18.82504979	5.683211238	5.906027739	2.429634893	-1.84630115	0.033708325	0.497301703
ENSECAG00000006306	ENSG00000017483	SLC38A5	solute carrier family 38 member 5 [Source:HGNC Symbol;Acc:HGNC:18070]	84.6517218	56.04803961	39.44208499	13.57996294	8.805548705	15.20235421	97.74266588	36.89709759	76.31740805	42.32653213	39.68403659	-0.910797762	0.034020038	0.497674659
ENSECAG00000040168	NA	NA	LncRNA	1233.221674	1069.93198	1128.043631	1857.059932	1302.120515	2032.048013	969.7772328	918.6624297	1178.860388	1097.536822	1514.472417	0.28874903	0.033884836	0.497674659
ENSECAG00000034144	ENSG00000128524	ATP6V1F	ATPase H+ transporting V1 subunit F [Source:HGNC Symbol;Acc:HGNC:16832]	2036.45108	2290.440783	2813.911035	2761.824963	3156.789211	3407.861069	2147.788841	2102.38156	1994.807144	2218.697754	3659.030149	0.231107784	0.033929474	0.497674659
ENSECAG00000023917	ENSG00000133597	ADCK2	aarF domain containing kinase 2 [Source:HGNC Symbol;Acc:HGNC:19039]	8071.734064	7090.495279	10693.3127	9042.557823	8805.548705	12329.10927	6600.604724	6560.153351	6531.633487	8482.040172	10585.91923	0.291271128	0.034056639	0.497674659
ENSECAG00000007003	ENSG00000163961	RNF168	ring finger protein 168 [Source:HGNC Symbol;Acc:HGNC:26661]	421.3347062	433.3266346	375.2632658	429.466328	343.4163995	409.1967009	580.5064417	515.0533622	479.8254059	512.8400754	291.5561872	-0.296098448	0.033946741	0.497674659
ENSECAG00000007595	ENSG00000144229	THSD7B	thrombospondin type 1 domain containing 7B [Source:HGNC Symbol;Acc:HGNC:29348]	3.847805536	4.182689523	1.126916714	0	0	0	3.3997449	27.86107369	8.118873196	0.984337957	1.619756596	-2.562786136	0.034008976	0.497674659
ENSECAG00000015878	ENSG00000126016	AMOT	angiomotin [Source:HGNC Symbol;Acc:HGNC:17810]	471.3561782	221.6825447	546.5546063	380.2389623	390.7462238	352.1878726	591.5556127	600.1425873	750.9957707	538.4328622	380.6428	-0.449792134	0.034188849	0.497996761
ENSECAG00000016027	ENSG00000213397	HAUS7	HAUS augmin like complex subunit 7 [Source:HGNC Symbol;Acc:HGNC:32979]	261.6507765	93.69224531	165.656757	105.2447128	161.8019575	83.61294817	289.8282527	227.4066015	255.7445057	129.9326103	204.8992093	-0.388084395	0.034143705	0.497996761
ENSECAG00000010054	ENSG00000086991	NOX4	NADPH oxidase 4 [Source:HGNC Symbol;Acc:HGNC:7891]	35.59220121	27.60575085	45.07666856	20.36994441	36.32288841	16.46921706	33.14751278	21.83705776	7.306985877	3.937351826	34.01488851	1.080677563	0.034183921	0.497996761
ENSECAG00000024161	ENSG00000154237	LRRK1	leucine rich repeat kinase 1 [Source:HGNC Symbol;Acc:HGNC:18608]	50.98342336	20.91344761	11.26916714	8.487476838	9.906242294	3.800588553	9.349298476	8.283021907	10.55453516	5.906027739	0.809878298	1.277798253	0.034309778	0.498152999
ENSECAG00000018455	ENSG00000166147	FBN1	fibrillin 1 [Source:HGNC Symbol;Acc:HGNC:3603]	17.31512491	36.8076678	50.71125213	6.78998147	9.906242294	5.067451404	7.649426026	47.43912547	91.74326712	55.12292557	30.77537532	-1.38157163	0.034291162	0.498152999
ENSECAG00000013136	ENSG00000087274	ADD1	adducin 1 [Source:HGNC Symbol;Acc:HGNC:243]	960.9894327	728.6245149	777.5725327	682.3931378	621.8918773	668.9035853	1002.924746	1202.544181	1048.958417	697.8956112	776.6732876	-0.28178692	0.034241001	0.498152999
ENSECAG00000015550	ENSG00000166086	JAM3	junctional adhesion molecule 3 [Source:HGNC Symbol;Acc:HGNC:15532]	250.1073599	181.5287253	125.0877553	71.29480544	91.35756782	89.94726242	229.4827808	272.5867209	155.8823654	195.8832534	59.93099404	-0.461556099	0.034403422	0.498978399
ENSECAG00000017780	ENSG00000092439	TRPM7	transient receptor potential cation channel subfamily M member 7 [Source:HGNC Symbol;Acc:HGNC:17994]	900.3864955	945.2878322	694.1806959	1025.287202	747.3709464	834.8626188	1084.518623	1078.298852	1170.741515	939.0584106	779.1029225	-0.292209238	0.034491066	0.499611591
ENSECAG00000010715	ENSG00000116095	PLEKHA3	pleckstrin homology domain containing A3 [Source:HGNC Symbol;Acc:HGNC:14338]	28.85854152	64.41341865	24.79216771	18.67244904	11.00693588	36.73902268	70.54470668	27.86107369	29.22794351	51.18557374	57.50135914	-0.96350334	0.034520763	0.499611591
ENSECAG00000026812	ENSG00000183161	FANCF	FA complementation group F [Source:HGNC Symbol;Acc:HGNC:3587]	365.5415259	430.8170209	298.6329292	198.606958	325.8053021	316.7157128	273.6794645	220.6295835	138.0208443	310.0664563	166.8349293	0.480580797	0.034571407	0.499811135
ENSECAG00000041218	ENSG00000147145	LPAR4	lysophosphatidic acid receptor 4 [Source:HGNC Symbol;Acc:HGNC:4478]	15.39122215	15.89422019	3.380750142	37.34489809	0	19.00294277	58.64559953	42.16811153	25.16850691	20.67109709	0	-1.842457612	0.034610693	0.499846234
ENSECAG00000009841	ENSG00000121057	AKAP1	A-kinase anchoring protein 1 [Source:HGNC Symbol;Acc:HGNC:367]	1390.01975	1147.730005	1105.505297	808.007795	1078.679716	851.3318359	1438.092093	1519.558019	1417.55526	1114.270567	946.7477301	-0.210929514	0.03474161	0.501203164
ENSECAG00000022599	ENSG00000163918	RFC4	replication factor C subunit 4 [Source:HGNC Symbol;Acc:HGNC:9972]	2760.800472	2797.382753	3461.888146	3415.36068	3182.105163	3613.092851	2488.613267	2540.62872	3040.518012	2788.629431	2868.588931	0.217969097	0.034860392	0.502382329
ENSECAG00000000861	ENSG00000106554	CHCHD3	coiled-coil-helix-coiled-coil-helix domain containing 3 [Source:HGNC Symbol;Acc:HGNC:21906]	5246.482849	5274.371488	5692.056323	6209.438055	6211.213918	6877.798418	4738.394455	4612.8902	5524.89321	5383.344285	5728.2692	0.175327281	0.034949491	0.502598144
ENSECAG00000041001	NA	NA	Protein coding gene	230.8683322	296.1344182	216.3680091	251.2293144	220.1387176	176.0939363	314.4764033	414.1510954	222.4571256	332.7062293	195.1806698	-0.407091518	0.034943317	0.502598144
ENSECAG00000010529	ENSG00000168904	LRRC28	leucine rich repeat containing 28 [Source:HGNC Symbol;Acc:HGNC:28355]	430.9542201	388.1535877	447.3859355	339.4990735	307.0935111	387.6600324	311.0766584	347.1339181	293.9032097	316.956822	291.5561872	0.292163079	0.03535019	0.502747803
ENSECAG00000014585	NA	PLAC8A	Placenta specific 8 A	21.16293045	32.62497828	132.9761723	368.3564948	180.5137485	312.9151242	12.74904338	58.73415534	52.77267578	94.49644383	251.8721506	0.813179453	0.035236032	0.502747803
ENSECAG00000015566	ENSG00000168824	NSG1	neuronal vesicle trafficking associated 1 [Source:HGNC Symbol;Acc:HGNC:18790]	101.0048953	103.7307002	137.4838391	93.36224522	79.24993835	143.1555022	162.337819	164.9074362	152.6348161	125.0109205	168.4546859	-0.471277915	0.035367702	0.502747803
ENSECAG00000015035	ENSG00000162604	TM2D1	TM2 domain containing 1 [Source:HGNC Symbol;Acc:HGNC:24142]	2302.911613	2786.50776	2795.880368	3471.378027	2760.539519	3777.785022	2218.333547	2221.355875	2373.958523	2750.240251	2947.957004	0.180651162	0.03530252	0.502747803
ENSECAG00000022486	ENSG00000135632	SMYD5	SMYD family member 5 [Source:HGNC Symbol;Acc:HGNC:16258]	647.3932815	909.3167023	685.1653622	673.9056609	639.5029747	705.642608	937.4796563	911.1324098	759.9265312	774.6739718	721.6015633	-0.258929739	0.035364189	0.502747803
ENSECAG00000021932	ENSG00000163864	NMNAT3	nicotinamide nucleotide adenylyltransferase 3 [Source:HGNC Symbol;Acc:HGNC:20989]	234.7161377	93.69224531	46.20358528	6.78998147	14.30901665	26.60411987	211.63412	195.0275158	102.2978023	63.98196718	5.669148084	-0.803951061	0.035075808	0.502747803
ENSECAG00000013050	ENSG00000136156	ITM2B	integral membrane protein 2B [Source:HGNC Symbol;Acc:HGNC:6174]	24283.50074	23259.93644	24709.90279	34418.41607	30046.73357	30694.82002	18956.12763	20553.94236	22283.05937	22981.33827	40364.33436	0.222231588	0.035173076	0.502747803
ENSECAG00000020819	ENSG00000204305	AGER	advanced glycosylation end-product specific receptor [Source:HGNC Symbol;Acc:HGNC:320]	108.7005064	67.75957027	125.0877553	106.9422082	105.6665845	160.8915821	91.79311231	70.78218721	63.32721093	62.01329126	140.1089455	0.538354821	0.035333687	0.502747803
ENSECAG00000008088	ENSG00000136783	NIPSNAP3A	nipsnap homolog 3A [Source:HGNC Symbol;Acc:HGNC:23619]	830.1640445	542.0765622	735.8766143	1076.212063	788.0966091	910.8743899	627.2529341	493.9693065	664.9357148	565.994325	1055.271422	0.34661395	0.035081405	0.502747803
ENSECAG00000007277	ENSG00000101977	MCF2	MCF.2 cell line derived transforming sequence [Source:HGNC Symbol;Acc:HGNC:6940]	34.63024983	8.365379046	2.253833428	0	0	0	20.3984694	10.54202788	23.54473227	8.859041609	12.95805276	-2.044123059	0.035027668	0.502747803
ENSECAG00000009213	ENSG00000154764	WNT7A	Wnt family member 7A [Source:HGNC Symbol;Acc:HGNC:12786]	0	1.673075809	0	6.78998147	4.402774353	0	11.04917093	16.56604381	0.81188732	5.906027739	12.95805276	-2.584798623	0.035251302	0.502747803
ENSECAG00000010080	ENSG00000067992	PDK3	pyruvate dehydrogenase kinase 3 [Source:HGNC Symbol;Acc:HGNC:8811]	249.1454085	119.6249204	197.210425	312.3391476	245.4546702	271.1086501	419.8684952	282.3757468	415.6863077	283.4893315	291.5561872	-0.516083294	0.035675049	0.506343423
ENSECAG00000012038	ENSG00000168014	C2CD3	C2 domain containing 3 centriole elongation regulator [Source:HGNC Symbol;Acc:HGNC:24564]	246.2595543	198.2594834	171.2913405	154.4720784	169.5068126	117.8182451	274.5294007	251.5026652	287.4081112	204.742295	141.7287021	-0.348601538	0.035717701	0.506343423
ENSECAG00000020504	ENSG00000115970	THADA	THADA armadillo repeat containing [Source:HGNC Symbol;Acc:HGNC:19217]	1063.918231	834.8648288	632.2002766	780.8478691	563.5551171	703.1088823	1107.466901	994.7156309	973.4528963	879.0137952	613.0778714	-0.298566915	0.035738963	0.506343423
ENSECAG00000024269	ENSG00000174607	UGT8	UDP glycosyltransferase 8 [Source:HGNC Symbol;Acc:HGNC:12555]	2.885854152	2.509613714	0	6.78998147	0	1.266862851	12.74904338	8.283021907	5.683211238	1.968675913	16.19756596	-2.279864047	0.035770002	0.506343423
ENSECAG00000027672	ENSG00000198938	MT-CO3	mitochondrially encoded cytochrome c oxidase III [Source:HGNC Symbol;Acc:HGNC:7422]	198341.87	168185.1092	217176.0084	201635.2897	219337.4127	255651.6565	146700.6923	127201.6144	149193.2257	196929.6046	277840.8982	0.288917375	0.035844859	0.506873959
ENSECAG00000018926	ENSG00000153774	CFDP1	craniofacial development protein 1 [Source:HGNC Symbol;Acc:HGNC:1873]	7355.080283	7066.23568	7415.111979	5068.721168	6064.821671	6568.683883	6001.399685	5874.168536	6001.471067	5721.956542	5107.092546	0.209734484	0.035960449	0.507978795
ENSECAG00000014679	ENSG00000172888	ZNF621	zinc finger protein 621 [Source:HGNC Symbol;Acc:HGNC:24787]	202.0097907	292.7882666	165.656757	261.4142866	165.1040382	285.0441415	283.0287629	304.2128046	277.6654633	233.2880957	251.0622723	-0.39668224	0.036001849	0.50803441
ENSECAG00000009970	ENSG00000151923	TIAL1	TIA1 cytotoxic granule associated RNA binding protein like 1 [Source:HGNC Symbol;Acc:HGNC:11804]	1150.493855	1294.124138	1413.153559	1632.990544	1412.189874	1460.692867	1047.121429	993.2096269	1184.543599	1266.84295	1468.309354	0.2124444	0.036246781	0.508766109
ENSECAG00000000648	ENSG00000178177	LCORL	Ligand dependent nuclear receptor corepressor like	612.7630317	740.3360456	486.8280205	383.6339531	348.9198675	368.6570896	661.2503831	581.3175375	454.656899	679.19319	425.9959846	-0.312331361	0.03654142	0.508766109
ENSECAG00000036261	NA	Eca-mir-8996	Mirna gene	101.0048953	90.3460937	95.7879207	78.08478691	105.6665845	117.8182451	74.79438781	76.80620314	77.12929537	64.96630513	81.79770808	0.438910478	0.03618231	0.508766109
ENSECAG00000043180	NA	NA	LncRNA	41.36390952	9.201916951	76.63033656	16.97495368	75.94785758	100.0821652	8.499362251	3.012007966	31.66360547	25.59278687	148.2077285	1.220282	0.036452384	0.508766109
ENSECAG00000019920	NA	LOC100629418	Cysteine-rich venom protein TEL1-like	5607.214618	5180.679243	8489.063607	7370.524886	14578.68658	20482.63858	5034.172261	4737.888531	7528.631115	7996.761559	10632.08229	0.446703919	0.03632527	0.508766109
ENSECAG00000028122	NA	LOC102149205	V-set domain-containing T-cell activation inhibitor 1-like	84.6517218	28.44228876	27.04600114	23.76493515	27.5173397	50.67451404	22.09834185	31.62608365	14.61397175	15.74940731	29.15561872	0.970732777	0.036198355	0.508766109
ENSECAG00000013334	ENSG00000121578	B4GALT4	beta-1,4-galactosyltransferase 4 [Source:HGNC Symbol;Acc:HGNC:927]	1114.901654	1408.729831	1636.283069	2553.033033	3020.303206	2784.564547	976.5767226	1222.875234	1764.231146	1827.915585	2320.301323	0.304574783	0.036534959	0.508766109
ENSECAG00000016974	ENSG00000012048	BRCA1	BRCA1 DNA repair associated [Source:HGNC Symbol;Acc:HGNC:1100]	452.1171505	271.874819	341.4557644	327.6166059	357.7254162	225.5015875	554.1584187	737.9419517	639.7672079	348.4556366	243.7733676	-0.443542369	0.036471643	0.508766109
ENSECAG00000012082	ENSG00000275023	MLLT6	MLLT6, PHD finger containing [Source:HGNC Symbol;Acc:HGNC:7138]	10175.52174	10803.88704	10753.03929	10089.91246	10416.96412	11206.66878	9192.91021	8886.929504	8689.629982	9984.139894	9914.530121	0.165363203	0.036245074	0.508766109
ENSECAG00000017527	ENSG00000164182	NDUFAF2	NADH:ubiquinone oxidoreductase complex assembly factor 2 [Source:HGNC Symbol;Acc:HGNC:28086]	1339.998278	1130.162709	1481.895479	1242.566609	1220.669189	1597.514055	940.0294649	936.7344775	1113.909403	1177.268196	1451.30191	0.281604024	0.036523938	0.508766109
ENSECAG00000021620	ENSG00000100983	GSS	glutathione synthetase [Source:HGNC Symbol;Acc:HGNC:4624]	583.9044901	632.4226559	606.2811922	1042.262156	984.0200678	836.1294817	595.8052938	412.6450914	601.6085039	685.0992178	666.5298391	0.334263436	0.036533203	0.508766109
ENSECAG00000013027	NA	PAG	Pregnancy-associated glycoprotein	47.13561782	2.509613714	30.42675128	10.18497221	9.906242294	19.00294277	15.29885205	12.80103386	18.67340835	0.984337957	14.57780936	1.395715935	0.036468541	0.508766109
ENSECAG00000011127	ENSG00000147206	NXF3	nuclear RNA export factor 3 [Source:HGNC Symbol;Acc:HGNC:8073]	12.50536799	10.03845486	30.42675128	8.487476838	1.100693588	2.533725702	40.7969388	42.16811153	28.41605619	14.76506935	8.908661276	-1.233641068	0.036141318	0.508766109
ENSECAG00000024869	ENSG00000111678	C12orf57	chromosome 12 open reading frame 57 [Source:HGNC Symbol;Acc:HGNC:29521]	1034.097738	762.922569	1036.763377	1301.978947	1450.714149	1540.505227	1008.874299	624.991653	793.2139113	944.9644383	1539.578644	0.330104921	0.036672503	0.510067501
ENSECAG00000000095	ENSG00000120053	GOT1	glutamic-oxaloacetic transaminase 1 [Source:HGNC Symbol;Acc:HGNC:4432]	6984.729	6980.072276	8114.927258	9606.126285	10011.90888	9370.984509	6637.151982	7143.729894	7523.759791	7206.33818	11331.00726	0.148749373	0.036965168	0.511011907
ENSECAG00000016459	ENSG00000177954	RPS27	Ribosomal protein S27	17436.33079	19903.74636	25520.15591	17796.54143	19710.12008	25871.87314	15515.58579	15349.9456	13722.51948	19742.8664	20063.92495	0.306472773	0.036876448	0.511011907
ENSECAG00000008974	ENSG00000114861	FOXP1	forkhead box P1 [Source:HGNC Symbol;Acc:HGNC:3823]	126.0156313	133.0095268	77.75725327	57.7148425	20.91317818	30.40470842	139.3895409	91.86624297	99.86214032	89.57475405	47.78281957	-0.596608831	0.036966498	0.511011907
ENSECAG00000022271	ENSG00000182504	CEP97	centrosomal protein 97 [Source:HGNC Symbol;Acc:HGNC:26244]	77.91806211	68.59610818	45.07666856	81.47977764	20.91317818	82.34608532	110.4917093	76.05320115	94.9908164	77.76269857	76.93843829	-0.692528282	0.036966339	0.511011907
ENSECAG00000019778	ENSG00000164323	CFAP97	cilia and flagella associated protein 97 [Source:HGNC Symbol;Acc:HGNC:29276]	914.8157663	1036.470464	968.0214574	767.2679061	604.2807799	580.2231858	1012.274044	1127.243981	1437.040556	894.7632025	607.4087233	-0.33282562	0.036885533	0.511011907
ENSECAG00000001035	ENSG00000247315	ZCCHC3	zinc finger CCHC-type containing 3 [Source:HGNC Symbol;Acc:HGNC:16230]	15.39122215	15.05768228	10.14225043	10.18497221	5.503467941	6.334314255	14.44891583	20.33105377	12.99019711	31.49881461	22.67659234	-1.106453699	0.036875347	0.511011907
ENSECAG00000015390	ENSG00000111142	METAP2	methionyl aminopeptidase 2 [Source:HGNC Symbol;Acc:HGNC:16672]	5646.654625	6304.149649	7287.77039	8579.141588	6893.643943	7938.162625	5751.518435	5279.296963	6301.057488	6171.798988	6134.018227	0.22027577	0.037168189	0.513276798
ENSECAG00000039548	ENSG00000155008	APOOL	apolipoprotein O like [Source:HGNC Symbol;Acc:HGNC:24009]	4626.024206	2832.517345	4467.097855	3087.744074	4644.926942	3131.684968	4023.598089	3877.207255	4267.279752	2652.790793	4579.051896	0.15590462	0.037245692	0.513823829
ENSECAG00000020597	ENSG00000106588	PSMA2	proteasome 20S subunit alpha 2 [Source:HGNC Symbol;Acc:HGNC:9531]	13338.41789	16354.31603	17113.35722	16942.70126	14552.26993	17067.17633	12937.72922	12728.74567	13624.28111	14670.5729	13708.80995	0.187830701	0.037517114	0.517042263
ENSECAG00000014919	ENSG00000168887	C2orf68	chromosome 2 open reading frame 68 [Source:HGNC Symbol;Acc:HGNC:34353]	149.1024645	130.4999131	110.437838	105.2447128	140.8887793	130.4868737	101.992347	106.1732808	101.485915	99.41813361	78.55819488	0.405186799	0.037649389	0.517812746
ENSECAG00000020397	ENSG00000166913	YWHAB	tyrosine 3-monooxygenase/tryptophan 5-monooxygenase activation protein beta [Source:HGNC Symbol;Acc:HGNC:12849]	16746.61165	16752.50808	17169.70306	15829.1443	17987.53462	17209.06497	14373.2715	12922.26718	14281.90984	15543.68067	17986.58712	0.194999704	0.037618532	0.517812746
ENSECAG00000019719	ENSG00000109475	RPL34	ribosomal protein L34 [Source:HGNC Symbol;Acc:HGNC:10340]	15930.87687	20203.22693	23714.83533	17287.29282	19694.71037	23785.35003	14601.90435	14684.29184	13614.53846	19718.25795	17959.86113	0.289447981	0.037752361	0.518177898
ENSECAG00000039282	ENSG00000178449	COX14	cytochrome c oxidase assembly factor COX14 [Source:HGNC Symbol;Acc:HGNC:28216]	3298.531296	3863.132043	4051.265587	3961.954188	4010.927435	4189.515448	2792.040499	2834.299496	3098.162012	3535.74194	4610.637149	0.224542833	0.037749764	0.518177898
ENSECAG00000003995	ENSG00000123575	FAM199X	family with sequence similarity 199, X-linked [Source:HGNC Symbol;Acc:HGNC:25195]	485.785449	423.2881797	400.0554335	363.2640087	564.6558107	395.2612095	799.7899878	591.1065634	596.7371799	408.500252	636.5643421	-0.326737099	0.038072904	0.518901151
ENSECAG00000013603	ENSG00000121775	TMEM39B	transmembrane protein 39B [Source:HGNC Symbol;Acc:HGNC:25510]	148.1405131	149.7402849	173.545174	95.05974058	132.0832306	122.8856965	90.09323986	119.7273167	100.6740276	103.3554854	110.9533268	0.427140318	0.038044594	0.518901151
ENSECAG00000001853	ENSG00000134480	CCNH	cyclin H [Source:HGNC Symbol;Acc:HGNC:1594]	2194.211107	2166.633173	2289.894763	2293.316242	2083.612962	2151.133121	1755.968241	1638.532334	1970.450525	2071.047061	2014.167327	0.203965297	0.03798127	0.518901151
ENSECAG00000006670	ENSG00000105404	RABAC1	Rab acceptor 1 [Source:HGNC Symbol;Acc:HGNC:9794]	4732.80081	2791.526988	4621.485444	4180.93109	4699.961622	4589.844109	3359.797898	3178.421406	3233.747194	3298.516492	6700.933036	0.287824171	0.038036482	0.518901151
ENSECAG00000043703	ENSG00000153531	ADPRHL1	ADP-ribosylhydrolase like 1 [Source:HGNC Symbol;Acc:HGNC:21303]	41.36390952	5.855765332	41.69591842	71.29480544	45.12843712	44.34019979	16.14878828	21.08405576	47.90135186	5.906027739	37.2544017	1.108656836	0.037943748	0.518901151
ENSECAG00000013054	ENSG00000198176	TFDP1	transcription factor Dp-1 [Source:HGNC Symbol;Acc:HGNC:11749]	2679.996556	2718.74819	2787.991951	1834.992492	2082.512269	1981.373499	3134.564798	2982.640889	2902.497168	2767.958334	1759.865541	-0.198910429	0.038020096	0.518901151
ENSECAG00000026861	ENSG00000214046	SMIM7	small integral membrane protein 7 [Source:HGNC Symbol;Acc:HGNC:28419]	862.8703915	917.6820813	1057.047878	1006.614753	1146.922719	1368.211879	721.5958551	765.8030254	813.5110943	966.6198734	1281.227467	0.239205082	0.038064675	0.518901151
ENSECAG00000019298	ENSG00000214814	FER1L6	fer-1 like family member 6 [Source:HGNC Symbol;Acc:HGNC:28065]	104.8527009	66.92303237	47.33050199	35.64740272	13.20832306	11.40176566	199.7350129	210.8405576	52.77267578	21.65543504	24.29634893	-0.911356434	0.038284139	0.521256234
ENSECAG00000008480	ENSG00000107643	MAPK8	mitogen-activated protein kinase 8 [Source:HGNC Symbol;Acc:HGNC:6881]	694.5288993	541.2400243	548.8084398	480.391189	527.2322287	424.3990551	550.7586738	443.518173	276.853576	440.9834045	391.9810961	0.367028395	0.039111571	0.523047697
ENSECAG00000022561	ENSG00000184277	TM2D3	TM2 domain containing 3 [Source:HGNC Symbol;Acc:HGNC:24128]	682.0235313	1036.470464	944.3562064	830.0752347	879.454177	1024.892046	662.1003193	606.1666032	677.9259119	831.7655733	799.3498799	0.273963102	0.038903109	0.523047697
ENSECAG00000000364	ENSG00000102309	PIN4	peptidylprolyl cis/trans isomerase, NIMA-interacting 4 [Source:HGNC Symbol;Acc:HGNC:8992]	2192.287204	2057.046707	3033.659794	2053.969395	2422.626588	2429.842948	1911.50657	2093.345537	2066.253228	2081.874778	2055.47112	0.249966384	0.039158275	0.523047697
ENSECAG00000009369	NA	NA	Protein coding gene	56.75513166	65.24995656	67.61500284	117.1271804	79.24993835	103.8827538	64.59515311	103.1612728	103.9215769	92.52776792	304.51424	-0.521336351	0.039032832	0.523047697
ENSECAG00000008497	ENSG00000140859	KIFC3	kinesin family member C3 [Source:HGNC Symbol;Acc:HGNC:6326]	233.7541863	281.9132738	145.3722561	57.7148425	60.53814735	36.73902268	246.4815053	282.3757468	125.0306472	134.8543001	82.60758637	-0.577106968	0.039286139	0.523047697
ENSECAG00000002184	NA	NA	Protein coding gene	5799.604895	6956.649215	8220.857429	7175.312919	7458.299754	6740.97723	5253.455807	4952.494099	5261.841719	6769.292127	7377.181414	0.261583775	0.03924633	0.523047697
ENSECAG00000017173	ENSG00000163626	COX18	cytochrome c oxidase assembly factor COX18 [Source:HGNC Symbol;Acc:HGNC:26801]	614.6869344	666.72071	695.3076126	774.0578876	664.8189273	784.1881048	559.2580361	630.2626669	558.5784759	527.6051447	691.6360663	0.237377742	0.039302825	0.523047697
ENSECAG00000018069	ENSG00000047365	ARAP2	ArfGAP with RhoGAP domain, ankyrin repeat and PH domain 2 [Source:HGNC Symbol;Acc:HGNC:16924]	295.3190749	158.9422019	100.2955876	174.8420229	89.15618064	111.4839309	232.0325894	259.7856871	273.6060267	188.9928877	147.3978502	-0.55399084	0.038869271	0.523047697
ENSECAG00000023972	ENSG00000134698	AGO4	argonaute RISC component 4 [Source:HGNC Symbol;Acc:HGNC:18424]	95.23318702	104.5672381	95.7879207	147.682097	85.85409988	105.1496166	133.4399873	165.6604381	128.2781965	128.9482723	117.4323532	-0.435199534	0.038945585	0.523047697
ENSECAG00000016647	ENSG00000160714	UBE2Q1	ubiquitin conjugating enzyme E2 Q1 [Source:HGNC Symbol;Acc:HGNC:15698]	591.6001012	547.0957896	584.8697746	650.1407258	783.6938348	634.6982884	470.8646687	398.3380535	501.7463635	604.3835053	677.8681352	0.277471776	0.039274595	0.523047697
ENSECAG00000014047	ENSG00000247596	TWF2	twinfilin actin binding protein 2 [Source:HGNC Symbol;Acc:HGNC:9621]	496.3669142	409.9035733	395.5477666	261.4142866	245.4546702	320.5163013	433.4674748	481.9212746	584.5588701	389.7978308	390.3613395	-0.354666646	0.039126836	0.523047697
ENSECAG00000022763	ENSG00000082258	CCNT2	cyclin T2 [Source:HGNC Symbol;Acc:HGNC:1600]	484.8234976	557.1342445	565.7121905	667.1156795	431.4718866	502.9445519	616.2037632	722.8819119	786.7188127	612.258209	497.2652748	-0.324206148	0.039221758	0.523047697
ENSECAG00000003846	ENSG00000151687	ANKAR	ankyrin and armadillo repeat containing [Source:HGNC Symbol;Acc:HGNC:26350]	71.18440242	40.99035733	45.07666856	67.8998147	37.423582	60.80941685	35.69732145	37.65009958	48.71323918	21.65543504	16.19756596	0.774057641	0.038468588	0.523047697
ENSECAG00000005814	ENSG00000111859	NEDD9	neural precursor cell expressed, developmentally down-regulated 9 [Source:HGNC Symbol;Acc:HGNC:7733]	840.7455097	788.855244	851.9490358	1332.533864	890.4611128	888.0708586	928.1303578	1057.967798	1250.306472	1168.409154	1163.795114	-0.300476363	0.039099148	0.523047697
ENSECAG00000024248	ENSG00000198836	OPA1	OPA1 mitochondrial dynamin like GTPase [Source:HGNC Symbol;Acc:HGNC:8140]	1619.926131	2172.488938	1417.661226	3116.601495	1958.133893	2314.558429	2642.451724	2294.397068	2963.388717	2163.574829	2228.785075	-0.365932905	0.038679695	0.523047697
ENSECAG00000016973	ENSG00000168386	FILIP1L	filamin A interacting protein 1 like [Source:HGNC Symbol;Acc:HGNC:24589]	41.36390952	22.58652342	21.41141757	57.7148425	7.704855117	41.80647408	40.7969388	48.19212746	68.19853485	46.26388396	104.4743004	-0.952385684	0.038681332	0.523047697
ENSECAG00000006771	ENSG00000154229	PRKCA	protein kinase C alpha [Source:HGNC Symbol;Acc:HGNC:9393]	575.2469277	636.6053454	839.552952	670.5106702	970.8117448	855.1324244	587.3059315	533.878412	652.757405	651.6317273	804.2091497	0.275351241	0.038690958	0.523047697
ENSECAG00000015757	ENSG00000161970	RPL26	ribosomal protein L26 [Source:HGNC Symbol;Acc:HGNC:10327]	27006.78511	31787.60384	38434.62145	30655.06884	29687.90746	34967.94841	23608.67852	24969.54604	23638.09931	31415.14588	28636.48673	0.251865036	0.039265175	0.523047697
ENSECAG00000032728	ENSG00000086506	HBQ1	hemoglobin subunit theta 1 [Source:HGNC Symbol;Acc:HGNC:4833]	50.02147197	41.82689523	60.85350256	33.94990735	1.100693588	17.73607991	76.49426026	134.7873565	50.33701382	39.37351826	51.02233276	-1.112859816	0.039032259	0.523047697
ENSECAG00000019360	ENSG00000132740	IGHMBP2	immunoglobulin mu DNA binding protein 2 [Source:HGNC Symbol;Acc:HGNC:5542]	160.6458811	179.8556495	151.0068397	140.8921155	130.982537	96.28157668	222.683291	138.5523664	193.2291821	199.8206052	223.5264102	-0.45529317	0.038556293	0.523047697
ENSECAG00000037155	NA	NA	LncRNA	47.13561782	38.48074361	23.665251	40.73988882	40.72566276	45.60706264	23.7982143	13.55403585	26.79228155	25.59278687	23.48647064	0.757391937	0.038657235	0.523047697
ENSECAG00000022609	ENSG00000120903	CHRNA2	cholinergic receptor nicotinic alpha 2 subunit [Source:HGNC Symbol;Acc:HGNC:1956]	0.961951384	3.346151618	9.015333713	25.46243051	6.604161529	6.334314255	1.69987245	13.55403585	16.23774639	34.45182848	41.30379319	-1.483442453	0.039024492	0.523047697
ENSECAG00000018147	ENSG00000138356	AOX1	aldehyde oxidase 1 [Source:HGNC Symbol;Acc:HGNC:553]	3.847805536	0	0	1.697495368	5.503467941	6.334314255	11.04917093	22.59005975	23.54473227	15.74940731	0	-2.39829235	0.039018666	0.523047697
ENSECAG00000040937	NA	NA	LncRNA	41.36390952	37.64420571	56.3458357	37.34489809	60.53814735	69.67745681	26.34802298	41.41510954	25.98039423	28.54580074	52.64208936	0.644037169	0.039473862	0.523836378
ENSECAG00000043631	ENSG00000203812	H2AC18	H2A clustered histone 18 [Source:HGNC Symbol;Acc:HGNC:4736]	833.0498986	778.8167892	1495.41848	2614.142866	1947.126957	2517.256485	988.4758298	862.9402823	1194.286247	1106.395863	2950.386639	0.318629461	0.039412631	0.523836378
ENSECAG00000020785	ENSG00000144659	SLC25A38	solute carrier family 25 member 38 [Source:HGNC Symbol;Acc:HGNC:26054]	648.3552329	791.3648577	908.2948715	865.7226375	934.4888564	737.3141793	889.8832277	908.8734038	953.1557133	1038.476544	1107.913511	-0.254799542	0.039477972	0.523836378
ENSECAG00000025049	ENSG00000128463	EMC4	ER membrane protein complex subunit 4 [Source:HGNC Symbol;Acc:HGNC:28032]	3837.224071	4377.602855	4793.903702	5043.258737	4589.892263	4474.55959	3560.382847	3554.922402	3930.346514	3967.866303	4815.536359	0.19555653	0.039709717	0.524243569
ENSECAG00000019844	ENSG00000197616	MYH6	myosin heavy chain 6 [Source:HGNC Symbol;Acc:HGNC:7576]	766.6752531	405.7208837	507.1125213	370.0539901	598.777312	521.9474946	390.1207273	557.2214738	415.6863077	387.8291549	464.0602646	0.360471132	0.039788702	0.524243569
ENSECAG00000017447	ENSG00000102172	SMS	spermine synthase [Source:HGNC Symbol;Acc:HGNC:11123]	11091.29946	8639.763479	10905.17304	13089.38678	13996.41967	12346.84535	10064.94478	9514.180163	11661.94946	9227.184005	11488.12365	0.217530956	0.039773391	0.524243569
ENSECAG00000018222	ENSG00000066135	KDM4A	lysine demethylase 4A [Source:HGNC Symbol;Acc:HGNC:22978]	533.8830182	414.0862628	465.4166029	417.5838604	386.3434495	447.2025864	614.5038907	1000.739647	671.4308133	469.5292053	359.5859642	-0.41176752	0.039682436	0.524243569
ENSECAG00000017235	ENSG00000188786	MTF1	metal regulatory transcription factor 1 [Source:HGNC Symbol;Acc:HGNC:7428]	231.8302836	244.2690681	210.7334255	229.1618746	176.1109741	200.1643305	292.3780614	309.4838185	284.1605619	208.6796468	281.8376476	-0.340302004	0.03980669	0.524243569
ENSECAG00000011243	ENSG00000198646	NCOA6	nuclear receptor coactivator 6 [Source:HGNC Symbol;Acc:HGNC:15936]	681.0615799	680.9418543	631.0733599	789.3353459	736.3640105	695.5077052	1015.673789	863.6932843	896.3236009	721.5197222	774.2436527	-0.267937801	0.039792633	0.524243569
ENSECAG00000021956	ENSG00000149806	FAU	FAU ubiquitin like and ribosomal protein S30 fusion [Source:HGNC Symbol;Acc:HGNC:3597]	20094.20246	22473.59081	24536.35762	16903.65887	22979.18004	23120.24703	16972.37648	17404.88803	14195.0379	20973.28884	19169.81931	0.284299239	0.039817925	0.524243569
ENSECAG00000000418	ENSG00000110243	APOA5	apolipoprotein A5 [Source:HGNC Symbol;Acc:HGNC:17288]	2.885854152	7.528841141	4.507666856	10.18497221	8.805548705	8.868039957	20.3984694	13.55403585	16.23774639	9.843379566	17.00744425	-1.219273722	0.039702892	0.524243569
ENSECAG00000014487	ENSG00000141469	SLC14A1	solute carrier family 14 member 1 (Kidd blood group) [Source:HGNC Symbol;Acc:HGNC:10918]	26.93463875	35.13459199	66.48808613	42.43738419	39.62496917	49.40765119	41.64687503	6.777017924	34.91115474	7.874703653	35.6346451	1.049650321	0.039885982	0.524382338
ENSECAG00000041882	NA	NA	Protein coding gene	12792.99146	13771.92352	15869.24117	15112.80126	14874.77315	17803.22365	10658.20026	11191.1156	10362.92975	15114.50932	15935.16539	0.231154776	0.039905801	0.524382338
ENSECAG00000007968	ENSG00000135940	COX5B	cytochrome c oxidase subunit 5B [Source:HGNC Symbol;Acc:HGNC:2269]	31253.80047	32811.52623	38534.91704	30301.98981	33414.85595	34758.91604	25950.25282	25715.01801	23526.05886	30436.71396	37563.77521	0.257095521	0.039958634	0.524568286
ENSECAG00000017126	ENSG00000131697	NPHP4	nephrocystin 4 [Source:HGNC Symbol;Acc:HGNC:19104]	76.95611073	104.5672381	74.37650313	57.7148425	89.15618064	50.67451404	107.0919644	121.2333206	120.9712106	97.4494577	96.37551744	-0.486160983	0.040015506	0.52480684
ENSECAG00000043813	NA	NA	LncRNA	7.695611073	8.365379046	9.015333713	27.15992588	20.91317818	11.40176566	8.499362251	1.506003983	4.871323918	4.921689783	4.049391489	1.423564337	0.040193123	0.525104955
ENSECAG00000012297	ENSG00000072954	TMEM38A	transmembrane protein 38A [Source:HGNC Symbol;Acc:HGNC:28462]	364.5795746	231.7209996	262.5715944	179.934509	171.7081998	179.8945248	372.2720666	326.0498623	284.9724492	257.8965446	270.4993515	-0.340143929	0.040141704	0.525104955
ENSECAG00000023911	ENSG00000183648	NDUFB1	NADH:ubiquinone oxidoreductase subunit B1 [Source:HGNC Symbol;Acc:HGNC:7695]	4640.453477	5022.573579	6898.984124	5384.455306	5652.061575	7888.754973	4281.978702	4457.018788	3577.17553	5039.810338	6855.619791	0.311056822	0.040111629	0.525104955
ENSECAG00000016772	ENSG00000095380	NANS	N-acetylneuraminate synthase [Source:HGNC Symbol;Acc:HGNC:19237]	19526.65115	17257.77697	18408.18452	16526.8149	18955.04428	20174.7909	16639.20148	15885.33001	16501.60977	15735.62657	18979.49791	0.178173651	0.040164179	0.525104955
ENSECAG00000017556	ENSG00000100554	ATP6V1D	ATPase H+ transporting V1 subunit D [Source:HGNC Symbol;Acc:HGNC:13527]	3662.148919	2983.930706	4106.484506	4861.626733	4227.764072	5140.929449	3177.061609	3262.004627	3422.91694	3614.488977	4656.800212	0.210425321	0.040262164	0.525500677
ENSECAG00000023376	ENSG00000135778	NTPCR	nucleoside-triphosphatase, cancer-related [Source:HGNC Symbol;Acc:HGNC:28204]	3577.497197	3470.795766	3393.146226	2549.638042	3017.001125	2918.852009	2845.586482	2566.983789	3008.042519	2963.841587	2174.52323	0.210964233	0.040764975	0.526204656
ENSECAG00000023348	ENSG00000160219	GAB3	GRB2 associated binding protein 3 [Source:HGNC Symbol;Acc:HGNC:17515]	33.66829844	8.365379046	10.14225043	3.394990735	4.402774353	7.601177106	27.1979592	68.52318123	34.09926743	10.82771752	5.669148084	-1.17388427	0.04080523	0.526204656
ENSECAG00000024002	ENSG00000142632	ARHGEF19	Rho guanine nucleotide exchange factor 19 [Source:HGNC Symbol;Acc:HGNC:26604]	95.23318702	58.55765332	50.71125213	50.92486103	46.2291307	65.87686825	40.7969388	51.95713742	49.5251265	13.78073139	63.98038552	0.760798665	0.040568652	0.526204656
ENSECAG00000023716	ENSG00000122965	RBM19	RNA binding motif protein 19 [Source:HGNC Symbol;Acc:HGNC:29098]	717.6157325	903.460937	770.8110324	675.6031563	760.5792694	656.2349568	934.9298476	899.8373799	923.1158824	849.4836565	745.8979123	-0.225392002	0.040595201	0.526204656
ENSECAG00000013836	ENSG00000143627	PKLR	pyruvate kinase L/R [Source:HGNC Symbol;Acc:HGNC:9020]	5.771708304	10.03845486	7.888416998	18.67244904	8.805548705	30.40470842	21.24840563	16.56604381	12.99019711	19.68675913	39.68403659	-1.007592529	0.040818114	0.526204656
ENSECAG00000017450	ENSG00000170293	CMTM8	CKLF like MARVEL transmembrane domain containing 8 [Source:HGNC Symbol;Acc:HGNC:19179]	66.3746455	93.69224531	93.53408727	164.6570507	103.4651973	67.1437311	70.54470668	46.68612348	50.33701382	66.93498105	75.31868169	0.595625238	0.040820537	0.526204656
ENSECAG00000020465	ENSG00000004478	FKBP4	FKBP prolyl isomerase 4 [Source:HGNC Symbol;Acc:HGNC:3720]	5874.637103	5489.36173	5341.585225	4348.983132	4729.680348	4313.668008	6271.679405	6039.828974	6050.996193	5204.194776	4557.99506	-0.139957217	0.040807413	0.526204656
ENSECAG00000024309	ENSG00000254402	LRRC24	leucine rich repeat containing 24 [Source:HGNC Symbol;Acc:HGNC:28947]	151.9883187	190.7306422	174.6720907	129.0096479	191.5206843	192.5631534	118.9910715	117.4683107	123.4068726	139.7759898	164.4052944	0.387916124	0.040731334	0.526204656
ENSECAG00000006293	ENSG00000124702	KLHDC3	kelch domain containing 3 [Source:HGNC Symbol;Acc:HGNC:20704]	905.1962524	714.4033705	809.1262007	621.2833045	675.8258631	533.3492603	900.9323986	916.4034237	848.422249	792.392055	827.6956203	-0.221826647	0.040584472	0.526204656
ENSECAG00000016115	ENSG00000130287	NCAN	neurocan [Source:HGNC Symbol;Acc:HGNC:2465]	12.50536799	10.87499276	15.776834	10.18497221	1.100693588	20.26980562	32.29757655	39.15610356	28.41605619	11.81205548	25.91610553	-1.222477796	0.040462627	0.526204656
ENSECAG00000000133	ENSG00000105696	TMEM59L	transmembrane protein 59 like [Source:HGNC Symbol;Acc:HGNC:13237]	1.923902768	1.673075809	10.14225043	1.697495368	0	2.533725702	9.349298476	16.56604381	12.17830979	12.79639344	3.239513191	-1.863399272	0.040652023	0.526204656
ENSECAG00000036192	ENSG00000100604	CHGA	chromogranin A [Source:HGNC Symbol;Acc:HGNC:1929]	9.619513841	20.91344761	19.15758414	0	4.402774353	5.067451404	17.84866073	12.80103386	27.60416887	30.51447665	18.62720085	-1.37212835	0.040758042	0.526204656
ENSECAG00000019194	ENSG00000100604	CHGA	chromogranin A [Source:HGNC Symbol;Acc:HGNC:1929]	9.619513841	20.91344761	19.15758414	0	4.402774353	5.067451404	17.84866073	12.80103386	27.60416887	30.51447665	18.62720085	-1.37212835	0.040758042	0.526204656
ENSECAG00000008950	ENSG00000144579	CTDSP1	CTD small phosphatase 1 [Source:HGNC Symbol;Acc:HGNC:21614]	21.16293045	40.15381942	40.56900171	44.13487956	39.62496917	29.13784557	54.3959184	57.22815136	40.59436598	59.06027739	59.12111574	-0.642399947	0.040964867	0.527563686
ENSECAG00000019174	ENSG00000165060	FXN	frataxin [Source:HGNC Symbol;Acc:HGNC:3951]	325.1395678	286.9325013	260.3177609	179.934509	279.5761714	245.7713931	205.6845665	143.0703784	157.50614	263.8025724	183.8423736	0.441828222	0.041321055	0.530639035
ENSECAG00000015700	ENSG00000100347	SAMM50	SAMM50 sorting and assembly machinery component [Source:HGNC Symbol;Acc:HGNC:24276]	6571.089905	6745.841663	6813.338453	7621.7542	7958.014643	7328.801593	5696.27258	6104.587146	5842.341152	6997.658533	7154.464883	0.165813224	0.041246807	0.530639035
ENSECAG00000019349	ENSG00000185808	PIGP	phosphatidylinositol glycan anchor biosynthesis class P [Source:HGNC Symbol;Acc:HGNC:3046]	2327.922349	2310.517692	2909.698956	3125.088972	2494.171671	3149.421048	1789.115754	1635.520326	2054.886806	2694.132987	3033.804103	0.270058818	0.041308247	0.530639035
ENSECAG00000030540	ENSG00000163283	ALPP	alkaline phosphatase, placental [Source:HGNC Symbol;Acc:HGNC:439]	2068.195476	871.6724966	1502.17998	2261.06383	2924.542864	1885.091922	3213.608867	2688.970112	2154.748946	3142.006757	2302.484001	-0.488826964	0.041401057	0.531163419
ENSECAG00000015185	ENSG00000085231	AK6	adenylate kinase 6 [Source:HGNC Symbol;Acc:HGNC:49151]	2615.545813	3222.344009	2931.110373	3237.123666	2727.518712	3094.945945	2214.083866	2162.62172	2524.157677	2936.280124	2638.583494	0.188921066	0.041570714	0.532657306
ENSECAG00000015824	ENSG00000204444	APOM	apolipoprotein M [Source:HGNC Symbol;Acc:HGNC:13916]	68.29854827	117.9518445	202.8450085	171.4470321	286.1803329	271.1086501	80.74394138	87.34823102	85.24816856	107.2928373	525.6110153	0.538851742	0.041596054	0.532657306
ENSECAG00000007384	ENSG00000206418	RAB12	RAB12, member RAS oncogene family [Source:HGNC Symbol;Acc:HGNC:31332]	31.74439567	32.62497828	56.3458357	33.94990735	45.12843712	29.13784557	34.84738523	30.12007966	17.86152103	16.73374526	29.96549702	0.728664989	0.041794839	0.533691823
ENSECAG00000006950	ENSG00000188554	NBR1	NBR1 autophagy cargo receptor [Source:HGNC Symbol;Acc:HGNC:6746]	534.8449695	494.3939016	404.5631004	533.0135454	636.200894	613.1616199	732.645026	728.1529258	640.5790952	572.8846907	679.4878918	-0.301379937	0.041794906	0.533691823
ENSECAG00000013081	ENSG00000100985	MMP9	matrix metallopeptidase 9 [Source:HGNC Symbol;Acc:HGNC:7176]	39.44000675	20.07690971	11.26916714	1.697495368	1.100693588	3.800588553	15.29885205	33.88508962	24.35661959	22.639773	8.098782978	-1.275044386	0.041728126	0.533691823
ENSECAG00000005856	ENSG00000122224	LY9	lymphocyte antigen 9 [Source:HGNC Symbol;Acc:HGNC:6730]	71.18440242	7.528841141	130.7223388	18.67244904	69.34369606	70.94431966	17.84866073	0.753001992	18.67340835	55.12292557	13.76793106	1.557070339	0.04208241	0.534538977
ENSECAG00000003253	ENSG00000163521	GLB1L	galactosidase beta 1 like [Source:HGNC Symbol;Acc:HGNC:28129]	119.2819716	113.769155	120.5800884	152.7745831	186.0172164	206.4986447	165.7375639	170.1784501	160.7536893	209.6639848	224.3362885	-0.351056432	0.042097753	0.534538977
ENSECAG00000000005	ENSG00000164749	HNF4G	hepatocyte nuclear factor 4 gamma [Source:HGNC Symbol;Acc:HGNC:5026]	131.7873396	77.79802513	90.15333713	98.45473132	68.24300247	57.0088283	119.8410077	155.1184103	164.0012386	121.0735687	68.83965531	-0.50924749	0.042019872	0.534538977
ENSECAG00000018348	ENSG00000133112	TPT1	tumor protein, translationally-controlled 1 [Source:HGNC Symbol;Acc:HGNC:12022]	24357.571	25099.48329	29460.98366	26484.32272	27534.9508	30778.43297	21053.77023	19596.87683	22581.83391	26318.24394	28681.03004	0.208555226	0.041974741	0.534538977
ENSECAG00000040301	ENSG00000167695	TLCD3A	TLC domain containing 3A [Source:HGNC Symbol;Acc:HGNC:29646]	134.6731938	204.9517866	174.6720907	261.4142866	222.3401048	309.1145357	176.7867348	340.3569002	294.715097	233.2880957	335.2896153	-0.431037256	0.041909193	0.534538977
ENSECAG00000019819	ENSG00000163827	LRRC2	leucine rich repeat containing 2 [Source:HGNC Symbol;Acc:HGNC:14676]	10.58146522	3.346151618	1.126916714	6.78998147	0	2.533725702	16.14878828	17.31904581	18.67340835	5.906027739	3.239513191	-1.737050282	0.042035387	0.534538977
ENSECAG00000013244	ENSG00000130724	CHMP2A	charged multivesicular body protein 2A [Source:HGNC Symbol;Acc:HGNC:30216]	2479.910668	2374.094573	2822.926369	3089.441569	3004.893496	2907.450243	2163.087693	1948.016152	2186.412552	2438.205118	3685.756133	0.220811197	0.042148544	0.534683258
ENSECAG00000024972	ENSG00000145247	OCIAD2	OCIA domain containing 2 [Source:HGNC Symbol;Acc:HGNC:28685]	1719.007123	2197.585075	2205.376009	2536.058079	2642.765305	2885.913575	1695.622769	1666.393407	1759.359822	2204.917023	2905.033454	0.196798111	0.042389415	0.536811118
ENSECAG00000023286	ENSG00000235169	SMIM1	small integral membrane protein 1 (Vel blood group) [Source:HGNC Symbol;Acc:HGNC:44204]	702.2245104	1061.566601	883.5027038	1446.266053	1614.717494	1114.839309	668.0498729	685.9848143	772.104841	943.9801004	1610.847934	0.316329531	0.042474621	0.536811118
ENSECAG00000014565	ENSG00000074657	ZNF532	zinc finger protein 532 [Source:HGNC Symbol;Acc:HGNC:30940]	530.0352126	708.5476052	561.2045236	765.5704108	615.2877158	571.3551458	903.4822073	746.2249736	832.99639	648.6787134	653.5717863	-0.309852253	0.042473215	0.536811118
ENSECAG00000010961	ENSG00000197971	MBP	myelin basic protein [Source:HGNC Symbol;Acc:HGNC:6925]	290.509318	280.240198	189.322008	217.279407	255.3609125	233.1027646	226.0830359	207.8285497	178.6152103	169.3061285	187.8917651	0.350601094	0.04239897	0.536811118
ENSECAG00000029526	NA	NA	LncRNA	49.05952059	25.93267504	31.55366799	39.04239345	45.12843712	34.20529698	27.1979592	20.33105377	26.79228155	21.65543504	29.96549702	0.68246459	0.04256635	0.537319238
ENSECAG00000035355	ENSG00000111850	SMIM8	small integral membrane protein 8 [Source:HGNC Symbol;Acc:HGNC:21401]	1235.145577	1161.114612	1337.65014	1964.00214	1496.94328	1873.690157	908.5818246	996.9746368	1239.751937	1448.945472	1683.736981	0.230576877	0.04259407	0.537319238
ENSECAG00000021385	ENSG00000086758	HUWE1	HECT, UBA and WWE domain containing E3 ubiquitin protein ligase 1 [Source:HGNC Symbol;Acc:HGNC:30892]	3742.952835	2508.777176	3332.292723	2763.522458	3326.296023	2186.605281	4735.844646	4419.368689	4790.135186	2890.016241	2745.487429	-0.255811814	0.042769701	0.537973573
ENSECAG00000010771	ENSG00000120509	PDZD11	PDZ domain containing 11 [Source:HGNC Symbol;Acc:HGNC:28034]	1613.192471	1281.57607	2064.51142	1490.400933	2017.571347	1721.666615	1591.080613	1582.057184	1553.95233	1261.92126	2183.431891	0.197260728	0.042844293	0.537973573
ENSECAG00000024454	ENSG00000145934	TENM2	teneurin transmembrane protein 2 [Source:HGNC Symbol;Acc:HGNC:29943]	404.9815327	427.4708692	589.3774415	451.5337678	302.6907367	563.7539687	561.8078448	259.7856871	275.2298014	244.1158132	267.2598383	0.514073509	0.042748958	0.537973573
ENSECAG00000021942	ENSG00000151287	TEX30	testis expressed 30 [Source:HGNC Symbol;Acc:HGNC:25188]	795.5337946	949.4705217	1307.223388	2128.659191	2326.866245	1695.062495	603.4547198	997.7276388	1116.345065	1414.493644	1499.894607	0.378630772	0.042780929	0.537973573
ENSECAG00000022742	ENSG00000077420	APBB1IP	amyloid beta precursor protein binding family B member 1 interacting protein [Source:HGNC Symbol;Acc:HGNC:17379]	102.9287981	59.39419123	25.91908442	1.697495368	0	10.13490281	113.0415179	68.52318123	36.53492938	26.57712483	1.619756596	-0.980955274	0.042825536	0.537973573
ENSECAG00000032818	ENSG00000152778	IFIT5	interferon induced protein with tetratricopeptide repeats 5 [Source:HGNC Symbol;Acc:HGNC:13328]	429.0303173	68.59610818	405.6900171	191.8169765	261.965074	135.5543251	129.1903062	263.550697	109.6047882	117.1362168	369.3045038	0.666756491	0.043707933	0.538274074
ENSECAG00000013581	ENSG00000103653	CSK	C-terminal Src kinase [Source:HGNC Symbol;Acc:HGNC:2444]	174.1132005	173.1633463	198.3373417	162.9595553	129.8818434	184.9619762	167.4374363	118.9743147	151.8229288	101.3868095	111.7632051	0.407877364	0.043561272	0.538274074
ENSECAG00000000025	ENSG00000102302	FGD1	FYVE, RhoGEF and PH domain containing 1 [Source:HGNC Symbol;Acc:HGNC:3663]	44.24976367	22.58652342	5.63458357	3.394990735	8.805548705	7.601177106	30.5977041	57.98115335	25.98039423	22.639773	13.76793106	-1.086579481	0.043741467	0.538274074
ENSECAG00000002987	ENSG00000116212	LRRC42	leucine rich repeat containing 42 [Source:HGNC Symbol;Acc:HGNC:28792]	758.0176906	619.0380494	564.5852737	497.3661427	511.8225185	548.5516145	514.2114162	459.3312149	445.7261385	525.6364688	452.7219685	0.267439645	0.043186894	0.538274074
ENSECAG00000007723	ENSG00000164117	FBXO8	F-box protein 8 [Source:HGNC Symbol;Acc:HGNC:13587]	368.4273801	298.6440319	360.6133485	393.8189253	291.6838009	378.7919925	229.4827808	268.821711	320.6954913	294.317049	254.3017855	0.322686784	0.043648772	0.538274074
ENSECAG00000031363	NA	NA	LncRNA	62.52683996	69.43264608	199.4642584	98.45473132	111.1700524	277.4429644	100.2924746	81.32421509	73.06985877	58.07593944	86.65697786	0.762976375	0.04348497	0.538274074
ENSECAG00000008226	ENSG00000149308	NPAT	nuclear protein, coactivator of histone transcription [Source:HGNC Symbol;Acc:HGNC:7896]	684.9093855	721.0956738	697.561446	840.2602069	550.3467941	848.7981102	945.9790185	954.8065253	900.3830375	877.0451193	545.0480944	-0.306883893	0.043632258	0.538274074
ENSECAG00000024825	ENSG00000122034	GTF3A	general transcription factor IIIA [Source:HGNC Symbol;Acc:HGNC:4662]	344.3785955	302.8267215	327.9327638	251.2293144	305.9928175	335.7186555	278.7790818	232.6776154	225.7046749	270.6929381	266.44996	0.30298016	0.043541678	0.538274074
ENSECAG00000020309	ENSG00000137955	RABGGTB	Rab geranylgeranyltransferase subunit beta [Source:HGNC Symbol;Acc:HGNC:9796]	2711.740952	3657.343719	3654.590904	4326.915692	3928.375416	3946.277781	2397.670091	2705.536156	2770.971422	3939.320502	3244.372461	0.228252374	0.043493929	0.538274074
ENSECAG00000031163	ENSG00000113119	TMCO6	transmembrane and coiled-coil domains 6 [Source:HGNC Symbol;Acc:HGNC:28814]	647.3932815	593.9419123	659.2462777	663.7206887	558.0516492	794.3230076	477.6641585	507.5233423	530.1624197	573.8690287	611.4581148	0.250103466	0.043442494	0.538274074
ENSECAG00000024246	ENSG00000204120	GIGYF2	GRB10 interacting GYF protein 2 [Source:HGNC Symbol;Acc:HGNC:11960]	1454.470493	1616.191232	1353.426974	1685.6129	1460.620392	1598.780918	1910.656634	1953.287166	1938.786919	1641.875712	1383.272133	-0.242227434	0.043316069	0.538274074
ENSECAG00000003178	NA	LOC100070179	Vitamin D3 hydroxylase-associated protein	20.20097907	49.35573637	11.26916714	22.06743978	5.503467941	7.601177106	9.349298476	19.57805178	39.78247866	50.20123579	44.54330638	-1.219685015	0.043415802	0.538274074
ENSECAG00000039959	ENSG00000204186	ZDBF2	zinc finger DBF-type containing 2 [Source:HGNC Symbol;Acc:HGNC:29313]	42.3258609	17.567296	15.776834	40.73988882	2.201387176	34.20529698	45.89655615	43.67411551	29.22794351	71.85667083	20.24695744	-1.057545333	0.043203707	0.538274074
ENSECAG00000011721	ENSG00000008083	JARID2	jumonji and AT-rich interaction domain containing 2 [Source:HGNC Symbol;Acc:HGNC:6196]	1912.359352	1758.402675	1361.315391	1437.778576	1070.974861	1029.959498	2272.729466	2271.054007	1676.547315	1391.853871	1086.046797	-0.276135316	0.043385763	0.538274074
ENSECAG00000035032	ENSG00000132661	NXT1	nuclear transport factor 2 like export factor 1 [Source:HGNC Symbol;Acc:HGNC:15913]	1266.889973	1202.104969	1061.555545	1176.36429	1435.304439	1216.188337	884.7836103	762.0380155	651.1336304	1096.552484	1584.12195	0.362594624	0.043221777	0.538274074
ENSECAG00000019636	ENSG00000101246	ARFRP1	ADP ribosylation factor related protein 1 [Source:HGNC Symbol;Acc:HGNC:662]	2107.635483	2696.161667	2977.313959	2885.742125	3059.928175	3144.353596	2339.024491	2183.705776	2379.641734	2415.565345	2802.17891	0.208573529	0.043351757	0.538274074
ENSECAG00000018727	ENSG00000140025	EFCAB11	EF-hand calcium binding domain 11 [Source:HGNC Symbol;Acc:HGNC:20357]	1155.303612	1095.028117	1377.092225	918.3449939	1197.554624	1366.945016	792.990498	920.1684337	904.4424741	1113.286229	1159.745722	0.298303882	0.043318491	0.538274074
ENSECAG00000001560	ENSG00000284194	SCO2	synthesis of cytochrome C oxidase 2 [Source:HGNC Symbol;Acc:HGNC:10604]	2371.210162	2297.969624	2325.956098	2503.805667	2812.272118	2266.41764	1860.510397	1436.7278	2196.967087	2154.715787	2692.035462	0.273050303	0.042985812	0.538274074
ENSECAG00000017351	ENSG00000160447	PKN3	protein kinase N3 [Source:HGNC Symbol;Acc:HGNC:17999]	174.1132005	197.4229455	96.91483741	125.6146572	152.9964088	103.8827538	198.0351404	159.6364222	227.3284495	186.0398738	206.5189659	-0.473266377	0.043318565	0.538274074
ENSECAG00000008125	ENSG00000203667	COX20	cytochrome c oxidase assembly factor COX20 [Source:HGNC Symbol;Acc:HGNC:26970]	1600.687103	1803.575722	2448.79002	2563.218005	2289.442663	2825.104158	1633.577425	1613.683268	1592.111034	1986.393996	2769.783778	0.24008359	0.043078197	0.538274074
ENSECAG00000029328	NA	NA	LncRNA	794.5718432	689.3072334	893.6449543	641.6532489	646.1071363	800.6573218	637.4521688	629.5096649	604.0441658	647.6943754	621.9865327	0.257423353	0.043687891	0.538274074
ENSECAG00000023498	ENSG00000147124	ZNF41	zinc finger protein 41 [Source:HGNC Symbol;Acc:HGNC:13107]	0	14.22114438	7.888416998	6.78998147	5.503467941	22.80353132	5.949553576	42.92111352	4.871323918	24.60844891	18.62720085	-1.656979683	0.043483029	0.538274074
ENSECAG00000016939	ENSG00000138326	RPS24	ribosomal protein S24 [Source:HGNC Symbol;Acc:HGNC:10411]	27873.5033	31301.57531	39190.78257	27209.15325	32789.66199	39389.29976	24899.73165	24757.19948	23096.57047	31580.51466	30910.62499	0.278199279	0.043830772	0.538414593
ENSECAG00000037037	NA	eca-mir-703	Mirna gene	8083.27748	7417.5816	10485.96002	8434.854481	9252.430302	12169.48455	7130.114992	6813.915022	6823.912922	8811.793387	9015.565211	0.265538632	0.043832292	0.538414593
ENSECAG00000011650	ENSG00000106605	BLVRA	biliverdin reductase A [Source:HGNC Symbol;Acc:HGNC:1062]	56.75513166	87.83647998	66.48808613	59.41233786	4.402774353	55.74196545	84.14368628	82.83021907	65.76287289	88.59041609	137.6793106	-0.964599597	0.043872844	0.538425008
ENSECAG00000023851	ENSG00000139218	SCAF11	SR-related CTD associated factor 11 [Source:HGNC Symbol;Acc:HGNC:10784]	2514.540918	2860.123096	2562.608608	2634.51281	2043.987993	2204.341361	3046.171431	2558.700767	3333.609334	3213.863428	1815.747144	-0.240866591	0.043951629	0.5389042
ENSECAG00000017108	ENSG00000037280	FLT4	fms related receptor tyrosine kinase 4 [Source:HGNC Symbol;Acc:HGNC:3767]	8.657562457	25.93267504	30.42675128	39.04239345	29.71872688	26.60411987	29.74776788	55.72214738	76.31740805	25.59278687	67.21989872	-0.877137511	0.044031803	0.539008495
ENSECAG00000014213	ENSG00000096063	SRPK1	SRSF protein kinase 1 [Source:HGNC Symbol;Acc:HGNC:11305]	2367.362356	2429.306075	2288.767846	2174.491566	2029.678977	1996.575853	2601.654785	2757.493293	3023.468378	2677.399242	1703.983939	-0.22257353	0.044039629	0.539008495
ENSECAG00000017757	ENSG00000141564	RPTOR	regulatory associated protein of MTOR complex 1 [Source:HGNC Symbol;Acc:HGNC:30287]	308.7863943	286.9325013	251.3024272	273.2967542	239.9512022	206.4986447	282.1788267	353.910936	278.4773506	383.8918031	286.6969174	-0.322145751	0.044134431	0.539681715
ENSECAG00000016779	ENSG00000108826	MRPL27	mitochondrial ribosomal protein L27 [Source:HGNC Symbol;Acc:HGNC:14483]	3064.77711	4084.814588	4211.28776	4060.408919	3955.892756	4820.413148	3001.124811	3186.704428	3017.785167	3766.077022	3937.628284	0.210098421	0.044235619	0.540431743
ENSECAG00000000428	ENSG00000162368	CMPK1	cytidine/uridine monophosphate kinase 1 [Source:HGNC Symbol;Acc:HGNC:18170]	9446.362592	10413.22384	11431.44315	19492.33931	17989.73601	16893.61612	8266.479725	8369.617136	12395.08371	13471.64927	13414.01425	0.273799371	0.044333865	0.540514315
ENSECAG00000020651	ENSG00000158941	CCAR2	cell cycle and apoptosis regulator 2 [Source:HGNC Symbol;Acc:HGNC:23360]	1575.676367	1528.354752	1171.993383	1515.863363	1309.82537	1356.810113	1880.05893	2190.482793	1737.438864	1369.214098	1459.400693	-0.283761562	0.044302931	0.540514315
ENSECAG00000010157	ENSG00000174748	RPL15	Ribosomal protein L15	47082.71049	52132.20568	57131.29665	54136.52226	52295.05307	59849.13481	43251.55462	42811.92823	43128.26631	53316.66542	50001.88611	0.178865567	0.044361952	0.540514315
ENSECAG00000024314	ENSG00000065717	TLE2	TLE family member 2, transcriptional corepressor [Source:HGNC Symbol;Acc:HGNC:11838]	398.247873	200.7690971	373.0094324	110.3371989	128.7811498	41.80647408	767.4924112	807.971137	122.5949853	222.4603782	88.27673446	-0.693910272	0.044724307	0.541040437
ENSECAG00000010593	ENSG00000104979	C19orf53	chromosome 19 open reading frame 53 [Source:HGNC Symbol;Acc:HGNC:24991]	2408.726266	2943.776886	2971.679375	2641.302792	2985.081011	2792.165724	2072.144517	2200.271819	1739.874526	2814.222218	2587.561161	0.265855069	0.04453372	0.541040437
ENSECAG00000008399	ENSG00000139436	GIT2	GIT ArfGAP 2 [Source:HGNC Symbol;Acc:HGNC:4273]	571.3991221	585.5765332	538.6661893	449.8362724	466.6940814	419.3316037	601.7548474	658.1237406	656.0049543	562.0569732	470.539291	-0.216535837	0.044599686	0.541040437
ENSECAG00000003600	ENSG00000102738	MRPS31	mitochondrial ribosomal protein S31 [Source:HGNC Symbol;Acc:HGNC:16632]	4980.984267	5177.333092	5221.005136	5241.865695	5458.339504	5705.950281	4214.83374	4261.991272	4521.400483	5431.576844	4410.59721	0.179369043	0.044701639	0.541040437
ENSECAG00000024434	ENSG00000255439	AC135050.2	novel protein, VKORC1 and PRSS53 readthrough	2822.365361	2409.229165	2847.718536	2449.485815	3005.994189	2793.432587	2329.675193	2305.692098	2078.431538	2439.189456	3045.1424	0.210474081	0.044698257	0.541040437
ENSECAG00000011612	ENSG00000167978	SRRM2	serine/arginine repetitive matrix 2 [Source:HGNC Symbol;Acc:HGNC:16639]	8260.276535	7623.369925	7844.467247	7246.607724	8015.250709	7463.089055	8937.079407	9751.375791	9204.366543	9035.238103	7194.148919	-0.178646749	0.044633441	0.541040437
ENSECAG00000004371	ENSG00000152464	RPP38	Ribonuclease P/MRP subunit p38	1233.221674	1266.518388	1286.938887	1089.792026	928.9853884	1067.965383	832.9375006	878.7533242	1050.582192	1042.413896	897.3451539	0.249831323	0.044528238	0.541040437
ENSECAG00000023412	ENSG00000064218	DMRT3	doublesex and mab-3 related transcription factor 3 [Source:HGNC Symbol;Acc:HGNC:13909]	0	7.528841141	11.26916714	1.697495368	1.100693588	5.067451404	36.54725768	21.08405576	22.73284495	19.68675913	0	-1.900310642	0.044570337	0.541040437
ENSECAG00000019908	ENSG00000159199	ATP5MC1	ATP synthase membrane subunit c locus 1	32759.25438	39984.00223	45214.1524	42077.51517	47195.53967	47863.34537	30991.22457	31559.06647	31782.9529	40837.2288	48449.34941	0.216662011	0.044923269	0.542962964
ENSECAG00000013569	ENSG00000109270	LAMTOR3	late endosomal/lysosomal adaptor, MAPK and MTOR activator 3 [Source:HGNC Symbol;Acc:HGNC:15606]	2807.93609	2756.392396	2687.696363	3221.846208	3253.650247	3525.679314	2409.569198	2420.148401	2921.170576	2638.025724	2908.272967	0.184167412	0.045260724	0.546160455
ENSECAG00000007393	ENSG00000169047	IRS1	insulin receptor substrate 1 [Source:HGNC Symbol;Acc:HGNC:6125]	110.6244092	104.5672381	81.13800341	183.3294997	172.8088933	107.6833423	53.54598218	45.93312149	94.17892908	83.66872631	216.2375055	0.579182253	0.045379968	0.546160455
ENSECAG00000014831	ENSG00000083223	TUT7	terminal uridylyl transferase 7 [Source:HGNC Symbol;Acc:HGNC:25817]	6065.103477	6642.9475	8166.765427	7927.303367	6359.807553	8404.368154	5072.419391	5849.31947	6213.373657	6247.59301	7336.6875	0.229783675	0.045389192	0.546160455
ENSECAG00000015935	ENSG00000075624	ACTB	Actin beta	82110.24624	74920.33474	82550.03006	77531.40342	86786.38735	73837.83441	83286.95057	98185.43568	94963.21223	83570.29251	99883.91022	-0.154908167	0.045316717	0.546160455
ENSECAG00000019258	ENSG00000197345	MRPL21	mitochondrial ribosomal protein L21 [Source:HGNC Symbol;Acc:HGNC:14479]	4584.660296	5452.554062	6470.755772	4951.593987	5970.162022	6933.540384	4292.177937	4307.171392	4416.667019	5516.229909	5181.601349	0.253355113	0.045344443	0.546160455
ENSECAG00000010846	ENSG00000074603	DPP8	dipeptidyl peptidase 8 [Source:HGNC Symbol;Acc:HGNC:16490]	276.0800472	290.2786529	283.9830119	319.1291291	275.173397	245.7713931	260.0804849	331.3208763	412.4387584	405.5472381	319.0920493	-0.331869281	0.045590349	0.54618554
ENSECAG00000005486	ENSG00000172795	DCP2	decapping mRNA 2 [Source:HGNC Symbol;Acc:HGNC:24452]	575.2469277	568.0092372	616.4234426	631.4682767	501.9162762	586.5575	630.652679	564.7514937	721.7678272	779.5956616	647.0927599	-0.249118546	0.045631253	0.54618554
ENSECAG00000021790	ENSG00000113441	LNPEP	leucyl and cystinyl aminopeptidase [Source:HGNC Symbol;Acc:HGNC:6656]	106.7766036	140.538368	136.3569224	132.4046387	114.4721332	88.68039957	221.8333547	179.967476	223.2690129	139.7759898	87.46685616	-0.464852917	0.045632934	0.54618554
ENSECAG00000043814	NA	NA	LncRNA	945.5982105	673.4130132	803.4916171	1042.262156	1209.662253	1342.874622	662.9502556	733.4239398	821.6299675	895.7475405	1079.567771	0.268179082	0.045479321	0.54618554
ENSECAG00000022246	ENSG00000276293	PIP4K2B	phosphatidylinositol-5-phosphate 4-kinase type 2 beta [Source:HGNC Symbol;Acc:HGNC:8998]	16.35317353	31.78844037	11.26916714	20.36994441	12.10762947	24.07039417	45.04661993	39.90910555	29.22794351	17.71808322	25.10622723	-0.893217827	0.045452795	0.54618554
ENSECAG00000031293	NA	NA	LncRNA	1.923902768	1.673075809	1.126916714	6.78998147	0	1.266862851	11.04917093	18.0720478	11.36642248	0.984337957	0.809878298	-2.332181791	0.045599226	0.54618554
ENSECAG00000022321	ENSG00000173517	PEAK1	pseudopodium enriched atypical kinase 1 [Source:HGNC Symbol;Acc:HGNC:29431]	34.63024983	29.27882666	19.15758414	83.17727301	31.92011406	26.60411987	40.7969388	56.47514937	68.19853485	69.88799492	42.92354978	-0.785148188	0.045699552	0.546500546
ENSECAG00000017827	ENSG00000163297	ANTXR2	ANTXR cell adhesion molecule 2 [Source:HGNC Symbol;Acc:HGNC:21732]	50.98342336	57.72111542	43.94975185	25.46243051	37.423582	41.80647408	52.69604595	76.05320115	129.9019711	59.06027739	36.4445234	-0.70263666	0.045861047	0.546984743
ENSECAG00000021993	ENSG00000023909	GCLM	glutamate-cysteine ligase modifier subunit [Source:HGNC Symbol;Acc:HGNC:4312]	163.5317353	235.0671512	227.6371762	157.8670692	186.0172164	184.9619762	138.5396047	106.9262828	124.2187599	163.4001008	180.6028604	0.423628861	0.04583713	0.546984743
ENSECAG00000015180	ENSG00000162614	NEXN	nexilin F-actin binding protein [Source:HGNC Symbol;Acc:HGNC:29557]	21.16293045	19.24037181	9.015333713	8.487476838	26.41664612	27.87098272	9.349298476	9.036023899	3.247549279	5.906027739	19.43707915	1.202298436	0.045811816	0.546984743
ENSECAG00000014613	ENSG00000006634	DBF4	DBF4 zinc finger [Source:HGNC Symbol;Acc:HGNC:17364]	1592.029541	1898.104506	1933.789081	2449.485815	2148.553884	2110.59351	1478.039095	1472.871896	1760.983596	1976.550617	1478.837772	0.240337296	0.046072579	0.549024818
ENSECAG00000021957	ENSG00000122779	TRIM24	tripartite motif containing 24 [Source:HGNC Symbol;Acc:HGNC:11812]	671.4420661	871.6724966	419.2130176	468.5087214	321.4025277	402.8623866	873.7344394	987.1856109	500.1225889	449.8424462	643.0433684	-0.483058204	0.046319658	0.550115283
ENSECAG00000020273	ENSG00000288564	AL355385.2		3542.866948	3052.526814	3396.526976	3237.123666	3395.63972	3509.210097	2946.728892	3097.097191	3308.440828	2838.830667	3125.320351	0.164381322	0.046227291	0.550115283
ENSECAG00000008852	ENSG00000165029	ABCA1	ATP binding cassette subfamily A member 1 [Source:HGNC Symbol;Acc:HGNC:29]	64.45074273	104.5672381	75.50341984	83.17727301	27.5173397	53.20823974	108.7918368	87.34823102	125.0306472	71.85667083	63.98038552	-0.60265675	0.046365972	0.550115283
ENSECAG00000040848	NA	NA	LncRNA	3.847805536	10.87499276	11.26916714	5.092486103	6.604161529	7.601177106	17.84866073	33.88508962	13.80208443	13.78073139	8.908661276	-1.189189709	0.046366918	0.550115283
ENSECAG00000038319	NA	NA	LncRNA	2.885854152	2.509613714	15.776834	0	0	0	6.799489801	23.34306174	5.683211238	15.74940731	3.239513191	-2.211027248	0.046357325	0.550115283
ENSECAG00000001086	ENSG00000177854	TMEM187	transmembrane protein 187 [Source:HGNC Symbol;Acc:HGNC:13705]	47.13561782	15.89422019	16.90375071	18.67244904	9.906242294	19.00294277	7.649426026	12.04803187	8.118873196	5.906027739	27.53586212	1.193045795	0.046414366	0.550196874
ENSECAG00000018350	ENSG00000100227	POLDIP3	DNA polymerase delta interacting protein 3 [Source:HGNC Symbol;Acc:HGNC:23782]	521.3776502	645.8072623	596.1389417	597.5183694	613.0863286	577.6894601	645.1015948	777.8510573	798.8971225	691.9895835	581.4926178	-0.256833015	0.046479493	0.55048769
ENSECAG00000012378	ENSG00000137806	NDUFAF1	NADH:ubiquinone oxidoreductase complex assembly factor 1 [Source:HGNC Symbol;Acc:HGNC:18828]	2152.847198	2313.863844	3109.163214	3198.081273	2562.414673	3154.488499	1808.664287	2086.568519	2065.441341	2666.571524	2737.388647	0.246150619	0.046654689	0.550639025
ENSECAG00000014744	ENSG00000152705	CATSPER3	cation channel sperm associated 3 [Source:HGNC Symbol;Acc:HGNC:20819]	24.0487846	49.35573637	23.665251	25.46243051	18.711791	45.60706264	21.24840563	11.29502987	14.61397175	17.71808322	8.098782978	0.820091012	0.046588632	0.550639025
ENSECAG00000006430	ENSG00000270800	RPS10-NUDT3	RPS10-NUDT3 readthrough [Source:HGNC Symbol;Acc:HGNC:49181]	10314.04274	11188.69447	13726.97249	8667.411347	11076.27958	13043.61991	8880.13368	8427.59829	8090.45714	10858.232	10061.11809	0.286535444	0.046635921	0.550639025
ENSECAG00000014619	ENSG00000175063	UBE2C	ubiquitin conjugating enzyme E2 C [Source:HGNC Symbol;Acc:HGNC:15937]	4469.22613	5915.996061	5252.558804	6492.919781	6562.335173	6952.543326	4114.541266	4396.025627	3970.94088	5808.578282	6864.528452	0.203354779	0.046566934	0.550639025
ENSECAG00000021065	ENSG00000122406	RPL5	Ribosomal protein L5	41211.9212	48300.02554	51839.29576	50897.7011	48077.19524	48292.81188	38162.13651	37323.29671	41540.21471	48513.09619	38803.69888	0.195600328	0.046828988	0.552215575
ENSECAG00000012421	ENSG00000171772	SYCE1	synaptonemal complex central element protein 1 [Source:HGNC Symbol;Acc:HGNC:28852]	793.6098919	795.5475473	571.346774	254.6243051	384.1420623	319.2494385	498.9125641	440.5061651	372.6562797	427.2026732	225.9560451	0.327922611	0.04691096	0.552395788
ENSECAG00000009229	ENSG00000155008	APOOL	apolipoprotein O like [Source:HGNC Symbol;Acc:HGNC:24009]	7544.584705	4501.410465	7533.438234	5313.1605	7548.556628	5214.407495	6621.85313	6136.213229	6984.666611	4465.941309	7680.885776	0.158996015	0.04706796	0.552395788
ENSECAG00000005528	ENSG00000164346	NSA2	NSA2 ribosome biogenesis factor [Source:HGNC Symbol;Acc:HGNC:30728]	6641.312356	8650.638471	8065.342923	6367.305124	8233.18804	6409.059163	6297.177492	6070.702056	5646.676308	7429.782896	4910.292119	0.261361586	0.047251612	0.552395788
ENSECAG00000010589	ENSG00000157014	TATDN2	TatD DNase domain containing 2 [Source:HGNC Symbol;Acc:HGNC:28988]	169.3034436	222.5190826	135.2300057	169.7495368	156.2984895	176.0939363	193.7854593	215.3585696	184.2984216	236.2411096	157.9262681	-0.311188786	0.047249671	0.552395788
ENSECAG00000026883	ENSG00000114125	RNF7	ring finger protein 7 [Source:HGNC Symbol;Acc:HGNC:10070]	1668.985651	2097.200527	2284.260179	1989.464571	2446.841847	2474.183148	1483.988649	1703.290505	1844.60799	1916.506001	2372.133534	0.229854642	0.047108758	0.552395788
ENSECAG00000000162	ENSG00000153827	TRIP12	thyroid hormone receptor interactor 12 [Source:HGNC Symbol;Acc:HGNC:12306]	1864.261782	2143.210112	1858.285661	2262.761325	1485.936344	1816.681328	2621.203318	2470.599534	2754.733676	1872.210793	1648.912214	-0.2920848	0.047016749	0.552395788
ENSECAG00000024159	ENSG00000047249	ATP6V1H	ATPase H+ transporting V1 subunit H [Source:HGNC Symbol;Acc:HGNC:18303]	4069.054355	3583.728383	3810.10541	4954.988978	4963.027389	4763.40432	3539.134441	3402.816	4311.121667	3455.026228	4856.840152	0.194714243	0.046934303	0.552395788
ENSECAG00000016206	ENSG00000112514	CUTA	cutA divalent cation tolerance homolog [Source:HGNC Symbol;Acc:HGNC:21101]	2855.071708	2164.123559	3468.649646	2481.738227	2449.043234	3110.148299	2511.561545	2209.307843	2300.076777	2060.219343	3041.902886	0.272514953	0.047235807	0.552395788
ENSECAG00000023016	ENSG00000118482	PHF3	PHD finger protein 3 [Source:HGNC Symbol;Acc:HGNC:8921]	1497.758305	1454.739416	1432.311144	906.4625263	1126.009541	957.7483154	1813.763904	1579.798178	1530.407598	1655.656443	768.5745046	-0.248499156	0.047225999	0.552395788
ENSECAG00000013371	ENSG00000214511	HIGD1C	HIG1 hypoxia inducible domain family member 1C [Source:HGNC Symbol;Acc:HGNC:28044]	5.771708304	3.346151618	3.380750142	1.697495368	2.201387176	8.868039957	10.1992347	9.036023899	15.42585907	15.74940731	4.049391489	-1.495223951	0.047212794	0.552395788
ENSECAG00000016838	ENSG00000079335	CDC14A	cell division cycle 14A [Source:HGNC Symbol;Acc:HGNC:1718]	24.0487846	35.13459199	37.18825156	88.26975911	86.95479347	65.87686825	52.69604595	85.84222704	125.8425345	62.01329126	96.37551744	-0.684575286	0.047330626	0.552443637
ENSECAG00000003569	ENSG00000073849	ST6GAL1	ST6 beta-galactoside alpha-2,6-sialyltransferase 1 [Source:HGNC Symbol;Acc:HGNC:10860]	63.48879135	40.99035733	127.3415887	346.289055	308.1942047	483.9416091	49.29630105	86.59522903	145.3278302	93.51210587	540.1888246	0.485179906	0.047337181	0.552443637
ENSECAG00000042198	ENSG00000176153	GPX2	glutathione peroxidase 2 [Source:HGNC Symbol;Acc:HGNC:4554]	3748.724544	4172.651068	3732.348157	6087.218388	6674.605919	7983.769687	2723.195665	3155.831347	3001.547421	4794.710186	10172.8813	0.284217151	0.047432925	0.552609875
ENSECAG00000022880	ENSG00000127946	HIP1	huntingtin interacting protein 1 [Source:HGNC Symbol;Acc:HGNC:4913]	112.5483119	139.7018301	76.63033656	101.8497221	97.96172935	59.542554	118.9910715	155.8714123	198.9123933	101.3868095	162.7855379	-0.548608067	0.04739471	0.552609875
ENSECAG00000019751	ENSG00000187446	CHP1	calcineurin like EF-hand protein 1 [Source:HGNC Symbol;Acc:HGNC:17433]	1132.216779	1415.422135	1159.597299	1162.784327	1455.116924	1274.464028	1313.151468	1442.751816	1394.010528	1521.786481	1811.697752	-0.234476723	0.047525269	0.553210451
ENSECAG00000026888	ENSG00000198015	MRPL42	mitochondrial ribosomal protein L42 [Source:HGNC Symbol;Acc:HGNC:14493]	4071.940209	5516.130943	5716.84849	5657.75206	5139.138363	5548.859287	3693.822834	3426.912064	4205.576316	5709.160148	4046.961854	0.250240202	0.047614077	0.553768869
ENSECAG00000003049	ENSG00000135245	HILPDA	hypoxia inducible lipid droplet associated [Source:HGNC Symbol;Acc:HGNC:28859]	74.07025657	74.45187351	77.75725327	91.66474985	88.05548705	73.47804536	90.09323986	106.1732808	83.62439392	118.1205548	144.158337	-0.423200698	0.047722274	0.5542329
ENSECAG00000019763	ENSG00000178952	TUFM	Tu translation elongation factor, mitochondrial [Source:HGNC Symbol;Acc:HGNC:12420]	13552.93305	14930.52852	13458.76632	14954.93419	13758.66985	14074.84627	12125.19019	11645.1758	12537.97588	13146.81775	13282.00408	0.143908896	0.047817454	0.5542329
ENSECAG00000015821	ENSG00000160445	ZER1	zyg-11 related cell cycle regulator [Source:HGNC Symbol;Acc:HGNC:30960]	232.7922349	240.0863786	125.0877553	176.5395182	122.1769883	127.953148	200.5849491	228.9126054	231.3878861	205.7266329	226.7659234	-0.439568886	0.047781593	0.5542329
ENSECAG00000019039	ENSG00000162852	CNST	consortin, connexin sorting protein [Source:HGNC Symbol;Acc:HGNC:26486]	287.6234638	284.4228876	179.1797575	263.111782	203.6283138	153.290405	297.4776788	296.6827847	302.8339702	280.5363176	247.8227591	-0.362181996	0.047759072	0.5542329
ENSECAG00000012124	ENSG00000104388	RAB2A	RAB2A, member RAS oncogene family [Source:HGNC Symbol;Acc:HGNC:9763]	2900.283423	2603.305959	3028.025211	3829.549549	3321.893249	3406.594206	2443.566647	2725.114207	3045.389336	2617.354627	3015.176903	0.205860026	0.047963879	0.55450824
ENSECAG00000012348	ENSG00000125266	EFNB2	ephrin B2 [Source:HGNC Symbol;Acc:HGNC:3227]	22.12488183	25.09613714	14.64991728	35.64740272	23.11456535	41.80647408	33.997449	34.63809161	28.41605619	41.34219418	55.88160255	-0.670945762	0.047888436	0.55450824
ENSECAG00000012292	ENSG00000087087	SRRT	serrate, RNA effector molecule [Source:HGNC Symbol;Acc:HGNC:24101]	3624.632815	3797.045549	3211.712635	3240.518657	3444.070237	2816.236118	4037.197069	4630.962248	3994.485613	3719.813138	3037.853495	-0.202194383	0.047927825	0.55450824
ENSECAG00000005884	ENSG00000165475	CRYL1	crystallin lambda 1 [Source:HGNC Symbol;Acc:HGNC:18246]	21184.09338	20301.10187	22195.7516	26054.8564	25053.98745	22847.87152	20635.60161	18578.81814	18387.62402	19075.48526	27089.61918	0.185361989	0.048073278	0.555299591
ENSECAG00000000683	ENSG00000015171	ZMYND11	zinc finger MYND-type containing 11 [Source:HGNC Symbol;Acc:HGNC:16966]	52.90732612	62.74034284	69.86883627	57.7148425	45.12843712	74.74490821	82.44381383	88.854235	92.55515444	76.77836061	69.64953361	-0.483875356	0.048118713	0.555351373
ENSECAG00000009291	ENSG00000124074	ENKD1	enkurin domain containing 1 [Source:HGNC Symbol;Acc:HGNC:25246]	25.01073599	19.24037181	10.14225043	8.487476838	5.503467941	3.800588553	24.64815053	24.09606373	24.35661959	20.67109709	9.718539573	-0.954161819	0.048235003	0.556220137
ENSECAG00000013728	ENSG00000168389	MFSD2A	major facilitator superfamily domain containing 2A [Source:HGNC Symbol;Acc:HGNC:25897]	33.66829844	21.74998552	24.79216771	5.092486103	7.704855117	7.601177106	38.24713013	40.66210754	21.92095763	32.48315257	8.098782978	-0.854258082	0.048287036	0.556347061
ENSECAG00000018302	NA	NA	Protein coding gene	4994.451586	6379.43806	7002.660461	7105.715609	6312.477728	5740.155578	4548.00874	4298.135368	4800.689721	5909.965091	6529.238837	0.252761517	0.048639206	0.556665748
ENSECAG00000016535	ENSG00000176014	TUBB6	tubulin beta 6 class V [Source:HGNC Symbol;Acc:HGNC:20776]	1901.777886	1820.30648	1976.611916	1459.846016	1470.526634	1221.255788	2172.436991	2277.831024	2592.356212	1931.271071	1113.582659	-0.262297442	0.048643088	0.556665748
ENSECAG00000004313	ENSG00000116698	SMG7	SMG7 nonsense mediated mRNA decay factor [Source:HGNC Symbol;Acc:HGNC:16792]	387.6664078	554.6246307	547.681523	580.5434157	553.6488749	477.6072948	575.4068244	671.6777765	733.1342496	668.3654725	487.5467353	-0.315431715	0.048614808	0.556665748
ENSECAG00000021821	ENSG00000134248	LAMTOR5	late endosomal/lysosomal adaptor, MAPK and MTOR activator 5 [Source:HGNC Symbol;Acc:HGNC:17955]	899.4245441	1058.220449	1017.605793	1127.136924	1094.089427	1211.120886	651.0511484	756.0139995	848.422249	1080.803076	1120.871564	0.229450577	0.048516697	0.556665748
ENSECAG00000011402	ENSG00000145734	BDP1	B double prime 1, subunit of RNA polymerase III transcription initiation factor IIIB [Source:HGNC Symbol;Acc:HGNC:13652]	501.1766711	524.5092662	361.7402652	247.8343237	342.3157059	348.387284	653.6009571	512.0413543	388.8940261	511.8557374	315.0426578	-0.327133316	0.048452433	0.556665748
ENSECAG00000005949	ENSG00000116062	MSH6	mutS homolog 6 [Source:HGNC Symbol;Acc:HGNC:7329]	9093.326434	8996.128626	8459.763773	8742.101143	6917.859202	6906.936264	11066.16965	11218.97667	9551.042428	8515.507662	6849.140764	-0.206525904	0.04856477	0.556665748
ENSECAG00000023579	ENSG00000151131	C12orf45	chromosome 12 open reading frame 45 [Source:HGNC Symbol;Acc:HGNC:28628]	1983.543754	2264.508108	2917.587373	1991.162066	2249.817694	2455.180205	1811.214096	1926.932096	1825.122695	2062.188019	2148.607124	0.255386456	0.048604672	0.556665748
ENSECAG00000040284	ENSG00000165312	OTUD1	OTU deubiquitinase 1 [Source:HGNC Symbol;Acc:HGNC:27346]	105.8146522	37.64420571	52.96508556	15.27745831	45.12843712	40.53961123	51.84610973	36.89709759	33.28738011	22.639773	26.72598383	0.694577348	0.048384993	0.556665748
ENSECAG00000010373	ENSG00000001629	ANKIB1	ankyrin repeat and IBR domain containing 1 [Source:HGNC Symbol;Acc:HGNC:22215]	120.243923	121.2979962	149.879923	159.5645646	165.1040382	195.0968791	179.3365435	253.7616712	198.9123933	202.7736191	154.6867549	-0.418329665	0.048757786	0.557507875
ENSECAG00000039232	ENSG00000140264	SERF2	small EDRK-rich factor 2 [Source:HGNC Symbol;Acc:HGNC:10757]	12545.76995	11244.74251	14365.93427	12221.96665	14488.4297	15854.78858	9410.493884	10614.31607	9499.893527	11549.23724	19246.75775	0.25528878	0.049113835	0.558482385
ENSECAG00000031829	ENSG00000214897	PNMA6E	PNMA family member 6E [Source:HGNC Symbol;Acc:HGNC:50767]	11.54341661	2.509613714	23.665251	16.97495368	22.01387176	19.00294277	28.89783165	48.19212746	28.41605619	32.48315257	25.10622723	-1.015537392	0.049101762	0.558482385
ENSECAG00000026978	NA	LOC100069277	Carcinoembryonic antigen-related cell adhesion molecule 1	10.58146522	5.855765332	7.888416998	8.487476838	104.5658909	19.00294277	5.09961735	212.3465616	16.23774639	15.74940731	860.9006305	-1.837672124	0.049163018	0.558482385
ENSECAG00000036321	NA	NA	LncRNA	29.82049291	43.49997104	43.94975185	44.13487956	101.2638101	30.40470842	33.997449	15.06003983	43.03002794	28.54580074	15.38768766	0.905427575	0.049119162	0.558482385
ENSECAG00000021851	ENSG00000153933	DGKE	diacylglycerol kinase epsilon [Source:HGNC Symbol;Acc:HGNC:2852]	64.45074273	71.9422598	56.3458357	100.1522267	94.65964858	93.74785098	128.34037	158.1304182	69.01042217	104.3398234	106.9039353	-0.558464845	0.049085015	0.558482385
ENSECAG00000012083	ENSG00000074370	ATP2A3	ATPase sarcoplasmic/endoplasmic reticulum Ca2+ transporting 3 [Source:HGNC Symbol;Acc:HGNC:813]	73.10830519	62.74034284	40.56900171	16.97495368	2.201387176	15.20235421	122.3908164	53.4631414	47.08946454	29.5301387	30.77537532	-0.946816281	0.049124409	0.558482385
ENSECAG00000038590	ENSG00000172315	TP53RK	TP53 regulating kinase [Source:HGNC Symbol;Acc:HGNC:16197]	1382.324139	1434.662506	1501.053063	1240.869114	1539.87033	1806.546426	1246.856442	1001.492649	609.7273771	1308.185144	1495.035338	0.387253221	0.048924451	0.558482385
ENSECAG00000024273	ENSG00000131435	PDLIM4	PDZ and LIM domain 4 [Source:HGNC Symbol;Acc:HGNC:16501]	0.961951384	10.87499276	3.380750142	33.94990735	5.503467941	16.46921706	11.89910715	22.59005975	18.67340835	13.78073139	5.669148084	-1.442742235	0.049172478	0.558482385
ENSECAG00000019236	ENSG00000179241	LDLRAD3	low density lipoprotein receptor class A domain containing 3 [Source:HGNC Symbol;Acc:HGNC:27046]	104.8527009	117.9518445	69.86883627	20.36994441	74.847164	57.0088283	135.1398598	137.7993645	93.36704176	123.0422446	63.98038552	-0.59666733	0.049303896	0.559038568
ENSECAG00000027702	NA	NA	Mt trna gene	816.6967251	354.6920715	414.7053508	190.1194812	314.7983662	416.797878	260.0804849	107.6792848	99.050253	345.5026228	209.7584791	0.961783873	0.049263287	0.559038568
ENSECAG00000038130	ENSG00000196976	LAGE3	L antigen family member 3 [Source:HGNC Symbol;Acc:HGNC:26058]	6851.017757	3547.757253	6105.634757	3077.559101	6771.466954	3159.55595	5421.74318	4516.505945	3860.524205	3012.074147	6953.615065	0.291580306	0.04939277	0.559578409
ENSECAG00000032769	NA	NA	LncRNA	215.47711	287.7690392	181.433591	140.8921155	365.4302713	164.6921706	175.0868624	88.854235	142.8921683	223.4447161	103.6644221	0.617132989	0.049495652	0.560275905
ENSECAG00000020287	ENSG00000137473	TTC29	tetratricopeptide repeat domain 29 [Source:HGNC Symbol;Acc:HGNC:29936]	35.59220121	22.58652342	6.761500284	6.78998147	2.201387176	11.40176566	0	10.54202788	1.623774639	0	7.28890468	2.093459548	0.049678337	0.561406609
ENSECAG00000000362	ENSG00000164506	STXBP5	syntaxin binding protein 5 [Source:HGNC Symbol;Acc:HGNC:19665]	438.6498311	507.7785081	471.0511865	368.3564948	318.100447	435.8008208	618.7535719	429.2111352	437.6072653	568.9473389	401.6996357	-0.286856656	0.049657446	0.561406609
ENSECAG00000009813	ENSG00000112149	CD83	CD83 molecule [Source:HGNC Symbol;Acc:HGNC:1703]	6.733659689	10.87499276	28.17291785	16.97495368	4.402774353	12.66862851	17.84866073	51.20413543	30.03983083	19.68675913	33.20501021	-1.1148976	0.049802338	0.562339304
ENSECAG00000023578	ENSG00000119915	ELOVL3	ELOVL fatty acid elongase 3 [Source:HGNC Symbol;Acc:HGNC:18047]	1553.551485	598.1246018	1272.28897	612.7958277	861.8430795	514.3463175	845.6865439	1317.753485	1330.683317	1352.480352	1854.621302	-0.484054799	0.049908743	0.563071937
ENSECAG00000016030	ENSG00000103047	TANGO6	transport and golgi organization 6 homolog [Source:HGNC Symbol;Acc:HGNC:25749]	480.0137407	490.2112121	448.5128522	572.0559389	475.4996301	530.8155346	600.0549749	687.4908183	709.5895174	495.1219922	545.8579727	-0.285327218	0.050052714	0.56385423
ENSECAG00000023363	ENSG00000155850	SLC26A2	solute carrier family 26 member 2 [Source:HGNC Symbol;Acc:HGNC:10994]	719.5396353	763.7591069	617.5503593	668.8131748	544.8433261	660.0355454	849.0862888	669.4187705	965.3340231	769.752282	585.5420093	-0.265839976	0.050137114	0.56385423
ENSECAG00000039506	ENSG00000113119	TMCO6	transmembrane and coiled-coil domains 6 [Source:HGNC Symbol;Acc:HGNC:28814]	508.8722822	450.8939306	560.0776069	558.4759759	421.5656443	670.1704482	364.6226406	404.3620695	401.8842232	456.7328119	501.3146663	0.286277743	0.050141551	0.56385423
ENSECAG00000036624	ENSG00000155008	APOOL	apolipoprotein O like [Source:HGNC Symbol;Acc:HGNC:24009]	3823.756752	2313.027306	3620.783402	2449.485815	3857.931027	2550.194919	3302.852171	3228.119538	3507.353221	2158.653139	3796.70946	0.14882279	0.0501444	0.56385423
ENSECAG00000010491	ENSG00000109736	MFSD10	major facilitator superfamily domain containing 10 [Source:HGNC Symbol;Acc:HGNC:16894]	395.3620189	418.2689523	281.7291785	346.289055	310.3955919	287.5778672	412.2190692	425.4461252	322.3192659	465.5918535	367.6847472	-0.296137063	0.050499871	0.564634761
ENSECAG00000021472	ENSG00000162384	CZIB	CXXC motif containing zinc binding protein [Source:HGNC Symbol;Acc:HGNC:26059]	1743.055908	1649.652748	2282.006346	2038.691936	2001.060943	2077.655076	1711.771557	1630.249312	1217.019092	1679.280554	2119.451505	0.267283965	0.050501849	0.564634761
ENSECAG00000021240	ENSG00000154447	SH3RF1	SH3 domain containing ring finger 1 [Source:HGNC Symbol;Acc:HGNC:17650]	277.0419986	216.6633173	225.3833428	307.2466615	228.9442663	238.170216	275.3793369	293.6707767	289.8437731	303.1760906	438.9540374	-0.324788213	0.050256997	0.564634761
ENSECAG00000004865	ENSG00000176020	AMIGO3	adhesion molecule with Ig like domain 3 [Source:HGNC Symbol;Acc:HGNC:24075]	105.8146522	86.99994208	125.0877553	168.0520414	151.8957152	160.8915821	157.2382016	242.4666413	137.208957	140.7603278	256.7314204	-0.433566383	0.050455816	0.564634761
ENSECAG00000015242	ENSG00000196531	NACA	nascent polypeptide associated complex subunit alpha [Source:HGNC Symbol;Acc:HGNC:7629]	35900.02565	43480.73067	45170.20265	44066.97974	42774.05353	44227.44899	33241.8557	33340.66918	36037.24246	43728.22938	34342.88922	0.190464987	0.05050527	0.564634761
ENSECAG00000015274	ENSG00000048544	MRPS10	mitochondrial ribosomal protein S10 [Source:HGNC Symbol;Acc:HGNC:14502]	5328.248716	6563.476399	7472.584731	6993.680914	6860.623135	7547.968866	4766.44235	4579.758113	5567.111351	7153.18393	5787.390316	0.238336264	0.050328403	0.564634761
ENSECAG00000022070	ENSG00000154217	PITPNC1	phosphatidylinositol transfer protein cytoplasmic 1 [Source:HGNC Symbol;Acc:HGNC:21045]	60.6029372	42.66343313	36.06133485	6.78998147	7.704855117	24.07039417	68.84483423	73.04119318	44.65380258	33.46749052	21.86671404	-0.784887726	0.050339221	0.564634761
ENSECAG00000005577	ENSG00000183840	GPR39	G protein-coupled receptor 39 [Source:HGNC Symbol;Acc:HGNC:4496]	32.70634706	22.58652342	23.665251	130.7071433	190.4199908	193.8300162	19.54853318	25.60206771	44.65380258	49.21689783	285.8870391	0.536990919	0.050655304	0.565845617
ENSECAG00000010053	ENSG00000123485	HJURP	Holliday junction recognition protein [Source:HGNC Symbol;Acc:HGNC:25444]	772.4469614	994.6435686	643.4694437	1357.996294	806.8084001	672.7041739	1178.861544	1420.914758	989.6906426	932.1680449	925.6908944	-0.403576134	0.050804057	0.56657386
ENSECAG00000018293	ENSG00000151065	DCP1B	decapping mRNA 1B [Source:HGNC Symbol;Acc:HGNC:24451]	304.9385888	312.0286384	325.6789304	388.7264392	288.3817201	349.6541469	348.4738523	452.5541969	475.7659693	334.6749052	422.7564714	-0.308581047	0.050788441	0.56657386
ENSECAG00000009015	ENSG00000104983	CCDC61	coiled-coil domain containing 61 [Source:HGNC Symbol;Acc:HGNC:33629]	77.91806211	41.82689523	45.07666856	27.15992588	41.82635635	63.34314255	33.14751278	39.90910555	21.92095763	29.5301387	33.20501021	0.70617151	0.050943022	0.566796976
ENSECAG00000023461	ENSG00000075415	SLC25A3	solute carrier family 25 member 3 [Source:HGNC Symbol;Acc:HGNC:10989]	35323.81677	42031.01048	44730.70513	68037.31183	58125.427	61018.44922	33973.65079	34379.05893	44229.9974	46854.48673	64559.44851	0.176504798	0.050870197	0.566796976
ENSECAG00000037138	ENSG00000136888	ATP6V1G1	ATPase H+ transporting V1 subunit G1 [Source:HGNC Symbol;Acc:HGNC:864]	6984.729	6866.303121	9496.527149	12894.17481	8884.798644	11864.1706	6044.746433	6833.493073	7561.106608	7746.739718	12477.79493	0.237822593	0.050949452	0.566796976
ENSECAG00000005556	ENSG00000184205	TSPYL2	TSPY like 2 [Source:HGNC Symbol;Acc:HGNC:24358]	64.45074273	22.58652342	13.52300057	22.06743978	14.30901665	30.40470842	91.79311231	65.51117327	90.11949248	21.65543504	30.77537532	-0.912277604	0.051008746	0.566991474
ENSECAG00000023976	ENSG00000188976	NOC2L	NOC2 like nucleolar associated transcriptional repressor [Source:HGNC Symbol;Acc:HGNC:24517]	2783.887306	2538.89254	2505.135855	2103.19676	2526.091785	1754.605049	3511.936482	3742.419898	2515.226916	2493.328044	2363.224873	-0.23608723	0.051169089	0.56747917
ENSECAG00000004215	ENSG00000174527	MYO1H	myosin IH [Source:HGNC Symbol;Acc:HGNC:13879]	25.97268737	14.22114438	25.91908442	11.88246757	1.100693588	10.13490281	6.799489801	3.765009958	8.930760516	4.921689783	1.619756596	1.390081712	0.051151878	0.56747917
ENSECAG00000019479	ENSG00000198818	SFT2D1	SFT2 domain containing 1 [Source:HGNC Symbol;Acc:HGNC:21102]	2607.850202	3070.930648	2793.626534	3028.331736	3066.532337	3091.145357	2127.390371	2323.011144	2581.801676	2837.846329	2891.265523	0.178888954	0.05117816	0.56747917
ENSECAG00000015533	ENSG00000066427	ATXN3	ataxin 3 [Source:HGNC Symbol;Acc:HGNC:7106]	580.0566846	759.5764174	593.8851083	546.5935084	500.8155826	599.2261285	615.353827	628.756663	759.9265312	772.7052959	541.8085812	-0.237742362	0.051259024	0.567911461
ENSECAG00000016196	ENSG00000162896	PIGR	polymeric immunoglobulin receptor [Source:HGNC Symbol;Acc:HGNC:8968]	29.82049291	28.44228876	13.52300057	74.68979617	24.21525894	38.00588553	6.799489801	11.29502987	17.86152103	24.60844891	16.19756596	0.880614077	0.051421855	0.568786114
ENSECAG00000000074	ENSG00000176845	METRNL	meteorin like, glial cell differentiation regulator [Source:HGNC Symbol;Acc:HGNC:27584]	72.14635381	91.1826316	130.7223388	140.8921155	241.0518958	212.832959	90.94317608	73.04119318	77.12929537	124.0265825	159.5460247	0.46250764	0.05141441	0.568786114
ENSECAG00000013441	ENSG00000184831	APOO	apolipoprotein O [Source:HGNC Symbol;Acc:HGNC:28727]	2282.710634	2029.440957	2932.23729	2965.524407	3009.29627	2916.318283	2299.077489	2103.134562	2538.771649	2163.574829	3286.486132	0.188685327	0.051465921	0.568809582
ENSECAG00000036915	NA	NA	LncRNA	22.12488183	11.71153066	10.14225043	49.22736566	15.40971023	13.93549136	28.89783165	29.36707767	46.27757722	42.32653213	25.10622723	-0.951730105	0.051813748	0.57051543
ENSECAG00000016625	ENSG00000186472	PCLO	piccolo presynaptic cytomatrix protein [Source:HGNC Symbol;Acc:HGNC:13406]	77.91806211	128.8268373	127.3415887	130.7071433	125.4790691	129.2200108	103.6922195	141.5643744	164.8131259	178.1651701	171.6941991	-0.39878332	0.051797018	0.57051543
ENSECAG00000018719	ENSG00000114124	GRK7	G protein-coupled receptor kinase 7 [Source:HGNC Symbol;Acc:HGNC:17031]	10.58146522	7.528841141	7.888416998	25.46243051	26.41664612	40.53961123	2.549808675	1.506003983	13.80208443	6.890365696	21.86671404	1.170188721	0.051872688	0.57051543
ENSECAG00000015350	ENSG00000163283	ALPP	alkaline phosphatase, placental [Source:HGNC Symbol;Acc:HGNC:439]	2708.855098	1121.79733	1894.346996	2602.260398	3542.031967	2210.675675	3925.855424	3183.69242	2584.237338	3819.231272	2788.410979	-0.454517965	0.051855457	0.57051543
ENSECAG00000008317	ENSG00000196712	NF1	neurofibromin 1 [Source:HGNC Symbol;Acc:HGNC:7765]	135.6351452	195.7498697	199.4642584	252.9268098	246.5553638	136.8211879	293.2279976	258.2796831	255.7445057	369.1267337	153.0669983	-0.493578934	0.051844844	0.57051543
ENSECAG00000000464	ENSG00000196313	POM121	POM121 transmembrane nucleoporin [Source:HGNC Symbol;Acc:HGNC:19702]	266.4605334	267.6921295	208.4795921	232.5568654	304.8921239	198.8974676	314.4764033	336.5918902	291.4675478	333.6905673	273.7388647	-0.320036222	0.051872455	0.57051543
ENSECAG00000022203	ENSG00000115641	FHL2	four and a half LIM domains 2 [Source:HGNC Symbol;Acc:HGNC:3703]	318.4059081	444.2016273	331.3135139	261.4142866	254.2602189	249.5719817	147.8889032	296.6827847	273.6060267	273.6459519	76.12855999	0.477078318	0.051921675	0.570591441
ENSECAG00000007665	ENSG00000066027	PPP2R5A	protein phosphatase 2 regulatory subunit B'alpha [Source:HGNC Symbol;Acc:HGNC:9309]	177.9610061	130.4999131	135.2300057	125.6146572	64.9409217	95.01471383	212.4840563	158.1304182	121.7830979	168.3217906	139.2990672	-0.463146651	0.052101382	0.572102711
ENSECAG00000008013	ENSG00000197696	NMB	neuromedin B [Source:HGNC Symbol;Acc:HGNC:7842]	243.3737002	335.4516997	502.6048545	826.680244	723.1556874	1056.563618	236.2822706	270.327715	339.3688996	474.4508951	1580.882437	0.311925905	0.052513249	0.573225456
ENSECAG00000012152	ENSG00000101938	CHRDL1	chordin like 1 [Source:HGNC Symbol;Acc:HGNC:29861]	4.80975692	28.44228876	23.665251	20.36994441	0	7.601177106	8.499362251	85.08922505	33.28738011	12.79639344	23.48647064	-1.568695668	0.052541792	0.573225456
ENSECAG00000021813	ENSG00000176092	CRYBG2	crystallin beta-gamma domain containing 2 [Source:HGNC Symbol;Acc:HGNC:17295]	176.9990547	167.3075809	169.0375071	78.08478691	118.8749075	103.8827538	113.0415179	134.7873565	148.5753795	68.90365696	84.22734297	0.419715581	0.05228921	0.573225456
ENSECAG00000011055	ENSG00000179119	SPTY2D1	SPT2 chromatin protein domain containing 1 [Source:HGNC Symbol;Acc:HGNC:26818]	295.3190749	263.5094399	349.3441814	283.4817264	280.676865	316.7157128	314.4764033	494.7223085	427.8646175	342.5496089	340.1488851	-0.327096975	0.052277076	0.573225456
ENSECAG00000023300	ENSG00000144747	TMF1	TATA element modulatory factor 1 [Source:HGNC Symbol;Acc:HGNC:11870]	1006.201148	817.2975328	977.0367911	1410.61865	970.8117448	1292.200108	1049.671238	1249.983306	1465.456612	1296.373089	1299.854668	-0.283175407	0.052373203	0.573225456
ENSECAG00000011523	ENSG00000169981	ZNF35	zinc finger protein 35 [Source:HGNC Symbol;Acc:HGNC:13099]	265.498582	344.6536167	169.0375071	203.6994441	169.5068126	268.5749244	244.7816328	292.1647727	279.289238	310.0664563	212.188114	-0.338631565	0.052452271	0.573225456
ENSECAG00000032877	ENSG00000170296	GABARAP	GABA type A receptor-associated protein [Source:HGNC Symbol;Acc:HGNC:4067]	4105.608507	3095.190247	3909.274081	3973.836655	4344.437593	4458.090373	3059.77041	2877.22061	3509.788883	3214.847766	5846.511432	0.227716058	0.05233657	0.573225456
ENSECAG00000037271	ENSG00000148450	MSRB2	methionine sulfoxide reductase B2 [Source:HGNC Symbol;Acc:HGNC:17061]	227.0205266	214.9902415	236.65251	135.7996294	203.6283138	248.3051188	90.94317608	165.6604381	174.5557737	138.7916519	257.5412987	0.48411557	0.052529946	0.573225456
ENSECAG00000026874	NA	LOC100070523	MOB-like protein phocein	33791.42822	42114.66427	41914.54026	32267.68944	35860.5971	39014.30836	31168.01131	30135.1397	30427.91297	36784.70944	29627.77777	0.20881848	0.052588322	0.57327189
ENSECAG00000005945	ENSG00000096070	BRPF3	bromodomain and PHD finger containing 3 [Source:HGNC Symbol;Acc:HGNC:14256]	128.9014855	95.36532112	80.0110867	67.8998147	102.3645037	59.542554	132.5900511	116.7153087	123.4068726	144.6976796	95.56563914	-0.447464201	0.052799628	0.574223331
ENSECAG00000006745	ENSG00000100097	LGALS1	galectin 1 [Source:HGNC Symbol;Acc:HGNC:6561]	17065.9795	12063.71312	15362.12865	21451.24896	27669.23542	28314.38472	13174.86142	11470.47934	14871.34003	18360.8559	32093.85718	0.259568711	0.052802632	0.574223331
ENSECAG00000035743	ENSG00000153485	TMEM251	transmembrane protein 251 [Source:HGNC Symbol;Acc:HGNC:20218]	463.6605671	456.7496959	601.7735253	361.5665133	429.2704994	361.0559125	431.7676023	361.440956	386.4583642	360.2676921	374.1637736	0.272567033	0.052762222	0.574223331
ENSECAG00000001599	ENSG00000112306	RPS12	Ribosomal protein S12	12328.36894	14974.02849	17967.56009	13883.81461	14689.85663	17324.34949	10172.88668	10928.3179	10125.04676	15269.05038	15807.20462	0.276349864	0.052905135	0.574484424
ENSECAG00000013935	ENSG00000132938	MTUS2	microtubule associated scaffold protein 2 [Source:HGNC Symbol;Acc:HGNC:20595]	910.9679607	1064.912753	833.9183684	772.3603922	842.030595	641.0326026	628.9528066	734.9299438	886.5809531	674.2715003	535.3295548	0.280994013	0.052911367	0.574484424
ENSECAG00000021413	ENSG00000205336	ADGRG1	adhesion G protein-coupled receptor G1 [Source:HGNC Symbol;Acc:HGNC:4512]	67.33659689	21.74998552	27.04600114	50.92486103	49.53121147	86.14667387	29.74776788	22.59005975	36.53492938	12.79639344	114.19284	0.839223828	0.053182687	0.574876535
ENSECAG00000014997	NA	NA	Protein coding gene	510.7961849	452.5670064	714.4651967	342.8940642	599.8780056	779.1206534	412.2190692	365.9589679	375.0919417	481.3412608	596.0704272	0.403704356	0.05305029	0.574876535
ENSECAG00000023565	ENSG00000120533	ENY2	ENY2 transcription and export complex 2 subunit [Source:HGNC Symbol;Acc:HGNC:24449]	2896.435617	3312.690102	3641.067903	3361.040828	3028.008061	3511.743823	2712.146494	2779.330351	2636.198127	3044.5573	3061.339966	0.185718423	0.053100921	0.574876535
ENSECAG00000014150	ENSG00000169398	PTK2	protein tyrosine kinase 2 [Source:HGNC Symbol;Acc:HGNC:9611]	694.5288993	685.1245439	495.8433542	629.7707814	679.1279439	594.1586771	948.5288272	827.5491887	904.4424741	635.8823199	628.4655591	-0.29291628	0.053035627	0.574876535
ENSECAG00000013105	ENSG00000124532	MRS2	magnesium transporter MRS2 [Source:HGNC Symbol;Acc:HGNC:13785]	474.2420323	709.3841431	507.1125213	534.7110408	497.5135019	609.3610313	849.9362251	872.7293082	647.0741938	554.1822696	479.4479523	-0.333946799	0.053201721	0.574876535
ENSECAG00000022323	ENSG00000131470	PSMC3IP	PSMC3 interacting protein [Source:HGNC Symbol;Acc:HGNC:17928]	230.8683322	235.9036891	238.9063434	342.8940642	289.4824137	298.9796328	191.2356506	177.70847	243.5661959	217.5386884	286.6969174	0.281375262	0.053228682	0.574876535
ENSECAG00000018963	ENSG00000158270	COLEC12	collectin subfamily member 12 [Source:HGNC Symbol;Acc:HGNC:16016]	13.46731938	0	15.776834	11.88246757	4.402774353	2.533725702	12.74904338	32.37908564	60.89154897	18.70242117	6.479026382	-1.548553375	0.053244224	0.574876535
ENSECAG00000015967	ENSG00000105011	ASF1B	anti-silencing function 1B histone chaperone [Source:HGNC Symbol;Acc:HGNC:20996]	860.9464887	613.1822841	685.1653622	538.1060315	496.4128083	596.6924028	849.0862888	977.3965851	882.5215165	581.7437323	785.5819488	-0.282661406	0.053456242	0.57670652
ENSECAG00000003934	ENSG00000125352	RNF113A	ring finger protein 113A [Source:HGNC Symbol;Acc:HGNC:12974]	856.1367318	503.5958186	854.2028693	439.6513002	778.1903668	698.0414309	620.4534443	594.8715733	744.5006721	490.2003024	680.2977701	0.284366725	0.053627351	0.578092615
ENSECAG00000015596	NA	NA	Protein coding gene	892.6908844	870.8359587	774.1917826	799.5203181	815.6139488	885.5371329	724.9956	588.0945554	743.6887848	800.2667587	653.5717863	0.223740944	0.053845036	0.57814136
ENSECAG00000038285	ENSG00000198832	SELENOM	selenoprotein M [Source:HGNC Symbol;Acc:HGNC:30397]	378.0468939	215.8267794	418.0861009	376.8439716	418.2635635	573.8888715	339.97449	202.5575357	356.4185333	234.2724337	558.8160255	0.404274494	0.053832417	0.57814136
ENSECAG00000004311	ENSG00000105193	RPS16	ribosomal protein S16 [Source:HGNC Symbol;Acc:HGNC:10396]	22070.0506	23930.0033	30422.24361	19478.75934	25940.04579	27197.01169	19387.04529	19904.85465	17692.64847	23275.65532	24328.74407	0.267665286	0.053827271	0.57814136
ENSECAG00000016585	ENSG00000213246	SUPT4H1	SPT4 homolog, DSIF elongation factor subunit [Source:HGNC Symbol;Acc:HGNC:11467]	2555.904827	2666.046302	2234.675844	1819.715034	2381.900925	2313.291566	1840.961864	1806.451778	1679.794864	2191.136291	2140.508341	0.258891836	0.053731	0.57814136
ENSECAG00000031120	NA	LOC102148608	Neuroblastoma breakpoint family member 3	51.94537474	30.95190247	41.69591842	0	1.100693588	0	82.44381383	62.4991653	34.91115474	6.890365696	4.859269787	-1.036372109	0.053757059	0.57814136
ENSECAG00000030157	ENSG00000148450	MSRB2	methionine sulfoxide reductase B2 [Source:HGNC Symbol;Acc:HGNC:17061]	227.982478	215.8267794	236.65251	135.7996294	203.6283138	247.038256	90.94317608	165.6604381	174.5557737	139.7759898	257.5412987	0.48159655	0.053939215	0.578694374
ENSECAG00000025018	ENSG00000005889	ZFX	zinc finger protein X-linked [Source:HGNC Symbol;Acc:HGNC:12869]	330.9112761	280.240198	385.4055162	514.3410964	434.7739673	363.5896382	554.1584187	527.8543961	626.7770108	427.2026732	404.1292706	-0.372281036	0.05406745	0.578972569
ENSECAG00000031861	ENSG00000198932	GPRASP1	G protein-coupled receptor associated sorting protein 1 [Source:HGNC Symbol;Acc:HGNC:24834]	362.6556718	327.9228586	323.4250969	254.6243051	5.503467941	165.9590335	674.8493627	874.2353122	634.0839966	311.0507943	106.9039353	-1.353822091	0.054975574	0.578972569
ENSECAG00000016036	ENSG00000186153	WWOX	WW domain containing oxidoreductase [Source:HGNC Symbol;Acc:HGNC:12799]	58.67903443	61.90380494	69.86883627	91.66474985	82.55201911	79.81235961	64.59515311	65.51117327	42.21814062	17.71808322	85.03722127	0.646192431	0.054736159	0.578972569
ENSECAG00000019657	ENSG00000167515	TRAPPC2L	trafficking protein particle complex 2 like [Source:HGNC Symbol;Acc:HGNC:30887]	1436.193416	1665.546968	1899.98158	1704.285349	1765.512515	1748.270734	1372.647003	1432.96279	1312.009909	1491.272004	1866.769476	0.209653227	0.054192532	0.578972569
ENSECAG00000039732	NA	NA	LncRNA	10.58146522	5.855765332	32.68058471	3.394990735	14.30901665	17.73607991	12.74904338	3.012007966	4.059436598	3.937351826	8.908661276	1.3821641	0.054907187	0.578972569
ENSECAG00000008976	ENSG00000159658	EFCAB14	EF-hand calcium binding domain 14 [Source:HGNC Symbol;Acc:HGNC:29051]	612.7630317	779.6533271	718.9728636	938.7149383	816.7146424	932.4110584	846.5364802	948.7825094	734.7580243	911.4969478	1057.701057	-0.224982857	0.055057824	0.578972569
ENSECAG00000017370	ENSG00000131238	PPT1	palmitoyl-protein thioesterase 1 [Source:HGNC Symbol;Acc:HGNC:9325]	1293.824612	1257.316471	1007.463542	1352.903808	1181.04422	1830.61682	906.8819522	813.9951529	850.0460237	1195.970617	1497.464973	0.285248111	0.055586688	0.578972569
ENSECAG00000021646	ENSG00000137460	FHDC1	FH2 domain containing 1 [Source:HGNC Symbol;Acc:HGNC:29363]	7.695611073	20.07690971	38.31516828	25.46243051	28.61803329	8.868039957	4.249681125	3.012007966	5.683211238	11.81205548	52.64208936	1.302562431	0.054479223	0.578972569
ENSECAG00000023479	ENSG00000122591	FAM126A	family with sequence similarity 126 member A [Source:HGNC Symbol;Acc:HGNC:24587]	1332.302667	1274.883767	1426.67656	1468.333493	1197.554624	1388.481685	1424.493113	1755.247642	2058.946243	1713.732382	1116.012294	-0.288509171	0.05527939	0.578972569
ENSECAG00000028810	NA	NA	Protein coding gene	3311.036664	3692.478311	4178.607176	4055.316433	3739.056119	4384.612327	3010.474109	2918.635719	3347.411419	3572.162444	4158.725059	0.188822357	0.054702911	0.578972569
ENSECAG00000024343	ENSG00000168765	GSTM4	glutathione S-transferase mu 4 [Source:HGNC Symbol;Acc:HGNC:4636]	1733.436394	1678.931575	1533.733648	1230.684141	1662.047318	2075.12135	1704.122131	2155.0917	1828.370244	2331.896619	1832.754588	-0.286723572	0.054919012	0.578972569
ENSECAG00000009311	ENSG00000169247	SH3TC2	SH3 domain and tetratricopeptide repeats 2 [Source:HGNC Symbol;Acc:HGNC:29427]	218.3629642	213.3171657	136.3569224	266.5067727	298.2879624	202.6980562	167.4374363	180.720478	147.7634922	158.478411	191.9411566	0.40197858	0.055092702	0.578972569
ENSECAG00000017794	ENSG00000125347	IRF1	interferon regulatory factor 1 [Source:HGNC Symbol;Acc:HGNC:6116]	74.07025657	65.24995656	48.4574187	56.01734713	23.11456535	40.53961123	69.69477046	57.98115335	72.25797145	79.73137448	85.84709956	-0.619411056	0.055049242	0.578972569
ENSECAG00000014356	ENSG00000115207	GTF3C2	general transcription factor IIIC subunit 2 [Source:HGNC Symbol;Acc:HGNC:4665]	3783.354794	3903.285863	3540.772316	3534.185355	3251.448859	3108.881436	3887.608293	4249.190238	3716.008262	4085.00252	3325.360291	-0.155761197	0.054629106	0.578972569
ENSECAG00000006658	ENSG00000134285	FKBP11	FKBP prolyl isomerase 11 [Source:HGNC Symbol;Acc:HGNC:18624]	2358.704794	2210.133144	3448.365145	3053.794166	3567.347919	4359.27507	2214.933803	1875.727961	2235.125791	3211.894752	3259.760149	0.291444737	0.054426035	0.578972569
ENSECAG00000004824	ENSG00000169021	UQCRFS1	ubiquinol-cytochrome c reductase, Rieske iron-sulfur polypeptide 1 [Source:HGNC Symbol;Acc:HGNC:12587]	17788.40499	20409.01526	19680.47349	20412.3818	24324.22761	25330.92271	15980.5009	13690.32921	7682.889706	20543.13315	23238.64788	0.379830638	0.054580732	0.578972569
ENSECAG00000006989	ENSG00000178980	SELENOW	selenoprotein W [Source:HGNC Symbol;Acc:HGNC:10752]	4495.198818	5997.976776	5157.8978	4561.170053	4003.22258	5524.788893	4094.142796	3373.448922	3751.731304	4703.166757	4080.166864	0.224777833	0.05531594	0.578972569
ENSECAG00000014214	ENSG00000155115	GTF3C6	general transcription factor IIIC subunit 6 [Source:HGNC Symbol;Acc:HGNC:20872]	309.7483457	270.2017432	358.3595151	281.784231	230.0449599	239.4370788	265.1801022	254.5146731	267.1109282	220.4917023	136.8694323	0.322797931	0.055281102	0.578972569
ENSECAG00000014193	ENSG00000151418	ATP6V1G3	ATPase H+ transporting V1 subunit G3 [Source:HGNC Symbol;Acc:HGNC:18265]	235.6780891	82.81725255	75.50341984	30.55491662	30.81942047	44.34019979	91.79311231	30.12007966	30.03983083	26.57712483	46.16306297	0.859954057	0.055365933	0.578972569
ENSECAG00000009616	ENSG00000136153	LMO7	LIM domain 7 [Source:HGNC Symbol;Acc:HGNC:6646]	198.1619851	158.9422019	99.16867084	134.102134	44.02774353	95.01471383	192.9355231	201.0515317	180.238985	114.183203	171.6941991	-0.589435362	0.055461231	0.578972569
ENSECAG00000042959	NA	NA	LncRNA	62.52683996	114.6056929	72.1226697	69.59731007	68.24300247	63.34314255	84.14368628	103.9142748	77.12929537	131.9012862	70.45941191	-0.450126134	0.055388048	0.578972569
ENSECAG00000009175	ENSG00000204681	GABBR1	gamma-aminobutyric acid type B receptor subunit 1 [Source:HGNC Symbol;Acc:HGNC:4070]	28.85854152	14.22114438	14.64991728	3.394990735	4.402774353	8.868039957	32.29757655	36.1440956	15.42585907	22.639773	8.098782978	-0.966113225	0.054547502	0.578972569
ENSECAG00000016128	ENSG00000231500	RPS18	ribosomal protein S18 [Source:HGNC Symbol;Acc:HGNC:10401]	37433.37616	44829.22977	53900.42643	45908.76222	44731.08673	49336.70687	33622.62713	34233.72954	32938.26856	46390.86356	45279.48575	0.237892783	0.054656985	0.578972569
ENSECAG00000031664	ENSG00000137288	UQCC2	ubiquinol-cytochrome c reductase complex assembly factor 2 [Source:HGNC Symbol;Acc:HGNC:21237]	1724.778832	1724.104621	2383.42885	2167.701584	2286.140583	2405.772554	1591.93055	1512.781001	1463.02095	2074.000075	2406.148423	0.242247992	0.054390211	0.578972569
ENSECAG00000011304	ENSG00000096060	FKBP5	FKBP prolyl isomerase 5 [Source:HGNC Symbol;Acc:HGNC:3721]	121.2058744	108.7499276	147.6260895	69.59731007	15.40971023	45.60706264	198.0351404	292.1647727	185.9221962	64.96630513	27.53586212	-0.743733801	0.055225068	0.578972569
ENSECAG00000000501	ENSG00000124602	UNC5CL	unc-5 family C-terminal like [Source:HGNC Symbol;Acc:HGNC:21203]	55.79318028	72.7787977	69.86883627	171.4470321	147.4929408	159.6247192	38.24713013	80.5712131	49.5251265	65.95064309	175.7435906	0.481715173	0.054484724	0.578972569
ENSECAG00000008605	ENSG00000108799	EZH1	enhancer of zeste 1 polycomb repressive complex 2 subunit [Source:HGNC Symbol;Acc:HGNC:3526]	103.8907495	60.23072913	31.55366799	71.29480544	62.73953453	96.28157668	129.1903062	97.13725691	99.050253	103.3554854	93.13600424	-0.601212395	0.054094388	0.578972569
ENSECAG00000037184	ENSG00000037042	TUBG2	tubulin gamma 2 [Source:HGNC Symbol;Acc:HGNC:12419]	1073.537745	1116.778103	1006.336626	1096.582007	970.8117448	894.4051728	1281.703827	1170.165095	1003.492727	1210.735687	1286.896615	-0.226613304	0.055167638	0.578972569
ENSECAG00000040193	ENSG00000108587	GOSR1	golgi SNAP receptor complex member 1 [Source:HGNC Symbol;Acc:HGNC:4430]	2296.177954	2182.527393	2723.757698	3067.374129	2837.58807	3207.696739	2146.088968	1895.306013	2254.611087	2643.931751	2768.9739	0.19578811	0.054441927	0.578972569
ENSECAG00000016219	ENSG00000107104	KANK1	KN motif and ankyrin repeat domains 1 [Source:HGNC Symbol;Acc:HGNC:19309]	168.3414922	259.3267504	184.8143411	329.3141013	266.3678483	190.0294277	236.2822706	298.9417907	276.853576	301.2074147	312.6130229	-0.366809424	0.054760314	0.578972569
ENSECAG00000018628	ENSG00000100991	TRPC4AP	transient receptor potential cation channel subfamily C member 4 associated protein [Source:HGNC Symbol;Acc:HGNC:16181]	1943.141796	1477.32594	1522.464481	1965.699636	1732.491708	1573.443661	2059.395473	2515.026652	2380.453621	1676.32754	2004.448787	-0.263133107	0.054633606	0.578972569
ENSECAG00000008168	ENSG00000070367	EXOC5	exocyst complex component 5 [Source:HGNC Symbol;Acc:HGNC:10696]	1075.461647	930.2301499	1095.363046	1203.524216	991.724923	839.9300702	1242.606761	1363.686607	1426.486021	1193.017603	969.4243224	-0.260048238	0.054657568	0.578972569
ENSECAG00000005075	ENSG00000153485	TMEM251	transmembrane protein 251 [Source:HGNC Symbol;Acc:HGNC:20218]	485.785449	485.1919847	656.9924443	393.8189253	458.9892263	378.7919925	463.2152427	393.0670396	406.7555471	388.8134928	391.9810961	0.272829242	0.055451419	0.578972569
ENSECAG00000001963	ENSG00000140682	TGFB1I1	transforming growth factor beta 1 induced transcript 1 [Source:HGNC Symbol;Acc:HGNC:11767]	32.70634706	26.76921295	38.31516828	32.25241198	9.906242294	25.33725702	68.84483423	75.30019916	43.84191526	23.62411096	39.68403659	-0.788795393	0.055305294	0.578972569
ENSECAG00000012442	ENSG00000148288	GBGT1	globoside alpha-1,3-N-acetylgalactosaminyltransferase 1 (FORS blood group) [Source:HGNC Symbol;Acc:HGNC:20460]	505.0244766	624.0572768	580.3621077	772.3603922	510.7218249	800.6573218	631.5026152	674.6897844	802.9565591	664.4281207	842.2734297	-0.268880117	0.054966417	0.578972569
ENSECAG00000011125	ENSG00000153207	AHCTF1	AT-hook containing transcription factor 1 [Source:HGNC Symbol;Acc:HGNC:24618]	1667.061749	1651.325824	1595.714067	1303.676442	1266.89832	1289.666382	2199.63495	2033.105377	2064.629454	1759.011928	847.1326995	-0.261232605	0.05557292	0.578972569
ENSECAG00000020508	ENSG00000071242	RPS6KA2	ribosomal protein S6 kinase A2 [Source:HGNC Symbol;Acc:HGNC:10431]	13.46731938	7.528841141	16.90375071	15.27745831	5.503467941	12.66862851	14.44891583	44.4271175	47.90135186	20.67109709	7.28890468	-1.138324694	0.055587515	0.578972569
ENSECAG00000002977	ENSG00000269743	SLC25A53	solute carrier family 25 member 53 [Source:HGNC Symbol;Acc:HGNC:31894]	21.16293045	15.89422019	5.63458357	3.394990735	0	7.601177106	28.04789543	36.1440956	22.73284495	5.906027739	5.669148084	-1.317616997	0.054491173	0.578972569
ENSECAG00000000933	ENSG00000116898	MRPS15	mitochondrial ribosomal protein S15 [Source:HGNC Symbol;Acc:HGNC:14504]	5700.523902	6448.034169	7400.462061	6044.781004	7097.272257	7523.898472	5510.136547	5197.219746	5351.961211	6524.191976	6232.82338	0.208010704	0.056898088	0.580833172
ENSECAG00000022255	ENSG00000159023	EPB41	erythrocyte membrane protein band 4.1 [Source:HGNC Symbol;Acc:HGNC:3377]	449.2312964	545.4227138	545.4276896	665.4181841	565.7565043	661.3024082	555.008355	705.5628661	679.5496865	631.9449681	695.6854578	-0.234566086	0.056824512	0.580833172
ENSECAG00000004636	ENSG00000076053	RBM7	RNA binding motif protein 7 [Source:HGNC Symbol;Acc:HGNC:9904]	1410.220729	1709.883477	1540.495148	1916.47227	2112.230996	2185.338418	1234.107399	1350.132571	1742.310188	1583.799772	1593.84049	0.229530485	0.056850209	0.580833172
ENSECAG00000010871	ENSG00000171204	TMEM126B	transmembrane protein 126B [Source:HGNC Symbol;Acc:HGNC:30883]	2029.71742	2583.229049	2756.438283	2865.37218	2211.293419	2475.450011	1942.954211	2009.762315	2064.629454	2313.194198	2027.125379	0.208137029	0.056927418	0.580833172
ENSECAG00000023602	ENSG00000173064	HECTD4	HECT domain E3 ubiquitin protein ligase 4 [Source:HGNC Symbol;Acc:HGNC:26611]	257.8029709	198.2594834	187.0681745	174.8420229	180.5137485	133.0205994	288.1283803	220.6295835	211.9025904	241.1627994	294.7957004	-0.371295155	0.056634588	0.580833172
ENSECAG00000008456	ENSG00000141424	SLC39A6	solute carrier family 39 member 6 [Source:HGNC Symbol;Acc:HGNC:18607]	585.8283929	593.9419123	561.2045236	504.1561242	496.4128083	393.9943467	562.657781	673.9367825	874.4026433	627.0232783	490.7862485	-0.297639344	0.056256054	0.580833172
ENSECAG00000016129	ENSG00000173210	ABLIM3	actin binding LIM protein family member 3 [Source:HGNC Symbol;Acc:HGNC:29132]	58.67903443	61.90380494	93.53408727	61.10983323	88.05548705	77.27863391	48.44636483	26.3550697	38.15870402	55.12292557	105.2841787	0.59920721	0.056729005	0.580833172
ENSECAG00000017697	ENSG00000249751	ECSCR	endothelial cell surface expressed chemotaxis and apoptosis regulator [Source:HGNC Symbol;Acc:HGNC:35454]	5.771708304	13.38460647	22.53833428	78.08478691	7.704855117	55.74196545	33.997449	14.30703784	12.99019711	68.90365696	80.98782978	-1.004323624	0.056294819	0.580833172
ENSECAG00000001334	ENSG00000114405	C3orf14	chromosome 3 open reading frame 14 [Source:HGNC Symbol;Acc:HGNC:25024]	515.6059419	670.9033995	704.3229463	709.5530636	656.0133786	945.0796869	432.6175386	484.1802806	512.3008987	699.8642871	677.0582569	0.248430853	0.056027336	0.580833172
ENSECAG00000009651	ENSG00000163946	TASOR	transcription activation suppressor [Source:HGNC Symbol;Acc:HGNC:30314]	938.8645509	977.0762726	1034.509544	1030.379688	978.5165999	1000.821652	1348.848789	1163.388077	1320.940669	1060.131979	953.2267565	-0.225702369	0.056544738	0.580833172
ENSECAG00000020965	ENSG00000187118	CMC1	C-X9-C motif containing 1 [Source:HGNC Symbol;Acc:HGNC:28783]	891.728933	1111.758875	1459.357145	1052.447128	1237.179593	1250.393634	877.1341843	908.8734038	820.0061928	1086.709104	1145.977791	0.280192036	0.056161445	0.580833172
ENSECAG00000019032	ENSG00000189079	ARID2	AT-rich interaction domain 2 [Source:HGNC Symbol;Acc:HGNC:18037]	675.2898716	666.72071	775.3186993	830.0752347	596.5759248	558.6865173	890.7331639	880.2593281	883.3334038	862.28005	570.9641999	-0.278617272	0.05593381	0.580833172
ENSECAG00000021591	ENSG00000135454	B4GALNT1	beta-1,4-N-acetyl-galactosaminyltransferase 1 [Source:HGNC Symbol;Acc:HGNC:4117]	124.0917285	71.9422598	140.8645893	79.78228228	74.847164	49.40765119	130.0402424	178.461472	108.7929008	126.9795964	109.3335702	-0.4812652	0.05611781	0.580833172
ENSECAG00000024236	ENSG00000104356	POP1	POP1 homolog, ribonuclease P/MRP subunit [Source:HGNC Symbol;Acc:HGNC:30129]	399.2098244	650.8264898	653.6116942	575.4509296	669.2217016	528.2818089	764.9426026	809.4771409	682.7972358	755.9715506	574.2037131	-0.322772235	0.056149716	0.580833172
ENSECAG00000007824	ENSG00000125743	SNRPD2	small nuclear ribonucleoprotein D2 polypeptide [Source:HGNC Symbol;Acc:HGNC:11159]	8710.469783	8365.379046	10061.11242	6362.212638	7031.230641	7953.364979	6867.484699	7193.428025	6517.019515	7100.029681	7099.393158	0.23073501	0.056332736	0.580833172
ENSECAG00000043602	NA	NA	LncRNA	12.50536799	0.836537905	16.90375071	27.15992588	30.81942047	2.533725702	1.69987245	9.78902589	6.495098557	2.95301387	13.76793106	1.507259326	0.056873777	0.580833172
ENSECAG00000015579	ENSG00000096092	TMEM14A	transmembrane protein 14A [Source:HGNC Symbol;Acc:HGNC:21076]	1280.357292	1286.595297	1608.110151	1784.067631	1073.176248	1573.443661	1039.472003	858.4222704	1181.29605	1246.171853	1371.933836	0.293792753	0.056881535	0.580833172
ENSECAG00000036214	NA	NA	Protein coding gene	8139.070661	10475.96418	11300.72081	12485.07843	10222.14135	9083.406642	7321.350643	7082.736733	7788.435057	9793.17833	10550.28459	0.253471986	0.056442624	0.580833172
ENSECAG00000015498	ENSG00000136436	CALCOCO2	calcium binding and coiled-coil domain 2 [Source:HGNC Symbol;Acc:HGNC:29912]	13100.8159	15155.55722	17334.2329	27974.72366	23584.56151	24907.79051	12164.28725	13681.29318	17750.29247	17842.1098	26353.43981	0.189710196	0.056128244	0.580833172
ENSECAG00000012485	ENSG00000101290	CDS2	CDP-diacylglycerol synthase 2 [Source:HGNC Symbol;Acc:HGNC:1801]	869.6040512	946.960908	1408.645893	4960.081464	3905.260851	3996.952295	721.5958551	1308.717461	1765.85492	1614.314249	5426.994473	0.319665287	0.056072692	0.580833172
ENSECAG00000020421	ENSG00000025772	TOMM34	translocase of outer mitochondrial membrane 34 [Source:HGNC Symbol;Acc:HGNC:15746]	242.4117488	282.7498118	298.6329292	244.4393329	302.6907367	286.3110043	328.0753829	359.934952	372.6562797	308.0977804	325.5710757	-0.265455477	0.056179246	0.580833172
ENSECAG00000006609	ENSG00000184916	JAG2	jagged canonical Notch ligand 2 [Source:HGNC Symbol;Acc:HGNC:6189]	21.16293045	43.49997104	15.776834	3.394990735	6.604161529	3.800588553	16.14878828	28.61407568	23.54473227	34.45182848	17.81732255	-1.105458373	0.055946395	0.580833172
ENSECAG00000023277	ENSG00000175854	SWI5	SWI5 homologous recombination repair protein [Source:HGNC Symbol;Acc:HGNC:31412]	541.5786292	619.8745873	650.230944	582.2409111	554.7495684	661.3024082	458.9655615	460.8372188	478.2016313	552.2135936	583.9222527	0.227421406	0.056393141	0.580833172
ENSECAG00000009477	ENSG00000070047	PHRF1	PHD and ring finger domains 1 [Source:HGNC Symbol;Acc:HGNC:24351]	598.3337609	701.0187641	595.012025	432.8613187	486.506566	416.797878	657.8506382	774.8390493	715.2727286	570.9160148	479.4479523	-0.239047164	0.056655317	0.580833172
ENSECAG00000008321	ENSG00000189007	ADAT2	adenosine deaminase tRNA specific 2 [Source:HGNC Symbol;Acc:HGNC:21172]	411.7151924	416.5958765	393.2939332	383.6339531	361.0274969	319.2494385	311.0766584	320.0258464	294.715097	351.4086505	310.1833881	0.244383134	0.056548202	0.580833172
ENSECAG00000036306	ENSG00000068654	POLR1A	RNA polymerase I subunit A [Source:HGNC Symbol;Acc:HGNC:17264]	573.3230249	690.1437713	531.904689	398.9114114	485.4058724	485.2084719	560.9579085	795.9231051	840.3033758	630.9606302	423.5663497	-0.317146793	0.05657557	0.580833172
ENSECAG00000003626	ENSG00000166707	ZCCHC18	zinc finger CCHC-type containing 18 [Source:HGNC Symbol;Acc:HGNC:32459]	29.82049291	8.365379046	9.015333713	3.394990735	2.201387176	0	75.64432403	96.38425492	37.3468167	0	0	-1.431086894	0.056965424	0.580833172
ENSECAG00000025933	ENSG00000200913	SNORD46	small nucleolar RNA, C/D box 46 [Source:HGNC Symbol;Acc:HGNC:10186]	5.771708304	5.019227428	2.253833428	3.394990735	7.704855117	1.266862851	12.74904338	12.04803187	5.683211238	16.73374526	9.718539573	-1.407147564	0.056587267	0.580833172
ENSECAG00000012176	ENSG00000129515	SNX6	sorting nexin 6 [Source:HGNC Symbol;Acc:HGNC:14970]	1476.595375	1573.527799	1479.641646	1468.333493	1379.169066	1930.698985	1349.698725	1151.340045	1274.663092	1362.323732	1357.356027	0.21057186	0.057252268	0.581020906
ENSECAG00000035913	NA	LOC106781387	Tigger transposable element-derived protein 1	58.67903443	40.15381942	102.549421	71.29480544	39.62496917	7.601177106	108.7918368	97.13725691	148.5753795	94.49644383	46.97294127	-0.829734943	0.057305356	0.581020906
ENSECAG00000024814	ENSG00000183888	SRARP	steroid receptor associated and regulated protein [Source:HGNC Symbol;Acc:HGNC:28339]	715.6918297	191.5671802	565.7121905	1285.003993	1338.443403	1406.217765	313.6264671	322.2848524	345.0521108	705.7703149	3038.663373	0.536933476	0.05766663	0.581020906
ENSECAG00000041404	NA	NA	Protein coding gene	398.247873	542.0765622	320.0443468	302.1541754	258.6629932	301.5133585	423.2682401	506.0173383	379.1513783	403.5785622	269.6894732	-0.269970338	0.057750382	0.581020906
ENSECAG00000017640	ENSG00000129351	ILF3	interleukin enhancer binding factor 3 [Source:HGNC Symbol;Acc:HGNC:6038]	2365.438453	2221.844675	2286.514013	2347.636093	2322.463471	2132.130178	2530.260142	2728.126215	2918.734914	2640.978737	2170.473838	-0.186045177	0.057752143	0.581020906
ENSECAG00000042590	ENSG00000197363	ZNF517	zinc finger protein 517 [Source:HGNC Symbol;Acc:HGNC:27984]	182.770763	323.7401691	277.2215117	342.8940642	301.5900432	190.0294277	396.9202171	365.9589679	466.8352088	343.5339468	229.1955583	-0.438668708	0.057658255	0.581020906
ENSECAG00000004871	ENSG00000149257	SERPINH1	serpin family H member 1 [Source:HGNC Symbol;Acc:HGNC:1546]	87.53757595	70.26918399	137.4838391	112.0346943	75.94785758	217.9004104	189.5357782	266.562705	173.7438864	139.7759898	110.9533268	-0.651311678	0.057384601	0.581020906
ENSECAG00000022115	ENSG00000175581	MRPL48	mitochondrial ribosomal protein L48 [Source:HGNC Symbol;Acc:HGNC:16653]	5874.637103	6649.639804	7212.26697	6952.941026	6625.074707	8024.309298	5561.132721	5032.31231	5704.320308	6986.830816	5900.773278	0.189394613	0.05745369	0.581020906
ENSECAG00000011835	ENSG00000143106	PSMA5	proteasome 20S subunit alpha 5 [Source:HGNC Symbol;Acc:HGNC:9534]	13985.81117	14922.16314	16323.3886	14528.86285	14283.70069	16042.28428	12377.62125	12663.23449	13310.08072	14600.68491	12926.46751	0.165613128	0.057515286	0.581020906
ENSECAG00000021629	ENSG00000145741	BTF3	basic transcription factor 3 [Source:HGNC Symbol;Acc:HGNC:1125]	14037.75655	17183.3251	16528.48745	13503.57565	15010.15846	15179.55068	12846.78604	12235.52936	13185.86196	15305.47089	11285.65408	0.194923636	0.057703765	0.581020906
ENSECAG00000010092	ENSG00000068654	POLR1A	RNA polymerase I subunit A [Source:HGNC Symbol;Acc:HGNC:17264]	573.3230249	688.4706955	529.6508556	397.213916	485.4058724	485.2084719	556.7082274	795.9231051	840.3033758	630.9606302	423.5663497	-0.317860251	0.057661006	0.581020906
ENSECAG00000031430	ENSG00000149273	RPS3	ribosomal protein S3 [Source:HGNC Symbol;Acc:HGNC:10420]	3610.203544	3907.468552	4926.879874	3269.376078	4233.26754	4607.580189	3205.959441	3210.800492	3145.251476	3745.405925	4173.302868	0.252542948	0.057499234	0.581020906
ENSECAG00000013622	ENSG00000136518	ACTL6A	actin like 6A [Source:HGNC Symbol;Acc:HGNC:24124]	1513.149527	1545.08551	1637.409986	1756.907705	1577.293912	1263.062262	1856.260716	1887.022991	2346.354354	1708.810693	1566.304628	-0.25193328	0.057226124	0.581020906
ENSECAG00000023909	ENSG00000124198	ARFGEF2	ADP ribosylation factor guanine nucleotide exchange factor 2 [Source:HGNC Symbol;Acc:HGNC:15853]	743.5884199	710.220681	626.565693	925.1349753	880.5548705	687.9065281	895.8327812	1045.166764	1058.701065	902.6379062	753.9966952	-0.293021275	0.057405653	0.581020906
ENSECAG00000006582	ENSG00000103253	HAGHL	hydroxyacylglutathione hydrolase like [Source:HGNC Symbol;Acc:HGNC:14177]	674.3279202	649.9899519	512.7471049	375.1464762	471.0968557	425.6659179	496.3627554	399.0910555	319.0717166	438.0303907	394.410731	0.31980149	0.057310459	0.581020906
ENSECAG00000010433	ENSG00000083937	CHMP2B	charged multivesicular body protein 2B [Source:HGNC Symbol;Acc:HGNC:24537]	1463.128055	1451.393264	1801.939826	1892.707335	1821.647888	1735.602106	1384.546111	1419.408754	1510.922302	1558.206985	1577.642924	0.186530496	0.057041405	0.581020906
ENSECAG00000017863	ENSG00000141959	PFKL	phosphofructokinase, liver type [Source:HGNC Symbol;Acc:HGNC:8876]	1491.986597	844.0667457	1036.763377	719.7380358	597.6766184	629.630837	1300.402424	1667.899411	956.4032625	905.59092	1001.819454	-0.339014116	0.057755046	0.581020906
ENSECAG00000030510	ENSG00000068654	POLR1A	RNA polymerase I subunit A [Source:HGNC Symbol;Acc:HGNC:17264]	573.3230249	688.4706955	529.6508556	397.213916	486.506566	483.9416091	556.7082274	795.1701031	840.3033758	630.9606302	424.376228	-0.317523693	0.057720795	0.581020906
ENSECAG00000034932	NA	NA	LncRNA	2542.437508	3387.141976	3037.040544	4094.358827	3745.660281	4641.785486	2243.831634	2259.005975	2721.446295	2898.875282	5443.192039	0.232013566	0.057857469	0.581619819
ENSECAG00000005267	ENSG00000151929	BAG3	BAG cochaperone 3 [Source:HGNC Symbol;Acc:HGNC:939]	367.4654287	335.4516997	517.2547718	626.3757906	658.2147657	706.9094709	508.2618626	771.8270414	511.4890114	551.2292557	1127.350591	-0.299543868	0.05800446	0.582665544
ENSECAG00000011524	ENSG00000112186	CAP2	cyclase associated actin cytoskeleton regulatory protein 2 [Source:HGNC Symbol;Acc:HGNC:20039]	50.02147197	46.00958475	34.93441814	27.15992588	13.20832306	40.53961123	54.3959184	84.33622306	43.03002794	44.29520805	36.4445234	-0.684932645	0.058111725	0.582743689
ENSECAG00000021031	ENSG00000124181	PLCG1	phospholipase C gamma 1 [Source:HGNC Symbol;Acc:HGNC:9065]	140.4449021	140.538368	109.3109213	95.05974058	94.65964858	114.0176566	166.5875001	245.4786493	185.1103089	107.2928373	106.094057	-0.434783378	0.058167383	0.582743689
ENSECAG00000018149	ENSG00000155827	RNF20	ring finger protein 20 [Source:HGNC Symbol;Acc:HGNC:10062]	789.7620863	798.8936989	898.1526211	979.4548271	844.2319821	1170.581274	1099.817475	1076.792848	1190.226811	985.3222945	986.4317667	-0.256468097	0.058080937	0.582743689
ENSECAG00000011411	ENSG00000166889	PATL1	PAT1 homolog 1, processing body mRNA decay factor [Source:HGNC Symbol;Acc:HGNC:26721]	533.8830182	517.8169629	517.2547718	529.6185547	499.714889	359.7890497	451.3161355	396.0790476	535.0337436	355.3460023	345.8180332	0.287066655	0.058184128	0.582743689
ENSECAG00000016487	ENSG00000131100	ATP6V1E1	ATPase H+ transporting V1 subunit E1 [Source:HGNC Symbol;Acc:HGNC:857]	3345.666914	3761.910957	4356.660017	5941.233786	5320.752805	5616.003019	3415.043752	3471.339181	3433.471475	4509.252179	5853.800336	0.169573114	0.05826392	0.583112194
ENSECAG00000033822	NA	LOC100066253	Lymphocyte antigen 6H	105.8146522	34.29805409	34.93441814	33.94990735	128.7811498	144.422365	47.5964286	58.73415534	56.83211238	27.56146278	96.37551744	0.778154189	0.058423026	0.58427334
ENSECAG00000033460	ENSG00000187186	AL162231.1	uncharacterized LOC730098 [Source:NCBI gene;Acc:730098]	65.41269412	61.06726704	82.26492013	67.8998147	106.7672781	115.2845194	57.7956633	56.47514937	58.45588701	58.07593944	92.32612595	0.43434474	0.058527232	0.58451724
ENSECAG00000026924	ENSG00000050130	JKAMP	JNK1/MAPK8 associated membrane protein [Source:HGNC Symbol;Acc:HGNC:20184]	2292.330148	2245.267736	2484.851355	3001.17181	2595.435481	3062.007511	2047.496366	1914.131063	2237.561453	2545.497956	2568.933961	0.171226706	0.058533619	0.58451724
ENSECAG00000032338	ENSG00000176340	COX8A	cytochrome c oxidase subunit 8A [Source:HGNC Symbol;Acc:HGNC:2294]	4360.525624	4609.323854	5754.036742	5131.528496	5718.103191	5868.108726	3616.478638	4277.804314	3741.176769	4720.88484	6951.995308	0.228802031	0.058596329	0.584712891
ENSECAG00000036304	NA	NA	Protein coding gene	92.34733287	127.1537615	82.26492013	154.4720784	78.14924476	102.6158909	141.9393496	146.0823864	172.9319991	128.9482723	71.2692902	-0.471691857	0.058790009	0.586048424
ENSECAG00000021020	ENSG00000156983	BRPF1	bromodomain and PHD finger containing 1 [Source:HGNC Symbol;Acc:HGNC:14255]	124.0917285	179.8556495	98.04175412	84.87476838	138.6873921	82.34608532	181.0364159	146.8353884	163.1893512	158.478411	147.3978502	-0.442524423	0.058816599	0.586048424
ENSECAG00000000440	ENSG00000137103	TMEM8B	transmembrane protein 8B [Source:HGNC Symbol;Acc:HGNC:21427]	2.885854152	2.509613714	5.63458357	3.394990735	1.100693588	2.533725702	16.14878828	10.54202788	11.36642248	3.937351826	5.669148084	-1.483675889	0.058904578	0.586494118
ENSECAG00000016246	ENSG00000153317	ASAP1	ArfGAP with SH3 domain, ankyrin repeat and PH domain 1 [Source:HGNC Symbol;Acc:HGNC:2720]	354.9600607	258.4902125	308.7751797	293.6666986	442.4788224	444.6688607	237.982143	265.056701	281.7248999	296.2857249	436.5244025	0.29148582	0.058993118	0.586514421
ENSECAG00000000965	ENSG00000066739	ATG2B	autophagy related 2B [Source:HGNC Symbol;Acc:HGNC:20187]	336.6829844	248.4517577	280.6022618	325.9191106	293.885188	224.2347246	233.7324619	189.0034999	329.6262518	191.9459015	213.8078706	0.367381623	0.05898132	0.586514421
ENSECAG00000008349	NA	LOC100052533	Prolyl-tRNA synthetase associated domain-containing protein 1	313.5961512	335.4516997	413.5784341	478.6936937	435.8746609	471.2729806	316.1762757	314.7548325	258.1801676	374.0484235	399.2700008	0.263738929	0.059116325	0.587005665
ENSECAG00000017962	ENSG00000254999	BRK1	BRICK1 subunit of SCAR/WAVE actin nucleating complex [Source:HGNC Symbol;Acc:HGNC:23057]	894.6147872	934.4128394	912.8025384	1093.187017	1062.169313	1066.698521	667.1999367	710.83388	707.1538554	916.4186376	1311.192964	0.238514468	0.059129101	0.587005665
ENSECAG00000013915	ENSG00000149273	RPS3	ribosomal protein S3 [Source:HGNC Symbol;Acc:HGNC:10420]	15017.02306	16934.0368	20657.51029	15019.43901	18250.60039	18886.39138	13424.74268	14045.74615	13735.50967	16580.18854	17424.53158	0.22769259	0.059206235	0.587341443
ENSECAG00000020479	ENSG00000082516	GEMIN5	gem nuclear organelle associated protein 5 [Source:HGNC Symbol;Acc:HGNC:20043]	2109.559385	2185.037007	1969.850416	1621.108076	1515.655071	1284.598931	2583.806124	2547.405737	2858.655252	2048.407288	975.0934705	-0.273167041	0.059460186	0.587752729
ENSECAG00000013828	ENSG00000166783	MARF1	meiosis regulator and mRNA stability factor 1 [Source:HGNC Symbol;Acc:HGNC:29562]	354.9600607	568.0092372	350.4710981	263.111782	325.8053021	307.8476728	443.6667095	418.6691073	492.815603	511.8557374	248.6326374	-0.313251553	0.059464401	0.587752729
ENSECAG00000008679	ENSG00000151726	ACSL1	acyl-CoA synthetase long chain family member 1 [Source:HGNC Symbol;Acc:HGNC:3569]	663.746455	498.5765911	666.007778	280.0867356	329.1073829	262.2406102	777.6916459	771.8270414	928.7990937	411.4532658	234.8647064	-0.327902881	0.059423248	0.587752729
ENSECAG00000009839	ENSG00000171724	VAT1L	vesicle amine transport 1 like [Source:HGNC Symbol;Acc:HGNC:29315]	7.695611073	5.019227428	1.126916714	1.697495368	0	3.800588553	11.89910715	42.16811153	10.55453516	1.968675913	0	-2.043476662	0.059407219	0.587752729
ENSECAG00000032733	NA	NA	LncRNA	4.80975692	8.365379046	4.507666856	1.697495368	5.503467941	2.533725702	17.84866073	14.30703784	30.85171815	5.906027739	3.239513191	-1.364037828	0.059352509	0.587752729
ENSECAG00000015755	ENSG00000104517	UBR5	ubiquitin protein ligase E3 component n-recognin 5 [Source:HGNC Symbol;Acc:HGNC:16806]	1064.880182	1089.172352	996.1943752	1519.258354	1014.839488	1038.827538	1359.89796	1244.712292	1640.824273	1360.355056	979.142862	-0.296659034	0.059588742	0.588552757
ENSECAG00000011080	ENSG00000099290	WASHC2A	WASH complex subunit 2A [Source:HGNC Symbol;Acc:HGNC:23416]	2113.407191	1578.547026	1600.221734	1349.508817	1262.495546	1290.933245	2208.984249	2359.908242	2466.513677	1344.605649	1355.73627	-0.255634872	0.059906486	0.589156744
ENSECAG00000024789	ENSG00000031823	RANBP3	RAN binding protein 3 [Source:HGNC Symbol;Acc:HGNC:9850]	6015.082005	6217.986245	6236.357096	6441.99492	7385.653977	6955.077052	5072.419391	5028.5473	4583.915807	6337.167764	7615.285634	0.207739267	0.060040898	0.589156744
ENSECAG00000007816	ENSG00000085433	WDR47	WD repeat domain 47 [Source:HGNC Symbol;Acc:HGNC:29141]	194.3141796	127.1537615	181.433591	234.2543607	210.2324753	306.5808099	198.0351404	268.068709	332.8738011	284.4736694	260.7808119	-0.405859819	0.059958058	0.589156744
ENSECAG00000014425	ENSG00000142892	PIGK	phosphatidylinositol glycan anchor biosynthesis class K [Source:HGNC Symbol;Acc:HGNC:8965]	3779.506988	3254.132449	4103.103756	5141.713468	4594.295037	4843.216679	3373.396877	3196.493454	3452.95677	4102.720603	4690.815101	0.183590687	0.059894809	0.589156744
ENSECAG00000014264	ENSG00000111802	TDP2	tyrosyl-DNA phosphodiesterase 2 [Source:HGNC Symbol;Acc:HGNC:17768]	1158.189466	1253.970319	1300.461888	1588.855664	1146.922719	1531.637187	1427.892858	1548.925097	1534.467034	1737.356493	1116.822173	-0.237596041	0.060001998	0.589156744
ENSECAG00000020676	ENSG00000141699	RETREG3	reticulophagy regulator family member 3 [Source:HGNC Symbol;Acc:HGNC:27258]	344.3785955	178.1825737	166.7836737	159.5645646	162.9026511	97.54843953	362.9227681	292.9177747	224.8927875	213.6013366	166.8349293	-0.386367723	0.059925617	0.589156744
ENSECAG00000016326	ENSG00000033627	ATP6V0A1	ATPase H+ transporting V0 subunit a1 [Source:HGNC Symbol;Acc:HGNC:865]	156.7980756	186.5479527	181.433591	266.5067727	141.9894729	158.3578564	258.3806124	259.0326851	288.2199985	155.5253971	281.8376476	-0.437189383	0.059858873	0.589156744
ENSECAG00000004465	ENSG00000170471	RALGAPB	Ral GTPase activating protein non-catalytic subunit beta [Source:HGNC Symbol;Acc:HGNC:29221]	724.3493922	782.1629408	670.5154449	875.9076097	855.238918	708.1763337	985.0760849	1136.280005	1408.6245	898.7005544	583.9222527	-0.367338031	0.059773525	0.589156744
ENSECAG00000010787	ENSG00000154001	PPP2R5E	protein phosphatase 2 regulatory subunit B'epsilon [Source:HGNC Symbol;Acc:HGNC:9313]	433.8400742	408.2304974	363.9940986	500.7611334	386.3434495	349.6541469	448.7663268	457.0722089	487.1323918	543.354552	416.2774451	-0.258451521	0.059889811	0.589156744
ENSECAG00000019146	ENSG00000156170	NDUFAF6	NADH:ubiquinone oxidoreductase complex assembly factor 6 [Source:HGNC Symbol;Acc:HGNC:28625]	3214.841526	3751.035964	3429.207561	3074.164111	3129.271871	2799.766901	2891.483038	2710.80717	2935.784548	2991.40305	2623.195807	0.173254908	0.060251204	0.590792897
ENSECAG00000023323	ENSG00000249715	FER1L5	fer-1 like family member 5 [Source:HGNC Symbol;Acc:HGNC:19044]	69.26049965	56.04803961	76.63033656	52.62235639	44.02774353	35.47215983	105.3920919	101.6552689	91.74326712	46.26388396	110.1434485	-0.511955995	0.060442341	0.592218721
ENSECAG00000015945	ENSG00000119899	SLC17A5	solute carrier family 17 member 5 [Source:HGNC Symbol;Acc:HGNC:10933]	3784.316745	4158.429924	4094.088422	10835.11293	9885.329115	9738.374736	3241.656762	3574.500454	5476.991858	6303.700274	6598.88837	0.316903539	0.060483956	0.592218721
ENSECAG00000007490	ENSG00000084693	AGBL5	ATP/GTP binding protein like 5 [Source:HGNC Symbol;Acc:HGNC:26147]	2231.727211	2482.844501	3132.828465	2522.478116	2600.938949	3131.684968	2139.289479	2037.623389	1938.786919	2359.458082	3070.248627	0.240905756	0.060750688	0.594401217
ENSECAG00000031931	ENSG00000126953	TIMM8A	translocase of inner mitochondrial membrane 8A [Source:HGNC Symbol;Acc:HGNC:11817]	4144.086563	2922.026901	4177.480259	3203.173759	4182.635635	3273.573607	3651.326023	3419.382044	3759.03829	3074.087438	3504.343395	0.160615398	0.061015587	0.596562635
ENSECAG00000016003	ENSG00000177853	ZNF518A	zinc finger protein 518A [Source:HGNC Symbol;Acc:HGNC:29009]	113.5102633	122.1345341	82.26492013	178.2370136	134.2846178	98.81530238	268.5798471	94.87825094	149.3872668	208.6796468	121.4817447	-0.561582901	0.061130115	0.596811116
ENSECAG00000007796	ENSG00000095564	BTAF1	B-TFIID TATA-box binding protein associated factor 1 [Source:HGNC Symbol;Acc:HGNC:17307]	812.8489195	702.6918399	836.1722018	850.4451792	662.6175401	624.5633856	1015.673789	1011.281675	1070.879375	920.3559894	558.0061472	-0.282139784	0.061097707	0.596811116
ENSECAG00000007895	ENSG00000124596	OARD1	O-acyl-ADP-ribose deacylase 1 [Source:HGNC Symbol;Acc:HGNC:21257]	2949.342944	3845.564747	3850.674412	4014.576544	3334.000879	3819.591496	2553.20842	2856.889556	3322.242912	3418.605723	2976.302744	0.205225478	0.061210548	0.596811116
ENSECAG00000020283	ENSG00000106153	CHCHD2	coiled-coil-helix-coiled-coil-helix domain containing 2 [Source:HGNC Symbol;Acc:HGNC:21645]	17043.85462	13001.47211	19137.29964	16866.31397	19780.56447	20074.70874	11752.91812	14452.36722	11943.67436	18063.58584	18849.1075	0.25963773	0.061217039	0.596811116
ENSECAG00000019497	ENSG00000168918	INPP5D	inositol polyphosphate-5-phosphatase D [Source:HGNC Symbol;Acc:HGNC:6079]	172.1892977	85.32686627	67.61500284	47.52987029	34.12150123	40.53961123	183.5862246	193.5215118	129.9019711	46.26388396	54.26184595	-0.557537912	0.06134248	0.597604434
ENSECAG00000012548	ENSG00000154240	CEP112	centrosomal protein 112 [Source:HGNC Symbol;Acc:HGNC:28514]	282.8137069	221.6825447	149.879923	164.6570507	102.3645037	135.5543251	233.7324619	195.0275158	202.9718299	268.7242621	137.6793106	-0.371222259	0.061492151	0.59863249
ENSECAG00000015673	ENSG00000144736	SHQ1	SHQ1, H/ACA ribonucleoprotein assembly factor [Source:HGNC Symbol;Acc:HGNC:25543]	448.269345	521.9996525	459.7820193	468.5087214	440.2774353	556.1527916	367.1724492	460.8372188	353.9828714	400.6255483	391.1712178	0.243436446	0.061675086	0.598986736
ENSECAG00000007908	ENSG00000027001	MIPEP	mitochondrial intermediate peptidase [Source:HGNC Symbol;Acc:HGNC:7104]	2236.536968	1846.239155	1833.493494	2036.994441	2674.685419	2137.19763	1967.602361	1552.690107	1307.950472	1867.289104	2341.358159	0.279981459	0.061661388	0.598986736
ENSECAG00000009099	ENSG00000166046	TCP11L2	t-complex 11 like 2 [Source:HGNC Symbol;Acc:HGNC:28627]	50.02147197	30.11536457	58.59966913	28.85742125	25.31595253	10.13490281	44.1966837	36.1440956	114.4761121	55.12292557	55.07172425	-0.810776377	0.061725097	0.598986736
ENSECAG00000017353	ENSG00000131018	SYNE1	spectrin repeat containing nuclear envelope protein 1 [Source:HGNC Symbol;Acc:HGNC:17089]	16.35317353	66.08649446	3.380750142	3.394990735	6.604161529	6.334314255	5.949553576	23.34306174	32.47549279	37.40484235	13.76793106	-1.323428031	0.061666968	0.598986736
ENSECAG00000034899	NA	NA	Protein coding gene	533.8830182	583.9034574	822.6492013	339.4990735	703.3432028	866.5341901	461.5153702	460.0842168	397.8247866	570.9160148	531.2801633	0.421305858	0.061749388	0.598986736
ENSECAG00000002992	ENSG00000165175	MID1IP1	MID1 interacting protein 1 [Source:HGNC Symbol;Acc:HGNC:20715]	85.61367318	50.19227428	65.36116942	45.83237492	51.73259864	35.47215983	90.09323986	112.1972967	86.8719432	51.18557374	97.99527403	-0.465208725	0.061912309	0.598997038
ENSECAG00000003023	NA	NA	Protein coding gene	533.8830182	584.7399953	822.6492013	339.4990735	703.3432028	869.0679158	461.5153702	461.5902208	398.6366739	570.9160148	531.2801633	0.420907057	0.062105478	0.598997038
ENSECAG00000025372	ENSG00000199934	AC092807.1	NA	87.53757595	173.1633463	95.7879207	72.99230081	145.2915536	51.94137689	38.24713013	51.95713742	36.53492938	115.1675409	63.17050723	0.731972253	0.062036149	0.598997038
ENSECAG00000008100	ENSG00000135837	CEP350	centrosomal protein 350 [Source:HGNC Symbol;Acc:HGNC:24238]	782.0664753	608.1630566	613.0426925	785.9403552	556.9509556	657.5018197	845.6865439	954.8065253	982.3836568	817.000504	488.3566136	-0.314783485	0.06218644	0.598997038
ENSECAG00000041300	ENSG00000163283	ALPP	alkaline phosphatase, placental [Source:HGNC Symbol;Acc:HGNC:439]	5208.966745	2285.421555	3701.921406	5652.659574	7711.459279	4641.785486	7887.408169	6658.043609	5092.969156	7875.687991	5720.980296	-0.447629807	0.062152034	0.598997038
ENSECAG00000017971	ENSG00000080007	DDX43	DEAD-box helicase 43	110.6244092	90.3460937	145.3722561	176.5395182	110.0693588	163.4253078	98.59260211	90.36023899	108.7929008	77.76269857	129.5805276	0.423489053	0.062127507	0.598997038
ENSECAG00000003000	ENSG00000113068	PFDN1	prefoldin subunit 1 [Source:HGNC Symbol;Acc:HGNC:8866]	59.64098581	90.3460937	129.5954221	62.8073286	99.06242294	136.8211879	73.94445158	69.27618322	60.89154897	54.13858761	89.08661276	0.539740363	0.062192156	0.598997038
ENSECAG00000020584	ENSG00000133027	PEMT	phosphatidylethanolamine N-methyltransferase [Source:HGNC Symbol;Acc:HGNC:8830]	770.5230586	624.0572768	1067.190128	1585.460673	1390.176002	1706.46426	628.9528066	700.2918522	730.6985877	1013.868095	2507.38321	0.262296646	0.061968817	0.598997038
ENSECAG00000036984	NA	NA	Protein coding gene	533.8830182	583.9034574	822.6492013	339.4990735	703.3432028	866.5341901	461.5153702	460.8372188	397.8247866	570.9160148	531.2801633	0.420878487	0.0620019	0.598997038
ENSECAG00000039990	NA	NA	Protein coding gene	533.8830182	583.9034574	822.6492013	339.4990735	703.3432028	866.5341901	461.5153702	460.8372188	397.8247866	570.9160148	531.2801633	0.420878487	0.0620019	0.598997038
ENSECAG00000016377	ENSG00000141665	FBXO15	F-box protein 15 [Source:HGNC Symbol;Acc:HGNC:13617]	14.42927076	38.48074361	30.42675128	32.25241198	11.00693588	31.67157128	36.54725768	33.88508962	19.48529567	55.12292557	32.39513191	-0.731945283	0.062251073	0.599138964
ENSECAG00000026920	ENSG00000230989	HSBP1	heat shock factor binding protein 1 [Source:HGNC Symbol;Acc:HGNC:5203]	2871.424881	3088.497944	3263.550804	3174.316337	3133.674646	3653.632462	2444.416583	2438.973451	2518.474466	2790.598107	3953.82585	0.203847737	0.062409647	0.5996591
ENSECAG00000035072	ENSG00000101132	PFDN4	prefoldin subunit 4 [Source:HGNC Symbol;Acc:HGNC:8868]	3058.04345	4337.449035	4987.733376	3452.705578	4134.205117	5061.11709	3148.163778	3062.4591	2973.131365	4038.738636	3493.814977	0.280258387	0.062453775	0.5996591
ENSECAG00000019018	ENSG00000025770	NCAPH2	non-SMC condensin II complex subunit H2 [Source:HGNC Symbol;Acc:HGNC:25071]	1382.324139	1463.104795	1582.191067	1539.628298	1640.033446	1480.962673	1144.014159	1384.01766	1366.406359	1336.730945	1576.833046	0.179874026	0.062424248	0.5996591
ENSECAG00000009994	ENSG00000149761	NUDT22	nudix hydrolase 22 [Source:HGNC Symbol;Acc:HGNC:28189]	606.9913233	512.7977355	590.5043582	709.5530636	600.9786991	752.5165335	455.5658166	528.6073981	463.5876595	452.79546	864.950022	0.267206086	0.062481993	0.5996591
ENSECAG00000043666	ENSG00000232112	TMA7	translation machinery associated 7 homolog [Source:HGNC Symbol;Acc:HGNC:26932]	8651.790748	8853.917182	10958.13813	8010.48064	7627.806566	9041.600168	6934.62966	6975.057448	6353.830164	8461.369075	8420.304662	0.247403131	0.062529816	0.599693661
ENSECAG00000016799	NA	LOC100065586	Adenylate kinase isoenzyme 1	16.35317353	15.05768228	24.79216771	8.487476838	35.22219482	26.60411987	9.349298476	15.81304182	11.36642248	9.843379566	18.62720085	0.883527753	0.062632892	0.600257702
ENSECAG00000004843	ENSG00000198625	MDM4	MDM4 regulator of p53 [Source:HGNC Symbol;Acc:HGNC:6974]	118.3200202	148.903747	125.0877553	171.4470321	125.4790691	162.1584449	168.2873726	165.6604381	202.9718299	148.6350314	178.9831038	-0.342432032	0.062691973	0.60039961
ENSECAG00000013253	ENSG00000126756	UXT	ubiquitously expressed prefoldin like chaperone [Source:HGNC Symbol;Acc:HGNC:12641]	2278.862829	1663.037354	2714.742364	1430.988595	2100.123366	1826.816231	2007.549364	1907.354045	1954.212778	1326.887565	2482.276983	0.23047409	0.062746487	0.600497607
ENSECAG00000009146	ENSG00000182180	MRPS16	mitochondrial ribosomal protein S16 [Source:HGNC Symbol;Acc:HGNC:14048]	6579.747467	7021.062633	8344.818268	6964.823493	7576.073967	7993.90459	5775.316649	6366.631839	5832.598504	7164.011648	7309.151637	0.193446812	0.062809827	0.600631444
ENSECAG00000024956	ENSG00000126012	KDM5C	lysine demethylase 5C [Source:HGNC Symbol;Acc:HGNC:11114]	707.9962187	397.3555047	540.9200228	395.5164206	570.1592787	420.5984665	753.8934316	932.9694676	867.9075447	458.7014878	487.5467353	-0.291071281	0.062849054	0.600631444
ENSECAG00000006546	ENSG00000198795	ZNF521	zinc finger protein 521 [Source:HGNC Symbol;Acc:HGNC:24605]	67.33659689	25.09613714	52.96508556	40.73988882	26.41664612	26.60411987	22.94827808	17.31904581	34.09926743	15.74940731	59.12111574	0.799107288	0.062954758	0.600794847
ENSECAG00000012179	ENSG00000116741	RGS2	regulator of G protein signaling 2 [Source:HGNC Symbol;Acc:HGNC:9998]	234.7161377	289.442115	228.764093	152.7745831	178.3123613	207.7655076	271.979592	289.9057668	218.397689	288.4110213	208.9486008	-0.306477067	0.062913442	0.600794847
ENSECAG00000007006	ENSG00000153107	ANAPC1	anaphase promoting complex subunit 1 [Source:HGNC Symbol;Acc:HGNC:19988]	1632.431499	1997.652516	1520.210647	2473.250751	1469.42594	1907.895454	2392.570474	2310.963112	2703.584774	1881.069835	1432.674709	-0.322645967	0.063022396	0.601017377
ENSECAG00000039696	ENSG00000153107	ANAPC1	anaphase promoting complex subunit 1 [Source:HGNC Symbol;Acc:HGNC:19988]	1632.431499	1998.489054	1517.956814	2473.250751	1471.627327	1907.895454	2392.570474	2310.21011	2703.584774	1881.069835	1432.674709	-0.322457482	0.063209473	0.602377836
ENSECAG00000009796	ENSG00000151422	FER	FER tyrosine kinase [Source:HGNC Symbol;Acc:HGNC:3655]	116.3961175	166.471043	137.4838391	254.6243051	132.0832306	135.5543251	243.9316966	184.4854879	168.0606752	166.3531147	238.9140978	-0.440942007	0.063313643	0.602946849
ENSECAG00000026807	ENSG00000131475	VPS25	vacuolar protein sorting 25 homolog [Source:HGNC Symbol;Acc:HGNC:28122]	2425.079439	2366.565732	2394.698017	2631.11782	2596.536175	2531.191976	2156.288203	2107.652574	2033.777736	2351.583378	2546.257368	0.153117444	0.063377883	0.603135068
ENSECAG00000038313	ENSG00000169688	MT1B	Metallothionein-1B	3278.330317	2097.200527	5248.051137	1453.056035	2555.810512	2206.875086	4325.325449	3722.088844	3173.667532	5190.414045	9545.225618	-0.716921704	0.063427412	0.603183126
ENSECAG00000018131	ENSG00000119326	CTNNAL1	catenin alpha like 1 [Source:HGNC Symbol;Acc:HGNC:2512]	440.5737339	107.9133897	214.1141757	25.46243051	52.83329223	53.20823974	271.979592	99.39626289	100.6740276	40.35785622	31.58525361	0.591076432	0.063546	0.603887393
ENSECAG00000018280	ENSG00000138162	TACC2	transforming acidic coiled-coil containing protein 2 [Source:HGNC Symbol;Acc:HGNC:11523]	599.2957123	411.5766491	459.7820193	249.531819	367.6316585	188.7625648	560.1079723	661.1357486	512.3008987	458.7014878	238.9140978	-0.293872991	0.063663464	0.603969596
ENSECAG00000003426	NA	NA	Pseudogene	10.58146522	11.71153066	21.41141757	13.57996294	7.704855117	7.601177106	5.949553576	3.012007966	6.495098557	7.874703653	1.619756596	1.245106716	0.063776361	0.603969596
ENSECAG00000016105	ENSG00000156928	MALSU1	mitochondrial assembly of ribosomal large subunit 1 [Source:HGNC Symbol;Acc:HGNC:21721]	2614.583862	3065.074882	2918.714289	2474.948246	2621.852127	2851.708278	2521.76078	2047.412415	1195.098135	2554.356997	2300.864244	0.335025351	0.06364117	0.603969596
ENSECAG00000012801	ENSG00000182359	KBTBD3	kelch repeat and BTB domain containing 3 [Source:HGNC Symbol;Acc:HGNC:22934]	205.8575962	182.3652632	425.9745179	212.1869209	171.7081998	240.7039417	162.337819	165.6604381	164.8131259	170.2904665	274.5487429	0.477986548	0.063955486	0.603969596
ENSECAG00000030681	NA	NA	LncRNA	22.12488183	22.58652342	19.15758414	18.67244904	16.51040382	30.40470842	10.1992347	9.036023899	12.17830979	12.79639344	14.57780936	0.820407439	0.063900314	0.603969596
ENSECAG00000027835	NA	NA	LncRNA	19.23902768	5.855765332	13.52300057	15.27745831	34.12150123	2.533725702	12.74904338	9.036023899	10.55453516	1.968675913	16.19756596	1.112729716	0.063878643	0.603969596
ENSECAG00000024889	ENSG00000180113	TDRD6	tudor domain containing 6 [Source:HGNC Symbol;Acc:HGNC:21339]	45.21171505	44.33650894	187.0681745	337.8015781	361.0274969	69.67745681	79.04406893	61.74616331	108.7929008	51.18557374	532.0900416	0.716023838	0.063755735	0.603969596
ENSECAG00000016214	ENSG00000177728	TMEM94	transmembrane protein 94 [Source:HGNC Symbol;Acc:HGNC:28983]	278.00395	308.6824868	194.9565915	341.1965689	309.2948983	328.1174784	304.2771686	405.8680735	276.853576	358.2990162	416.2774451	-0.322500441	0.06388872	0.603969596
ENSECAG00000015687	ENSG00000180481	GLIPR1L2	GLIPR1 like 2 [Source:HGNC Symbol;Acc:HGNC:28592]	828.2401417	763.7591069	888.0103707	2045.481918	1630.127204	2029.514287	741.9943245	801.947121	1027.849347	1117.223581	1848.142276	0.228624566	0.06392622	0.603969596
ENSECAG00000011505	ENSG00000177200	CHD9	chromodomain helicase DNA binding protein 9 [Source:HGNC Symbol;Acc:HGNC:25701]	751.284031	659.1918688	722.3536137	673.9056609	509.6211313	619.4959342	705.4470668	748.4839796	873.5907559	840.6246149	609.8383582	-0.242115555	0.064262804	0.604346659
ENSECAG00000023108	ENSG00000198492	YTHDF2	YTH N6-methyladenosine RNA binding protein 2 [Source:HGNC Symbol;Acc:HGNC:31675]	5916.001012	5997.140238	5777.701993	5445.565139	5746.721224	5828.835978	6281.87864	6078.985078	6349.770727	6821.462039	5967.993176	-0.138664898	0.064102436	0.604346659
ENSECAG00000019483	ENSG00000241563	CORT	cortistatin [Source:HGNC Symbol;Acc:HGNC:2257]	361.6937204	270.2017432	407.9438505	232.5568654	254.2602189	323.050027	245.631569	233.4306174	286.5962238	251.0061789	248.6326374	0.327187677	0.064213014	0.604346659
ENSECAG00000023962	ENSG00000099995	SF3A1	splicing factor 3a subunit 1 [Source:HGNC Symbol;Acc:HGNC:10765]	1527.578798	1526.681676	1435.691894	1144.111878	1336.242016	1379.613645	1605.529529	1680.700445	1700.903935	1557.222647	1350.067122	-0.17717445	0.064203039	0.604346659
ENSECAG00000038525	NA	NA	LncRNA	56.75513166	66.92303237	48.4574187	56.01734713	41.82635635	27.87098272	41.64687503	18.82504979	13.80208443	38.38918031	28.34574042	0.722137802	0.06422106	0.604346659
ENSECAG00000008615	ENSG00000224389	C4B	complement C4B (Chido blood group) [Source:HGNC Symbol;Acc:HGNC:1324]	21.16293045	10.03845486	28.17291785	25.46243051	15.40971023	13.93549136	5.09961735	15.06003983	12.17830979	6.890365696	18.62720085	0.97637004	0.064259781	0.604346659
ENSECAG00000014995	ENSG00000108439	PNPO	pyridoxamine 5'-phosphate oxidase [Source:HGNC Symbol;Acc:HGNC:30260]	85.61367318	44.33650894	81.13800341	66.20231934	88.05548705	97.54843953	51.84610973	73.79419517	61.70343629	41.34219418	88.27673446	0.468354952	0.064336416	0.604619642
ENSECAG00000006544	ENSG00000174197	MGA	MAX dimerization protein MGA [Source:HGNC Symbol;Acc:HGNC:14010]	495.4049628	500.2496669	422.5937678	405.7013928	312.596979	329.3843413	527.8103958	622.732647	634.895884	455.7484739	252.6820289	-0.291497812	0.064422406	0.605008482
ENSECAG00000020363	ENSG00000156508	EEF1A1	eukaryotic translation elongation factor 1 alpha 1 [Source:HGNC Symbol;Acc:HGNC:3189]	125773.2196	127997.8282	140632.4444	156641.4775	140260.2832	165483.9599	116220.2794	116577.5093	123803.0736	137865.3899	142043.7448	0.137246223	0.064600547	0.606261602
ENSECAG00000023756	ENSG00000186532	SMYD4	SET and MYND domain containing 4 [Source:HGNC Symbol;Acc:HGNC:21067]	73.10830519	101.2210865	83.39183684	100.1522267	121.0762947	110.217068	133.4399873	149.0943943	131.5257458	128.9482723	95.56563914	-0.417653857	0.064782659	0.607550231
ENSECAG00000012899	ENSG00000171320	ESCO2	establishment of sister chromatid cohesion N-acetyltransferase 2 [Source:HGNC Symbol;Acc:HGNC:27230]	1618.002228	1695.662333	1659.94832	1541.325794	1223.97127	1222.522651	1988.850767	1864.432931	2019.163764	1716.685396	1026.925682	-0.220497035	0.064988816	0.608273309
ENSECAG00000034818	ENSG00000246705	H2AJ	H2A.J histone [Source:HGNC Symbol;Acc:HGNC:14456]	210.6673531	167.3075809	261.4446777	254.6243051	387.444143	352.1878726	154.688393	197.2865218	200.536168	228.3664059	465.6800212	0.28104886	0.064955786	0.608273309
ENSECAG00000023415	ENSG00000136930	PSMB7	proteasome 20S subunit beta 7 [Source:HGNC Symbol;Acc:HGNC:9544]	12863.21391	14083.95216	14993.62688	12568.2557	14227.56532	16813.80376	11046.62112	11561.59258	12121.47768	13487.39868	13766.31131	0.190207822	0.064994324	0.608273309
ENSECAG00000007482	ENSG00000117595	IRF6	interferon regulatory factor 6 [Source:HGNC Symbol;Acc:HGNC:6121]	1074.499696	957.8359008	881.2488704	1357.996294	1014.839488	1724.20034	1128.715307	1233.417262	1463.02095	1215.657376	1925.080714	-0.279788772	0.065103091	0.608451423
ENSECAG00000005234	NA	NA	Protein coding gene	64101.55438	65418.93722	73948.27478	78551.59813	72263.83614	86658.48646	59085.01656	60121.18501	62184.07359	70979.62571	74248.02258	0.145745441	0.065080795	0.608451423
ENSECAG00000022335	ENSG00000134901	POGLUT2	protein O-glucosyltransferase 2 [Source:HGNC Symbol;Acc:HGNC:19350]	1389.057799	766.2687206	1515.70298	1945.329691	2291.644051	1665.924649	1088.768304	1056.461794	1584.804048	1270.780302	1812.50763	0.299609736	0.065175483	0.608708485
ENSECAG00000009235	ENSG00000174851	YIF1A	Yip1 interacting factor homolog A, membrane trafficking protein [Source:HGNC Symbol;Acc:HGNC:16688]	1939.29399	1615.354694	2135.507173	2595.470417	2335.671794	2445.045302	1658.225575	1792.897742	1821.875145	1832.837275	2922.040898	0.179929584	0.065223569	0.608738343
ENSECAG00000015743	ENSG00000113716	HMGXB3	HMG-box containing 3 [Source:HGNC Symbol;Acc:HGNC:28982]	589.6761984	654.1726414	509.3663548	639.9557536	675.8258631	690.4402538	782.7912633	685.2318123	785.0950381	738.2534674	608.2186016	-0.239492577	0.065458314	0.610322407
ENSECAG00000009827	ENSG00000086065	CHMP5	charged multivesicular body protein 5 [Source:HGNC Symbol;Acc:HGNC:26942]	1627.621742	1619.537383	1790.670659	2254.273848	1953.731119	2105.526058	1440.641901	1626.484302	1661.933343	1592.658814	2176.952864	0.165165333	0.065483305	0.610322407
ENSECAG00000029185	ENSG00000279765	AC013394.1	novel protein	353.036158	315.37479	378.6440159	434.5588141	235.5484279	385.1263067	422.4183039	510.5353503	410.0030964	385.860479	410.608297	-0.327970422	0.065972707	0.61074686
ENSECAG00000008472	ENSG00000102984	ZNF821	zinc finger protein 821 [Source:HGNC Symbol;Acc:HGNC:28043]	61.56488858	51.86535008	93.53408727	23.76493515	46.2291307	21.53666847	54.3959184	90.36023899	88.49571784	71.85667083	127.960771	-0.668757083	0.066744845	0.61074686
ENSECAG00000021207	ENSG00000054118	THRAP3	thyroid hormone receptor associated protein 3 [Source:HGNC Symbol;Acc:HGNC:22964]	3599.622079	3678.257167	3241.01247	4050.223947	3453.97648	3561.151474	3810.264097	4819.965748	5235.049437	4108.626631	3071.058505	-0.254235955	0.066288167	0.61074686
ENSECAG00000008911	ENSG00000116731	PRDM2	PR/SET domain 2 [Source:HGNC Symbol;Acc:HGNC:9347]	610.8391289	614.8553599	627.6926097	538.1060315	455.6871455	589.0912257	589.005804	653.6057287	824.0656294	691.9895835	583.9222527	-0.254975183	0.066362502	0.61074686
ENSECAG00000015440	ENSG00000109436	TBC1D9	TBC1 domain family member 9 [Source:HGNC Symbol;Acc:HGNC:21710]	25.97268737	35.13459199	19.15758414	11.88246757	5.503467941	32.93843413	16.14878828	62.4991653	35.72304206	30.51447665	36.4445234	-0.969349467	0.066246361	0.61074686
ENSECAG00000026033	ENSG00000275994	SNORA24	small nucleolar RNA, H/ACA box 24 [Source:HGNC Symbol;Acc:HGNC:32614]	24.0487846	29.27882666	28.17291785	32.25241198	38.52427559	26.60411987	13.5989796	4.518011949	17.04963371	23.62411096	28.34574042	0.835417701	0.065741986	0.61074686
ENSECAG00000022524	ENSG00000127540	UQCR11	ubiquinol-cytochrome c reductase, complex III subunit XI [Source:HGNC Symbol;Acc:HGNC:30862]	10724.79598	12023.5593	14253.2426	12128.6044	14165.92648	14732.34809	9234.557085	9505.14414	10375.91995	11662.43611	17440.72914	0.221525885	0.066259544	0.61074686
ENSECAG00000014836	ENSG00000150779	TIMM8B	translocase of inner mitochondrial membrane 8 homolog B [Source:HGNC Symbol;Acc:HGNC:11818]	3918.027987	4046.333845	4841.234204	3961.954188	4194.743265	4235.122511	3176.211673	3335.045821	3110.340322	4439.364184	3696.284551	0.223895944	0.066300282	0.61074686
ENSECAG00000018172	ENSG00000082515	MRPL22	mitochondrial ribosomal protein L22 [Source:HGNC Symbol;Acc:HGNC:14480]	2869.500979	4515.631609	4252.983679	2755.034982	2769.345068	4227.521334	2435.067285	2562.465777	2403.186466	3322.140603	2910.702602	0.304449553	0.066744808	0.61074686
ENSECAG00000016958	ENSG00000171604	CXXC5	CXXC finger protein 5 [Source:HGNC Symbol;Acc:HGNC:26943]	508.8722822	501.9227428	528.5239389	751.9904478	550.3467941	505.4782776	499.7625003	447.283183	385.6464768	421.2966454	535.3295548	0.280873202	0.065894217	0.61074686
ENSECAG00000011942	ENSG00000170266	GLB1	galactosidase beta 1 [Source:HGNC Symbol;Acc:HGNC:4298]	9327.08062	6158.592054	8516.109608	11398.68139	11524.26187	11327.02075	6796.939992	8379.406162	8618.183898	6882.490992	16383.02809	0.216755613	0.066208153	0.61074686
ENSECAG00000033049	ENSG00000120742	SERP1	stress associated endoplasmic reticulum protein 1 [Source:HGNC Symbol;Acc:HGNC:10759]	1305.368028	1580.220102	1807.574409	1178.061785	1808.439565	1703.930535	1256.205741	1041.401754	990.50253	1538.520226	1518.521808	0.309014805	0.06631295	0.61074686
ENSECAG00000020216	ENSG00000135480	KRT7	keratin 7 [Source:HGNC Symbol;Acc:HGNC:6445]	3132.113707	3286.757427	4015.204252	7105.715609	8432.413579	7512.496707	2951.82851	4437.440736	2806.694464	4285.807463	9522.549025	0.2708254	0.066726439	0.61074686
ENSECAG00000024333	ENSG00000064313	TAF2	TATA-box binding protein associated factor 2 [Source:HGNC Symbol;Acc:HGNC:11536]	1342.884132	1320.056813	1483.022396	1509.073382	1190.950462	1537.971501	1597.880103	1762.02466	1521.476837	1742.278183	1231.015013	-0.217810094	0.066191782	0.61074686
[truncated: 12,092 more rows]
