# Supplementary material for: Maternal age affects equine day 8 embryo gene expression both in trophoblast and inner cell mass
Source: BMC Genomics. 2022 Jun 15;23:443. doi: 10.1186/s12864-022-08593-7 (PMC9199136; doi:10.1186/s12864-022-08593-7)
Supplement: Supplementary file 5 — Additional file 5: Supplementary Table 3. Gene set enrichment analysis results on gene expression comparing ICMandTE of embryos from old mares to young mares. Gene Set Enrichment Analysis results (pathway name, GO accession when possible and size, Normalized Enrichment Score, p-value and FDR corrected q-value) for GO biological process and KEGG databases on ICMandTE gene expression table. Young group was the reference group. [file 12864_2022_8593_MOESM5_ESM.csv]

Banque	athway name	GO accession	SIZE	NES	NOM p-val	FDR q-val
GO BP	ESTABLISHMENT OF PROTEIN LOCALIZATION TO ENDOPLASMIC RETICULUM	GO:0072599	105	3.601121	0	0
GO BP	COTRANSLATIONAL PROTEIN TARGETING TO MEMBRANE	GO:0006613	92	3.540488	0	0
GO BP	MITOCHONDRIAL TRANSLATIONAL TERMINATION	GO:0070126	85	3.17177	0	0
GO BP	PROTEIN LOCALIZATION TO ENDOPLASMIC RETICULUM	GO:0070972	124	3.1521564	0	0
GO BP	MITOCHONDRIAL RESPIRATORY CHAIN COMPLEX ASSEMBLY	GO:0033108	89	3.1233432	0	0
GO BP	MITOCHONDRIAL TRANSLATION	GO:0032543	130	3.0968034	0	0
GO BP	NUCLEAR TRANSCRIBED MRNA CATABOLIC PROCESS NONSENSE MEDIATED DECAY	GO:0000184	111	3.0922995	0	0
GO BP	TRANSLATIONAL TERMINATION	GO:0006415	100	3.056448	0	0
GO BP	MITOCHONDRIAL GENE EXPRESSION	#N/A	157	3.0535364	0	0
GO BP	ATP SYNTHESIS COUPLED ELECTRON TRANSPORT	GO:0042773	85	3.0301664	0	0
GO BP	TRANSLATIONAL INITIATION	GO:0006413	168	3.0265896	0	0
GO BP	RESPIRATORY ELECTRON TRANSPORT CHAIN	GO:0022904	101	2.9793448	0	0
GO BP	OXIDATIVE PHOSPHORYLATION	GO:0006119	126	2.9411042	0	0
GO BP	TRANSLATIONAL ELONGATION	GO:0006414	123	2.929721	0	0
GO BP	PROTEIN TARGETING TO MEMBRANE	GO:0006612	163	2.908181	0	0
GO BP	NADH DEHYDROGENASE COMPLEX ASSEMBLY	GO:0010257	60	2.8156576	0	0
GO BP	VIRAL GENE EXPRESSION	#N/A	177	2.725202	0	0
GO BP	NUCLEAR TRANSCRIBED MRNA CATABOLIC PROCESS	GO:0000956	187	2.6962905	0	0
GO BP	MITOCHONDRIAL ELECTRON TRANSPORT NADH TO UBIQUINONE	GO:0006120	49	2.6249664	0	0
GO BP	RIBOSOME ASSEMBLY	GO:0042255	54	2.5918195	0	0
GO BP	ELECTRON TRANSPORT CHAIN	GO:0022900	154	2.5913975	0	0
GO BP	CYTOPLASMIC TRANSLATION	GO:0002181	88	2.5429926	0	0
GO BP	REGULATION OF CELLULAR AMINO ACID METABOLIC PROCESS	GO:0006521	48	2.5345438	0	0
GO BP	RIBOSOMAL LARGE SUBUNIT BIOGENESIS	GO:0042273	65	2.5050576	0	0
GO BP	CYTOCHROME COMPLEX ASSEMBLY	GO:0017004	34	2.5005107	0	0
GO BP	CELLULAR RESPIRATION	GO:0045333	162	2.4706337	0	0
GO BP	ATP SYNTHESIS COUPLED PROTON TRANSPORT	GO:0015986	22	2.4490252	0	0
GO BP	PROTEIN TARGETING	GO:0006605	368	2.432565	0	0
GO BP	REGULATION OF CELLULAR AMINE METABOLIC PROCESS	#N/A	58	2.4234345	0	0
KEGG	RIBOSOME		80	3.6850057	0	0
KEGG	OXIDATIVE PHOSPHORYLATION		112	3.0963411	0	0
KEGG	PARKINSONS DISEASE		108	2.980065	0	0
KEGG	HUNTINGTONS DISEASE		147	2.6023223	0	0
KEGG	ALZHEIMERS DISEASE		132	2.461674	0	0
KEGG	PROTEASOME		36	2.3218188	0	0
GO BP	INNER MITOCHONDRIAL MEMBRANE ORGANIZATION	GO:0007007	44	2.37917	0	1.52E-05
GO BP	RESPIRATORY CHAIN COMPLEX IV ASSEMBLY	GO:0008535	24	2.3846724	0	1.57E-05
GO BP	ESTABLISHMENT OF PROTEIN LOCALIZATION TO MEMBRANE	GO:0090150	274	2.4126348	0	1.62E-05
GO BP	AEROBIC ELECTRON TRANSPORT CHAIN	GO:0019646	17	2.3148603	0	5.92E-05
GO BP	ESTABLISHMENT OF PROTEIN LOCALIZATION TO MITOCHONDRIAL MEMBRANE	#N/A	16	2.2939699	0	8.62E-05
GO BP	RIBOSOMAL SMALL SUBUNIT ASSEMBLY	GO:0000028	15	2.2718565	0	1.20E-04
GO BP	MITOCHONDRIAL RESPIRATORY CHAIN COMPLEX IV ASSEMBLY	#N/A	20	2.2812595	0	1.24E-04
GO BP	RIBOSOME BIOGENESIS	GO:0042254	274	2.260574	0	1.43E-04
GO BP	PROTEASOMAL UBIQUITIN INDEPENDENT PROTEIN CATABOLIC PROCESS	GO:0010499	18	2.2527218	0	1.52E-04
GO BP	RIBOSOMAL SMALL SUBUNIT BIOGENESIS	GO:0042274	64	2.2048466	0	3.43E-04
GO BP	RIBOSOMAL LARGE SUBUNIT ASSEMBLY	GO:0000027	26	2.1848977	0	4.67E-04
GO BP	ANAPHASE PROMOTING COMPLEX DEPENDENT CATABOLIC PROCESS	GO:0031145	73	2.1836746	0	4.67E-04
GO BP	CRISTAE FORMATION	GO:0042407	32	2.142168	0	7.19E-04
GO BP	AMINE METABOLIC PROCESS	GO:0009308	86	2.114593	0	0.001003958
KEGG	CARDIAC MUSCLE CONTRACTION		47	2.0544746	0	0.001048062
GO BP	RNA CATABOLIC PROCESS	GO:0006401	345	2.085908	0	0.001489606
GO BP	RIBONUCLEOPROTEIN COMPLEX BIOGENESIS	#N/A	391	2.056497	0	0.002072148
GO BP	RRNA METABOLIC PROCESS	GO:0016072	207	2.0408561	0	0.002548853
GO BP	INTERLEUKIN 1 MEDIATED SIGNALING PATHWAY	GO:0070498	79	2.0385945	0	0.002626831
GO BP	NEGATIVE REGULATION OF MICROTUBULE POLYMERIZATION OR DEPOLYMERIZATION	GO:0031111	31	-2.2489927	0	0.003736457
GO BP	ENDOTHELIAL CELL DEVELOPMENT	GO:0001885	43	-2.2102027	0	0.00375344
GO BP	PROTEIN IMPORT INTO MITOCHONDRIAL MATRIX	GO:0030150	16	1.9986708	0	0.004062691
KEGG	PROTEIN EXPORT		22	1.9290744	0	0.00417297
GO BP	CELL FATE COMMITMENT	GO:0045165	121	-2.1632059	0	0.004585505
GO BP	REGULATION OF UBIQUITIN PROTEIN LIGASE ACTIVITY	GO:1904666	19	1.9752406	0	0.005110324
KEGG	FOCAL ADHESION		145	-2.0132914	0	0.005120426
GO BP	ESTABLISHMENT OF ENDOTHELIAL BARRIER	GO:0061028	33	-2.1492567	0	0.005315911
GO BP	RIBONUCLEOPROTEIN COMPLEX SUBUNIT ORGANIZATION	#N/A	173	1.9377202	0	0.006951243
GO BP	AEROBIC RESPIRATION	GO:0009060	79	1.9382656	0	0.007047254
GO BP	HISTONE METHYLATION	GO:0016571	111	-2.1048696	0	0.007129994
GO BP	ENERGY DERIVATION BY OXIDATION OF ORGANIC COMPOUNDS	#N/A	227	1.939775	0	0.00716587
GO BP	MITOCHONDRIAL MEMBRANE ORGANIZATION	GO:0007006	113	1.9383833	0	0.007166666
GO BP	MITOCHONDRION ORGANIZATION	GO:0007005	449	1.9320722	0	0.007300216
GO BP	ESTABLISHMENT OF PROTEIN LOCALIZATION TO ORGANELLE	GO:0072594	475	1.9295963	0	0.007367379
GO BP	BODY MORPHOGENESIS	GO:0010171	40	-2.109278	0	0.007492248
GO BP	REGULATION OF MICROTUBULE POLYMERIZATION OR DEPOLYMERIZATION	GO:0031110	64	-2.0941408	0	0.007651622
GO BP	HISTONE H3 K4 TRIMETHYLATION	GO:0080182	16	-2.1135674	0	0.007749867
KEGG	REGULATION OF ACTIN CYTOSKELETON		156	-1.9018935	0	0.008406317
KEGG	BASAL CELL CARCINOMA		33	-1.9101368	0.001582279	0.009198043
GO BP	REGULATION OF NUCLEOTIDE BIOSYNTHETIC PROCESS	#N/A	25	-2.0719407	0	0.009862464
GO BP	PROTEIN TRANSMEMBRANE IMPORT INTO INTRACELLULAR ORGANELLE	#N/A	30	1.8982087	0	0.010071578
KEGG	ACUTE MYELOID LEUKEMIA		51	-2.018866	0	0.010240853
GO BP	SPINAL CORD DEVELOPMENT	GO:0021510	54	-2.053305	0	0.010335261
GO BP	REGULATION OF MITOCHONDRIAL GENE EXPRESSION	#N/A	28	1.8917458	0	0.01067456
GO BP	MICROTUBULE POLYMERIZATION OR DEPOLYMERIZATION	#N/A	92	-2.0245004	0	0.010693592
GO BP	ENDOTHELIUM DEVELOPMENT	GO:0003158	83	-2.0633492	0	0.010745695
GO BP	PEPTIDYL LYSINE TRIMETHYLATION	GO:0018023	40	-2.029227	0	0.011074755
KEGG	CELL ADHESION MOLECULES CAMS		57	-1.9111198	0	0.011201162
KEGG	LEUKOCYTE TRANSENDOTHELIAL MIGRATION		75	-1.9293101	0	0.011406479
GO BP	ARTERY DEVELOPMENT	GO:0060840	61	-2.016167	0	0.01153562
GO BP	VENTRAL SPINAL CORD DEVELOPMENT	GO:0021517	21	-2.0423172	0	0.011663002
GO BP	EMBRYONIC CRANIAL SKELETON MORPHOGENESIS	GO:0048701	28	-2.0305662	0	0.011775481
GO BP	SNRNA 3 END PROCESSING	#N/A	18	1.8797369	0.007712083	0.012007087
GO BP	COLLAGEN METABOLIC PROCESS	GO:0032963	64	-2.0333192	0	0.012012685
GO BP	GLUTAMATE RECEPTOR SIGNALING PATHWAY	GO:0007215	42	-2.0045485	0	0.013187658
GO BP	HISTONE H3 K9 METHYLATION	GO:0051567	29	-1.9969009	0	0.014270157
GO BP	NEURAL PRECURSOR CELL PROLIFERATION	GO:0061351	97	-1.9783342	0	0.014775744
GO BP	ATP METABOLIC PROCESS	GO:0046034	248	1.853272	0	0.015088161
GO BP	HISTONE H3 K4 METHYLATION	GO:0051568	46	-1.9694844	0	0.015158876
GO BP	COLLAGEN FIBRIL ORGANIZATION	GO:0030199	33	-1.9710865	0	0.015166868
GO BP	FOREBRAIN DEVELOPMENT	GO:0030900	233	-1.9843711	0	0.015286598
GO BP	COLLATERAL SPROUTING	GO:0048668	21	-1.9882957	0	0.015304039
GO BP	CARDIOVASCULAR SYSTEM DEVELOPMENT	#N/A	464	-1.978574	0	0.015364029
GO BP	MORPHOGENESIS OF AN EPITHELIAL SHEET	GO:0002011	46	-1.9716058	0	0.015607298
GO BP	HISTONE H3 K9 MODIFICATION	GO:0061647	38	-1.9654859	0.003174603	0.015626729
GO BP	EMBRYONIC ORGAN MORPHOGENESIS	GO:0048562	169	-1.9799886	0	0.015666306
GO BP	PROTEOGLYCAN METABOLIC PROCESS	GO:0006029	57	-1.9733158	0	0.01568581
GO BP	HEAD MORPHOGENESIS	GO:0060323	29	-1.9628656	0	0.015978552
GO BP	REGULATION OF NUCLEOTIDE METABOLIC PROCESS	#N/A	84	-1.9499741	0	0.016334899
GO BP	SENSORY SYSTEM DEVELOPMENT	GO:0048880	228	-1.9521358	0	0.016373808
GO BP	REGULATION OF HISTONE H3 K9 METHYLATION	GO:0051570	18	-1.9561709	0	0.016458912
GO BP	ADIPOSE TISSUE DEVELOPMENT	GO:0060612	31	-1.9474331	0	0.016577058
GO BP	REGULATION OF GLUTAMATE RECEPTOR SIGNALING PATHWAY	GO:1900449	28	-1.9527602	0	0.016717015
GO BP	CELLULAR PROTEIN COMPLEX DISASSEMBLY	#N/A	187	1.8395833	0	0.016732179
GO BP	SUPRAMOLECULAR FIBER ORGANIZATION	GO:0097435	483	-1.9568024	0	0.016787464
GO BP	GLIAL CELL MIGRATION	GO:0008347	34	-1.9426992	0	0.017039306
GO BP	SCF DEPENDENT PROTEASOMAL UBIQUITIN DEPENDENT PROTEIN CATABOLIC PROCESS	GO:0031146	83	1.8354986	0	0.017067697
GO BP	REGULATION OF HISTONE METHYLATION	GO:0031060	54	-1.9354553	0	0.018395742
GO BP	POSITIVE REGULATION OF HISTONE METHYLATION	GO:0031062	33	-1.9317223	0	0.01872514
GO BP	PEPTIDYL LYSINE METHYLATION	GO:0018022	106	-1.9275944	0	0.019222807
GO BP	CELL JUNCTION ASSEMBLY	GO:0034329	179	-1.9187877	0	0.02142203
GO BP	NUCLEUS LOCALIZATION	GO:0051647	22	-1.9166347	0	0.021565193
GO BP	REGULATION OF CHROMATIN ORGANIZATION	GO:1902275	149	-1.9119298	0	0.021571405
GO BP	REGULATION OF ORGANELLE ASSEMBLY	GO:1902115	163	-1.9085379	0	0.021607999
GO BP	NEURON MIGRATION	GO:0001764	96	-1.9132621	0	0.021608582
GO BP	NEGATIVE REGULATION OF SUPRAMOLECULAR FIBER ORGANIZATION	GO:1902904	101	-1.9138954	0	0.021936813
GO BP	EPITHELIAL CELL DEVELOPMENT	GO:0002064	141	-1.9086738	0	0.022024088
GO BP	PEPTIDYL ASPARAGINE MODIFICATION	#N/A	32	1.8061959	0.008450705	0.022198664
GO BP	REGULATION OF MICROTUBULE DEPOLYMERIZATION	GO:0031114	26	-1.904633	0	0.022403123
GO BP	UROGENITAL SYSTEM DEVELOPMENT	GO:0001655	215	-1.8859808	0	0.022783654
GO BP	SENSORY ORGAN DEVELOPMENT	GO:0007423	322	-1.8886648	0	0.023040306
GO BP	POSITIVE REGULATION OF PROTEIN TYROSINE KINASE ACTIVITY	GO:0061098	33	-1.8915194	0.001547988	0.023103297
GO BP	NEGATIVE REGULATION OF NOTCH SIGNALING PATHWAY	GO:0045746	31	-1.8597339	0	0.023116508
GO BP	ACTIN FILAMENT BASED MOVEMENT	GO:0030048	91	-1.8872089	0	0.023133963
GO BP	CONNECTIVE TISSUE DEVELOPMENT	GO:0061448	155	-1.8859891	0	0.02316338
GO BP	EPIBOLY	#N/A	27	-1.889287	0.003154574	0.023180952
GO BP	POSITIVE REGULATION OF CD4 POSITIVE ALPHA BETA T CELL ACTIVATION	#N/A	16	-1.859904	0.001680672	0.023337644
GO BP	REGULATION OF CELL MATRIX ADHESION	GO:0001952	81	-1.8660312	0	0.023373244
GO BP	EXTRACELLULAR STRUCTURE ORGANIZATION	#N/A	229	-1.894655	0	0.023378724
GO BP	CARDIAC MYOFIBRIL ASSEMBLY	GO:0055003	16	-1.866955	0	0.023418179
GO BP	THIOESTER BIOSYNTHETIC PROCESS	#N/A	49	-1.8917593	0	0.023455927
GO BP	REGULATION OF MICROTUBULE POLYMERIZATION	GO:0031113	41	-1.8958055	0	0.023493648
GO BP	NEGATIVE REGULATION OF CELL DEVELOPMENT	GO:0010721	207	-1.8604128	0	0.02350201
GO BP	RENAL SYSTEM DEVELOPMENT	#N/A	189	-1.8824409	0	0.023502983
GO BP	REGULATION OF SUPRAMOLECULAR FIBER ORGANIZATION	#N/A	256	-1.8926494	0	0.023520883
GO BP	CELL JUNCTION ORGANIZATION	#N/A	214	-1.86125	0	0.023545835
GO BP	POSITIVE REGULATION OF CELL KILLING	#N/A	21	-1.8556527	0.001709402	0.02355914
GO BP	T CELL DIFFERENTIATION INVOLVED IN IMMUNE RESPONSE	GO:0002292	33	-1.8674339	0	0.023566682
GO BP	NEUROBLAST PROLIFERATION	GO:0007405	37	-1.8564235	0	0.023586374
GO BP	EYE MORPHOGENESIS	GO:0048592	91	-1.8527515	0	0.02359243
GO BP	PYRUVATE METABOLIC PROCESS	GO:0006090	119	-1.8568729	0	0.023615267
GO BP	POSITIVE REGULATION OF FATTY ACID METABOLIC PROCESS	GO:0045923	22	-1.8631262	0.004854369	0.023621412
GO BP	CEREBRAL CORTEX DEVELOPMENT	GO:0021987	84	-1.868201	0	0.023684138
GO BP	TELENCEPHALON DEVELOPMENT	GO:0021537	159	-1.8618581	0	0.023685649
GO BP	CRANIAL SKELETAL SYSTEM DEVELOPMENT	GO:1904888	42	-1.8969235	0	0.023710072
GO BP	COVALENT CHROMATIN MODIFICATION	GO:0016569	377	-1.8691765	0	0.023736356
GO BP	VASCULOGENESIS	GO:0001570	52	-1.8638	0	0.023798198
GO BP	SENSORY ORGAN MORPHOGENESIS	#N/A	145	-1.8527541	0	0.023860525
GO BP	PALLIUM DEVELOPMENT	GO:0021543	115	-1.8486145	0	0.023934785
GO BP	POST EMBRYONIC DEVELOPMENT	GO:0009791	71	-1.8493006	0	0.023949135
GO BP	ARTERY MORPHOGENESIS	GO:0048844	42	-1.8973417	0.001540832	0.023957996
GO BP	HISTONE H3 DEACETYLATION	GO:0070932	18	-1.8501731	0	0.024006443
GO BP	NEGATIVE REGULATION OF PROTEIN CONTAINING COMPLEX DISASSEMBLY	GO:0043242	58	-1.8993694	0	0.024012018
GO BP	CELL FATE SPECIFICATION	GO:0001708	39	-1.8530052	0	0.02403406
GO BP	EMBRYONIC SKELETAL SYSTEM DEVELOPMENT	GO:0048706	68	-1.869463	0	0.024036257
GO BP	EMBRYONIC SKELETAL SYSTEM MORPHOGENESIS	GO:0048704	47	-1.8708616	0	0.024041353
GO BP	FACE DEVELOPMENT	GO:0060324	38	-1.8714621	0.003034901	0.024154184
GO BP	POSITIVE REGULATION OF CHROMATIN ORGANIZATION	#N/A	86	-1.8466219	0	0.024196327
GO BP	EMBRYONIC ORGAN DEVELOPMENT	GO:0048568	269	-1.8501896	0	0.024273181
GO BP	HINDBRAIN MORPHOGENESIS	GO:0021575	30	-1.8721057	0	0.024308268
GO BP	REGULATION OF CELL MORPHOGENESIS	GO:0022604	355	-1.8769498	0	0.024327103
GO BP	EPITHELIAL CELL DIFFERENTIATION	GO:0030855	390	-1.8728132	0	0.024391748
GO BP	PROTON TRANSMEMBRANE TRANSPORT	GO:1902600	118	1.7920809	0	0.024393955
GO BP	MICROTUBULE DEPOLYMERIZATION	GO:0007019	35	-1.8776968	0.001564945	0.024435606
GO BP	MITOCHONDRIAL TRANSMEMBRANE TRANSPORT	GO:1990542	82	1.7928298	0	0.024568947
GO BP	HEART MORPHOGENESIS	GO:0003007	177	-1.8728199	0	0.024761321
GO BP	REGULATION OF AMYLOID BETA FORMATION	GO:1902003	22	-1.8736097	0.00331675	0.024814868
GO BP	NEGATIVE REGULATION OF CYTOSKELETON ORGANIZATION	#N/A	109	-1.8424371	0	0.025225723
GO BP	REGULATION OF LONG TERM NEURONAL SYNAPTIC PLASTICITY	GO:0048169	16	-1.8389933	0.001672241	0.025226574
GO BP	POSITIVE REGULATION OF CELL DEVELOPMENT	GO:0010720	352	-1.8379942	0	0.025297731
GO BP	MICROTUBULE POLYMERIZATION	GO:0046785	64	-1.8371725	0.001470588	0.025342938
GO BP	BLOOD VESSEL MORPHOGENESIS	GO:0048514	370	-1.8393171	0	0.025382051
GO BP	POSITIVE REGULATION OF PEPTIDYL SERINE PHOSPHORYLATION	GO:0033138	63	-1.8401698	0.001468429	0.025412627
GO BP	HINDBRAIN DEVELOPMENT	GO:0030902	90	-1.8405433	0	0.025573859
GO BP	POSITIVE REGULATION OF MRNA CATABOLIC PROCESS	GO:0061014	40	-1.8337895	0	0.026534768
GO BP	SKELETAL SYSTEM MORPHOGENESIS	GO:0048705	138	-1.8323495	0	0.026537485
GO BP	DENDRITE DEVELOPMENT	GO:0016358	177	-1.8296463	0	0.026575038
GO BP	ROOF OF MOUTH DEVELOPMENT	GO:0060021	60	-1.8303037	0	0.026661422
GO BP	CORONARY VASCULATURE DEVELOPMENT	GO:0060976	36	-1.8324938	0	0.026783
GO BP	BASEMENT MEMBRANE ORGANIZATION	GO:0071711	23	-1.8308119	0.00166113	0.02678397
GO BP	CHONDROITIN SULFATE PROTEOGLYCAN METABOLIC PROCESS	#N/A	26	-1.8231318	0	0.02768394
GO BP	ACETYL COA BIOSYNTHETIC PROCESS	GO:0006085	22	-1.8222253	0.004862237	0.0277595
GO BP	REGULATION OF T HELPER CELL DIFFERENTIATION	#N/A	16	-1.8188865	0.004792332	0.02785771
GO BP	VASCULAR ENDOTHELIAL GROWTH FACTOR PRODUCTION	GO:0010573	23	-1.8240156	0.003159558	0.02785985
GO BP	REGULATION OF NMDA RECEPTOR ACTIVITY	GO:2000310	17	-1.8249949	0.001692047	0.027875373
GO BP	HISTONE H3 ACETYLATION	GO:0043966	50	-1.8209479	0	0.027911378
GO BP	AORTA DEVELOPMENT	GO:0035904	40	-1.8231709	0	0.027913263
GO BP	ACETYL COA METABOLIC PROCESS	GO:0006084	34	-1.8191375	0.001497006	0.028023874
GO BP	REGULATION OF CD4 POSITIVE ALPHA BETA T CELL DIFFERENTIATION	GO:0043370	24	-1.8104564	0.003174603	0.028033195
GO BP	CENTRAL NERVOUS SYSTEM NEURON DIFFERENTIATION	GO:0021953	94	-1.8109393	0	0.028037291
GO BP	PROTEIN K63 LINKED DEUBIQUITINATION	GO:0070536	28	-1.8117527	0.001574803	0.028052757
GO BP	CARDIAC CHAMBER DEVELOPMENT	#N/A	125	-1.807541	0	0.028080748
GO BP	CELL DIFFERENTIATION IN SPINAL CORD	GO:0021515	19	-1.8195692	0.001574803	0.02815964
GO BP	AXON DEVELOPMENT	GO:0061564	337	-1.816532	0	0.02819844
GO BP	EMBRYONIC MORPHOGENESIS	GO:0048598	383	-1.8170396	0	0.028216586
GO BP	RESPONSE TO ZINC ION	GO:0010043	23	-1.8118424	0.00330033	0.028237037
GO BP	NEGATIVE REGULATION OF CELL DIFFERENTIATION	GO:0045596	426	-1.8080932	0	0.02826437
GO BP	POSITIVE REGULATION OF ALPHA BETA T CELL ACTIVATION	#N/A	32	-1.8075451	0	0.028285716
GO BP	POSITIVE REGULATION OF NEURON DIFFERENTIATION	GO:0045666	246	-1.8085974	0	0.028319493
GO BP	REGULATION OF AMYLOID PRECURSOR PROTEIN CATABOLIC PROCESS	GO:1902991	28	-1.8120679	0.001550388	0.028363965
GO BP	EMBRYONIC APPENDAGE MORPHOGENESIS	#N/A	84	-1.8145546	0	0.028467804
GO BP	CD4 POSITIVE ALPHA BETA T CELL DIFFERENTIATION	GO:0043367	36	-1.8125589	0.001494768	0.028493367
GO BP	PROTEIN TARGETING TO MITOCHONDRION	GO:0006626	88	1.773235	0	0.028581867
GO BP	MULTICELLULAR ORGANISM GROWTH	GO:0035264	112	-1.8147379	0	0.028601602
GO BP	NEURON PROJECTION GUIDANCE	GO:0097485	166	-1.8128741	0	0.028604588
GO BP	POSITIVE REGULATION OF EXCITATORY POSTSYNAPTIC POTENTIAL	GO:2000463	15	-1.8043762	0	0.028711373
GO BP	REGULATION OF CYTOSKELETON ORGANIZATION	GO:0051493	409	-1.8050412	0	0.028758729
GO BP	NEURON PROJECTION ORGANIZATION	#N/A	67	-1.8129939	0	0.028809894
GO BP	ACTIN MEDIATED CELL CONTRACTION	GO:0070252	71	-1.8021678	0	0.029245108
GO BP	HEPARAN SULFATE PROTEOGLYCAN METABOLIC PROCESS	GO:0030201	23	-1.8004677	0.004926108	0.02945628
GO BP	CIRCADIAN REGULATION OF GENE EXPRESSION	GO:0032922	49	-1.8000708	0.001485884	0.029476907
GO BP	POSITIVE REGULATION OF NERVOUS SYSTEM DEVELOPMENT	#N/A	331	-1.7992599	0	0.029524451
GO BP	EPITHELIAL TUBE MORPHOGENESIS	GO:0060562	222	-1.7964655	0	0.02955461
GO BP	LONG CHAIN FATTY ACYL COA BIOSYNTHETIC PROCESS	GO:0035338	15	-1.7972353	0.005119454	0.029578596
GO BP	REGULATION OF CILIUM ASSEMBLY	GO:1902017	46	-1.8008007	0	0.029599158
GO BP	MUSCLE FILAMENT SLIDING	GO:0030049	23	-1.7982999	0.001644737	0.029617477
GO BP	TIGHT JUNCTION ORGANIZATION	GO:0120193	50	-1.7801225	0.002962963	0.029674802
GO BP	REGULATION OF CARDIAC MUSCLE CELL ACTION POTENTIAL	#N/A	22	-1.7974113	0.005042017	0.029717337
GO BP	PROTEIN INSERTION INTO MITOCHONDRIAL MEMBRANE	#N/A	39	1.7675945	0	0.029745443
GO BP	POSITIVE REGULATION OF SYNAPTIC TRANSMISSION	GO:0050806	82	-1.7804624	0	0.02975326
GO BP	VASCULAR ENDOTHELIAL GROWTH FACTOR RECEPTOR SIGNALING PATHWAY	GO:0048010	71	-1.780661	0	0.029862162
GO BP	DEVELOPMENTAL GROWTH	GO:0048589	436	-1.7880808	0	0.029893002
GO BP	ACETYL COA BIOSYNTHETIC PROCESS FROM PYRUVATE	GO:0006086	16	-1.7935019	0.001733102	0.029921193
GO BP	NEUTRAL LIPID BIOSYNTHETIC PROCESS	#N/A	29	-1.79165	0.003164557	0.02995527
GO BP	HISTONE DEACETYLATION	GO:0016575	64	-1.7920369	0	0.030006085
GO BP	REGULATION OF MICROTUBULE BASED PROCESS	GO:0032886	183	-1.7895237	0	0.030022461
GO BP	TISSUE MIGRATION	#N/A	205	-1.7806761	0	0.030038862
GO BP	COLLAGEN BIOSYNTHETIC PROCESS	GO:0032964	31	-1.7882094	0.003120125	0.03005471
GO BP	MICROVILLUS ORGANIZATION	GO:0032528	19	-1.7905854	0.008064516	0.03008063
GO BP	TOOTH MINERALIZATION	GO:0034505	15	-1.793604	0.001655629	0.030093174
GO BP	REGULATION OF FATTY ACID METABOLIC PROCESS	GO:0019217	65	-1.7920953	0.001412429	0.030184928
GO BP	REGULATION OF POSTSYNAPTIC MEMBRANE POTENTIAL	GO:0060078	59	-1.7939671	0	0.030189691
GO BP	POSITIVE REGULATION OF CELL MORPHOGENESIS INVOLVED IN DIFFERENTIATION	#N/A	117	-1.7896065	0	0.03019643
GO BP	POSITIVE REGULATION OF FATTY ACID BIOSYNTHETIC PROCESS	GO:0045723	15	-1.788324	0.003246753	0.030202463
GO BP	NEGATIVE REGULATION OF NERVOUS SYSTEM DEVELOPMENT	#N/A	193	-1.7807342	0	0.030217666
GO BP	ACTIN FILAMENT BUNDLE ORGANIZATION	GO:0061572	119	-1.777577	0	0.03029011
GO BP	TUBE FORMATION	GO:0035148	111	-1.7809043	0	0.030331546
GO BP	CEREBELLAR CORTEX FORMATION	GO:0021697	16	-1.7809373	0.005025126	0.030499408
GO BP	POSITIVE REGULATION OF VASCULAR ENDOTHELIAL GROWTH FACTOR PRODUCTION	GO:0010575	18	-1.7820373	0.001647446	0.030528683
GO BP	POSITIVE REGULATION OF AMYLOID PRECURSOR PROTEIN CATABOLIC PROCESS	GO:1902993	15	-1.7813113	0.00681431	0.030600933
GO BP	DENDRITIC SPINE MORPHOGENESIS	GO:0060997	44	-1.7845037	0	0.030602058
GO BP	NEUROMUSCULAR PROCESS CONTROLLING BALANCE	GO:0050885	30	-1.7832516	0.006349206	0.03066331
GO BP	ASTROCYTE DIFFERENTIATION	GO:0048708	40	-1.782102	0.001512859	0.030700753
GO BP	REGULATION OF CELL SHAPE	GO:0008360	117	-1.7848054	0	0.030747864
GO BP	HEART DEVELOPMENT	GO:0007507	399	-1.7822301	0	0.03082818
GO BP	CELL CELL JUNCTION ASSEMBLY	GO:0007043	89	-1.784989	0	0.030848304
GO BP	CARDIAC SEPTUM DEVELOPMENT	GO:0003279	85	-1.783262	0	0.030854957
GO BP	REGULATION OF NEURONAL SYNAPTIC PLASTICITY	GO:0048168	29	-1.7851826	0.001628664	0.030965704
GO BP	NUCLEOSIDE BISPHOSPHATE BIOSYNTHETIC PROCESS	#N/A	63	-1.7671571	0	0.031104084
GO BP	CARDIAC VENTRICLE MORPHOGENESIS	GO:0003208	49	-1.7673849	0.00154321	0.031189853
GO BP	NEURON PROJECTION ARBORIZATION	GO:0140058	19	-1.7743282	0.001587302	0.03129193
GO BP	REGULATION OF ALPHA BETA T CELL DIFFERENTIATION	#N/A	37	-1.7736092	0.002994012	0.031349014
GO BP	CENTRIOLE ASSEMBLY	GO:0098534	35	-1.7673922	0	0.031355757
GO BP	REGULATION OF PROTEIN DEPOLYMERIZATION	GO:1901879	62	-1.7714691	0.001451379	0.03138591
GO BP	REGULATION OF CELL JUNCTION ASSEMBLY	GO:1901888	67	-1.7728039	0	0.03142579
GO BP	REGULATION OF ALPHA BETA T CELL ACTIVATION	#N/A	51	-1.7641147	0.001494768	0.03144742
GO BP	POSITIVE REGULATION OF DENDRITE DEVELOPMENT	GO:1900006	61	-1.767533	0	0.03148297
GO BP	AMYLOID BETA FORMATION	GO:0034205	28	-1.7653859	0.001612903	0.03149671
GO BP	APICAL JUNCTION ASSEMBLY	GO:0043297	54	-1.7716421	0	0.031499695
GO BP	BARBED END ACTIN FILAMENT CAPPING	GO:0051016	17	-1.7643316	0.003454231	0.031526387
GO BP	CARDIAC VENTRICLE DEVELOPMENT	GO:0003231	92	-1.7676384	0	0.031618394
GO BP	INNER EAR MORPHOGENESIS	GO:0042472	51	-1.7643819	0.002998501	0.031658195
GO BP	CELLULAR EXTRAVASATION	GO:0045123	31	-1.7716569	0.009646302	0.03167766
GO BP	REGULATION OF HISTONE MODIFICATION	GO:0031056	113	-1.770154	0	0.03168917
GO BP	PLATELET DERIVED GROWTH FACTOR RECEPTOR SIGNALING PATHWAY	GO:0048008	47	-1.7677478	0	0.031749047
GO BP	NCRNA PROCESSING	GO:0034470	340	1.7580779	0	0.03180312
GO BP	DEVELOPMENTAL GROWTH INVOLVED IN MORPHOGENESIS	GO:0060560	158	-1.7678918	0	0.03185379
GO BP	REGULATION OF GLIOGENESIS	GO:0014013	66	-1.7685034	0	0.031901818
GO BP	ENDODERM FORMATION	GO:0001706	40	-1.7690332	0.004739337	0.03191961
GO BP	ACTOMYOSIN STRUCTURE ORGANIZATION	GO:0031032	139	-1.7680385	0	0.03193998
GO BP	RETINA DEVELOPMENT IN CAMERA TYPE EYE	GO:0060041	92	-1.7591053	0	0.032774433
GO BP	REGULATION OF SMALL GTPASE MEDIATED SIGNAL TRANSDUCTION	GO:0051056	256	-1.759252	0	0.032884974
GO BP	RNA DESTABILIZATION	GO:0050779	28	-1.7582273	0.004658385	0.03294379
GO BP	CELL MORPHOGENESIS INVOLVED IN NEURON DIFFERENTIATION	GO:0048667	387	-1.7561074	0	0.033602737
GO BP	VIRION ASSEMBLY	GO:0019068	37	1.7468116	0	0.034400325
GO BP	REGULATION OF ACTIN FILAMENT BUNDLE ASSEMBLY	GO:0032231	70	-1.7527913	0	0.03448644
GO BP	REGULATION OF COFACTOR METABOLIC PROCESS	#N/A	28	-1.7537069	0.001623377	0.034512505
GO BP	CELL SUBSTRATE JUNCTION ORGANIZATION	#N/A	76	-1.7528709	0.002894356	0.0346464
GO BP	CEREBELLAR CORTEX MORPHOGENESIS	GO:0021696	22	-1.7517622	0.004862237	0.034765843
GO BP	REGULATION OF ACTOMYOSIN STRUCTURE ORGANIZATION	#N/A	68	-1.7512057	0.001494768	0.034772962
GO BP	APPENDAGE MORPHOGENESIS	#N/A	100	-1.7486624	0	0.035480343
GO BP	BLASTOCYST FORMATION	GO:0001825	33	-1.748862	0.003072197	0.035532445
GO BP	LEUKOCYTE ADHESION TO VASCULAR ENDOTHELIAL CELL	#N/A	16	-1.7471799	0.006451613	0.03566237
GO BP	CELL PART MORPHOGENESIS	#N/A	458	-1.7467899	0	0.03566466
GO BP	TOLL LIKE RECEPTOR 4 SIGNALING PATHWAY	GO:0034142	24	-1.7475207	0.003220612	0.03572637
GO BP	DENDRITE MORPHOGENESIS	GO:0048813	103	-1.7456183	0	0.0358765
GO BP	DEVELOPMENTAL CELL GROWTH	GO:0048588	152	-1.7440143	0	0.036341388
GO BP	REGULATION OF BEHAVIOR	GO:0050795	21	-1.7427884	0.006677796	0.03664741
GO BP	POSITIVE REGULATION OF CHROMOSOME ORGANIZATION	GO:2001252	151	-1.7405245	0	0.037309628
GO BP	REGULATION OF NEURON DIFFERENTIATION	GO:0045664	429	-1.7399693	0	0.037392717
GO BP	LIMBIC SYSTEM DEVELOPMENT	GO:0021761	64	-1.7378988	0.002994012	0.037970167
GO BP	REGULATION OF CELL SUBSTRATE ADHESION	GO:0010810	147	-1.7373242	0	0.037979703
GO BP	REGULATION OF DNA METHYLATION	GO:0044030	21	-1.7363218	0.005008347	0.038008742
GO BP	PEPTIDYL LYSINE MODIFICATION	#N/A	325	-1.7332219	0	0.03807292
GO BP	REGULATION OF BICELLULAR TIGHT JUNCTION ASSEMBLY	GO:2000810	18	-1.7356371	0.00681431	0.038161017
GO BP	SYNAPSE ASSEMBLY	GO:0007416	82	-1.7363429	0.001398602	0.038178984
GO BP	CELL PROLIFERATION IN FOREBRAIN	GO:0021846	18	-1.7350291	0.014925373	0.038226333
GO BP	POSITIVE REGULATION OF LEUKOCYTE MEDIATED CYTOTOXICITY	#N/A	16	-1.7332264	0.006688963	0.038238075
GO BP	AMYLOID PRECURSOR PROTEIN CATABOLIC PROCESS	GO:0042987	38	-1.7334358	0	0.038292356
GO BP	LINOLEIC ACID METABOLIC PROCESS	GO:0043651	15	-1.7315067	0.005033557	0.03830344
GO BP	ADP METABOLIC PROCESS	GO:0046031	96	-1.7337447	0	0.03835878
GO BP	REGULATION OF CELL PROJECTION ORGANIZATION	GO:0031344	491	-1.7319026	0	0.038363382
GO BP	DNA METHYLATION OR DEMETHYLATION	#N/A	71	-1.7308501	0.001388889	0.038365357
GO BP	NEGATIVE REGULATION OF REACTIVE OXYGEN SPECIES METABOLIC PROCESS	GO:2000378	41	-1.7339679	0.004709576	0.03843714
GO BP	REGULATION OF NEURON PROJECTION DEVELOPMENT	GO:0010975	347	-1.7293725	0	0.03879423
GO BP	SYNAPSE ORGANIZATION	GO:0050808	237	-1.7264975	0	0.039152805
GO BP	ALPHA BETA T CELL ACTIVATION	GO:0046631	72	-1.7282016	0	0.03915894
GO BP	MUSCLE CONTRACTION	GO:0006936	188	-1.7260416	0	0.039198212
GO BP	PROTEIN METHYLATION	GO:0006479	146	-1.7267201	0	0.039263066
GO BP	NEGATIVE REGULATION OF ORGAN GROWTH	GO:0046621	22	-1.7271764	0.001669449	0.03933065
GO BP	EMBRYO DEVELOPMENT ENDING IN BIRTH OR EGG HATCHING	GO:0009792	466	-1.721855	0	0.039395176
GO BP	REGULATION OF AXONOGENESIS	GO:0050770	127	-1.7222288	0	0.03941336
GO BP	EMBRYONIC PATTERN SPECIFICATION	GO:0009880	39	-1.7222459	0.004615385	0.03957758
GO BP	POSITIVE REGULATION OF CELL CELL ADHESION	GO:0022409	143	-1.7226225	0.001328021	0.03966512
GO BP	HISTONE H3 K27 METHYLATION	GO:0070734	18	-1.7245315	0.003262643	0.03968711
GO BP	ACTIN FILAMENT ORGANIZATION	GO:0007015	285	-1.7229556	0	0.039716903
GO BP	EPITHELIAL TUBE FORMATION	#N/A	103	-1.720367	0	0.039781366
GO BP	NEUTRAL LIPID METABOLIC PROCESS	GO:0006638	82	-1.7239125	0.001424501	0.03980535
GO BP	CHROMATIN DISASSEMBLY	#N/A	17	-1.7229933	0.004862237	0.03987388
GO BP	POSITIVE REGULATION OF NEURON PROJECTION DEVELOPMENT	GO:0010976	201	-1.723331	0	0.039895073
GO BP	RETINA MORPHOGENESIS IN CAMERA TYPE EYE	GO:0060042	34	-1.7196561	0.0015625	0.039900027
GO BP	MORPHOGENESIS OF EMBRYONIC EPITHELIUM	GO:0016331	111	-1.7170228	0.002747253	0.040535513
GO BP	INTERLEUKIN 2 PRODUCTION	GO:0032623	39	-1.7172507	0.0048	0.040583517
GO BP	AMEBOIDAL TYPE CELL MIGRATION	GO:0001667	272	-1.7175142	0	0.04067299
GO BP	POSITIVE REGULATION OF MITOCHONDRIAL TRANSLATION	GO:0070131	17	1.7257817	0.011709602	0.040798508
GO BP	ALPHA BETA T CELL DIFFERENTIATION	GO:0046632	55	-1.7145169	0	0.041382995
GO BP	SOMITE DEVELOPMENT	GO:0061053	50	-1.7137975	0.007518797	0.041523166
GO BP	ATP BIOSYNTHETIC PROCESS	GO:0006754	41	1.7210723	0.005633803	0.0416792
GO BP	VASCULAR ENDOTHELIAL GROWTH FACTOR SIGNALING PATHWAY	GO:0038084	24	-1.7119577	0.0128	0.041715875
GO BP	REGULATION OF CELL MORPHOGENESIS INVOLVED IN DIFFERENTIATION	GO:0010769	215	-1.7111952	0	0.041720986
GO BP	REGULATION OF LYMPHOCYTE DIFFERENTIATION	GO:0045619	89	-1.712975	0	0.041726492
GO BP	INCLUSION BODY ASSEMBLY	GO:0070841	19	-1.7115622	0.008517887	0.04173856
GO BP	PROTEIN K48 LINKED DEUBIQUITINATION	GO:0071108	30	-1.7120205	0.006289308	0.041857187
GO BP	POSITIVE REGULATION OF LEUKOCYTE CELL CELL ADHESION	GO:1903039	113	-1.7086614	0.001438849	0.041998297
GO BP	CELLULAR RESPONSE TO ACID CHEMICAL	#N/A	129	-1.7087345	0	0.042122316
GO BP	POSITIVE REGULATION OF ACTIN FILAMENT BUNDLE ASSEMBLY	GO:0032233	48	-1.7092031	0.002923977	0.04226079
GO BP	CHONDROITIN SULFATE PROTEOGLYCAN BIOSYNTHETIC PROCESS	GO:0050650	16	-1.7088058	0.00620155	0.042261925
GO BP	LONG TERM SYNAPTIC POTENTIATION	GO:0060291	44	-1.7095711	0.001533742	0.042280182
GO BP	NEGATIVE REGULATION OF ORGANELLE ASSEMBLY	#N/A	34	-1.7071227	0.003220612	0.042441126
GO BP	NEUTRAL AMINO ACID TRANSPORT	GO:0015804	24	-1.705663	0.014705882	0.042932943
GO BP	PROTEIN DEPOLYMERIZATION	GO:0051261	83	-1.70313	0.005649718	0.042951472
GO BP	NEGATIVE REGULATION OF SMALL GTPASE MEDIATED SIGNAL TRANSDUCTION	GO:0051058	46	-1.7034386	0.004504505	0.042972047
GO BP	MAMMARY GLAND EPITHELIUM DEVELOPMENT	GO:0061180	47	-1.7037851	0.004524887	0.04297879
GO BP	SYNAPTIC TRANSMISSION GLUTAMATERGIC	GO:0035249	39	-1.7047917	0.007898894	0.04301366
GO BP	CHEMICAL SYNAPTIC TRANSMISSION POSTSYNAPTIC	#N/A	49	-1.7050501	0.004484305	0.04306391
GO BP	REGULATION OF NEURAL PRECURSOR CELL PROLIFERATION	GO:2000177	56	-1.7038088	0.003025719	0.043131486
GO BP	CHROMATIN ASSEMBLY OR DISASSEMBLY	GO:0006333	143	-1.7021757	0	0.043222748
GO BP	MUSCLE ORGAN MORPHOGENESIS	GO:0048644	49	-1.7038244	0.00309119	0.043285426
GO BP	IN UTERO EMBRYONIC DEVELOPMENT	GO:0001701	297	-1.701455	0	0.043404456
GO BP	GLOMERULUS DEVELOPMENT	GO:0032835	34	-1.7008744	0.00913242	0.04346015
GO BP	REGULATION OF CD4 POSITIVE ALPHA BETA T CELL ACTIVATION	GO:2000514	31	-1.7002351	0.014285714	0.04352063
GO BP	POSITIVE REGULATION OF MULTICELLULAR ORGANISM GROWTH	GO:0040018	18	-1.6980507	0.006525286	0.044411544
GO BP	MATURATION OF LSU RRNA	GO:0000470	21	1.7087381	0.015267176	0.044664267
GO BP	NUCLEOSIDE TRIPHOSPHATE BIOSYNTHETIC PROCESS	GO:0009142	61	1.7103292	0	0.04473449
GO BP	CELL MATRIX ADHESION	GO:0007160	149	-1.6966033	0	0.044922795
GO BP	REGULATION OF ACTIN FILAMENT BASED PROCESS	GO:0032970	275	-1.6944419	0	0.045513537
GO BP	SKELETAL SYSTEM DEVELOPMENT	GO:0001501	309	-1.6924099	0	0.0455642
GO BP	CELL SUBSTRATE ADHESION	GO:0031589	237	-1.6949201	0	0.04560795
GO BP	BRAIN MORPHOGENESIS	GO:0048854	19	-1.6945535	0.011844331	0.045619752
GO BP	ACYLGLYCEROL HOMEOSTASIS	GO:0055090	21	-1.6924939	0.010033445	0.04568188
GO BP	POSITIVE REGULATION OF DEVELOPMENTAL GROWTH	GO:0048639	108	-1.6935906	0.001369863	0.045721747
GO BP	REGULATION OF OSTEOCLAST DIFFERENTIATION	GO:0045670	30	-1.6916434	0.007739938	0.04574688
GO BP	HISTONE H4 ACETYLATION	GO:0043967	57	-1.692654	0	0.04578275
GO BP	LYSOSOMAL TRANSPORT	GO:0007041	90	-1.6928183	0.001453488	0.0458844
GO BP	PHOTOTRANSDUCTION VISIBLE LIGHT	GO:0007603	16	1.7033783	0.012254902	0.046132434
GO BP	SULFUR COMPOUND CATABOLIC PROCESS	#N/A	38	-1.6903647	0.004559271	0.046196934
GO BP	FATTY ACYL COA BIOSYNTHETIC PROCESS	#N/A	27	-1.6897862	0.008077544	0.046253297
GO BP	NEGATIVE REGULATION OF CARDIAC MUSCLE TISSUE DEVELOPMENT	GO:0055026	20	-1.6888219	0.006230529	0.04654986
GO BP	POSITIVE REGULATION OF DENDRITE MORPHOGENESIS	GO:0050775	33	-1.6883638	0.006535948	0.046596095
GO BP	NCRNA METABOLIC PROCESS	#N/A	416	1.699499	0	0.04695705
GO BP	SMALL GTPASE MEDIATED SIGNAL TRANSDUCTION	GO:0007264	428	-1.6869586	0	0.047082804
GO BP	RESPONSE TO WOUNDING	GO:0009611	426	-1.6861366	0	0.047265217
KEGG	MELANOMA		45	-1.6942679	0.004484305	0.048279572
GO BP	NEUROMUSCULAR JUNCTION DEVELOPMENT	GO:0007528	36	-1.6833025	0.004524887	0.048456732
KEGG	NEUROACTIVE LIGAND RECEPTOR INTERACTION		56	-1.7390894	0.001488095	0.048463162
GO BP	SISTER CHROMATID COHESION	GO:0007062	53	-1.681458	0.005934718	0.049110886
GO BP	FATTY ACYL COA METABOLIC PROCESS	#N/A	33	-1.6800524	0.006309148	0.049166884
GO BP	POSITIVE REGULATION OF VASCULATURE DEVELOPMENT	#N/A	106	-1.6801579	0.001416431	0.049223457
GO BP	T CELL MIGRATION	GO:0072678	35	-1.680416	0.006097561	0.04927681
GO BP	NEGATIVE REGULATION OF ORGANELLE ORGANIZATION	#N/A	309	-1.6814712	0	0.049279653
GO BP	LONG CHAIN FATTY ACYL COA METABOLIC PROCESS	GO:0035336	19	-1.6806879	0.01754386	0.049321275
GO BP	LENS FIBER CELL DIFFERENTIATION	GO:0070306	17	-1.6736912	0.014376997	0.049617793
GO BP	REGULATION OF PROTEIN CONTAINING COMPLEX DISASSEMBLY	GO:0043244	89	-1.6769874	0	0.04967637
GO BP	EMBRYONIC CAMERA TYPE EYE DEVELOPMENT	GO:0031076	22	-1.6771901	0.009950249	0.049746078
GO BP	REGULATION OF VASCULATURE DEVELOPMENT	GO:1901342	193	-1.673744	0	0.049757402
GO BP	LYMPHOCYTE DIFFERENTIATION	GO:0030098	187	-1.6743397	0.00124533	0.04982139
GO BP	FOCAL ADHESION ASSEMBLY	GO:0048041	63	-1.6773251	0.004291846	0.04982873
GO BP	MULTICELLULAR ORGANISMAL SIGNALING	#N/A	88	-1.6780639	0.001457726	0.04983234
GO BP	AORTA MORPHOGENESIS	GO:0035909	21	-1.674611	0.011400651	0.049845677
GO BP	RESPONSE TO LEAD ION	GO:0010288	19	-1.6762221	0.021996615	0.04989426
GO BP	CHAPERONE COFACTOR DEPENDENT PROTEIN REFOLDING	GO:0051085	26	-1.6737655	0.008143323	0.04990188
GO BP	PRESYNAPSE ORGANIZATION	GO:0099172	18	-1.6775572	0.009569378	0.049912013
GO BP	REGULATION OF CHROMOSOME ORGANIZATION	GO:0033044	293	-1.6724797	0	0.049925786
GO BP	POSITIVE REGULATION OF INTERFERON BETA PRODUCTION	GO:0032728	24	-1.6781706	0.01309329	0.04994979
GO BP	TRANSMISSION OF NERVE IMPULSE	GO:0019226	25	-1.6754774	0	0.04996365
GO BP	CARTILAGE DEVELOPMENT	GO:0051216	113	-1.6749485	0.001381216	0.049996488
GO BP	PROTEIN LOCALIZATION TO MICROTUBULE ORGANIZING CENTER	#N/A	32	-1.6746141	0.006339144	0.05000804
GO BP	REGULATION OF KERATINOCYTE DIFFERENTIATION	GO:0045616	28	-1.6725054	0.011075949	0.050061323
GO BP	NEUTRAL LIPID CATABOLIC PROCESS	#N/A	29	-1.6755863	0.013677811	0.05006655
GO BP	POSITIVE REGULATION OF LOCOMOTION	GO:0040017	384	-1.6681181	0	0.05028801
GO BP	AXIS SPECIFICATION	GO:0009798	59	-1.6681664	0.005830904	0.05043176
GO BP	CELL CELL ADHESION	GO:0098609	445	-1.6682602	0	0.050537765
GO BP	SCHWANN CELL DIFFERENTIATION	GO:0014037	28	-1.6694498	0.02056962	0.05061573
GO BP	CELL CELL JUNCTION ORGANIZATION	GO:0045216	131	-1.6691692	0	0.05061765
GO BP	POLYSACCHARIDE CATABOLIC PROCESS	#N/A	19	-1.6707069	0.0192	0.050621442
GO BP	POSITIVE REGULATION OF DENDRITIC SPINE DEVELOPMENT	GO:0060999	36	-1.6683505	0.006279435	0.050651982
GO BP	MYOTUBE DIFFERENTIATION	GO:0014902	55	-1.6694738	0.004424779	0.050763067
GO BP	POSITIVE REGULATION OF RECEPTOR INTERNALIZATION	GO:0002092	15	-1.668383	0.022508038	0.05080978
GO BP	REGULATION OF CATION TRANSMEMBRANE TRANSPORT	GO:1904062	169	-1.6695814	0.001297017	0.0508524
GO BP	REGULATION OF CELLULAR RESPONSE TO HEAT	GO:1900034	72	-1.6697887	0.001398602	0.050887372
GO BP	MORPHOGENESIS OF A BRANCHING STRUCTURE	GO:0001763	115	-1.6652293	0.001344086	0.05136224
GO BP	METANEPHROS DEVELOPMENT	GO:0001656	47	-1.6655715	0.003025719	0.051363025
GO BP	CELLULAR COMPONENT ASSEMBLY INVOLVED IN MORPHOGENESIS	#N/A	73	-1.6647208	0	0.0514719
KEGG	WNT SIGNALING PATHWAY		100	-1.697971	0	0.051668327
KEGG	PATHWAYS IN CANCER		236	-1.7160373	0	0.05195106
GO BP	EAR MORPHOGENESIS	GO:0042471	63	-1.6634324	0.003039514	0.05197813
GO BP	PROTEIN LOCALIZATION TO MITOCHONDRION	GO:0070585	121	1.684726	0	0.052026987
GO BP	ALPHA BETA T CELL PROLIFERATION	GO:0046633	17	-1.6623344	0.012987013	0.052270677
GO BP	REGULATION OF ION TRANSMEMBRANE TRANSPORT	GO:0034765	218	-1.6618093	0	0.052286655
GO BP	REGULATION OF COLLATERAL SPROUTING	GO:0048670	15	-1.6614586	0.016694492	0.05230589
GO BP	CD4 POSITIVE ALPHA BETA T CELL ACTIVATION	GO:0035710	46	-1.6610563	0.00622084	0.052324727
GO BP	B CELL DIFFERENTIATION	GO:0030183	75	-1.6619228	0.001416431	0.05239504
GO BP	CELLULAR NITROGEN COMPOUND CATABOLIC PROCESS	#N/A	478	1.6821784	0	0.052418485
GO BP	CELLULAR POLYSACCHARIDE CATABOLIC PROCESS	#N/A	19	-1.662369	0.014925373	0.052421566
GO BP	NEGATIVE REGULATION OF JNK CASCADE	GO:0046329	26	-1.6597298	0.008090615	0.052539244
GO BP	T CELL DIFFERENTIATION	GO:0030217	127	-1.6603327	0.001342282	0.052555237
GO BP	REGULATION OF CELL SUBSTRATE JUNCTION ASSEMBLY	#N/A	46	-1.6597394	0.00456621	0.052691437
GO BP	REGULATION OF TRANSPORTER ACTIVITY	#N/A	145	-1.6578285	0	0.053147107
GO BP	PHOTORECEPTOR CELL DEVELOPMENT	GO:0042461	24	-1.6578715	0.012326657	0.053274594
GO BP	PHOSPHOLIPID DEPHOSPHORYLATION	GO:0046839	29	-1.6567706	0.006557377	0.053521443
GO BP	POSITIVE REGULATION OF RECEPTOR MEDIATED ENDOCYTOSIS	GO:0048260	37	-1.6564336	0.014947684	0.0535435
KEGG	ARRHYTHMOGENIC RIGHT VENTRICULAR CARDIOMYOPATHY ARVC		44	-1.7027915	0.004392386	0.053554233
GO BP	EPITHELIAL TO MESENCHYMAL TRANSITION	GO:0001837	92	-1.655599	0.002777778	0.053699993
GO BP	TISSUE MORPHOGENESIS	GO:0048729	447	-1.6557363	0	0.053758524
GO BP	TRIGLYCERIDE METABOLIC PROCESS	GO:0006641	65	-1.6545055	0.001492537	0.05408284
GO BP	NEURAL TUBE DEVELOPMENT	GO:0021915	131	-1.651439	0	0.055084396
GO BP	REGULATION OF CELL ADHESION	GO:0030155	424	-1.6515894	0	0.055142485
GO BP	PROTEIN LOCALIZATION TO SYNAPSE	GO:0035418	52	-1.6518042	0.007462686	0.055186275
GO BP	CEREBELLAR CORTEX DEVELOPMENT	GO:0021695	34	-1.6519383	0.013355592	0.055284884
GO BP	WOUND HEALING	GO:0042060	354	-1.6500543	0	0.055700798
GO BP	ENDODERM DEVELOPMENT	GO:0007492	56	-1.6486164	0.004424779	0.0559483
GO BP	MORPHOGENESIS OF AN EPITHELIUM	GO:0002009	378	-1.6481726	0	0.055966377
GO BP	METENCEPHALON DEVELOPMENT	GO:0022037	71	-1.6491557	0.007032349	0.056029085
GO BP	REGULATION OF SYNAPSE STRUCTURE OR ACTIVITY	GO:0050803	134	-1.6487635	0.001345895	0.05603983
GO BP	GLAND DEVELOPMENT	GO:0048732	290	-1.6477342	0	0.05606183
GO BP	AMYLOID BETA METABOLIC PROCESS	GO:0050435	37	-1.6463825	0.00792393	0.056494936
GO BP	MUSCLE SYSTEM PROCESS	GO:0003012	248	-1.6459769	0	0.056511957
GO BP	NEGATIVE REGULATION OF CHROMATIN ORGANIZATION	#N/A	47	-1.6465006	0.001512859	0.056573074
GO BP	REGULATION OF POSTSYNAPSE ORGANIZATION	GO:0099175	65	-1.6455306	0.002971768	0.056604665
GO BP	REGULATION OF MUSCLE CELL DIFFERENTIATION	GO:0051147	96	-1.6435206	0.00541272	0.057185736
GO BP	REGULATION OF PEPTIDYL SERINE PHOSPHORYLATION	GO:0033135	88	-1.6431886	0.00137931	0.057207216
GO BP	MESENCHYMAL CELL PROLIFERATION	GO:0010463	26	-1.6440206	0.016260162	0.057246987
GO BP	DENDRITIC SPINE DEVELOPMENT	GO:0060996	77	-1.6436003	0	0.057319842
GO BP	FAT CELL DIFFERENTIATION	GO:0045444	139	-1.641587	0	0.057847578
GO BP	REGULATION OF MUSCLE SYSTEM PROCESS	GO:0090257	135	-1.6410418	0	0.057945397
GO BP	REGULATION OF SYNAPTIC PLASTICITY	GO:0048167	101	-1.6407566	0.002728513	0.057967294
GO BP	GLIOGENESIS	GO:0042063	170	-1.6390086	0	0.0585318
GO BP	REGULATION OF BIOMINERALIZATION	#N/A	50	-1.6390767	0.003016591	0.05867436
GO BP	POSITIVE REGULATION OF CELL ADHESION	GO:0045785	242	-1.6375934	0	0.059215073
GO BP	RNA SPLICING VIA ENDONUCLEOLYTIC CLEAVAGE AND LIGATION	#N/A	16	1.6636281	0.02955665	0.05974854
GO BP	REGULATION OF EMBRYONIC DEVELOPMENT	GO:0045995	98	-1.6356336	0.002762431	0.05979628
GO BP	REGULATION OF TRANSMEMBRANE TRANSPORT	#N/A	275	-1.6361847	0	0.05982587
GO BP	COLLAGEN CATABOLIC PROCESS	GO:0030574	21	-1.6357447	0.021207178	0.059906796
GO BP	POSTSYNAPSE ORGANIZATION	GO:0099173	110	-1.6343992	0.001328021	0.059936933
GO BP	ENDOCARDIAL CUSHION DEVELOPMENT	GO:0003197	27	-1.6340427	0.011146497	0.059957117
GO BP	POSITIVE REGULATION OF INTERLEUKIN 2 PRODUCTION	GO:0032743	19	-1.6337028	0.02	0.059993215
GO BP	TRANSMEMBRANE RECEPTOR PROTEIN TYROSINE KINASE SIGNALING PATHWAY	GO:0007169	497	-1.6346196	0	0.06001377
GO BP	CAMERA TYPE EYE MORPHOGENESIS	GO:0048593	75	-1.6327094	0.002857143	0.060083963
GO BP	NEGATIVE REGULATION OF LEUKOCYTE DIFFERENTIATION	#N/A	55	-1.6348081	0.001567398	0.060097545
GO BP	REGULATION OF NEUROBLAST PROLIFERATION	GO:1902692	18	-1.6330093	0.008	0.060223565
GO BP	RESPIRATORY SYSTEM DEVELOPMENT	GO:0060541	133	-1.6327351	0.002645503	0.060229495
GO BP	REGULATION OF DEVELOPMENTAL GROWTH	GO:0048638	211	-1.6300002	0.001240695	0.06067295
GO BP	POSITIVE REGULATION OF CELL PROJECTION ORGANIZATION	GO:0031346	284	-1.6307815	0	0.060682308
GO BP	ENDOCARDIAL CUSHION MORPHOGENESIS	GO:0003203	20	-1.631323	0.014827018	0.06070585
GO BP	CYTOPLASMIC SEQUESTERING OF PROTEIN	GO:0051220	22	-1.630998	0.014586709	0.06071355
GO BP	NEGATIVE REGULATION OF ATP METABOLIC PROCESS	#N/A	18	-1.629264	0.018302828	0.060787942
GO BP	ADRENAL GLAND DEVELOPMENT	GO:0030325	16	-1.6289433	0.021702837	0.06081709
GO BP	INTERMEDIATE FILAMENT BASED PROCESS	GO:0045103	37	-1.6300076	0.006309148	0.06083054
GO BP	APPENDAGE DEVELOPMENT	#N/A	119	-1.6294088	0	0.060864534
GO BP	MITOCHONDRIAL TRANSPORT	GO:0006839	218	1.6577274	0	0.060870226
GO BP	REGULATION OF NEURON MIGRATION	GO:2001222	24	-1.6300578	0.033444814	0.060966108
GO BP	MITOTIC SISTER CHROMATID COHESION	GO:0007064	22	-1.6278127	0.013136289	0.061292842
GO BP	AXONEMAL DYNEIN COMPLEX ASSEMBLY	GO:0070286	17	1.6583049	0.02764977	0.06145538
GO BP	T CELL ACTIVATION INVOLVED IN IMMUNE RESPONSE	GO:0002286	49	-1.627209	0.007440476	0.061464436
GO BP	MITOCHONDRIAL GENOME MAINTENANCE	GO:0000002	20	-1.6242967	0.018151816	0.062818356
GO BP	NEGATIVE REGULATION OF G PROTEIN COUPLED RECEPTOR SIGNALING PATHWAY	GO:0045744	22	-1.6244031	0.027419355	0.06290527
GO BP	LEUKOCYTE ACTIVATION INVOLVED IN INFLAMMATORY RESPONSE	#N/A	19	-1.6218406	0.02208202	0.06402125
GO BP	POSITIVE REGULATION OF GTPASE ACTIVITY	GO:0043547	282	-1.6197871	0	0.06502705
GO BP	SKIN DEVELOPMENT	GO:0043588	183	-1.6188754	0	0.065401256
GO BP	REGULATION OF CARBOHYDRATE CATABOLIC PROCESS	#N/A	68	-1.6180191	0.002869441	0.06576748
GO BP	POSITIVE REGULATION OF AXONOGENESIS	GO:0050772	61	-1.6172227	0.004392386	0.06613487
GO BP	EXTRACELLULAR MATRIX ASSEMBLY	GO:0085029	28	-1.6159582	0.019017432	0.06625573
GO BP	POSITIVE REGULATION OF EPITHELIAL CELL MIGRATION	GO:0010634	108	-1.6160038	0.001385042	0.06639307
GO BP	REGULATION OF GENE EXPRESSION BY GENETIC IMPRINTING	GO:0006349	15	-1.6162463	0.021452146	0.0664342
GO BP	ACTIVATION OF GTPASE ACTIVITY	GO:0090630	71	-1.6153364	0.002828854	0.06644653
GO BP	REGULATION OF DOUBLE STRAND BREAK REPAIR	GO:2000779	62	-1.6162791	0.002915452	0.066591226
GO BP	CARDIAC MUSCLE TISSUE MORPHOGENESIS	GO:0055008	42	-1.6140924	0.010494753	0.06670488
GO BP	DETERMINATION OF HEART LEFT RIGHT ASYMMETRY	GO:0061371	48	-1.6134444	0.016949153	0.06681489
GO BP	VENTRICULAR CARDIAC MUSCLE TISSUE DEVELOPMENT	GO:0003229	40	-1.6141626	0.007727976	0.06682634
GO BP	REGULATION OF CYTOSOLIC CALCIUM ION CONCENTRATION	GO:0051480	145	-1.6135467	0.001264223	0.06690582
GO BP	REGULATION OF CHROMATIN SILENCING	GO:0031935	31	-1.6143218	0.014308427	0.06691124
GO BP	POSITIVE REGULATION OF DENDRITIC SPINE MORPHOGENESIS	GO:0061003	17	-1.6127023	0.03322259	0.06695749
GO BP	PHOTORECEPTOR CELL DIFFERENTIATION	#N/A	32	-1.6127524	0.012779553	0.067090586
GO BP	REGULATION OF T CELL DIFFERENTIATION	GO:0045580	73	-1.611825	0.001447178	0.06710219
GO BP	MODULATION OF EXCITATORY POSTSYNAPTIC POTENTIAL	GO:0098815	22	-1.6120534	0.011437909	0.06710447
GO BP	REGULATION OF DENDRITIC SPINE MORPHOGENESIS	GO:0061001	34	-1.6106143	0.012658228	0.06769426
GO BP	PERIPHERAL NERVOUS SYSTEM DEVELOPMENT	GO:0007422	42	-1.609921	0.013740458	0.06772002
GO BP	REGULATION OF ENDOTHELIAL CELL DIFFERENTIATION	GO:0045601	19	-1.6092635	0.017488075	0.067771964
GO BP	REGULATION OF SYNAPTIC TRANSMISSION GLUTAMATERGIC	GO:0051966	28	-1.6099527	0.025974026	0.06786854
GO BP	CYTOSKELETON DEPENDENT INTRACELLULAR TRANSPORT	GO:0030705	157	-1.6093369	0	0.06790182
GO BP	ASTROCYTE DEVELOPMENT	GO:0014002	22	-1.6078961	0.02152318	0.06847496
GO BP	REGULATION OF ACTIN FILAMENT BASED MOVEMENT	#N/A	30	-1.6061418	0.01255887	0.06856008
GO BP	DORSAL VENTRAL PATTERN FORMATION	GO:0009953	47	-1.6066396	0.008915304	0.0686096
GO BP	INTESTINAL ABSORPTION	GO:0050892	24	-1.6063154	0.01836394	0.06862178
GO BP	NEGATIVE REGULATION OF EMBRYONIC DEVELOPMENT	#N/A	19	-1.6067642	0.02341137	0.06868976
GO BP	REGULATION OF LIPID METABOLIC PROCESS	GO:0019216	285	-1.60678	0.001177856	0.06884747
GO BP	VENTRICULAR CARDIAC MUSCLE CELL ACTION POTENTIAL	GO:0086005	19	-1.6068554	0.013071896	0.06897294
GO BP	REGULATION OF FATTY ACID BIOSYNTHETIC PROCESS	GO:0042304	36	-1.6050411	0.014240506	0.06903231
GO BP	MAINTENANCE OF PROTEIN LOCATION	GO:0045185	86	-1.6037798	0.005617978	0.06961985
GO BP	POSITIVE REGULATION OF EPITHELIAL CELL PROLIFERATION	GO:0050679	118	-1.6031424	0.004	0.069868036
GO BP	REGULATION OF RAS PROTEIN SIGNAL TRANSDUCTION	GO:0046578	181	-1.6019008	0.001236094	0.07031605
GO BP	POSITIVE REGULATION OF MORPHOGENESIS OF AN EPITHELIUM	GO:1905332	20	-1.6021948	0.024154589	0.07033447
GO BP	FORELIMB MORPHOGENESIS	GO:0035136	24	-1.6015177	0.024115756	0.07038203
GO BP	REGULATION OF TRIGLYCERIDE METABOLIC PROCESS	GO:0090207	26	-1.6010408	0.019261638	0.07056003
GO BP	GLIAL CELL DEVELOPMENT	GO:0021782	68	-1.5993297	0.004225352	0.07060721
GO BP	POSITIVE REGULATION OF TRANSMEMBRANE TRANSPORT	#N/A	105	-1.5980816	0.001355014	0.07068703
GO BP	TAXIS	#N/A	339	-1.5983189	0	0.07070887
GO BP	ODONTOGENESIS OF DENTIN CONTAINING TOOTH	GO:0042475	53	-1.5994188	0.010463378	0.070726156
GO BP	ACTIVATION OF MAPKK ACTIVITY	GO:0000186	45	-1.6004255	0.006069803	0.070769094
GO BP	LGI TO ENDOSOME TRANSPORT	#N/A	16	-1.599853	0.024916943	0.07078748
GO BP	NADH METABOLIC PROCESS	GO:0006734	34	-1.5987799	0.017460318	0.07079034
GO BP	TRIGLYCERIDE CATABOLIC PROCESS	GO:0019433	21	-1.600065	0.019672131	0.070824
GO BP	STEROL METABOLIC PROCESS	GO:0016125	120	-1.5983484	0.001347709	0.07085583
GO BP	REGULATION OF LEUKOCYTE DIFFERENTIATION	#N/A	147	-1.5994428	0	0.07087724
GO BP	POSITIVE REGULATION OF ENDOCYTOSIS	GO:0045807	78	-1.5972073	0.004279601	0.07090466
GO BP	POSITIVE REGULATION OF BLOOD VESSEL DIAMETER	GO:0097755	30	-1.5974423	0.014423077	0.07091264
GO BP	SEX DIFFERENTIATION	GO:0007548	168	-1.5965768	0	0.07111238
GO BP	WNT SIGNALING PATHWAY CALCIUM MODULATING PATHWAY	GO:0007223	27	-1.5956053	0.014950166	0.0712206
GO BP	REGULATION OF G PROTEIN COUPLED RECEPTOR SIGNALING PATHWAY	GO:0008277	65	-1.5960633	0.011283498	0.07122719
GO BP	PROTEIN INSERTION INTO MEMBRANE	GO:0051205	50	1.6333507	0.008720931	0.07129883
GO BP	REGULATION OF GENE EXPRESSION EPIGENETIC	GO:0040029	279	-1.595659	0.001199041	0.071341164
GO BP	MULTIVESICULAR BODY ORGANIZATION	GO:0036257	30	1.6346402	0.008450705	0.07150197
GO BP	MODIFICATION OF SYNAPTIC STRUCTURE	GO:0099563	19	-1.5927502	0.021558871	0.07150466
GO BP	INTRACELLULAR LIPID TRANSPORT	#N/A	39	-1.5928447	0.012403101	0.07159602
GO BP	STEM CELL PROLIFERATION	GO:0072089	75	-1.5930669	0.008474576	0.07162711
GO BP	REGULATION OF HISTONE H3 K4 METHYLATION	GO:0051569	23	-1.5946556	0.026771653	0.071668066
GO BP	PROTEIN LOCALIZATION TO CYTOSKELETON	GO:0044380	56	-1.5931157	0.008733625	0.071766004
GO BP	POSITIVE REGULATION OF DOUBLE STRAND BREAK REPAIR	GO:2000781	25	-1.5936651	0.028333334	0.071768954
GO BP	CELLULAR RESPONSE TO AMINO ACID STIMULUS	GO:0071230	55	-1.5938474	0.014577259	0.07180373
GO BP	POSITIVE REGULATION OF ERK1 AND ERK2 CASCADE	GO:0070374	103	-1.5932426	0.005594406	0.071850516
GO BP	MYELIN MAINTENANCE	GO:0043217	15	-1.5894256	0.040336136	0.07187184
GO BP	POSITIVE REGULATION OF LIPID BIOSYNTHETIC PROCESS	GO:0046889	55	-1.5891099	0.010385756	0.071896695
GO BP	MACROMOLECULE DEACYLATION	#N/A	87	-1.5914525	0.004366812	0.071906894
GO BP	POSITIVE REGULATION OF STRESS FIBER ASSEMBLY	GO:0051496	41	-1.5939479	0.013740458	0.07191917
GO BP	NEGATIVE REGULATION OF GROWTH	GO:0045926	159	-1.5887599	0	0.071927086
GO BP	REGULATION OF TRANS SYNAPTIC SIGNALING	#N/A	240	-1.5895877	0	0.071956836
GO BP	SCHWANN CELL DEVELOPMENT	GO:0014044	22	-1.5898029	0.021885522	0.07198857
GO BP	POSITIVE REGULATION OF TRANSCRIPTION BY RNA POLYMERASE I	GO:0045943	19	-1.5901148	0.026533997	0.07200925
GO BP	COFACTOR CATABOLIC PROCESS	#N/A	35	-1.5884252	0.015527951	0.07202635
GO BP	PITUITARY GLAND DEVELOPMENT	GO:0021983	15	-1.5914919	0.025906736	0.07204777
GO BP	RESPONSE TO VITAMIN	#N/A	61	-1.590849	0.005882353	0.07207388
GO BP	DNA DEMETHYLATION	GO:0080111	18	-1.5905448	0.018181818	0.072093986
GO BP	REGULATION OF BONE MINERALIZATION	GO:0030500	40	-1.5875648	0.012987013	0.072105266
GO BP	CIRCULATORY SYSTEM PROCESS	#N/A	275	-1.5880723	0	0.07210955
GO BP	REGULATION OF PROTEIN POLYMERIZATION	#N/A	162	-1.5901854	0.001282051	0.07212751
GO BP	POSITIVE REGULATION OF LYMPHOCYTE DIFFERENTIATION	GO:0045621	51	-1.5877602	0.012931035	0.0721286
GO BP	PROTEIN LOCALIZATION TO NUCLEUS	GO:0034504	213	-1.5868237	0	0.07238304
GO BP	RHYTHMIC BEHAVIOR	GO:0007622	22	-1.5865033	0.029220778	0.07238534
GO BP	REGULATION OF TRANSCRIPTION FROM RNA POLYMERASE II PROMOTER IN RESPONSE TO HYPOXIA	GO:0061418	70	1.6297497	0.00625	0.07249794
GO BP	GPI ANCHOR METABOLIC PROCESS	GO:0006505	29	1.6282382	0.010869565	0.07251497
GO BP	LEUKOCYTE CELL CELL ADHESION	GO:0007159	177	-1.5859683	0.002547771	0.07260067
GO BP	NEGATIVE REGULATION OF NEURAL PRECURSOR CELL PROLIFERATION	GO:2000178	18	-1.5846109	0.024390243	0.07269388
GO BP	REGULATION OF CATION CHANNEL ACTIVITY	#N/A	73	-1.5846984	0.004249292	0.07278874
GO BP	REGULATION OF MUSCLE ADAPTATION	#N/A	60	-1.5854111	0.008955224	0.072826155
GO BP	REGULATION OF MUSCLE CONTRACTION	GO:0006937	85	-1.5847683	0.00286123	0.07290721
GO BP	POSITIVE REGULATION OF AXON EXTENSION	GO:0045773	36	-1.5849283	0.03154574	0.07296334
GO BP	IRON SULFUR CLUSTER ASSEMBLY	GO:0016226	20	1.6252073	0.020151133	0.07319487
GO BP	BONE DEVELOPMENT	GO:0060348	137	-1.5834013	0.002570694	0.07324634
GO BP	DE NOVO PROTEIN FOLDING	#N/A	35	-1.5826972	0.016025642	0.073529236
GO BP	GLUCOSE CATABOLIC PROCESS	GO:0006007	30	-1.5815634	0.025276462	0.07380756
GO BP	NEURAL TUBE FORMATION	GO:0001841	92	-1.5816154	0.001347709	0.07392152
GO BP	POSITIVE REGULATION OF EPITHELIAL TO MESENCHYMAL TRANSITION	GO:0010718	36	-1.5817453	0.019908117	0.073971584
GO BP	REGULATION OF HEART RATE BY CARDIAC CONDUCTION	GO:0086091	20	-1.5804714	0.030546624	0.074416734
GO BP	NEGATIVE REGULATION OF MYELOID LEUKOCYTE DIFFERENTIATION	GO:0002762	24	-1.5795462	0.030150754	0.07485376
GO BP	REGULATION OF FAT CELL DIFFERENTIATION	GO:0045598	82	-1.5782689	0.009803922	0.07539467
GO BP	REGULATION OF HEMATOPOIETIC PROGENITOR CELL DIFFERENTIATION	GO:1901532	70	1.6159631	0.003278689	0.075496584
GO BP	MUSCLE STRUCTURE DEVELOPMENT	GO:0061061	395	-1.578282	0	0.0755367
GO BP	DEVELOPMENTAL MATURATION	#N/A	161	-1.5774918	0.001290323	0.07574821
GO BP	EMBRYONIC DIGIT MORPHOGENESIS	GO:0042733	45	-1.576955	0.021806853	0.07576457
GO BP	CYTOKINE PRODUCTION	GO:0001816	441	-1.5767126	0	0.075795665
GO BP	REPRODUCTIVE SYSTEM DEVELOPMENT	GO:0061458	294	-1.5770603	0.00116144	0.075865716
KEGG	STEROID BIOSYNTHESIS		16	-1.640205	0.028764805	0.07619693
GO BP	PROTEIN HETEROTETRAMERIZATION	GO:0051290	34	1.6160614	0.005617978	0.07634671
GO BP	LATE ENDOSOME TO VACUOLE TRANSPORT	GO:0045324	16	1.6172067	0.035443038	0.07653171
GO BP	LIPID MODIFICATION	GO:0030258	181	-1.5751855	0.001256281	0.076683894
GO BP	BEHAVIOR	GO:0007610	309	-1.5749115	0	0.07672042
GO BP	RESPONSE TO NADOTROPIN	#N/A	21	1.6105882	0.015625	0.07692811
GO BP	POSITIVE REGULATION OF NERVOUS SYSTEM PROCESS	#N/A	33	-1.5730357	0.022328548	0.077000335
GO BP	PROTEIN LOCALIZATION TO CELL PERIPHERY	#N/A	253	-1.5734668	0.001226994	0.077034175
GO BP	ANTIGEN PROCESSING AND PRESENTATION OF EXOGENOUS PEPTIDE ANTIGEN VIA MHC CLASS I	GO:0042590	57	1.6118655	0.008720931	0.0770701
GO BP	SOMITOGENESIS	GO:0001756	36	-1.5731277	0.01993865	0.07708448
GO BP	DNA METHYLATION	GO:0006306	57	-1.573537	0.010510511	0.07714644
GO BP	NEGATIVE REGULATION OF NEURON DIFFERENTIATION	GO:0045665	141	-1.5737075	0.005427409	0.07720375
GO BP	REGULATION OF EPITHELIAL CELL DIFFERENTIATION	GO:0030856	82	-1.573841	0.005594406	0.07726626
GO BP	NOTCH SIGNALING PATHWAY	GO:0007219	125	-1.5714662	0.002666667	0.07775465
GO BP	RAS PROTEIN SIGNAL TRANSDUCTION	GO:0007265	341	-1.5716219	0	0.07782042
GO BP	LYMPH VESSEL DEVELOPMENT	GO:0001945	16	-1.5692434	0.020689655	0.077862106
GO BP	MICROTUBULE CYTOSKELETON ORGANIZATION	GO:0000226	456	-1.5711124	0	0.07786282
GO BP	NEGATIVE REGULATION OF PROTEIN LOCALIZATION TO NUCLEUS	GO:1900181	19	-1.5697381	0.028052805	0.077898525
GO BP	REGULATION OF GLIAL CELL DIFFERENTIATION	#N/A	36	-1.569443	0.024671054	0.07790955
GO BP	BRANCHING INVOLVED IN BLOOD VESSEL MORPHOGENESIS	GO:0001569	18	-1.5703869	0.036789298	0.077921756
GO BP	LONG CHAIN FATTY ACID METABOLIC PROCESS	GO:0001676	64	-1.5699012	0.010542168	0.0779413
GO BP	POSITIVE REGULATION OF CELLULAR COMPONENT BIOGENESIS	GO:0044089	382	-1.5701191	0	0.0779696
GO BP	SYNAPTIC TRANSMISSION GABAERGIC	GO:0051932	24	-1.5688484	0.03081664	0.07797793
GO BP	MALE SEX DIFFERENTIATION	GO:0046661	107	-1.5703984	0.002805049	0.078073576
GO BP	RENAL FILTRATION	GO:0097205	15	-1.57048	0.03343949	0.07819143
GO BP	NEGATIVE REGULATION OF OSSIFICATION	GO:0030279	41	-1.5679526	0.018927446	0.07840145
GO BP	NEGATIVE REGULATION OF INTRACELLULAR SIGNAL TRANSDUCTION	GO:1902532	373	-1.5677767	0.001157407	0.07840404
GO BP	RRNA CATABOLIC PROCESS	GO:0016075	15	1.605843	0.04050633	0.078592725
GO BP	NEGATIVE REGULATION OF NEURON PROJECTION DEVELOPMENT	GO:0010977	109	-1.5669547	0.006934813	0.078840874
GO BP	CELLULAR RESPONSE TO HEAT	GO:0034605	110	-1.5665228	0.005449591	0.078951545
GO BP	MUSCLE ORGAN DEVELOPMENT	GO:0007517	234	-1.5644773	0.002463054	0.0796659
GO BP	NUCLEOSOME ORGANIZATION	GO:0034728	138	-1.5646284	0.001298701	0.07969698
GO BP	RESPONSE TO EPIDERMAL GROWTH FACTOR	GO:0070849	39	-1.5647665	0.02488336	0.07973989
GO BP	NEGATIVE REGULATION OF GLIOGENESIS	#N/A	24	-1.5640638	0.040257648	0.079774074
GO BP	POSITIVE REGULATION OF MRNA METABOLIC PROCESS	#N/A	64	-1.5648896	0.009859155	0.07980736
GO BP	NEGATIVE REGULATION OF PROTEIN CONTAINING COMPLEX ASSEMBLY	GO:0031333	101	-1.5649801	0.004065041	0.0798798
GO BP	REGULATION OF STEROID METABOLIC PROCESS	GO:0019218	88	-1.5631034	0.005486968	0.0799622
GO BP	REGULATION OF GTPASE ACTIVITY	GO:0043087	338	-1.5631106	0	0.080112435
GO BP	MONOCARBOXYLIC ACID METABOLIC PROCESS	GO:0032787	450	-1.563351	0	0.08014655
GO BP	NEURON FATE COMMITMENT	GO:0048663	19	-1.5622044	0.034768213	0.08039828
GO BP	ERROR FREE TRANSLESION SYNTHESIS	GO:0070987	19	1.6009713	0.030690538	0.080509156
GO BP	BRANCHING MORPHOGENESIS OF AN EPITHELIAL TUBE	GO:0048754	87	-1.5618123	0.006973501	0.080515765
GO BP	RESPONSE TO AMMONIUM ION	#N/A	87	-1.5599607	0.004149378	0.08079814
GO BP	INTRASPECIES INTERACTION BETWEEN ORGANISMS	#N/A	24	-1.5599688	0.022875817	0.080945335
GO BP	REGULATION OF DENDRITE DEVELOPMENT	GO:0050773	115	-1.5608097	0.001324503	0.08099405
GO BP	REGULATION OF ANATOMICAL STRUCTURE SIZE	#N/A	328	-1.5600015	0	0.0810766
GO BP	POSITIVE REGULATION OF GENE EXPRESSION EPIGENETIC	GO:0045815	54	-1.5601397	0.010622155	0.08114045
GO BP	ESTABLISHMENT OF CELL POLARITY	GO:0030010	115	-1.560284	0.005540166	0.08119708
GO BP	CARDIAC MUSCLE CELL ACTION POTENTIAL	GO:0086001	40	-1.5586522	0.013824885	0.08130423
GO BP	REGULATION OF SYSTEM PROCESS	#N/A	292	-1.5589703	0	0.081366
KEGG	COLORECTAL CANCER		51	-1.625793	0.002985075	0.081366554
GO BP	CELLULAR RESPONSE TO RETINOIC ACID	GO:0071300	40	-1.5586978	0.013636364	0.081414156
GO BP	HEPARAN SULFATE PROTEOGLYCAN BIOSYNTHETIC PROCESS	GO:0015012	17	-1.5574082	0.035472974	0.081883155
GO BP	REGULATION OF MITOTIC SPINDLE ASSEMBLY	GO:1901673	19	-1.5574597	0.03322259	0.081998594
GO BP	HIPPO SIGNALING	GO:0035329	37	-1.5551072	0.021806853	0.082912706
GO BP	ENDOTHELIAL CELL MIGRATION	GO:0043542	139	-1.5547968	0.002642008	0.08295033
GO BP	REGULATION OF ACTIN FILAMENT ORGANIZATION	GO:0110053	184	-1.5552424	0.00128041	0.08298542
GO BP	REGULATION OF LONG TERM SYNAPTIC POTENTIATION	GO:1900271	26	-1.5552781	0.032208588	0.08311365
GO BP	HINDLIMB MORPHOGENESIS	GO:0035137	24	-1.5553745	0.036741216	0.08320293
GO BP	NEGATIVE REGULATION OF PROTEIN POLYMERIZATION	GO:0032272	55	-1.5522362	0.013493253	0.08341011
GO BP	REGULATION OF MESENCHYMAL CELL PROLIFERATION	GO:0010464	21	-1.5532484	0.032310177	0.083442755
GO BP	NEGATIVE REGULATION OF CELL PROJECTION ORGANIZATION	GO:0031345	130	-1.5536207	0.002628121	0.08346258
GO BP	REGULATION OF B CELL DIFFERENTIATION	GO:0045577	18	-1.5523118	0.024834437	0.08348897
GO BP	FORMATION OF CYTOPLASMIC TRANSLATION INITIATION COMPLEX	GO:0001732	15	1.5938673	0.033898305	0.08349275
GO BP	LYMPHOCYTE ACTIVATION INVOLVED IN IMMUNE RESPONSE	#N/A	97	-1.5537905	0.004126547	0.083522074
GO BP	LEUKOCYTE DIFFERENTIATION	GO:0002521	284	-1.5533069	0	0.08354534
GO BP	REGULATION OF NUCLEOCYTOPLASMIC TRANSPORT	GO:0046822	90	-1.5526356	0.007012623	0.08357062
GO BP	HIPPOCAMPUS DEVELOPMENT	GO:0021766	52	-1.5523486	0.010703363	0.083618104
GO BP	RHO PROTEIN SIGNAL TRANSDUCTION	GO:0007266	150	-1.5527184	0.005102041	0.08367312
GO BP	NEGATIVE REGULATION OF CARDIOCYTE DIFFERENTIATION	GO:1905208	15	-1.5511569	0.020797227	0.08398825
GO BP	EPHRIN RECEPTOR SIGNALING PATHWAY	GO:0048013	70	-1.5508646	0.002890173	0.08407996
GO BP	RIBONUCLEOSIDE TRIPHOSPHATE BIOSYNTHETIC PROCESS	#N/A	53	1.5913981	0.015015015	0.08416118
GO BP	NEGATIVE REGULATION OF DNA METABOLIC PROCESS	#N/A	94	-1.550409	0.008595988	0.08424735
GO BP	MITOTIC SPINDLE ASSEMBLY	GO:0090307	52	-1.5491719	0.022727273	0.08491735
GO BP	POSITIVE REGULATION OF INTERFERON ALPHA PRODUCTION	GO:0032727	15	-1.5488278	0.02915952	0.08502676
GO BP	LYMPHOCYTE MIGRATION	GO:0072676	48	-1.5482258	0.009022556	0.08531187
GO BP	REGULATION OF GROWTH	GO:0040008	445	-1.5477079	0	0.08543701
GO BP	CHROMATIN ASSEMBLY	GO:0031497	122	-1.5477605	0.002649007	0.08551611
GO BP	NUCLEOLAR LARGE RRNA TRANSCRIPTION BY RNA POLYMERASE I	GO:0042790	16	-1.5471197	0.033840947	0.0856827
GO BP	CARDIAC MUSCLE TISSUE DEVELOPMENT	GO:0048738	139	-1.5467302	0.002604167	0.08578096
GO BP	GLIAL CELL DIFFERENTIATION	GO:0010001	123	-1.5464597	0.005354752	0.08579442
GO BP	POSITIVE REGULATION OF ALPHA BETA T CELL DIFFERENTIATION	GO:0046638	27	-1.545927	0.030864198	0.085881956
GO BP	NEGATIVE REGULATION OF CELL POPULATION PROLIFERATION	GO:0008285	446	-1.5459398	0	0.0860298
GO BP	RESPONSE TO AUDITORY STIMULUS	GO:0010996	17	-1.5454856	0.028846154	0.08606079
GO BP	ADAPTIVE THERMOGENESIS	GO:1990845	102	-1.5450468	0.009776536	0.08619724
GO BP	KERATINOCYTE DIFFERENTIATION	GO:0030216	103	-1.5447037	0.005263158	0.086283036
GO BP	REGULATION OF OSSIFICATION	GO:0030278	114	-1.5437261	0.005312085	0.08646791
GO BP	NEGATIVE REGULATION OF BIOMINERALIZATION	GO:0110150	16	-1.5439798	0.034722224	0.086573936
GO BP	RESPONSE TO ANESTHETIC	GO:0072347	38	-1.5437497	0.026113672	0.08660212
GO BP	REGULATION OF DOUBLE STRAND BREAK REPAIR VIA HOMOLOUS RECOMBINATION	#N/A	38	-1.543307	0.02056962	0.08661331
GO BP	EYE PHOTORECEPTOR CELL DIFFERENTIATION	GO:0001754	25	-1.5430385	0.01618123	0.08665618
GO BP	NEUROINFLAMMATORY RESPONSE	GO:0150076	31	-1.5421369	0.02153846	0.08708602
GO BP	DIVALENT INORGANIC CATION HOMEOSTASIS	GO:0072507	239	-1.5409671	0.001218027	0.08740479
GO BP	POSITIVE REGULATION OF GLIOGENESIS	GO:0014015	38	-1.5414721	0.022222223	0.087444335
GO BP	REGULATION OF LIPID BIOSYNTHETIC PROCESS	GO:0046890	142	-1.5410053	0.002570694	0.087530315
GO BP	POSITIVE REGULATION OF MESENCHYMAL CELL PROLIFERATION	GO:0002053	16	-1.5411142	0.0513245	0.08756543
GO BP	POSITIVE REGULATION OF SIGNALING RECEPTOR ACTIVITY	GO:2000273	18	-1.5392964	0.023809524	0.0882574
GO BP	REGULATION OF DNA RECOMBINATION	GO:0000018	78	-1.5394566	0.010189229	0.08828082
GO BP	NEGATIVE REGULATION OF MACROAUTOPHAGY	GO:0016242	31	-1.5375606	0.03421462	0.088876285
GO BP	POSITIVE REGULATION OF TOLL LIKE RECEPTOR SIGNALING PATHWAY	GO:0034123	16	-1.5372509	0.043117743	0.088978596
GO BP	REGULATION OF DENDRITE MORPHOGENESIS	GO:0048814	67	-1.5376064	0.010057472	0.08898181
GO BP	LYMPHOCYTE COSTIMULATION	#N/A	28	-1.5379989	0.018151816	0.08900055
GO BP	INOSITOL PHOSPHATE MEDIATED SIGNALING	GO:0048016	37	-1.5377499	0.010785825	0.08904063
GO BP	REGULATION OF PEPTIDYL LYSINE ACETYLATION	#N/A	44	-1.5363964	0.01875902	0.08926636
GO BP	REGULATION OF CELL CELL ADHESION	GO:0022407	235	-1.5360152	0	0.08937119
GO BP	POSITIVE REGULATION OF ORGANELLE ASSEMBLY	GO:1902117	64	-1.5364269	0.019345239	0.089408085
GO BP	RENAL SYSTEM PROCESS	GO:0003014	63	-1.5357027	0.010719755	0.089441784
GO BP	ANATOMICAL STRUCTURE MATURATION	#N/A	99	-1.535265	0.006756757	0.08956664
GO BP	DEMETHYLATION	GO:0070988	46	-1.5347533	0.02012384	0.08958198
GO BP	SODIUM ION TRANSMEMBRANE TRANSPORT	GO:0035725	82	-1.5348463	0.011204482	0.08968103
GO BP	POSITIVE REGULATION OF LEUKOCYTE MEDIATED IMMUNITY	#N/A	63	-1.5338235	0.013392857	0.089814425
GO BP	REGULATION OF RESPONSE TO WOUNDING	GO:1903034	112	-1.5340023	0.00660502	0.08984984
GO BP	OUTFLOW TRACT MORPHOGENESIS	GO:0003151	52	-1.5340776	0.024853801	0.08994455
GO BP	POSITIVE REGULATION OF ENDOTHELIAL CELL PROLIFERATION	GO:0001938	55	-1.5329545	0.012857143	0.09025922
GO BP	REGULATION OF PROTEIN CONTAINING COMPLEX ASSEMBLY	GO:0043254	330	-1.5317955	0	0.09068574
GO BP	PATTERN SPECIFICATION PROCESS	GO:0007389	245	-1.5318807	0	0.09075408
GO BP	PRI MIRNA TRANSCRIPTION BY RNA POLYMERASE II	#N/A	32	-1.5319917	0.025039123	0.09080572
GO BP	MAMMARY GLAND DEVELOPMENT	GO:0030879	97	-1.5310645	0.002824859	0.091107085
GO BP	CELLULAR RESPONSE TO NITROGEN COMPOUND	#N/A	446	-1.5303277	0	0.09149957
GO BP	ORGANISM EMERGENCE FROM PROTECTIVE STRUCTURE	#N/A	17	-1.5299231	0.041254126	0.09163379
GO BP	RESPONSE TO GROWTH FACTOR	GO:0070848	485	-1.5295007	0	0.09181905
GO BP	REGULATION OF WOUND HEALING	GO:0061041	90	-1.529246	0.006993007	0.09183205
GO BP	MITOCHONDRIAL RNA PROCESSING	GO:0000963	16	1.5780126	0.031862747	0.091894045
GO BP	NEGATIVE REGULATION OF CHROMATIN SILENCING	GO:0031936	15	-1.5288277	0.043551087	0.091999784
KEGG	N GLYCAN BIOSYNTHESIS		41	1.5226023	0.012422361	0.092476025
GO BP	AMYLOID PRECURSOR PROTEIN METABOLIC PROCESS	GO:0042982	52	-1.5253614	0.021802325	0.09292753
GO BP	T CELL CYTOKINE PRODUCTION	GO:0002369	17	-1.5271738	0.028475711	0.09292787
GO BP	SYNAPTIC SIGNALING	GO:0099536	361	-1.5246083	0	0.09295815
GO BP	POSITIVE REGULATION OF JNK CASCADE	GO:0046330	95	-1.5255133	0.006973501	0.092981465
GO BP	CELL GROWTH	#N/A	330	-1.5268605	0	0.09300063
GO BP	PROTEOGLYCAN BIOSYNTHETIC PROCESS	GO:0030166	36	-1.5248786	0.030448718	0.093022816
GO BP	MESENCHYME MORPHOGENESIS	#N/A	31	-1.5262059	0.027508091	0.093031876
GO BP	ESTABLISHMENT OR MAINTENANCE OF MONOPOLAR CELL POLARITY	GO:0061339	17	-1.5246775	0.045826513	0.09303575
GO BP	EYE PHOTORECEPTOR CELL DEVELOPMENT	GO:0042462	18	-1.5272433	0.049751244	0.093037814
GO BP	POSITIVE REGULATION OF ORGANELLE ORGANIZATION	GO:0010638	493	-1.5263517	0	0.09306375
GO BP	MONOCARBOXYLIC ACID BIOSYNTHETIC PROCESS	#N/A	152	-1.5259413	0.002684564	0.09307993
GO BP	NERVOUS SYSTEM PROCESS	GO:0050877	484	-1.5264874	0	0.09310197
GO BP	CELL FATE DETERMINATION	GO:0001709	20	-1.5249904	0.039184954	0.09310505
GO BP	RETINOIC ACID RECEPTOR SIGNALING PATHWAY	GO:0048384	21	-1.5255386	0.028481012	0.09310648
GO BP	GENETIC IMPRINTING	GO:0071514	23	-1.5256487	0.032894738	0.0931666
GO BP	REGULATION OF TUBE SIZE	GO:0035150	65	-1.5241169	0.013157895	0.09318004
GO BP	CENTROSOME DUPLICATION	GO:0051298	62	-1.5237129	0.015082956	0.093363665
GO BP	NEURON PROJECTION REGENERATION	GO:0031102	40	-1.5232884	0.032208588	0.09336419
GO BP	XENOBIOTIC TRANSPORT	GO:0042908	16	-1.5233513	0.04130809	0.093457825
GO BP	CONTRACTILE ACTIN FILAMENT BUNDLE ASSEMBLY	GO:0030038	74	-1.5229106	0.011396011	0.093484335
GO BP	PROTEIN AUTOPHOSPHORYLATION	GO:0046777	174	-1.5226728	0.003826531	0.0935084
GO BP	EMBRYONIC EYE MORPHOGENESIS	GO:0048048	18	-1.522111	0.0330033	0.0936316
GO BP	REGULATION OF EXTRACELLULAR MATRIX ORGANIZATION	GO:1903053	26	-1.5222279	0.03215434	0.093701646
KEGG	REGULATION OF AUTOPHAGY		18	1.5354261	0.045918368	0.09399921
GO BP	RESPONSE TO ISCHEMIA	GO:0002931	34	-1.5207256	0.029457364	0.094059475
GO BP	STEROL BIOSYNTHETIC PROCESS	GO:0016126	68	-1.5210899	0.016081871	0.094080724
GO BP	REGULATION OF OLIDENDROCYTE DIFFERENTIATION	#N/A	21	-1.5208352	0.037617553	0.0941277
GO BP	RESPONSE TO TOPOLOGICALLY INCORRECT PROTEIN	#N/A	171	-1.5212451	0.001272265	0.0941332
GO BP	GAMMA AMINOBUTYRIC ACID SIGNALING PATHWAY	GO:0007214	16	-1.5197622	0.04464286	0.094651856
GO BP	CELL DIFFERENTIATION INVOLVED IN EMBRYONIC PLACENTA DEVELOPMENT	GO:0060706	22	-1.5172696	0.04620462	0.09577242
GO BP	MESENCHYMAL CELL DIFFERENTIATION	GO:0048762	135	-1.5173136	0	0.095895566
GO BP	PROTEIN TRANSPORT ALONG MICROTUBULE	GO:0098840	61	-1.5175256	0.020289855	0.09589761
GO BP	NEGATIVE REGULATION OF MAP KINASE ACTIVITY	GO:0043407	53	-1.517549	0.024205748	0.09603906
GO BP	REGULATION OF MULTICELLULAR ORGANISM GROWTH	GO:0040014	42	-1.5165192	0.021909233	0.09619377
GO BP	REGULATION OF TRANSCRIPTION BY RNA POLYMERASE I	#N/A	28	-1.5152872	0.03291536	0.09667935
GO BP	MRNA TRANSCRIPTION	GO:0009299	20	-1.5153426	0.031746034	0.09677989
GO BP	SMOOTH MUSCLE CELL PROLIFERATION	GO:0048659	90	-1.5148395	0.012747875	0.09683973
GO BP	EPIDERMIS DEVELOPMENT	GO:0008544	202	-1.5154539	0.002528445	0.096845515
GO BP	LYMPHOCYTE ACTIVATION	GO:0046649	370	-1.5125476	0	0.097773775
GO BP	BLASTOCYST DEVELOPMENT	GO:0001824	81	-1.5130318	0.010159652	0.09779747
GO BP	CYTOKINE METABOLIC PROCESS	GO:0042107	63	-1.513177	0.015602837	0.09783087
GO BP	PROTEIN POLYMERIZATION	GO:0051258	208	-1.5133669	0.001282051	0.09784743
GO BP	LENS DEVELOPMENT IN CAMERA TYPE EYE	GO:0002088	51	-1.5127274	0.01529052	0.09790837
GO BP	TEMPERATURE HOMEOSTASIS	GO:0001659	105	-1.5125636	0.008253095	0.097915344
GO BP	REGULATION OF MEMBRANE POTENTIAL	GO:0042391	210	-1.5112754	0.005031447	0.09863136
GO BP	NEGATIVE REGULATION OF CALCIUM ION TRANSPORT	GO:0051926	23	-1.510809	0.03448276	0.09885926
GO BP	PROTEIN DNA COMPLEX DISASSEMBLY	GO:0032986	18	-1.5105932	0.032786883	0.09886441
GO BP	EXTRACELLULAR MATRIX DISASSEMBLY	GO:0022617	53	-1.5103414	0.02173913	0.098893024
GO BP	ACTION POTENTIAL	GO:0001508	66	-1.5091094	0.019287834	0.09925752
GO BP	CEREBELLAR PURKINJE CELL LAYER DEVELOPMENT	GO:0021680	20	-1.5092472	0.055374593	0.09927965
GO BP	ENDOCRINE PROCESS	#N/A	35	-1.5096123	0.014218009	0.09929963
GO BP	POSITIVE REGULATION OF MYELOID LEUKOCYTE MEDIATED IMMUNITY	#N/A	22	-1.5087146	0.049586777	0.09941194
GO BP	ERK1 AND ERK2 CASCADE	GO:0070371	176	-1.5092585	0.007692308	0.099419974
GO BP	TRNA METABOLIC PROCESS	GO:0006399	163	1.5655859	0	0.0996316
GO BP	EMBRYONIC HEART TUBE DEVELOPMENT	GO:0035050	58	-1.5077499	0.018126888	0.099995166
GO BP	ESTABLISHMENT OR MAINTENANCE OF CELL POLARITY	GO:0007163	174	-1.5068994	0.002574003	0.10006671
GO BP	NEGATIVE REGULATION OF CELLULAR AMIDE METABOLIC PROCESS	#N/A	124	-1.5072274	0.013623978	0.10011502
GO BP	POSITIVE REGULATION OF MICROTUBULE POLYMERIZATION OR DEPOLYMERIZATION	#N/A	28	-1.5069954	0.038034864	0.1001428
GO BP	GLYCOSPHINLIPID BIOSYNTHETIC PROCESS	#N/A	17	-1.5073336	0.055369128	0.10020648
GO BP	REGULATION OF EPITHELIAL TO MESENCHYMAL TRANSITION	GO:0010717	60	-1.506298	0.011461319	0.10038604
KEGG	SPLICEOSOME		121	1.4691578	0.007843138	0.100737624
GO BP	MESENCHYME DEVELOPMENT	GO:0060485	170	-1.5051916	0.00257732	0.10102108
GO BP	DNA DOUBLE STRAND BREAK PROCESSING	GO:0000729	22	-1.5043423	0.057971016	0.10123662
GO BP	NEPHRON DEVELOPMENT	GO:0072006	79	-1.5047227	0.013043478	0.10124279
GO BP	SKELETAL MUSCLE TISSUE REGENERATION	GO:0043403	26	-1.5044214	0.029508196	0.101309806
GO BP	SERTOLI CELL DIFFERENTIATION	GO:0060008	15	-1.5038205	0.04467354	0.101525135
GO BP	COCHLEA DEVELOPMENT	GO:0090102	29	-1.5032032	0.02799378	0.10158813
GO BP	POSITIVE REGULATION OF MUSCLE CONTRACTION	#N/A	19	-1.5035194	0.041597337	0.10161376
GO BP	MUSCLE TISSUE DEVELOPMENT	GO:0060537	244	-1.5033089	0.003694581	0.10163738
GO BP	ORGANIC ACID BIOSYNTHETIC PROCESS	#N/A	238	-1.5019487	0.001253133	0.10231203
GO BP	INSULIN SECRETION	GO:0030073	128	-1.502021	0.005405406	0.102392174
GO BP	REGULATION OF EPIDERMIS DEVELOPMENT	GO:0045682	57	-1.5013516	0.020467836	0.10265042
KEGG	GLYCEROLIPID METABOLISM		38	-1.593657	0.01369863	0.10286208
KEGG	RNA POLYMERASE		25	1.4926614	0.049222797	0.103275605
GO BP	PROTEIN N LINKED GLYCOSYLATION	GO:0006487	65	1.558647	0.00990099	0.10329282
GO BP	POSITIVE REGULATION OF TRANSCRIPTION FROM RNA POLYMERASE II PROMOTER IN RESPONSE TO STRESS	GO:0036003	21	-1.5000827	0.04326123	0.1034259
GO BP	COENZYME BIOSYNTHETIC PROCESS	#N/A	124	-1.49969	0.005326232	0.10364006
GO BP	NEUROMUSCULAR PROCESS	GO:0050905	54	-1.4990867	0.020378457	0.10397326
GO BP	CYTOSKELETON DEPENDENT CYTOKINESIS	GO:0061640	83	-1.4983717	0.018361581	0.10412168
GO BP	REGULATION OF NIK NF KAPPAB SIGNALING	GO:1901222	61	-1.498529	0.017830608	0.10417029
GO BP	STEROID METABOLIC PROCESS	GO:0008202	208	-1.4986081	0.002518892	0.10424854
GO BP	CELLULAR RESPONSE TO TOPOLOGICALLY INCORRECT PROTEIN	GO:0035967	140	-1.49741	0.010596027	0.10481267
KEGG	NUCLEOTIDE EXCISION REPAIR		41	1.4524941	0.032448377	0.104849346
KEGG	ETHER LIPID METABOLISM		22	1.4412986	0.058981232	0.10486857
GO BP	HEPATICOBILIARY SYSTEM DEVELOPMENT	#N/A	109	-1.4966997	0.009497965	0.10527181
GO BP	CYTOKINESIS	#N/A	134	-1.4957285	0.006666667	0.10578833
GO BP	POSITIVE REGULATION OF EXTRINSIC APOPTOTIC SIGNALING PATHWAY	GO:2001238	34	-1.4959323	0.0407855	0.105791606
GO BP	MUSCLE CELL DEVELOPMENT	GO:0055001	104	-1.4951807	0.008298756	0.10606682
GO BP	POSITIVE REGULATION OF NEURAL PRECURSOR CELL PROLIFERATION	GO:2000179	30	-1.4943712	0.048062015	0.1061026
GO BP	GLIAL CELL ACTIVATION	#N/A	25	-1.4949431	0.05987055	0.10615752
GO BP	NEGATIVE REGULATION OF CELL JUNCTION ASSEMBLY	#N/A	17	-1.493902	0.05685619	0.10617137
GO BP	RNA CAPPING	#N/A	33	1.5533357	0.024193548	0.10621028
GO BP	FATTY ACID BIOSYNTHETIC PROCESS	GO:0006633	104	-1.4943904	0.010958904	0.10623682
GO BP	PEPTIDYL LYSINE ACETYLATION	GO:0018394	137	-1.494567	0.009510869	0.10625186
GO BP	PHOSPHATIDYLINOSITOL DEPHOSPHORYLATION	GO:0046856	23	-1.4939911	0.032	0.10627269
GO BP	NEGATIVE REGULATION OF VASCULATURE DEVELOPMENT	#N/A	72	-1.4920003	0.01925926	0.10744746
GO BP	REGULATION OF STRIATED MUSCLE CONTRACTION	GO:0006942	53	-1.4912207	0.030390738	0.10751635
GO BP	IMPORT INTO CELL	#N/A	461	-1.4920768	0	0.107530616
GO BP	MOLTING CYCLE PROCESS	#N/A	56	-1.4913635	0.020618556	0.10755444
GO BP	MAINTENANCE OF LOCATION	#N/A	229	-1.4914335	0.003708282	0.107639246
GO BP	NEURON RECOGNITION	GO:0008038	27	-1.4916095	0.04075235	0.10764868
GO BP	POSITIVE REGULATION OF ION TRANSMEMBRANE TRANSPORT	GO:0034767	74	-1.4897721	0.014326648	0.10799259
GO BP	EMBRYONIC PLACENTA DEVELOPMENT	GO:0001892	68	-1.4901327	0.020497805	0.10802517
GO BP	HISTONE H4 K16 ACETYLATION	GO:0043984	20	-1.4899007	0.03931624	0.10805762
GO BP	FIBROBLAST MIGRATION	GO:0010761	30	-1.4894636	0.03497615	0.10813721
GO BP	REGULATION OF ION TRANSPORT	GO:0043269	320	-1.4892489	0.001149425	0.108150475
GO BP	RESPONSE TO TYPE I INTERFERON	GO:0034340	56	-1.4903059	0.031837918	0.108152166
GO BP	CHROMATIN REMODELING	GO:0006338	140	-1.4901596	0.005242464	0.108152874
KEGG	GLYCOSYLPHOSPHATIDYLINOSITOL GPI ANCHOR BIOSYNTHESIS		22	1.4706163	0.050377835	0.10820142
GO BP	MEMBRANE DISASSEMBLY	#N/A	15	1.5476024	0.04040404	0.10823501
GO BP	NCRNA 3 END PROCESSING	#N/A	34	1.5486093	0.020887729	0.10858439
GO BP	REGULATION OF ERYTHROCYTE DIFFERENTIATION	GO:0045646	35	-1.4871682	0.043818466	0.10950503
GO BP	POSITIVE REGULATION OF CELL MATRIX ADHESION	GO:0001954	36	-1.4872569	0.032520324	0.10958447
GO BP	DNA PACKAGING	GO:0006323	155	-1.4866843	0.009370817	0.10974034
GO BP	CALCIUM MEDIATED SIGNALING	GO:0019722	105	-1.4864845	0.005563282	0.109747924
GO BP	PROTEIN ADP RIBOSYLATION	GO:0006471	30	-1.485908	0.038720537	0.10990776
GO BP	POSITIVE REGULATION OF CYTOKINE PRODUCTION	GO:0001819	244	-1.4856927	0.001236094	0.10993365
GO BP	EPITHELIAL CELL MORPHOGENESIS	GO:0003382	22	-1.4854672	0.041025642	0.10997208
GO BP	REGULATION OF ATP METABOLIC PROCESS	GO:1903578	96	-1.485971	0.009589041	0.11001348
GO BP	RESPONSE TO FIBROBLAST GROWTH FACTOR	GO:0071774	94	-1.4851103	0.015714286	0.11013454
GO BP	MEMBRANE DEPOLARIZATION DURING ACTION POTENTIAL	GO:0086010	20	-1.4829832	0.052287582	0.110611446
GO BP	B CELL ACTIVATION	GO:0042113	142	-1.4830793	0.010638298	0.110708244
GO BP	REGULATION OF VASCULAR ENDOTHELIAL GROWTH FACTOR RECEPTOR SIGNALING PATHWAY	GO:0030947	23	-1.4830852	0.045234248	0.11086046
GO BP	ENDOCARDIAL CUSHION FORMATION	GO:0003272	15	-1.4820706	0.034965035	0.11094902
GO BP	CELLULAR RESPONSE TO ORGANIC CYCLIC COMPOUND	GO:0071407	383	-1.4838717	0	0.1109728
GO BP	TYPE 2 IMMUNE RESPONSE	GO:0042092	17	-1.4831208	0.05107084	0.110995725
GO BP	REGULATION OF SYSTEMIC ARTERIAL BLOOD PRESSURE	GO:0003073	39	-1.4832939	0.036363635	0.110997505
GO BP	REGULATION OF LYMPHOCYTE MIGRATION	GO:2000401	33	-1.482384	0.03834356	0.11100981
GO BP	EMBRYONIC DIGESTIVE TRACT DEVELOPMENT	GO:0048566	18	-1.4821532	0.045234248	0.11103369
GO BP	ENDOSOME TO LYSOSOME TRANSPORT	GO:0008333	48	-1.4817953	0.020280812	0.111069255
GO BP	FORMATION OF PRIMARY GERM LAYER	GO:0001704	82	-1.4833711	0.014513788	0.11107256
GO BP	HISTONE H4 K5 ACETYLATION	GO:0043981	16	-1.4835228	0.047038328	0.11113549
GO BP	CARDIAC MUSCLE CELL ACTION POTENTIAL INVOLVED IN CONTRACTION	GO:0086002	29	-1.4813473	0.04107425	0.11129063
GO BP	NEGATIVE REGULATION OF CELL CYCLE G2 M PHASE TRANSITION	GO:1902750	88	1.5420252	0.009803922	0.11151699
GO BP	CELL RECOGNITION	GO:0008037	66	-1.4807094	0.025714286	0.11170885
GO BP	GASTRULATION	GO:0007369	132	-1.4805504	0.011811024	0.11172005
GO BP	POSITIVE REGULATION OF SMOOTH MUSCLE CELL PROLIFERATION	GO:0048661	61	-1.4801124	0.030656934	0.11189143
GO BP	CILIARY BASAL BODY PLASMA MEMBRANE DOCKING	#N/A	95	-1.4796292	0.012261581	0.112168655
GO BP	REGULATION OF CELL PROJECTION ASSEMBLY	GO:0060491	142	-1.4790714	0.010322581	0.11246585
GO BP	NEGATIVE REGULATION OF SIGNALING RECEPTOR ACTIVITY	GO:2000272	27	1.537462	0.011173184	0.11274519
GO BP	REGULATION OF CENTRIOLE REPLICATION	GO:0046599	20	-1.4783021	0.05371248	0.11283677
KEGG	TIGHT JUNCTION		102	-1.5524262	0.008253095	0.112845294
GO BP	TRANSCRIPTION COUPLED NUCLEOTIDE EXCISION REPAIR	GO:0006283	70	1.5387563	0.00931677	0.11290628
GO BP	REGULATION OF FIBROBLAST GROWTH FACTOR RECEPTOR SIGNALING PATHWAY	GO:0040036	20	-1.4783134	0.052721087	0.112980716
GO BP	NAD METABOLIC PROCESS	GO:0019674	41	-1.4774636	0.025157232	0.11325111
GO BP	REGULATION OF NOTCH SIGNALING PATHWAY	GO:0008593	73	-1.4774873	0.017291067	0.11338495
GO BP	ENSHEATHMENT OF NEURONS	#N/A	94	-1.4770669	0.018387552	0.113451086
KEGG	ENDOMETRIAL CANCER		45	-1.5735527	0.015060241	0.11409457
GO BP	REGULATION OF AUTOPHAGY OF MITOCHONDRION	GO:1903146	37	-1.4755218	0.038819876	0.11415769
GO BP	CELL CELL ADHESION VIA PLASMA MEMBRANE ADHESION MOLECULES	GO:0098742	104	-1.4756858	0.017931035	0.11418376
GO BP	REGULATION OF NERVOUS SYSTEM PROCESS	GO:0031644	63	-1.4752904	0.017621145	0.11419724
GO BP	LIPID DROPLET ORGANIZATION	GO:0034389	16	-1.4760299	0.05357143	0.114200994
GO BP	CARDIAC CHAMBER MORPHOGENESIS	#N/A	90	-1.4757797	0.01	0.11426401
KEGG	MTOR SIGNALING PATHWAY		42	-1.5389117	0.018348623	0.114291824
GO BP	REGULATION OF EPITHELIAL CELL MIGRATION	GO:0010632	160	-1.4734362	0.006587615	0.11439734
GO BP	T CELL ACTIVATION	GO:0042110	249	-1.4732244	0.002415459	0.1144182
GO BP	AMINOGLYCAN CATABOLIC PROCESS	#N/A	41	-1.4734392	0.02799378	0.114543475
GO BP	CELL ADHESION MEDIATED BY INTEGRIN	GO:0033627	48	-1.4743382	0.030257186	0.114558004
GO BP	DIENCEPHALON DEVELOPMENT	GO:0021536	27	-1.4746618	0.05529226	0.11459443
GO BP	MAINTENANCE OF CELL NUMBER	#N/A	134	-1.4740695	0.01310616	0.11461638
GO BP	POSITIVE REGULATION OF ERBB SIGNALING PATHWAY	GO:1901186	23	-1.473473	0.046774194	0.11465998
GO BP	POSITIVE REGULATION OF GROWTH	GO:0045927	171	-1.4743412	0.007518797	0.114705496
GO BP	REGIONALIZATION	GO:0003002	183	-1.4737765	0.002587322	0.11472145
GO BP	RESPONSE TO NUTRIENT	GO:0007584	146	-1.4735484	0.008064516	0.11473995
GO BP	CILIUM ORGANIZATION	GO:0044782	312	-1.4716848	0	0.1148627
GO BP	LIPID PHOSPHORYLATION	GO:0046834	49	-1.4718124	0.020989506	0.11490718
GO BP	CELLULAR RESPONSE TO VIRUS	GO:0098586	35	-1.4718765	0.0398773	0.115003094
GO BP	ANIMAL ORGAN MATURATION	#N/A	15	-1.4723469	0.051666666	0.115017466
GO BP	MUSCLE CELL DIFFERENTIATION	GO:0042692	220	-1.4719558	0	0.11506967
GO BP	BONE MORPHOGENESIS	GO:0060349	70	-1.4720912	0.03301238	0.11509169
GO BP	PROTEIN LOCALIZATION TO POSTSYNAPTIC MEMBRANE	GO:1903539	27	-1.4712161	0.02799378	0.11513106
GO BP	ORGANELLE TRANSPORT ALONG MICROTUBULE	GO:0072384	72	-1.4709918	0.019174041	0.11514692
GO BP	REGULATION OF GASTRULATION	GO:0010470	31	-1.4706945	0.05466238	0.115256436
GO BP	REGULATION OF SPINDLE ORGANIZATION	#N/A	37	-1.4705142	0.035384614	0.11527373
GO BP	REGULATION OF SMOOTH MUSCLE CELL DIFFERENTIATION	GO:0051150	20	-1.469053	0.059602648	0.11618743
GO BP	DNA MODIFICATION	GO:0006304	92	-1.4690908	0.013774104	0.11631697
GO BP	MICROTUBULE BASED MOVEMENT	GO:0007018	216	-1.467769	0.006090134	0.11668645
GO BP	NEGATIVE REGULATION OF OSTEOBLAST DIFFERENTIATION	GO:0045668	26	-1.4675815	0.05778491	0.11670199
GO BP	HEART VALVE DEVELOPMENT	GO:0003170	46	-1.4680027	0.03405573	0.116774626
GO BP	NEGATIVE REGULATION OF CELL AGING	GO:0090344	19	1.5308853	0.037220843	0.11678336
GO BP	SOMATIC STEM CELL DIVISION	GO:0048103	18	-1.4673041	0.0591133	0.11680652
GO BP	NEGATIVE REGULATION OF FAT CELL DIFFERENTIATION	GO:0045599	32	-1.4677875	0.04245283	0.11682088
GO BP	NEGATIVE REGULATION OF CELL SUBSTRATE ADHESION	GO:0010812	46	-1.4680927	0.03374233	0.11684082
GO BP	REGULATION OF INSULIN SECRETION	GO:0050796	109	-1.4668375	0.019125683	0.116978936
KEGG	THYROID CANCER		23	-1.5537139	0.016207455	0.11775093
GO BP	REGULATION OF ACTION POTENTIAL	GO:0098900	32	-1.4653372	0.0547504	0.11813374
GO BP	NEGATIVE REGULATION OF COAGULATION	GO:0050819	33	-1.464451	0.043010753	0.11848514
GO BP	POSITIVE REGULATION OF DNA METABOLIC PROCESS	#N/A	151	-1.464732	0.007822686	0.11853344
GO BP	RESPONSE TO COPPER ION	GO:0046688	23	-1.4644861	0.06535948	0.11859806
KEGG	CHRONIC MYELOID LEUKEMIA		62	-1.5405134	0.015060241	0.1188226
GO BP	POSITIVE REGULATION OF ENDOTHELIAL CELL MIGRATION	GO:0010595	74	-1.4638201	0.017518248	0.118928105
GO BP	PREASSEMBLY OF GPI ANCHOR IN ER MEMBRANE	#N/A	15	1.5268371	0.04761905	0.118934505
GO BP	NEGATIVE REGULATION OF MAPK CASCADE	GO:0043409	123	-1.4635482	0.012228261	0.11901734
GO BP	NEGATIVE REGULATION OF B CELL ACTIVATION	GO:0050869	18	-1.4631724	0.05882353	0.11905723
GO BP	REGULATION OF SODIUM ION TRANSMEMBRANE TRANSPORTER ACTIVITY	GO:2000649	36	-1.4632609	0.041602466	0.11913188
GO BP	MAINTENANCE OF LOCATION IN CELL	GO:0051651	77	-1.4628412	0.024182077	0.119228624
GO BP	POSITIVE REGULATION OF CYTOKINE BIOSYNTHETIC PROCESS	GO:0042108	34	-1.4619076	0.04265403	0.11947033
KEGG	LYSINE DEGRADATION		39	-1.5585806	0.010401188	0.1195349
GO BP	MACROMOLECULE METHYLATION	#N/A	252	-1.4619405	0.003645201	0.119584866
GO BP	POSITIVE REGULATION OF COLLAGEN METABOLIC PROCESS	#N/A	17	-1.4619517	0.05466238	0.11972193
GO BP	PEPTIDYL TYROSINE AUTOPHOSPHORYLATION	GO:0038083	22	-1.462103	0.06741573	0.119734704
GO BP	MEMBRANE DOCKING	#N/A	168	-1.4614706	0.0125	0.119744115
GO BP	REGULATION OF MAPK CASCADE	GO:0043408	464	-1.460855	0.002227172	0.119884685
GO BP	REGULATION OF PROTEIN LOCALIZATION TO NUCLEUS	GO:1900180	94	-1.4604119	0.022727273	0.11996634
GO BP	REGULATION OF HORMONE SECRETION	GO:0046883	145	-1.4609413	0.010191083	0.11996748
GO BP	STRIATED MUSCLE CELL DIFFERENTIATION	GO:0051146	165	-1.461062	0.003826531	0.12000615
GO BP	RECEPTOR CATABOLIC PROCESS	GO:0032801	34	-1.4604698	0.04265403	0.12007597
GO BP	MYOFIBRIL ASSEMBLY	GO:0030239	40	-1.4593282	0.036163524	0.12035705
GO BP	REGULATION OF CELL SIZE	GO:0008361	133	-1.459772	0.016	0.120387614
GO BP	PHOSPHATIDYLINOSITOL PHOSPHORYLATION	GO:0046854	41	-1.4593551	0.029051987	0.120475896
GO BP	MICROTUBULE BASED TRANSPORT	GO:0099111	155	-1.4594624	0.013157895	0.12051314
GO BP	REGULATION OF METAL ION TRANSPORT	#N/A	193	-1.4583377	0.006377551	0.121064655
GO BP	REGULATION OF DNA METABOLIC PROCESS	#N/A	275	-1.4578971	0.001191895	0.12114859
GO BP	MULTI ORGANISM BEHAVIOR	#N/A	31	-1.4576616	0.064714946	0.121195175
GO BP	SMOOTHENED SIGNALING PATHWAY	GO:0007224	108	-1.457909	0.012064343	0.12129467
GO BP	NEGATIVE REGULATION OF CHROMOSOME ORGANIZATION	#N/A	123	-1.4569616	0.025572006	0.12149623
GO BP	MOLTING CYCLE	#N/A	67	-1.4570805	0.02238806	0.121539004
GO BP	PROTEIN DEMETHYLATION	GO:0006482	25	-1.4561647	0.055	0.12191201
GO BP	REGULATION OF RESPONSE TO DRUG	GO:2001023	45	-1.4561783	0.0311042	0.122040994
GO BP	POSITIVE REGULATION OF CELLULAR CATABOLIC PROCESS	#N/A	297	-1.4552777	0.001166861	0.12254179
GO BP	INSULIN RECEPTOR SIGNALING PATHWAY	GO:0008286	108	-1.4541698	0.015341702	0.12255899
GO BP	REGULATION OF MITOPHAGY	#N/A	16	-1.4542011	0.05851979	0.12268151
GO BP	MYELIN ASSEMBLY	GO:0032288	16	-1.4545879	0.085178874	0.1227876
GO BP	G PROTEIN COUPLED RECEPTOR SIGNALING PATHWAY	GO:0007186	338	-1.454241	0.001153403	0.1227951
GO BP	RESPONSE TO HEAT	GO:0009408	137	-1.454746	0.006802721	0.12279925
GO BP	TUBE CLOSURE	GO:0060606	79	-1.4542719	0.02351314	0.122926064
GO BP	NUCLEOTIDE EXCISION REPAIR PREINCISION COMPLEX ASSEMBLY	GO:0006294	27	1.5205666	0.042134833	0.122967385
KEGG	SYSTEMIC LUPUS ERYTHEMATOSUS		69	1.4084444	0.028301887	0.123254254
GO BP	MULTIVESICULAR BODY SORTING PATHWAY	GO:0071985	32	1.5183363	0.028571429	0.123760015
GO BP	REGULATION OF PEPTIDE HORMONE SECRETION	GO:0090276	124	-1.4513704	0.018766755	0.12483727
GO BP	REGULATION OF LAMELLIPODIUM ORGANIZATION	#N/A	35	-1.4514021	0.0521327	0.12496064
GO BP	EAR DEVELOPMENT	GO:0043583	123	-1.4495312	0.013793103	0.12566654
GO BP	METANEPHRIC NEPHRON DEVELOPMENT	GO:0072210	18	-1.4499652	0.05374593	0.12571615
GO BP	MATURE B CELL DIFFERENTIATION	GO:0002335	17	-1.4495827	0.067434214	0.12577033
GO BP	NEGATIVE REGULATION OF CELL GROWTH	GO:0030308	123	-1.4497293	0.012211669	0.12577935
GO BP	CARBOHYDRATE CATABOLIC PROCESS	GO:0016052	156	-1.4492296	0.012096774	0.12579189
GO BP	NEGATIVE REGULATION OF AXONOGENESIS	GO:0050771	46	-1.4500251	0.03500761	0.1258389
GO BP	CHONDROCYTE DIFFERENTIATION	GO:0002062	73	-1.448786	0.029085873	0.12603445
GO BP	POSITIVE REGULATION OF SUPRAMOLECULAR FIBER ORGANIZATION	#N/A	148	-1.4484342	0.010610079	0.12605287
GO BP	NEGATIVE REGULATION OF HISTONE METHYLATION	GO:0031061	17	-1.4480865	0.06301824	0.12606855
GO BP	CELL PROJECTION ASSEMBLY	GO:0030031	453	-1.448492	0	0.12615809
GO BP	REGULATION OF CALCIUM ION TRANSPORT	GO:0051924	122	-1.4480946	0.015727391	0.12621304
GO BP	NEGATIVE REGULATION OF CELL MATRIX ADHESION	GO:0001953	27	-1.4466995	0.057663128	0.12700449
GO BP	MULTICELLULAR ORGANISMAL MOVEMENT	#N/A	30	-1.4467837	0.051155116	0.1270529
GO BP	REGULATION OF CELL ACTIVATION	GO:0050865	303	-1.4458866	0.001183432	0.12761784
GO BP	EPIDERMAL CELL DIFFERENTIATION	GO:0009913	140	-1.4454876	0.006775068	0.12781833
GO BP	VIRAL RNA GENOME REPLICATION	GO:0039694	23	-1.4445462	0.049668875	0.12804608
GO BP	REGULATION OF T CELL RECEPTOR SIGNALING PATHWAY	GO:0050856	25	-1.4448521	0.049679488	0.12809299
GO BP	POSITIVE REGULATION OF PRI MIRNA TRANSCRIPTION BY RNA POLYMERASE II	GO:1902895	22	-1.4449543	0.062295083	0.1281545
GO BP	CELLULAR RESPONSE TO ALCOHOL	#N/A	50	-1.4445626	0.036363635	0.12818266
GO BP	REGULATION OF CELL ADHESION MEDIATED BY INTEGRIN	GO:0033628	33	-1.4433185	0.055732485	0.12856334
GO BP	OSTEOBLAST PROLIFERATION	GO:0033687	18	-1.4436175	0.08080808	0.12856662
GO BP	SECOND MESSENGER MEDIATED SIGNALING	GO:0019932	191	-1.4434414	0.006257822	0.12857866
GO BP	POSITIVE REGULATION OF TELOMERE MAINTENANCE	GO:0032206	46	-1.4436449	0.03937008	0.1286944
GO BP	NEURON PROJECTION EXTENSION	GO:1990138	117	-1.4429259	0.009485095	0.12874144
GO BP	REGULATION OF HORMONE LEVELS	GO:0010817	282	-1.4417224	0.001206273	0.12899213
GO BP	TELENCEPHALON GLIAL CELL MIGRATION	#N/A	16	-1.4415565	0.0703125	0.12899432
GO BP	RENAL SYSTEM VASCULATURE DEVELOPMENT	#N/A	17	-1.4423329	0.07258064	0.12903018
GO BP	ENDOCYTOSIS	GO:0006897	379	-1.4421487	0.002267574	0.12905207
GO BP	NEGATIVE REGULATION OF VIRAL GENOME REPLICATION	GO:0045071	33	-1.4419683	0.06329114	0.1290529
GO BP	REGULATION OF DNA REPAIR	GO:0006282	98	-1.4417982	0.0260631	0.12907277
GO BP	RESPONSE TO COCAINE	GO:0042220	27	-1.442418	0.05221519	0.12908596
GO BP	TRABECULA MORPHOGENESIS	GO:0061383	33	-1.4410685	0.039936103	0.12933299
GO BP	VIRAL GENOME REPLICATION	GO:0019079	86	-1.440055	0.024045262	0.13012952
GO BP	RESPONSE TO PLATELET DERIVED GROWTH FACTOR	GO:0036119	17	-1.4395485	0.071428575	0.13044643
GO BP	STEROL HOMEOSTASIS	GO:0055092	62	-1.4384617	0.032448377	0.13131814
GO BP	GENERATION OF PRECURSOR METABOLITES AND ENERGY	GO:0006091	425	1.5064844	0	0.13148564
GO BP	HOMEOSTASIS OF NUMBER OF CELLS WITHIN A TISSUE	GO:0048873	17	-1.4376942	0.07224959	0.13189164
GO BP	MITOCHONDRIAL RNA METABOLIC PROCESS	GO:0000959	45	1.5073687	0.024169184	0.1319685
KEGG	ABC TRANSPORTERS		30	-1.5162702	0.03776435	0.13240045
GO BP	NEGATIVE REGULATION OF ACTIN FILAMENT DEPOLYMERIZATION	GO:0030835	30	-1.4365475	0.052380953	0.13280255
GO BP	REGULATION OF DENDRITIC SPINE DEVELOPMENT	GO:0060998	60	-1.4363493	0.037956204	0.13281219
GO BP	POSITIVE REGULATION OF NEURON DEATH	GO:1901216	75	-1.4360788	0.031837918	0.13287646
GO BP	VASCULAR PROCESS IN CIRCULATORY SYSTEM	#N/A	81	-1.4355723	0.025210084	0.13316888
GO BP	NEGATIVE REGULATION OF HYDROLASE ACTIVITY	GO:0051346	277	-1.4348239	0.00120048	0.13338898
GO BP	DIACYLGLYCEROL METABOLIC PROCESS	GO:0046339	16	-1.4350492	0.080515295	0.13348275
GO BP	RESPONSE TO ALKALOID	#N/A	64	-1.4348567	0.032496307	0.13351783
GO BP	CHAPERONE MEDIATED PROTEIN FOLDING	GO:0061077	52	-1.4342339	0.04398827	0.13368464
GO BP	REGULATION OF T CELL MIGRATION	GO:2000404	25	-1.4343338	0.0631068	0.13371992
GO BP	CELLULAR RESPONSE TO CALCIUM ION	GO:0071277	47	-1.4337221	0.039829303	0.13404709
GO BP	THIOESTER METABOLIC PROCESS	#N/A	86	-1.4333693	0.024657534	0.13423112
GO BP	NEGATIVE REGULATION OF DNA RECOMBINATION	GO:0045910	36	-1.4307103	0.046801873	0.13526621
GO BP	INSULIN LIKE GROWTH FACTOR RECEPTOR SIGNALING PATHWAY	GO:0048009	21	-1.4320765	0.06867672	0.135298
GO BP	POSITIVE REGULATION OF EPIDERMIS DEVELOPMENT	GO:0045684	23	-1.4317313	0.07324841	0.13531421
GO BP	INNERVATION	GO:0060384	17	-1.4307753	0.06972789	0.13536605
GO BP	MAINTENANCE OF PROTEIN LOCATION IN CELL	GO:0032507	60	-1.4310708	0.01997147	0.13536929
GO BP	EMBRYONIC PLACENTA MORPHOGENESIS	GO:0060669	19	-1.4318027	0.07236842	0.1353991
GO BP	HORMONE TRANSPORT	#N/A	179	-1.4314702	0.00622665	0.13543248
GO BP	PURINE NUCLEOSIDE MONOPHOSPHATE METABOLIC PROCESS	#N/A	32	-1.4312843	0.05736434	0.135468
GO BP	DIGESTIVE SYSTEM DEVELOPMENT	GO:0055123	88	-1.4311258	0.031746034	0.13547419
GO BP	ENDOTHELIAL CELL CHEMOTAXIS	GO:0035767	15	-1.4302841	0.087314665	0.1355093
GO BP	REGULATION OF STRIATED MUSCLE CELL DIFFERENTIATION	GO:0051153	57	-1.4307796	0.034074076	0.13551965
GO BP	POSITIVE REGULATION OF TRANSCRIPTION FROM RNA POLYMERASE II PROMOTER INVOLVED IN CELLULAR RESPONSE TO CHEMICAL STIMULUS	GO:1901522	19	-1.4297323	0.06403941	0.13557225
GO BP	REGULATION OF CELLULAR COMPONENT SIZE	#N/A	269	-1.4297812	0.003601441	0.13567524
GO BP	REGULATION OF EXTENT OF CELL GROWTH	#N/A	82	-1.4298254	0.022284122	0.13579105
GO BP	NEGATIVE REGULATION OF CELL MOTILITY	GO:2000146	174	-1.4292237	0.008928572	0.13592789
GO BP	ENDOPLASMIC RETICULUM CALCIUM ION HOMEOSTASIS	GO:0032469	19	-1.4288098	0.0742496	0.13598491
GO BP	MACROPHAGE ACTIVATION	GO:0042116	46	-1.428817	0.049475264	0.13613063
GO BP	PROGRAMMED NECROTIC CELL DEATH	GO:0097300	33	-1.4280328	0.05496183	0.13648613
GO BP	INTERMEDIATE FILAMENT ORGANIZATION	GO:0045109	15	-1.4276726	0.091819696	0.13652018
GO BP	NEGATIVE REGULATION OF MUSCLE CELL DIFFERENTIATION	GO:0051148	34	-1.4278395	0.048211507	0.1365224
GO BP	BIOMINERALIZATION	#N/A	95	-1.4274546	0.023192361	0.13657504
GO BP	CELLULAR RESPONSE TO VASCULAR ENDOTHELIAL GROWTH FACTOR STIMULUS	GO:0035924	35	-1.4280539	0.04718417	0.13661775
GO BP	POSITIVE REGULATION OF PEPTIDYL TYROSINE PHOSPHORYLATION	GO:0050731	109	-1.4269929	0.01369863	0.13674772
GO BP	POSITIVE REGULATION OF GLUCOSE TRANSMEMBRANE TRANSPORT	GO:0010828	29	-1.4268298	0.069767445	0.13675691
GO BP	REGULATION OF CARDIAC MUSCLE CONTRACTION	GO:0055117	46	-1.4271263	0.04552352	0.1367753
GO BP	REGULATION OF CHOLESTEROL EFFLUX	GO:0010874	19	-1.4261374	0.0698052	0.1371417
GO BP	MITOTIC CYTOKINESIS	GO:0000281	65	-1.425938	0.028985508	0.13720085
GO BP	HISTONE H2A UBIQUITINATION	GO:0033522	24	-1.4261477	0.07617504	0.13728857
GO BP	DOSAGE COMPENSATION	GO:0007549	18	-1.4245118	0.07666667	0.13848582
GO BP	EXTRINSIC APOPTOTIC SIGNALING PATHWAY VIA DEATH DOMAIN RECEPTORS	GO:0008625	67	-1.4235976	0.037369207	0.13883944
GO BP	RESPONSE TO MECHANICAL STIMULUS	GO:0009612	138	-1.4237536	0.013351135	0.1388412
GO BP	POSITIVE REGULATION OF DNA REPAIR	GO:0045739	51	-1.4239725	0.057607092	0.13892512
GO BP	REGULATION OF LIPASE ACTIVITY	#N/A	53	-1.4238285	0.037537538	0.13893567
GO BP	STEROID HORMONE MEDIATED SIGNALING PATHWAY	GO:0043401	134	-1.4231094	0.02008032	0.13921553
GO BP	NEGATIVE REGULATION OF PHOSPHORUS METABOLIC PROCESS	#N/A	416	-1.4229289	0	0.1392399
GO BP	RECEPTOR METABOLIC PROCESS	GO:0043112	129	-1.4222229	0.02077922	0.13936053
GO BP	ASPARTATE FAMILY AMINO ACID BIOSYNTHETIC PROCESS	#N/A	19	-1.4222668	0.07890223	0.13945499
GO BP	UNSATURATED FATTY ACID METABOLIC PROCESS	GO:0033559	62	-1.4224963	0.05147059	0.13953014
GO BP	POSITIVE REGULATION OF PHOSPHATIDYLINOSITOL 3 KINASE SIGNALING	GO:0014068	51	-1.4223499	0.04197901	0.13954833
GO BP	POSITIVE REGULATION OF EPITHELIAL CELL DIFFERENTIATION	GO:0030858	28	-1.421628	0.063565895	0.13960843
GO BP	POSTSYNAPTIC MEMBRANE ORGANIZATION	GO:0001941	23	-1.4214656	0.06973059	0.13962501
GO BP	RECEPTOR MEDIATED ENDOCYTOSIS	GO:0006898	169	-1.421713	0.012953368	0.13968222
GO BP	INNER EAR RECEPTOR CELL DEVELOPMENT	GO:0060119	28	-1.4207183	0.07098766	0.14007904
GO BP	PEPTIDE HORMONE SECRETION	GO:0030072	149	-1.4208391	0.009283819	0.14011128
GO BP	POSITIVE REGULATION OF LEUKOCYTE DEGRANULATION	#N/A	17	-1.420526	0.085141905	0.14011453
GO BP	EMBRYONIC AXIS SPECIFICATION	GO:0000578	21	-1.420035	0.0806962	0.14014213
GO BP	RESPONSE TO RETINOIC ACID	GO:0032526	76	-1.4203477	0.020143885	0.1401484
GO BP	OSSIFICATION	GO:0001503	244	-1.4200569	0.006105006	0.14027499
GO BP	REGULATION OF PROTEIN IMPORT	#N/A	47	-1.4196253	0.027355623	0.14038084
GO BP	VENTRICULAR SEPTUM DEVELOPMENT	GO:0003281	55	-1.4194617	0.044992745	0.14038415
GO BP	HORMONE MEDIATED SIGNALING PATHWAY	GO:0009755	151	-1.4188242	0.019582245	0.1406919
GO BP	SPHINLIPID BIOSYNTHETIC PROCESS	#N/A	82	-1.4188806	0.041608877	0.14078364
GO BP	NEGATIVE REGULATION OF LOCOMOTION	GO:0040013	209	-1.4177362	0.007566204	0.14136569
GO BP	INTRACILIARY TRANSPORT INVOLVED IN CILIUM ASSEMBLY	GO:0035735	39	-1.4175199	0.043613706	0.14141573
GO BP	NEGATIVE REGULATION OF HISTONE MODIFICATION	#N/A	32	-1.4178349	0.054602183	0.14142375
GO BP	FATTY ACID METABOLIC PROCESS	GO:0006631	261	-1.4178827	0.007380074	0.14151752
GO BP	CELLULAR RESPONSE TO HORMONE STIMULUS	GO:0032870	456	-1.4170494	0	0.14172326
GO BP	POSITIVE REGULATION OF TRIGLYCERIDE METABOLIC PROCESS	#N/A	15	-1.4167926	0.103270225	0.14182469
GO BP	EMBRYONIC FORELIMB MORPHOGENESIS	GO:0035115	19	-1.4165926	0.08183306	0.14186746
GO BP	RECEPTOR CLUSTERING	GO:0043113	37	-1.4162805	0.05537975	0.14204556
GO BP	REGULATION OF TELOMERE MAINTENANCE	GO:0032204	75	-1.4159192	0.033333335	0.1420905
GO BP	MODIFICATION OF POSTSYNAPTIC STRUCTURE	GO:0099010	15	-1.4159715	0.08681135	0.1421935
GO BP	FIBROBLAST GROWTH FACTOR RECEPTOR SIGNALING PATHWAY	GO:0008543	75	-1.4151013	0.04895105	0.14281198
GO BP	AXONEME ASSEMBLY	GO:0035082	37	1.4878107	0.02972973	0.14306559
GO BP	SPLICEOSOMAL SNRNP ASSEMBLY	GO:0000387	37	1.4889892	0.039772727	0.14328004
GO BP	POSITIVE REGULATION OF MUSCLE CELL DIFFERENTIATION	GO:0051149	52	-1.4144706	0.04585799	0.1433033
GO BP	NEGATIVE REGULATION OF I KAPPAB KINASE NF KAPPAB SIGNALING	GO:0043124	32	-1.4141098	0.0625	0.14348722
KEGG	NATURAL KILLER CELL MEDIATED CYTOTOXICITY		57	-1.4952272	0.015827337	0.14381821
GO BP	PROTEIN CONTAINING COMPLEX DISASSEMBLY	GO:0032984	270	1.4896094	0	0.14392792
GO BP	CARBOHYDRATE TRANSMEMBRANE TRANSPORT	GO:0034219	76	-1.4129199	0.04172662	0.14450605
GO BP	CYTOPLASMIC TRANSLATIONAL INITIATION	GO:0002183	27	1.4900796	0.03875969	0.14486378
GO BP	REGULATION OF CELL KILLING	#N/A	34	-1.4123871	0.07108239	0.144898
GO BP	CELLULAR RESPONSE TO GROWTH HORMONE STIMULUS	#N/A	16	-1.412076	0.08056872	0.14507689
KEGG	TGF BETA SIGNALING PATHWAY		56	-1.4891129	0.032934133	0.14533192
KEGG	PROSTATE CANCER		76	-1.497714	0.017569546	0.14646289
GO BP	SMOOTH MUSCLE CELL APOPTOTIC PROCESS	#N/A	16	-1.4102715	0.09060956	0.14678113
KEGG	PYRIMIDINE METABOLISM		82	1.3715655	0.051903114	0.14691603
GO BP	DEVELOPMENT OF PRIMARY FEMALE SEXUAL CHARACTERISTICS	GO:0046545	57	-1.409954	0.043115437	0.14696315
GO BP	ADAPTIVE IMMUNE RESPONSE	GO:0002250	193	-1.4090985	0.006188119	0.14739305
GO BP	POSITIVE REGULATION OF CELLULAR RESPONSE TO INSULIN STIMULUS	GO:1900078	17	-1.4093331	0.08139535	0.14744997
GO BP	REGULATION OF CELLULAR PROTEIN LOCALIZATION	GO:1903827	422	-1.4091713	0.003382187	0.14747915
GO BP	CYTOKINE PRODUCTION INVOLVED IN IMMUNE RESPONSE	GO:0002367	60	-1.4087553	0.05112782	0.14758824
KEGG	RENAL CELL CARCINOMA		57	-1.4813995	0.029027576	0.14774539
GO BP	RESPONSE TO PURINE CONTAINING COMPOUND	#N/A	90	-1.4079809	0.027510317	0.14825575
GO BP	PROTEIN LOCALIZATION TO MEMBRANE	GO:0072657	491	1.4803028	0	0.1486859
GO BP	RESPONSE TO STEROL	#N/A	22	-1.4073387	0.07337884	0.14873432
GO BP	PROTEIN ACETYLATION	GO:0006473	162	-1.406796	0.016731016	0.14915083
GO BP	MATURATION OF SSU RRNA	GO:0030490	46	1.4782674	0.028011205	0.14947557
GO BP	HISTONE MRNA METABOLIC PROCESS	#N/A	24	1.476743	0.03562341	0.14964014
GO BP	CORTICAL CYTOSKELETON ORGANIZATION	GO:0030865	43	-1.4057177	0.058646616	0.15015155
GO BP	MICROTUBULE ORGANIZING CENTER ORGANIZATION	GO:0031023	121	-1.404722	0.019762846	0.15071595
GO BP	CELLULAR RESPONSE TO LIPID	GO:0071396	375	-1.4048254	0.003378379	0.15076208
GO BP	ENDOCRINE SYSTEM DEVELOPMENT	GO:0035270	66	-1.4048901	0.04041916	0.15084304
GO BP	RESPONSE TO INTERLEUKIN 1	GO:0070555	132	1.4737555	0.004132231	0.15105858
GO BP	SMOOTH MUSCLE CELL MIGRATION	GO:0014909	53	-1.4039774	0.047687862	0.15112685
GO BP	REGULATION OF SPINDLE ASSEMBLY	GO:0090169	25	-1.4040837	0.0625	0.15118663
GO BP	CARDIAC CELL DEVELOPMENT	GO:0055006	54	-1.4032408	0.045722716	0.15176004
GO BP	HEART TRABECULA MORPHOGENESIS	GO:0061384	23	-1.4021782	0.078688525	0.1517601
GO BP	MIRNA METABOLIC PROCESS	GO:0010586	30	-1.4024671	0.07154742	0.15177633
GO BP	NUCLEOTIDE PHOSPHORYLATION	GO:0046939	104	-1.402505	0.029411765	0.15189345
GO BP	REGULATION OF TUMOR NECROSIS FACTOR MEDIATED SIGNALING PATHWAY	GO:0010803	40	-1.4022069	0.05727554	0.15189399
GO BP	CELLULAR RESPONSE TO AMMONIUM ION	GO:0071242	52	-1.4027276	0.0461997	0.1519621
GO BP	INTRACELLULAR RECEPTOR SIGNALING PATHWAY	GO:0030522	202	-1.4025801	0.009987515	0.15197654
KEGG	INSULIN SIGNALING PATHWAY		105	-1.473941	0.012211669	0.1519986
GO BP	POSITIVE REGULATION OF CATABOLIC PROCESS	#N/A	347	-1.4028033	0.003476246	0.15205994
GO BP	POSITIVE REGULATION OF ERYTHROCYTE DIFFERENTIATION	GO:0045648	24	-1.4016672	0.08852459	0.15215231
GO BP	LEARNING	GO:0007612	76	-1.4014937	0.041265473	0.1521653
GO BP	REGULATION OF MYOTUBE DIFFERENTIATION	GO:0010830	24	-1.4006228	0.07460318	0.15270983
GO BP	REGULATION OF NUCLEOBASE CONTAINING COMPOUND TRANSPORT	#N/A	15	-1.4007248	0.084745765	0.15276548
GO BP	ENDOTHELIAL CELL PROLIFERATION	GO:0001935	84	-1.3991762	0.02586207	0.15343161
GO BP	EPITHELIAL CELL PROLIFERATION	GO:0050673	253	-1.3994098	0.009744215	0.15352418
GO BP	METHYLATION	GO:0032259	292	-1.3995332	0.006024096	0.15354343
GO BP	PROTEIN LOCALIZATION TO PLASMA MEMBRANE	GO:0072659	216	-1.3992013	0.006090134	0.15357383
GO BP	REGULATION OF SISTER CHROMATID COHESION	GO:0007063	22	-1.3988956	0.07928803	0.15358165
GO BP	DNA GEOMETRIC CHANGE	GO:0032392	107	-1.3996313	0.032078102	0.15360363
GO BP	EPITHELIAL CELL DIFFERENTIATION INVOLVED IN KIDNEY DEVELOPMENT	#N/A	24	-1.3983581	0.08227848	0.15402414
GO BP	NUCLEOSIDE TRIPHOSPHATE METABOLIC PROCESS	#N/A	88	1.4695046	0.007194245	0.15411034
GO BP	POSITIVE REGULATION OF COLD INDUCED THERMOGENESIS	GO:0120162	62	-1.3978388	0.034833092	0.15422007
GO BP	REGULATION OF PROTEIN EXPORT FROM NUCLEUS	GO:0046825	35	-1.3978626	0.082170546	0.1543585
GO BP	NEGATIVE REGULATION OF TRANSPORTER ACTIVITY	GO:0032410	39	-1.3975219	0.08	0.1544521
GO BP	REGULATION OF PROTEIN ACETYLATION	#N/A	54	-1.3964988	0.04407295	0.15489464
GO BP	IMPORT INTO NUCLEUS	GO:0051170	128	-1.3963352	0.032894738	0.15490977
GO BP	GLYCEROLIPID CATABOLIC PROCESS	#N/A	43	-1.3965379	0.06779661	0.15501256
GO BP	REGULATION OF EPIDERMAL CELL DIFFERENTIATION	GO:0045604	41	-1.3965528	0.06278027	0.15515265
GO BP	METHYLATION DEPENDENT CHROMATIN SILENCING	#N/A	17	-1.3956977	0.08415841	0.15524165
GO BP	SECONDARY METABOLITE BIOSYNTHETIC PROCESS	#N/A	15	-1.3966073	0.09688013	0.15525798
GO BP	CARBOHYDRATE TRANSPORT	GO:0008643	98	-1.3957803	0.029166667	0.15529884
GO BP	GAMETE GENERATION	GO:0007276	414	-1.3952037	0.002272727	0.15560481
GO BP	CARDIAC MUSCLE CELL CONTRACTION	GO:0086003	41	-1.394204	0.06278714	0.15652205
GO BP	PROTEIN KINASE B SIGNALING	GO:0043491	149	-1.3938519	0.020645162	0.15655452
GO BP	SPECIFICATION OF SYMMETRY	#N/A	90	-1.3938944	0.027285129	0.15667844
GO BP	HOMOTYPIC CELL CELL ADHESION	GO:0034109	56	-1.3926574	0.0605613	0.15769224
GO BP	RECEPTOR SIGNALING PATHWAY VIA STAT	#N/A	73	-1.3922102	0.048034936	0.15801817
GO BP	CELL PROLIFERATION INVOLVED IN KIDNEY DEVELOPMENT	GO:0072111	15	-1.3912485	0.09516129	0.15809086
GO BP	REGULATION OF BLOOD CIRCULATION	GO:1903522	133	-1.391336	0.018324608	0.15817308
GO BP	METAL ION TRANSPORT	GO:0030001	471	-1.3910309	0.002202643	0.15817387
GO BP	REGULATION OF CARBOHYDRATE METABOLIC PROCESS	#N/A	148	-1.3913414	0.023383768	0.15832955
GO BP	POSITIVE REGULATION OF RESPONSE TO WOUNDING	#N/A	44	-1.3913517	0.058551617	0.15848252
GO BP	STRIATED MUSCLE CONTRACTION	GO:0006941	99	-1.3914195	0.031811897	0.15856688
GO BP	NEGATIVE REGULATION OF RHO PROTEIN SIGNAL TRANSDUCTION	GO:0035024	17	-1.3915256	0.10135135	0.15861562
GO BP	REGULATION OF CALCIUM ION TRANSMEMBRANE TRANSPORT	GO:1903169	76	-1.389994	0.043939393	0.15917233
GO BP	NEGATIVE REGULATION OF INTRINSIC APOPTOTIC SIGNALING PATHWAY	GO:2001243	80	-1.3896908	0.048022598	0.15934157
GO BP	NUCLEOSIDE DIPHOSPHATE METABOLIC PROCESS	GO:0009132	122	-1.3893311	0.024128687	0.15941806
GO BP	B CELL PROLIFERATION	GO:0042100	44	-1.3893851	0.06727829	0.15950766
GO BP	SEXUAL REPRODUCTION	GO:0019953	485	-1.3890073	0.001113586	0.15959165
GO BP	RNA STABILIZATION	GO:0043489	38	-1.3887824	0.043062203	0.1597085
KEGG	AXON GUIDANCE		89	-1.4584072	0.02183406	0.159889
GO BP	NEGATIVE REGULATION OF PEPTIDASE ACTIVITY	GO:0010466	132	-1.3883952	0.027237354	0.15996909
GO BP	GENE SILENCING	GO:0016458	229	-1.3880312	0.009975063	0.16007414
GO BP	RESPONSE TO ESTRADIOL	GO:0032355	87	-1.388136	0.04628331	0.16011009
GO BP	MYELOID LEUKOCYTE DIFFERENTIATION	GO:0002573	121	-1.3874952	0.025165563	0.16032197
GO BP	REGULATION OF NEUROTRANSMITTER RECEPTOR ACTIVITY	GO:0099601	34	-1.3870476	0.06549521	0.16046096
GO BP	RETROGRADE AXONAL TRANSPORT	GO:0008090	15	-1.3875103	0.086235486	0.16046482
GO BP	NEGATIVE REGULATION OF VIRAL LIFE CYCLE	#N/A	49	-1.387064	0.056402437	0.16060603
GO BP	OSTEOCLAST DIFFERENTIATION	GO:0030316	55	-1.3860756	0.061946902	0.16071764
GO BP	CARDIAC MUSCLE CONTRACTION	GO:0060048	80	-1.3866414	0.036764707	0.16074707
GO BP	PURINE CONTAINING COMPOUND METABOLIC PROCESS	#N/A	351	-1.3861939	0.005767013	0.16075282
GO BP	POSITIVE REGULATION OF NUCLEOTIDE METABOLIC PROCESS	#N/A	25	-1.3862959	0.073836274	0.16079153
GO BP	CARBOHYDRATE HOMEOSTASIS	#N/A	160	-1.3864077	0.02486911	0.16083369
GO BP	REGULATION OF RESPONSE TO REACTIVE OXYGEN SPECIES	GO:1901031	24	-1.3855737	0.088785045	0.1610725
GO BP	CARDIAC MUSCLE CELL DIFFERENTIATION	GO:0055007	78	-1.38515	0.04834254	0.16138737
KEGG	ERBB SIGNALING PATHWAY		70	-1.4520779	0.020558003	0.16159284
GO BP	HISTONE UBIQUITINATION	GO:0016574	43	-1.3843486	0.05479452	0.16212846
GO BP	SULFUR COMPOUND BIOSYNTHETIC PROCESS	#N/A	135	-1.3833703	0.018791946	0.16283731
GO BP	NCRNA EXPORT FROM NUCLEUS	#N/A	36	-1.383051	0.083981335	0.16289054
GO BP	GLUTAMINE METABOLIC PROCESS	GO:0006541	18	-1.3834335	0.11201299	0.16292989
GO BP	REGULATION OF MACROPHAGE ACTIVATION	GO:0043030	27	-1.3831116	0.08450704	0.16298676
GO BP	VESICLE TARGETING TO FROM OR WITHIN LGI	#N/A	63	1.4593905	0.015873017	0.16307366
GO BP	REGULATION OF ENDOCYTOSIS	GO:0030100	149	-1.382192	0.022193212	0.16370076
GO BP	FILOPODIUM ASSEMBLY	GO:0046847	47	-1.3808519	0.07067669	0.16435634
GO BP	POSITIVE REGULATION OF LIPID METABOLIC PROCESS	GO:0045834	90	-1.38121	0.046676096	0.16448358
GO BP	POSITIVE REGULATION OF RELEASE OF SEQUESTERED CALCIUM ION INTO CYTOSOL	GO:0051281	16	-1.3808588	0.100340135	0.16451505
GO BP	RESPONSE TO ACID CHEMICAL	#N/A	229	-1.3812933	0.015815085	0.16453925
GO BP	HOMEOSTASIS OF NUMBER OF CELLS	GO:0048872	173	-1.380894	0.016666668	0.16463456
KEGG	PANCREATIC CANCER		57	-1.4587089	0.031007752	0.16534723
GO BP	CYTOPLASMIC MRNA PROCESSING BODY ASSEMBLY	GO:0033962	19	-1.3792254	0.10787671	0.16581216
GO BP	PHOTOTRANSDUCTION	GO:0007602	23	1.455512	0.06321839	0.16581671
GO BP	MEMBRANE BIOGENESIS	GO:0044091	27	-1.3792847	0.074132495	0.1659129
GO BP	POSITIVE REGULATION OF SKELETAL MUSCLE TISSUE DEVELOPMENT	GO:0048643	15	-1.3789127	0.091973245	0.16603266
GO BP	NEGATIVE REGULATION OF DNA REPLICATION	GO:0008156	30	-1.3786558	0.09090909	0.1661298
GO BP	CELL SURFACE RECEPTOR SIGNALING PATHWAY INVOLVED IN CELL CELL SIGNALING	#N/A	422	-1.3783909	0.002252252	0.16625695
GO BP	FEMALE PREGNANCY	GO:0007565	117	-1.3780297	0.030104712	0.16649182
GO BP	RESPONSE TO EXTRACELLULAR STIMULUS	GO:0009991	352	-1.3776059	0.004700352	0.16680449
GO BP	INFLAMMATORY RESPONSE	GO:0006954	349	-1.3769269	0.009367681	0.16742927
GO BP	PURINE NUCLEOSIDE TRIPHOSPHATE METABOLIC PROCESS	#N/A	70	1.4483341	0.013468013	0.16778205
GO BP	TRANSCRIPTION ELONGATION FROM RNA POLYMERASE II PROMOTER	GO:0006368	74	1.4500033	0.006968641	0.1686625
GO BP	CLEAVAGE INVOLVED IN RRNA PROCESSING	GO:0000469	21	1.4487039	0.067961164	0.16877694
GO BP	REGULATION OF CELL AGING	#N/A	38	1.451151	0.056149732	0.16904972
GO BP	PROTEIN ACYLATION	GO:0043543	200	-1.3749055	0.01923077	0.16934891
GO BP	OOCYTE DIFFERENTIATION	GO:0009994	27	-1.3750248	0.09593496	0.16937448
GO BP	PHOSPHATIDYLINOSITOL 3 KINASE SIGNALING	GO:0014065	95	-1.3742837	0.03862661	0.16988513
GO BP	REGENERATION	#N/A	125	-1.374059	0.020325202	0.16996251
GO BP	JNK CASCADE	GO:0007254	149	-1.3736647	0.026007803	0.17003575
GO BP	PINOCYTOSIS	GO:0006907	17	-1.373722	0.10367893	0.17014195
GO BP	POSITIVE REGULATION OF CELL ACTIVATION	#N/A	174	-1.372915	0.024547804	0.17056161
GO BP	LOCOMOTORY BEHAVIOR	GO:0007626	102	-1.3730012	0.03739612	0.17062679
GO BP	EXCRETION	GO:0007588	29	-1.3721131	0.087692305	0.17132407
GO BP	SMOOTH MUSCLE CONTRACTION	GO:0006939	47	-1.3710253	0.06716418	0.17222367
GO BP	NEGATIVE REGULATION OF DEPHOSPHORYLATION	GO:0035305	86	-1.3708482	0.043243244	0.17226456
GO BP	REGULATION OF NUCLEAR TRANSCRIBED MRNA CATABOLIC PROCESS DEADENYLATION DEPENDENT DECAY	#N/A	17	-1.3710839	0.10232558	0.17231324
GO BP	TISSUE REMODELING	GO:0048771	95	-1.3702642	0.04347826	0.17275499
GO BP	POSITIVE REGULATION OF CALCIUM ION TRANSMEMBRANE TRANSPORT	#N/A	38	-1.3700289	0.075038284	0.17285673
GO BP	POSITIVE REGULATION OF CELL SUBSTRATE ADHESION	GO:0010811	85	-1.3697505	0.04101839	0.17300044
GO BP	CELL DIFFERENTIATION INVOLVED IN KIDNEY DEVELOPMENT	GO:0061005	29	-1.3687764	0.081203006	0.17335697
GO BP	REGULATION OF CELL DIVISION	GO:0051302	111	-1.3688319	0.035952065	0.17346606
GO BP	CYTOSOLIC CALCIUM ION TRANSPORT	#N/A	99	-1.3682164	0.040221915	0.17347611
GO BP	ALPHA AMINO ACID BIOSYNTHETIC PROCESS	#N/A	52	-1.368957	0.058565155	0.17349727
GO BP	POSITIVE REGULATION OF INSULIN SECRETION	GO:0032024	47	-1.3684201	0.07535322	0.17358264
GO BP	REGULATION OF LYMPHOCYTE ACTIVATION	GO:0051249	233	-1.368226	0.02586207	0.17362577
GO BP	MICROTUBULE NUCLEATION	GO:0007020	24	-1.368965	0.10569106	0.17365603
GO BP	INTRACILIARY TRANSPORT	GO:0042073	47	-1.3674866	0.07366771	0.17367959
GO BP	PEPTIDYL SERINE MODIFICATION	#N/A	225	-1.3677382	0.010843374	0.17370403
GO BP	POSITIVE REGULATION OF NIK NF KAPPAB SIGNALING	GO:1901224	44	-1.367868	0.07286822	0.1737234
GO BP	REGULATION OF LIPOPROTEIN LIPASE ACTIVITY	#N/A	15	-1.3675438	0.1056338	0.1737813
GO BP	POSITIVE REGULATION OF BLOOD VESSEL ENDOTHELIAL CELL MIGRATION	GO:0043536	40	-1.3689661	0.08054711	0.17382108
GO BP	POSITIVE REGULATION OF TYROSINE PHOSPHORYLATION OF STAT PROTEIN	GO:0042531	27	-1.3669752	0.09516616	0.1741116
GO BP	NEGATIVE REGULATION OF DEVELOPMENTAL GROWTH	#N/A	68	-1.3664478	0.06241135	0.17439419
GO BP	POSITIVE REGULATION OF SODIUM ION TRANSMEMBRANE TRANSPORT	#N/A	18	-1.366487	0.08361204	0.17450674
KEGG	ADHERENS JUNCTION		61	-1.4360611	0.03748126	0.17463969
GO BP	FEMALE SEX DIFFERENTIATION	#N/A	68	-1.3644751	0.061959654	0.17587504
GO BP	REGULATION OF MUSCLE HYPERTROPHY	#N/A	43	-1.3645504	0.065625	0.17591736
GO BP	REACTIVE OXYGEN SPECIES METABOLIC PROCESS	GO:0072593	174	-1.3646586	0.018158237	0.17595649
GO BP	REGULATION OF SYNAPSE ASSEMBLY	GO:0051963	45	-1.3649157	0.06495468	0.17599456
GO BP	CALCIUM ION TRANSMEMBRANE IMPORT INTO CYTOSOL	GO:0097553	75	-1.3646748	0.04674221	0.17610934
GO BP	ENDOCRINE HORMONE SECRETION	#N/A	18	-1.3637354	0.10638298	0.17656663
GO BP	NEGATIVE REGULATION OF PHOSPHORYLATION	GO:0042326	331	-1.3631066	0.006952491	0.17681052
GO BP	RESPONSE TO ESTROGEN	GO:0043627	49	-1.3627388	0.06803797	0.17688501
GO BP	CARDIAC CONDUCTION	GO:0061337	66	-1.3628967	0.054263566	0.17689067
GO BP	DNA DEALKYLATION	#N/A	24	-1.3631645	0.09836066	0.17690226
GO BP	VESICLE CYTOSKELETAL TRAFFICKING	GO:0099518	47	-1.363243	0.08006279	0.17696112
GO BP	NEGATIVE REGULATION OF INTRACELLULAR TRANSPORT	GO:0032387	41	-1.3619725	0.064417176	0.17766885
GO BP	NATURAL KILLER CELL ACTIVATION	GO:0030101	32	-1.361314	0.082170546	0.17810135
GO BP	DENDRITE EXTENSION	GO:0097484	19	-1.3614472	0.102389075	0.17812227
GO BP	POSITIVE REGULATION OF KINASE ACTIVITY	GO:0033674	410	-1.3611172	0.006872852	0.17813104
GO BP	PROTEIN KINASE C ACTIVATING G PROTEIN COUPLED RECEPTOR SIGNALING PATHWAY	GO:0007205	15	-1.3605411	0.114754096	0.17813128
GO BP	REGULATION OF STEROID BIOSYNTHETIC PROCESS	GO:0050810	69	-1.360945	0.037249282	0.17818438
GO BP	G PROTEIN COUPLED RECEPTOR SIGNALING PATHWAY COUPLED TO CYCLIC NUCLEOTIDE SECOND MESSENGER	GO:0007187	71	-1.3607696	0.06646526	0.17819966
GO BP	INTERFERON GAMMA MEDIATED SIGNALING PATHWAY	GO:0060333	47	-1.360575	0.07121662	0.1782454
GO BP	REGULATION OF CYTOKINESIS	GO:0032465	66	-1.3600038	0.061971832	0.17861813
GO BP	PEPTIDYL TYROSINE MODIFICATION	#N/A	227	-1.3595688	0.014833127	0.17901546
GO BP	REGULATION OF LEUKOCYTE MEDIATED IMMUNITY	#N/A	100	-1.3591415	0.040983606	0.17937328
GO BP	ODONTOGENESIS	GO:0042476	81	-1.3588712	0.046961326	0.17953
GO BP	POST LGI VESICLE MEDIATED TRANSPORT	#N/A	95	-1.3578414	0.03739612	0.18058659
GO BP	CELLULAR RESPONSE TO STEROL	GO:0036315	16	-1.3575771	0.11965812	0.18059665
GO BP	EMBRYONIC HINDLIMB MORPHOGENESIS	GO:0035116	18	-1.3576967	0.11333334	0.18059722
GO BP	G2 DNA DAMAGE CHECKPOINT	#N/A	27	-1.3571061	0.1007874	0.18084632
GO BP	MULTICELLULAR ORGANISM REPRODUCTION	#N/A	497	-1.3572133	0.006681514	0.18086624
GO BP	REGULATION OF DEPHOSPHORYLATION	GO:0035303	163	-1.3565421	0.03320562	0.1813515
GO BP	GLUCOSE IMPORT	GO:0046323	46	-1.3562112	0.080058224	0.1815771
GO BP	PROTEIN AUTOUBIQUITINATION	GO:0051865	60	-1.3556447	0.059766766	0.18168357
GO BP	RESPONSE TO FOOD	GO:0032094	17	-1.355712	0.11952862	0.18178342
GO BP	MITOPHAGY	GO:0000423	21	-1.3557689	0.105882354	0.18187423
GO BP	UNSATURATED FATTY ACID BIOSYNTHETIC PROCESS	GO:0006636	37	-1.3551254	0.09048362	0.18212798
GO BP	POSITIVE REGULATION OF CELL JUNCTION ASSEMBLY	GO:1901890	23	-1.3548331	0.1008	0.18215871
GO BP	REGULATION OF ENDOTHELIAL CELL MIGRATION	GO:0010594	111	-1.3548717	0.025	0.18228044
GO BP	REGULATION OF RESPONSE TO OXIDATIVE STRESS	GO:1902882	63	-1.3543612	0.067064084	0.1825874
GO BP	REGULATION OF EXTRINSIC APOPTOTIC SIGNALING PATHWAY	GO:2001236	107	-1.3536749	0.03956344	0.18308437
GO BP	REGULATION OF PHOSPHOLIPID METABOLIC PROCESS	GO:1903725	59	-1.3531002	0.073846154	0.1830964
GO BP	DIGESTION	GO:0007586	55	-1.3536775	0.07794118	0.18324904
GO BP	RESPONSE TO PEPTIDE HORMONE	GO:0043434	298	-1.353101	0.013017751	0.18326277
GO BP	SODIUM ION TRANSPORT	GO:0006814	123	-1.3531764	0.03462604	0.18334155
GO BP	REGULATION OF REACTIVE OXYGEN SPECIES METABOLIC PROCESS	GO:2000377	120	-1.3526021	0.038043477	0.18335432
GO BP	RESPONSE TO TRANSFORMING GROWTH FACTOR BETA	GO:0071559	166	-1.3526771	0.031290743	0.18344449
GO BP	POSITIVE REGULATION OF MAPK CASCADE	GO:0043410	326	-1.353189	0.009280742	0.18349586
GO BP	ORGANIC HYDROXY COMPOUND TRANSPORT	GO:0015850	126	-1.3517678	0.03924222	0.18417753
GO BP	LIPID HOMEOSTASIS	GO:0055088	98	-1.3512603	0.055172414	0.18429928
GO BP	POSITIVE REGULATION OF CELLULAR PROTEIN LOCALIZATION	GO:1903829	262	-1.3514838	0.016826924	0.18437448
GO BP	CARDIOCYTE DIFFERENTIATION	GO:0035051	99	-1.3513122	0.047156725	0.18440671
GO BP	AXON EXTENSION	GO:0048675	92	-1.350883	0.052556816	0.18454549
GO BP	ZINC ION HOMEOSTASIS	GO:0055069	20	-1.350562	0.10440457	0.18459526
GO BP	ALPHA AMINO ACID CATABOLIC PROCESS	#N/A	79	-1.3506643	0.05891016	0.18462244
GO BP	B CELL ACTIVATION INVOLVED IN IMMUNE RESPONSE	GO:0002312	47	-1.3495705	0.066273935	0.185451
GO BP	METAL ION HOMEOSTASIS	GO:0055065	340	-1.3496515	0.011764706	0.18552652
GO BP	MYELOID CELL DIFFERENTIATION	GO:0030099	280	-1.3491153	0.009650181	0.18583529
GO BP	POLARIZED EPITHELIAL CELL DIFFERENTIATION	GO:0030859	15	-1.3485725	0.12765957	0.1861046
GO BP	SYNAPSE MATURATION	GO:0060074	16	-1.3487141	0.13722126	0.18611246
GO BP	POSITIVE REGULATION OF STRESS ACTIVATED PROTEIN KINASE SIGNALING CASCADE	GO:0070304	119	-1.3482798	0.04973822	0.18613343
GO BP	POSITIVE REGULATION OF SODIUM ION TRANSMEMBRANE TRANSPORTER ACTIVITY	GO:2000651	15	-1.3483362	0.12258065	0.18623841
GO BP	DNA DEPENDENT DNA REPLICATION MAINTENANCE OF FIDELITY	#N/A	39	-1.3478556	0.070754714	0.18651406
GO BP	NEGATIVE REGULATION OF PROTEIN MODIFICATION PROCESS	#N/A	448	-1.3472512	0.005688282	0.18655924
GO BP	RESPONSE TO FLUID SHEAR STRESS	GO:0034405	25	-1.3472675	0.08955224	0.1867077
GO BP	NEGATIVE REGULATION OF SMOOTH MUSCLE CELL MIGRATION	GO:0014912	18	-1.3474171	0.12241653	0.18671225
GO BP	POSITIVE REGULATION OF DNA BINDING TRANSCRIPTION FACTOR ACTIVITY	GO:0051091	165	-1.3474443	0.036082473	0.18683752
GO BP	MULTI MULTICELLULAR ORGANISM PROCESS	#N/A	128	-1.3468767	0.030303031	0.18684886
GO BP	POSITIVE REGULATION OF BLOOD CIRCULATION	#N/A	34	-1.3466322	0.098101266	0.1869566
GO BP	REGULATION OF SUBSTRATE ADHESION DEPENDENT CELL SPREADING	GO:1900024	46	-1.3462945	0.072530866	0.18720056
GO BP	NEGATIVE REGULATION OF GENE SILENCING	#N/A	29	-1.3453374	0.0990566	0.18821749
GO BP	NEGATIVE REGULATION OF CELL ACTIVATION	GO:0050866	104	-1.3448154	0.04691689	0.18868528
GO BP	NEGATIVE REGULATION OF HEMOPOIESIS	GO:1903707	90	-1.3445868	0.05138889	0.18878551
GO BP	CALCIUM ION TRANSMEMBRANE TRANSPORT	GO:0070588	170	-1.3441052	0.028720627	0.18919377
GO BP	VACUOLAR TRANSPORT	GO:0007034	125	-1.3439647	0.048648648	0.18922223
GO BP	REGULATION OF SMOOTH MUSCLE CONTRACTION	GO:0006940	26	-1.3437126	0.10151515	0.18940203
GO BP	ENDOPLASMIC RETICULUM UNFOLDED PROTEIN RESPONSE	GO:0030968	105	-1.3429712	0.051841747	0.18997176
GO BP	POSITIVE REGULATION OF SMOOTH MUSCLE CELL MIGRATION	GO:0014911	27	-1.3428179	0.11404958	0.1899938
GO BP	REGULATION OF PHOSPHATASE ACTIVITY	GO:0010921	134	-1.3430558	0.039726026	0.19002739
GO BP	PROTEIN TRANSMEMBRANE TRANSPORT	GO:0071806	52	1.4243416	0.027607363	0.1902601
GO BP	NEGATIVE REGULATION OF RNA SPLICING	GO:0033119	25	1.426761	0.06005222	0.190429
GO BP	NEGATIVE REGULATION OF CELL ADHESION	GO:0007162	173	-1.3414818	0.029449424	0.19046742
GO BP	RIBOSE PHOSPHATE METABOLIC PROCESS	GO:0019693	329	-1.3414924	0.014002333	0.19062118
GO BP	PROTEIN LIPID COMPLEX ASSEMBLY	GO:0065005	27	-1.3415004	0.0923825	0.19077526
GO BP	DEVELOPMENT OF PRIMARY SEXUAL CHARACTERISTICS	GO:0045137	137	-1.3416063	0.042857144	0.19081844
GO BP	REGULATION OF B CELL ACTIVATION	GO:0050864	72	-1.3416355	0.06666667	0.19094321
GO BP	NUCLEOBASE CONTAINING SMALL MOLECULE INTERCONVERSION	#N/A	24	1.4250146	0.07105263	0.19095422
GO BP	NEGATIVE REGULATION OF ION TRANSPORT	GO:0043271	72	-1.3419317	0.054896142	0.19097643
GO BP	INTRINSIC APOPTOTIC SIGNALING PATHWAY IN RESPONSE TO DNA DAMAGE	GO:0008630	89	-1.3417796	0.061340943	0.19098388
GO BP	STEROL TRANSPORT	GO:0015918	65	-1.340707	0.06882022	0.19124566
GO BP	SPINDLE ORGANIZATION	GO:0007051	153	-1.3402889	0.035526317	0.19155197
KEGG	HYPERTROPHIC CARDIOMYOPATHY HCM		49	-1.4179415	0.0529595	0.19205785
GO BP	POSITIVE REGULATION OF SMALL GTPASE MEDIATED SIGNAL TRANSDUCTION	GO:0051057	46	-1.3392544	0.075414784	0.1926701
GO BP	ALCOHOL METABOLIC PROCESS	#N/A	251	-1.339046	0.02238806	0.1927654
GO BP	PLACENTA DEVELOPMENT	GO:0001890	113	-1.3388646	0.045822103	0.19282731
GO BP	NEGATIVE REGULATION OF WOUND HEALING	GO:0061045	47	-1.3386918	0.08012327	0.1928924
GO BP	NEGATIVE REGULATION OF NUCLEOCYTOPLASMIC TRANSPORT	#N/A	17	-1.3381072	0.12727273	0.19312784
GO BP	POSITIVE REGULATION OF CELL GROWTH	GO:0030307	117	-1.3382957	0.045212764	0.1932341
GO BP	HEART PROCESS	GO:0003015	143	-1.3381141	0.03471295	0.19328716
GO BP	PROTEIN SUMOYLATION	GO:0016925	69	-1.3377287	0.059743956	0.19344506
GO BP	PROTEIN HYDROXYLATION	GO:0018126	23	-1.3370811	0.12479201	0.1940845
GO BP	POSITIVE REGULATION OF JUN KINASE ACTIVITY	GO:0043507	53	-1.336847	0.07941177	0.19421089
GO BP	OSTEOBLAST DIFFERENTIATION	GO:0001649	141	-1.3358126	0.03934871	0.1948016
GO BP	PLATELET DEGRANULATION	GO:0002576	83	-1.3360354	0.062937066	0.19487628
GO BP	POSITIVE REGULATION OF SUBSTRATE ADHESION DEPENDENT CELL SPREADING	GO:1900026	33	-1.3358287	0.116564415	0.19494951
GO BP	CELLULAR RESPONSE TO AMYLOID BETA	GO:1904646	23	-1.3360885	0.12060302	0.19498311
GO BP	CELLULAR RESPONSE TO PEPTIDE HORMONE STIMULUS	GO:0071375	224	-1.3351316	0.012422361	0.1953458
GO BP	WALKING BEHAVIOR	GO:0090659	18	-1.3351969	0.1280389	0.19543543
GO BP	NEGATIVE REGULATION OF CARBOHYDRATE METABOLIC PROCESS	#N/A	37	-1.3346801	0.10494753	0.1955317
GO BP	GLUCOSE METABOLIC PROCESS	GO:0006006	160	-1.3342013	0.030585106	0.195609
GO BP	TISSUE REGENERATION	GO:0042246	45	-1.3347521	0.08854962	0.19562016
GO BP	ANTIMICROBIAL HUMORAL IMMUNE RESPONSE MEDIATED BY ANTIMICROBIAL PEPTIDE	GO:0061844	26	1.4149215	0.08900524	0.19564429
GO BP	ACTIN FILAMENT DEPOLYMERIZATION	GO:0030042	39	-1.3342892	0.0953125	0.19566591
GO BP	MITOTIC DNA REPLICATION	GO:1902969	15	-1.3343573	0.1323283	0.19574894
GO BP	DIVALENT INORGANIC CATION TRANSPORT	#N/A	259	-1.3336731	0.015700484	0.196085
GO BP	MALE GAMETE GENERATION	GO:0048232	324	-1.3331823	0.011709602	0.196177
GO BP	MUSCLE CELL PROLIFERATION	GO:0033002	120	-1.3332952	0.05866303	0.19619761
GO BP	DOPAMINERGIC NEURON DIFFERENTIATION	GO:0071542	18	-1.3333693	0.13225806	0.19628291
GO BP	REGULATION OF PROTEIN LOCALIZATION TO SYNAPSE	GO:1902473	18	-1.3328362	0.12414966	0.19647942
GO BP	CELLULAR RESPONSE TO PEPTIDE	GO:1901653	263	-1.3324089	0.018979834	0.19649355
GO BP	RESPONSE TO AMINO ACID	GO:0043200	90	-1.3326325	0.056899004	0.19654311
GO BP	BLOOD VESSEL ENDOTHELIAL CELL MIGRATION	GO:0043534	79	-1.3324293	0.07162921	0.19663654
GO BP	NEGATIVE REGULATION OF CELL MORPHOGENESIS INVOLVED IN DIFFERENTIATION	#N/A	67	-1.3316745	0.07100592	0.19689074
GO BP	REGULATION OF VIRAL GENOME REPLICATION	GO:0045069	64	-1.3319486	0.06395349	0.19692367
GO BP	HEMATOPOIETIC STEM CELL DIFFERENTIATION	GO:0060218	64	1.4150759	0.02173913	0.19698699
GO BP	MITOTIC SPINDLE ORGANIZATION	GO:0007052	99	-1.3314223	0.049586777	0.19703284
GO BP	NEGATIVE REGULATION OF MULTI ORGANISM PROCESS	#N/A	128	-1.3316761	0.033602152	0.19705945
GO BP	DNA CONFORMATION CHANGE	GO:0071103	260	-1.3312285	0.018957347	0.1971194
GO BP	RESPONSE TO INTERFERON GAMMA	GO:0034341	103	-1.3305007	0.052186176	0.19734897
GO BP	PLASMA MEMBRANE ORGANIZATION	GO:0007009	70	-1.3307227	0.08784773	0.1973875
GO BP	POSITIVE REGULATION OF MUSCLE CELL APOPTOTIC PROCESS	#N/A	17	-1.3305793	0.13673806	0.19741394
KEGG	ADIPOCYTOKINE SIGNALING PATHWAY		49	-1.3921516	0.055059522	0.1975212
GO BP	RESPONSE TO PH	GO:0009268	21	-1.3307445	0.12580645	0.1975251
GO BP	ENDOSOME TRANSPORT VIA MULTIVESICULAR BODY SORTING PATHWAY	GO:0032509	25	1.4156197	0.08357349	0.19781078
GO BP	SPINDLE ASSEMBLY	GO:0051225	95	-1.329969	0.05730659	0.19784676
KEGG	COMPLEMENT AND COAGULATION CASCADES		29	-1.4091932	0.06570513	0.1980136
GO BP	REGULATION OF JUN KINASE ACTIVITY	GO:0043506	60	-1.3295357	0.07634731	0.19807978
GO BP	RESPONSE TO OSMOTIC STRESS	GO:0006970	60	-1.3293834	0.07902299	0.19810638
GO BP	POSITIVE REGULATION OF STEROID METABOLIC PROCESS	#N/A	17	-1.3295802	0.11241611	0.19819844
GO BP	REGULATION OF DNA BINDING TRANSCRIPTION FACTOR ACTIVITY	GO:0051090	278	-1.3289611	0.01668653	0.19833398
GO BP	RESPONSE TO PEPTIDE	#N/A	348	-1.3290957	0.01871345	0.19833711
GO BP	LEUKOCYTE MIGRATION	GO:0050900	223	-1.3287966	0.023030303	0.19841953
GO BP	SEGMENTATION	GO:0035282	52	-1.3279781	0.08083832	0.19845858
GO BP	REGULATION OF MYELOID LEUKOCYTE DIFFERENTIATION	GO:0002761	64	-1.327858	0.077380955	0.19845948
GO BP	EXTRINSIC APOPTOTIC SIGNALING PATHWAY	GO:0097191	160	-1.3283137	0.040897097	0.19851452
GO BP	VIRAL BUDDING	GO:0046755	24	1.416343	0.07579462	0.19853866
GO BP	CHROMOSOME ORGANIZATION INVOLVED IN MEIOTIC CELL CYCLE	GO:0070192	51	-1.3281457	0.085383505	0.19857663
GO BP	POSITIVE REGULATION OF CYTOSKELETON ORGANIZATION	GO:0051495	167	-1.3283762	0.032042723	0.19859165
GO BP	REGULATION OF T CELL ACTIVATION	GO:0050863	169	-1.3279866	0.038659792	0.19861852
GO BP	AMINOGLYCAN METABOLIC PROCESS	#N/A	99	-1.3284372	0.05034965	0.19867834
GO BP	VASCULAR ASSOCIATED SMOOTH MUSCLE CELL MIGRATION	GO:1904738	16	-1.3274585	0.12173913	0.19878638
GO BP	NON MOTILE CILIUM ASSEMBLY	GO:1905515	49	-1.3272727	0.093701996	0.19888347
GO BP	CELLULAR RESPONSE TO INORGANIC SUBSTANCE	GO:0071241	141	-1.32692	0.043941412	0.19918822
GO BP	PROTEIN LOCALIZATION TO CHROMATIN	GO:0071168	27	-1.3267071	0.1042654	0.19930387
GO BP	RESPONSE TO HYPEROXIA	#N/A	17	-1.3259578	0.11478261	0.19991724
GO BP	REGULATION OF PHOSPHATIDYLINOSITOL 3 KINASE SIGNALING	GO:0014066	81	-1.3256315	0.066091955	0.20000353
GO BP	REGULATION OF RHO PROTEIN SIGNAL TRANSDUCTION	GO:0035023	105	-1.3259968	0.047945205	0.20003575
GO BP	REGULATION OF KIDNEY DEVELOPMENT	#N/A	28	-1.3250626	0.108864695	0.20006838
GO BP	POSITIVE REGULATION OF IMMUNE EFFECTOR PROCESS	#N/A	113	-1.3256843	0.056527592	0.20010513
GO BP	REGULATION OF LEUKOCYTE MIGRATION	GO:0002685	100	-1.3251548	0.058487874	0.20011567
GO BP	REGULATION OF STRESS ACTIVATED PROTEIN KINASE SIGNALING CASCADE	GO:0070302	167	-1.3253616	0.039190896	0.20016356
GO BP	FATTY ACID DERIVATIVE METABOLIC PROCESS	#N/A	96	-1.3251663	0.04551724	0.20026498
GO BP	REGULATION OF SMOOTHENED SIGNALING PATHWAY	GO:0008589	63	-1.3237934	0.08236994	0.20033038
GO BP	RESPONSE TO INTERLEUKIN 4	GO:0070670	22	-1.323876	0.13220339	0.2003835
GO BP	DNA RECOMBINATION	GO:0006310	234	-1.323972	0.025893958	0.20040989
GO BP	NEGATIVE REGULATION OF RESPONSE TO WOUNDING	#N/A	57	-1.3240063	0.09210526	0.20053254
GO BP	KIDNEY EPITHELIUM DEVELOPMENT	GO:0072073	77	-1.3241322	0.07650273	0.2005415
GO BP	CARBOHYDRATE DERIVATIVE CATABOLIC PROCESS	#N/A	137	-1.3244895	0.039726026	0.20059466
GO BP	CHOLESTEROL EFFLUX	GO:0033344	32	-1.3241899	0.0953125	0.20063552
GO BP	LIPID LOCALIZATION	GO:0010876	254	-1.3242946	0.024479805	0.20066535
GO BP	RESPONSE TO INTERLEUKIN 6	GO:0070741	24	-1.3232617	0.12006319	0.20086727
GO BP	REGULATION OF GENERATION OF PRECURSOR METABOLITES AND ENERGY	GO:0043467	128	-1.3231065	0.048275862	0.20091054
KEGG	NOTCH SIGNALING PATHWAY		38	-1.3940685	0.07064364	0.20107204
GO BP	SKELETAL MUSCLE CONTRACTION	GO:0003009	20	-1.3226258	0.12478921	0.20139347
GO BP	REGULATION OF RECEPTOR MEDIATED ENDOCYTOSIS	#N/A	70	-1.321922	0.09130435	0.20179279
GO BP	NECROTIC CELL DEATH	GO:0070265	39	-1.3220377	0.09035222	0.20180583
GO BP	REPLICATION FORK PROCESSING	GO:0031297	31	-1.3220787	0.110935025	0.20191668
GO BP	NERVE DEVELOPMENT	GO:0021675	43	-1.3213774	0.09309791	0.20199466
GO BP	RESPONSE TO BMP	#N/A	107	-1.3214443	0.06327373	0.20207873
GO BP	ION HOMEOSTASIS	GO:0050801	453	-1.3215032	0.00770077	0.20216694
GO BP	MUSCLE FIBER DEVELOPMENT	GO:0048747	38	-1.3209829	0.10344828	0.20232677
GO BP	PROTEIN QUALITY CONTROL FOR MISFOLDED OR INCOMPLETELY SYNTHESIZED PROTEINS	GO:0006515	28	-1.3207555	0.104477614	0.20246835
GO BP	ANTERIOR POSTERIOR PATTERN SPECIFICATION	GO:0009952	112	-1.3204986	0.05277778	0.2026397
GO BP	REGULATION OF INTRACELLULAR PROTEIN TRANSPORT	GO:0033157	185	-1.3202523	0.040201005	0.20280881
GO BP	VERY LONG CHAIN FATTY ACID METABOLIC PROCESS	GO:0000038	24	-1.3199601	0.10747664	0.2030268
GO BP	RECEPTOR LOCALIZATION TO SYNAPSE	GO:0097120	37	-1.3193246	0.103186645	0.20336191
GO BP	PLATELET ACTIVATION	GO:0030168	93	-1.3193632	0.060734462	0.20348528
GO BP	CHROMOSOME SEGREGATION	GO:0007059	280	-1.3194251	0.019347038	0.20356712
GO BP	SECONDARY PALATE DEVELOPMENT	GO:0062009	15	-1.3185112	0.15656565	0.20422678
GO BP	NEGATIVE REGULATION OF UBIQUITIN PROTEIN TRANSFERASE ACTIVITY	GO:0051444	16	1.4063467	0.07908163	0.20490827
GO BP	REGULATION OF PROTEIN TARGETING TO MEMBRANE	#N/A	27	-1.3177447	0.123664126	0.2049596
GO BP	SENSORY PERCEPTION OF LIGHT STIMULUS	GO:0050953	92	-1.3178129	0.0776699	0.2050372
GO BP	MUSCLE CELL MIGRATION	#N/A	62	-1.3173605	0.069767445	0.20527612
GO BP	B CELL APOPTOTIC PROCESS	GO:0001783	21	-1.3172045	0.12151067	0.20530087
KEGG	GLIOMA		50	-1.3951362	0.05891016	0.20568885
GO BP	RESPONSE TO INSULIN	GO:0032868	201	-1.316549	0.029040404	0.20597918
GO BP	POSITIVE REGULATION OF MACROAUTOPHAGY	GO:0016239	58	-1.3152543	0.09261939	0.20615895
GO BP	NEGATIVE REGULATION OF LYMPHOCYTE APOPTOTIC PROCESS	#N/A	19	-1.314859	0.13725491	0.20617992
GO BP	REGULATION OF INFLAMMATORY RESPONSE	GO:0050727	175	-1.3149624	0.04510309	0.20620842
GO BP	REGULATION OF STEROL TRANSPORT	#N/A	32	-1.3152844	0.10906298	0.20627786
GO BP	NEGATIVE REGULATION OF SMALL MOLECULE METABOLIC PROCESS	#N/A	58	-1.3150171	0.08037094	0.20630321
GO BP	DIGESTIVE SYSTEM PROCESS	#N/A	43	-1.3145876	0.09984152	0.20639022
GO BP	CELLULAR AMINO ACID CATABOLIC PROCESS	GO:0009063	96	-1.3153023	0.075898804	0.20642136
GO BP	RESPONSE TO INORGANIC SUBSTANCE	GO:0010035	369	-1.3160208	0.018285714	0.20649552
GO BP	REGULATION OF MAP KINASE ACTIVITY	GO:0043405	237	-1.3143694	0.02586207	0.20651712
GO BP	POSITIVE REGULATION OF PROTEIN LOCALIZATION TO CELL PERIPHERY	#N/A	48	-1.315317	0.10725076	0.20657218
GO BP	NEGATIVE REGULATION OF SMOOTH MUSCLE CELL PROLIFERATION	GO:0048662	25	-1.3154123	0.12539186	0.20660497
GO BP	NEGATIVE REGULATION OF INTRACELLULAR STEROID HORMONE RECEPTOR SIGNALING PATHWAY	GO:0033144	27	-1.3156705	0.12948518	0.20662624
GO BP	INOSITOL LIPID MEDIATED SIGNALING	GO:0048017	123	-1.314075	0.05466667	0.20673665
GO BP	HETEROPHILIC CELL CELL ADHESION VIA PLASMA MEMBRANE CELL ADHESION MOLECULES	GO:0007157	20	-1.315449	0.12816189	0.2067368
GO BP	RESPONSE TO ALCOHOL	GO:0097305	138	-1.3156859	0.053333335	0.20677967
GO BP	REGULATION OF GLUCOSE TRANSMEMBRANE TRANSPORT	GO:0010827	52	-1.3132352	0.09461427	0.20770478
GO BP	REGULATION OF CHROMOSOME SEGREGATION	GO:0051983	93	-1.3130713	0.06536857	0.20777546
GO BP	MATURATION OF SSU RRNA FROM TRICISTRONIC RRNA TRANSCRIPT SSU RRNA 5 8S RRNA LSU RRNA	#N/A	34	1.4026929	0.04278075	0.2078131
GO BP	FATTY ACID TRANSPORT	GO:0015908	61	-1.3125329	0.09745128	0.20800045
GO BP	DOUBLE STRAND BREAK REPAIR	GO:0006302	213	-1.3123355	0.028290283	0.2080964
GO BP	PHYSIOLOGICAL CARDIAC MUSCLE HYPERTROPHY	#N/A	16	-1.3125554	0.12841092	0.20813984
GO BP	ORGAN GROWTH	GO:0035265	111	-1.3126699	0.069863014	0.20815952
GO BP	REGULATION OF CALCINEURIN MEDIATED SIGNALING	GO:0106056	27	-1.3113061	0.13375796	0.20934103
GO BP	REGULATION OF ENDOCRINE PROCESS	#N/A	15	-1.3111012	0.14940578	0.2094474
GO BP	REGULATION OF PROTEIN SERINE THREONINE KINASE ACTIVITY	GO:0071900	379	-1.3108225	0.018099548	0.2096493
GO BP	PROTEIN LOCALIZATION TO LYSOSOME	GO:0061462	33	-1.3104774	0.13247173	0.20993543
GO BP	POSITIVE REGULATION OF MITOTIC NUCLEAR DIVISION	GO:0045840	38	-1.3102589	0.11574074	0.2100476
GO BP	BONE MINERALIZATION	GO:0030282	68	-1.310092	0.095870204	0.21008694
GO BP	INTRACELLULAR PROTEIN TRANSMEMBRANE TRANSPORT	GO:0065002	45	1.3994395	0.056047197	0.21035832
GO BP	POSITIVE REGULATION OF KIDNEY DEVELOPMENT	GO:0090184	20	-1.3095206	0.15297906	0.21067831
GO BP	ANION TRANSMEMBRANE TRANSPORT	GO:0098656	183	-1.3090032	0.042145595	0.21088552
KEGG	JAK STAT SIGNALING PATHWAY		73	-1.3958987	0.035816617	0.21095178
GO BP	REGULATION OF FIBROBLAST MIGRATION	GO:0010762	21	-1.3090454	0.1338843	0.21099243
GO BP	REGULATION OF INTRACELLULAR TRANSPORT	GO:0032386	276	-1.3091131	0.023980815	0.21107478
GO BP	REGULATION OF CALCIUM ION TRANSPORT INTO CYTOSOL	GO:0010522	50	-1.308591	0.102831595	0.2112441
GO BP	POSITIVE REGULATION OF HORMONE SECRETION	GO:0046887	71	-1.3081591	0.07560628	0.21167193
GO BP	PURINE CONTAINING COMPOUND CATABOLIC PROCESS	#N/A	42	-1.3078195	0.12324493	0.21197662
GO BP	NEGATIVE REGULATION OF ION TRANSMEMBRANE TRANSPORT	#N/A	51	-1.3074694	0.10248447	0.2122922
GO BP	NEGATIVE REGULATION OF VIRAL PROCESS	GO:0048525	61	-1.3071386	0.08575804	0.21254429
GO BP	LEUKOCYTE PROLIFERATION	GO:0070661	155	-1.3069727	0.051861703	0.21259613
KEGG	LONG TERM POTENTIATION		47	-1.3690414	0.07573416	0.21290705
GO BP	RRNA TRANSCRIPTION	GO:0009303	31	-1.3065263	0.14196567	0.21303701
KEGG	AMYOTROPHIC LATERAL SCLEROSIS ALS		40	-1.3730001	0.082125604	0.21309553
KEGG	VIRAL MYOCARDITIS		36	-1.3642964	0.079877116	0.21354307
KEGG	ECM RECEPTOR INTERACTION		54	-1.3767333	0.063675836	0.21364987
GO BP	POSITIVE REGULATION OF TRANSFERASE ACTIVITY	#N/A	472	-1.3058255	0.013114754	0.2137637
GO BP	NEGATIVE REGULATION OF ACTIN FILAMENT POLYMERIZATION	GO:0030837	44	-1.3056899	0.11094225	0.2137684
GO BP	POSITIVE REGULATION OF FAT CELL DIFFERENTIATION	GO:0045600	41	-1.3048193	0.10843374	0.21474965
GO BP	DNA INTEGRITY CHECKPOINT	#N/A	145	-1.304516	0.058047492	0.21497534
GO BP	REGULATION OF SMALL MOLECULE METABOLIC PROCESS	#N/A	312	-1.303895	0.021608643	0.21510755
GO BP	POTASSIUM ION TRANSPORT	GO:0006813	87	-1.3041356	0.086834736	0.21514295
GO BP	SMAD PROTEIN SIGNAL TRANSDUCTION	GO:0060395	42	-1.3040042	0.10296412	0.21514417
KEGG	SNARE INTERACTIONS IN VESICULAR TRANSPORT		35	1.2963631	0.09803922	0.21517321
GO BP	POSITIVE REGULATION OF HEMOPOIESIS	#N/A	109	-1.3036083	0.07005495	0.215187
GO BP	CELLULAR AMINO ACID BIOSYNTHETIC PROCESS	GO:0008652	64	-1.3037108	0.088757396	0.21520483
GO BP	VIRAL LIFE CYCLE	GO:0019058	243	-1.3031433	0.025179856	0.21530896
GO BP	ORGANIC CATION TRANSPORT	GO:0015695	19	-1.3041371	0.11570248	0.21531086
GO BP	HISTONE H2A MONOUBIQUITINATION	GO:0035518	17	-1.3031803	0.14166667	0.21542837
GO BP	MYOTUBE CELL DEVELOPMENT	GO:0014904	20	-1.3028643	0.15231788	0.21546285
GO BP	REGULATION OF HAIR CYCLE	GO:0042634	20	-1.3032308	0.15916398	0.21552926
GO BP	MULTICELLULAR ORGANISMAL HOMEOSTASIS	GO:0048871	288	-1.3024743	0.025029797	0.2158538
GO BP	REGULATION OF LIPID CATABOLIC PROCESS	GO:0050994	35	-1.3021954	0.1216	0.21607095
GO BP	RESPIRATORY SYSTEM PROCESS	GO:0003016	19	-1.3019742	0.16211878	0.21619533
GO BP	REGULATION OF INTRACELLULAR STEROID HORMONE RECEPTOR SIGNALING PATHWAY	GO:0033143	61	-1.3018452	0.094752185	0.21622525
GO BP	REGULATION OF PROTEIN TYROSINE KINASE ACTIVITY	GO:0061097	56	-1.3014934	0.10650887	0.21653397
GO BP	MUSCLE CELL APOPTOTIC PROCESS	#N/A	47	-1.300884	0.10769231	0.21664721
GO BP	RESPONSE TO CATECHOLAMINE	#N/A	47	-1.3010929	0.10117302	0.21669027
GO BP	POSITIVE REGULATION OF PROTEIN KINASE B SIGNALING	GO:0051897	95	-1.3012124	0.07391911	0.21671441
GO BP	POSITIVE REGULATION OF INTRACELLULAR TRANSPORT	GO:0032388	169	-1.3009305	0.054616384	0.21674848
GO BP	POSITIVE REGULATION OF RESPONSE TO DNA DAMAGE STIMULUS	GO:2001022	80	-1.3005505	0.09361702	0.21696118
GO BP	REGULATION OF RESPONSE TO DNA DAMAGE STIMULUS	GO:2001020	183	-1.3000901	0.048447207	0.21741377
GO BP	REGULATION OF IMMUNE EFFECTOR PROCESS	#N/A	216	-1.2996641	0.034146342	0.21784404
GO BP	ORGANIC HYDROXY COMPOUND METABOLIC PROCESS	#N/A	344	-1.2992085	0.019790454	0.21832116
GO BP	POSITIVE REGULATION OF PROTEIN SERINE THREONINE KINASE ACTIVITY	GO:0071902	244	-1.2986562	0.036900368	0.21886548
GO BP	PROTEIN DNA COMPLEX SUBUNIT ORGANIZATION	#N/A	227	-1.29816	0.04040404	0.21903218
GO BP	POSITIVE REGULATION OF LEUKOCYTE DIFFERENTIATION	#N/A	82	-1.2982253	0.08163265	0.2191115
GO BP	GLYCOLYTIC PROCESS THROUGH FRUCTOSE 6 PHOSPHATE	GO:0061615	23	-1.2983378	0.14398734	0.21912843
GO BP	REGULATION OF EXECUTION PHASE OF APOPTOSIS	#N/A	21	-1.2976167	0.14046822	0.21927872
GO BP	REGULATION OF OSTEOBLAST DIFFERENTIATION	GO:0045667	72	-1.2977318	0.09682081	0.2192814
GO BP	DETECTION OF MECHANICAL STIMULUS	GO:0050982	19	-1.2978348	0.1704918	0.21931665
GO BP	TYROSINE PHOSPHORYLATION OF STAT PROTEIN	GO:0007260	35	-1.297156	0.124223605	0.2195653
GO BP	MAMMARY GLAND DUCT MORPHOGENESIS	GO:0060603	19	-1.2970309	0.15231788	0.21956898
GO BP	CELL CELL SIGNALING INVOLVED IN CARDIAC CONDUCTION	GO:0086019	19	-1.2972493	0.13848631	0.2196066
GO BP	NUCLEOSIDE BISPHOSPHATE METABOLIC PROCESS	#N/A	110	-1.2967225	0.08551724	0.21982561
GO BP	CELLULAR RESPONSE TO STEROID HORMONE STIMULUS	GO:0071383	174	-1.2954663	0.04915912	0.22140773
GO BP	NEUROTRANSMITTER RECEPTOR TRANSPORT	#N/A	31	-1.2953287	0.13036565	0.22142448
GO BP	CELLULAR RESPONSE TO FATTY ACID	GO:0071398	29	-1.2939545	0.13270143	0.22316071
GO BP	AXO DENDRITIC TRANSPORT	GO:0008088	56	-1.293796	0.10656934	0.22321676
GO BP	GLUTAMATE SECRETION	GO:0014047	23	-1.2934718	0.14724919	0.22331986
GO BP	MATERNAL PLACENTA DEVELOPMENT	GO:0001893	28	-1.2934834	0.14402619	0.22347766
GO BP	COLUMNAR CUBOIDAL EPITHELIAL CELL DIFFERENTIATION	#N/A	75	-1.2930775	0.105563484	0.22368057
GO BP	REGULATION OF SODIUM ION TRANSMEMBRANE TRANSPORT	GO:1902305	43	-1.2922896	0.13561848	0.22460821
GO BP	REGULATION OF COAGULATION	#N/A	52	-1.2918407	0.11415525	0.22506733
GO BP	PROTEIN CONTAINING COMPLEX REMODELING	#N/A	19	-1.2915695	0.14434783	0.22524166
GO BP	RIBONUCLEOSIDE TRIPHOSPHATE METABOLIC PROCESS	#N/A	66	1.3869764	0.02431611	0.22526655
GO BP	REGULATION OF PHACYTOSIS	#N/A	48	1.3853145	0.057692308	0.22588046
GO BP	RESPONSE TO FATTY ACID	GO:0070542	48	-1.2908778	0.11702128	0.22605091
GO BP	REGULATION OF B CELL PROLIFERATION	GO:0030888	35	-1.2899442	0.109375	0.22651768
GO BP	NEGATIVE REGULATION OF INFLAMMATORY RESPONSE	GO:0050728	76	-1.2899998	0.076358296	0.22661537
GO BP	PRODUCTION OF MOLECULAR MEDIATOR OF IMMUNE RESPONSE	#N/A	123	-1.2902286	0.07180851	0.22662908
GO BP	PROTEIN LIPID COMPLEX SUBUNIT ORGANIZATION	#N/A	36	-1.2903434	0.14263323	0.22662956
GO BP	CARDIAC SEPTUM MORPHOGENESIS	GO:0060411	53	-1.290038	0.10339943	0.22672656
GO BP	COGNITION	GO:0050890	161	-1.2894173	0.053177692	0.22703871
GO BP	CELL CELL SIGNALING BY WNT	GO:0198738	381	-1.2892442	0.022067364	0.227109
GO BP	RESPONSE TO ANTINEOPLASTIC AGENT	#N/A	75	-1.2890406	0.10504202	0.227235
GO BP	NUCLEAR TRANSCRIBED MRNA POLY A TAIL SHORTENING	#N/A	30	-1.2885822	0.14126985	0.22735937
GO BP	MONONUCLEAR CELL DIFFERENTIATION	#N/A	20	-1.288805	0.14308426	0.22742727
GO BP	TRANSMEMBRANE RECEPTOR PROTEIN SERINE THREONINE KINASE SIGNALING PATHWAY	GO:0007178	223	-1.2886564	0.03349876	0.22743751
GO BP	NEURON DEATH	GO:0070997	242	-1.2881318	0.036432162	0.22784492
GO BP	POSITIVE REGULATION OF STRIATED MUSCLE CELL DIFFERENTIATION	GO:0051155	29	-1.2878679	0.13858268	0.22807786
GO BP	NEGATIVE REGULATION OF DNA REPAIR	#N/A	28	-1.2875602	0.1255814	0.2281565
KEGG	APOPTOSIS		61	-1.3497028	0.062407132	0.22822262
GO BP	PYRIMIDINE CONTAINING COMPOUND CATABOLIC PROCESS	#N/A	26	-1.2875885	0.12676056	0.22830257
GO BP	FEMALE GAMETE GENERATION	GO:0007292	85	-1.2871556	0.09272468	0.2283703
GO BP	STEROID BIOSYNTHETIC PROCESS	GO:0006694	143	-1.2872629	0.06357616	0.22838275
GO BP	ORGANIC ACID TRANSMEMBRANE TRANSPORT	GO:1903825	92	-1.2869691	0.09490085	0.2284665
GO BP	REGULATION OF SECRETION	GO:0051046	450	-1.2859664	0.016629713	0.22906098
GO BP	MAST CELL MEDIATED IMMUNITY	GO:0002448	31	-1.2863375	0.1527559	0.2290625
GO BP	RETROGRADE VESICLE MEDIATED TRANSPORT LGI TO ENDOPLASMIC RETICULUM	#N/A	78	-1.2861341	0.09052925	0.22916237
GO BP	CALCINEURIN MEDIATED SIGNALING	GO:0097720	33	-1.2863812	0.15132606	0.22916372
GO BP	RECOMBINATIONAL REPAIR	GO:0000725	119	-1.2859759	0.0665742	0.22921887
GO BP	INTRACELLULAR STEROL TRANSPORT	GO:0032366	21	-1.2851863	0.15103339	0.22994287
GO BP	REGULATION OF TOLL LIKE RECEPTOR SIGNALING PATHWAY	GO:0034121	41	-1.2850233	0.123880595	0.2300022
GO BP	NEUROTRANSMITTER BIOSYNTHETIC PROCESS	GO:0042136	54	-1.2844169	0.1146789	0.2303316
GO BP	GLYCEROLIPID METABOLIC PROCESS	GO:0046486	304	-1.2842293	0.03782506	0.23043287
GO BP	POSITIVE REGULATION OF TRANSPORTER ACTIVITY	GO:0032411	59	-1.2844498	0.10438729	0.23045744
GO BP	FEEDING BEHAVIOR	GO:0007631	31	-1.2844958	0.14374034	0.23057796
GO BP	REGULATION OF STEM CELL POPULATION MAINTENANCE	GO:2000036	26	-1.28329	0.14420062	0.23156556
GO BP	POSITIVE REGULATION OF CELL DIVISION	GO:0051781	46	-1.282949	0.14200298	0.231873
GO BP	FATTY ACID DERIVATIVE BIOSYNTHETIC PROCESS	#N/A	63	-1.2824728	0.117117114	0.23236695
GO BP	INORGANIC ION IMPORT ACROSS PLASMA MEMBRANE	#N/A	42	-1.2821784	0.12361331	0.2326459
GO BP	MUSCLE ADAPTATION	#N/A	73	-1.2814107	0.12	0.23304386
GO BP	REGULATION OF PHOSPHOLIPASE C ACTIVITY	#N/A	18	-1.2817717	0.175	0.23304863
GO BP	SPROUTING ANGIOGENESIS	GO:0002040	76	-1.2816108	0.09843081	0.23310518
GO BP	ASPARTATE FAMILY AMINO ACID METABOLIC PROCESS	#N/A	40	-1.2814288	0.1305638	0.2331966
GO BP	AMINO ACID TRANSMEMBRANE TRANSPORT	GO:0003333	50	-1.2809038	0.10612855	0.23358007
KEGG	SMALL CELL LUNG CANCER		71	-1.341756	0.06497175	0.23410407
GO BP	RIG I SIGNALING PATHWAY	GO:0039529	15	-1.2802365	0.16422765	0.23438147
GO BP	ACTIVATED T CELL PROLIFERATION	GO:0050798	23	-1.279188	0.1627907	0.23573905
GO BP	REGULATION OF VASCULAR SMOOTH MUSCLE CELL PROLIFERATION	#N/A	33	-1.2790319	0.1201849	0.23577952
GO BP	POSITIVE REGULATION OF PEPTIDE HORMONE SECRETION	GO:0090277	57	-1.2785755	0.12005857	0.23606595
GO BP	SNARE COMPLEX ASSEMBLY	GO:0035493	17	-1.2786744	0.16134454	0.23610087
GO BP	NEGATIVE REGULATION OF GENE EXPRESSION EPIGENETIC	GO:0045814	99	-1.2779083	0.07637907	0.23685989
GO BP	LYMPHOCYTE CHEMOTAXIS	GO:0048247	22	-1.2775187	0.15814696	0.23726498
GO BP	SISTER CHROMATID SEGREGATION	GO:0000819	167	-1.276967	0.057840616	0.2378518
GO BP	PODOSOME ASSEMBLY	GO:0071800	16	-1.275595	0.1706081	0.23966369
GO BP	RECEPTOR BIOSYNTHETIC PROCESS	#N/A	16	-1.2747233	0.16608997	0.24007758
GO BP	POSITIVE REGULATION OF CILIUM ASSEMBLY	GO:0045724	21	-1.2747685	0.16390729	0.24018934
GO BP	MEMBRANE PROTEIN PROTEOLYSIS	GO:0033619	43	-1.2744702	0.13441655	0.24025291
GO BP	POSITIVE REGULATION OF NEUROTRANSMITTER SECRETION	GO:0001956	15	-1.2749579	0.1697479	0.24026136
GO BP	REGULATION OF KERATINOCYTE PROLIFERATION	GO:0010837	22	-1.2750679	0.16530278	0.24028715
GO BP	PROTEIN IMPORT	GO:0017038	153	-1.2743196	0.07225806	0.24029763
GO BP	CELL DIVISION	GO:0051301	492	-1.2747835	0.026845638	0.24034211
GO BP	SIGNAL RELEASE	GO:0023061	267	-1.2739266	0.042424243	0.2405295
GO BP	REGULATION OF MEMBRANE PROTEIN ECTODOMAIN PROTEOLYSIS	#N/A	16	-1.2739763	0.18791947	0.24063945
KEGG	INOSITOL PHOSPHATE METABOLISM		49	-1.3333582	0.08108108	0.24096851
GO BP	POSITIVE REGULATION OF GLIAL CELL DIFFERENTIATION	GO:0045687	23	-1.2730093	0.17757009	0.24152552
GO BP	CARTILAGE DEVELOPMENT INVOLVED IN ENDOCHONDRAL BONE MORPHOGENESIS	GO:0060351	30	-1.2728734	0.14927769	0.24154471
GO BP	REGULATION OF MYELINATION	GO:0031641	28	-1.2724317	0.16640253	0.24163698
GO BP	REGULATION OF SYSTEMIC ARTERIAL BLOOD PRESSURE MEDIATED BY A CHEMICAL SIGNAL	GO:0003044	20	-1.2722884	0.1663808	0.2416416
GO BP	DENDRITIC CELL DIFFERENTIATION	GO:0097028	16	-1.2725455	0.19211823	0.24165994
GO BP	KERATINOCYTE PROLIFERATION	GO:0043616	31	-1.2730298	0.14630225	0.24167116
GO BP	POSITIVE REGULATION OF TRANSMEMBRANE RECEPTOR PROTEIN SERINE THREONINE KINASE SIGNALING PATHWAY	#N/A	68	-1.2726531	0.11175617	0.24168171
GO BP	CELLULAR ION HOMEOSTASIS	GO:0006873	358	-1.2716899	0.032146957	0.24213925
GO BP	PROTEIN LOCALIZATION TO CILIUM	GO:0061512	45	-1.271797	0.12946428	0.24216996
GO BP	REGULATION OF MYELOID LEUKOCYTE MEDIATED IMMUNITY	#N/A	36	-1.271457	0.1267388	0.24230869
GO BP	REGULATION OF CELLULAR CARBOHYDRATE METABOLIC PROCESS	#N/A	98	-1.271228	0.10481586	0.24246606
GO BP	REGULATION OF GLUCOSE METABOLIC PROCESS	GO:0010906	87	-1.2710826	0.09873061	0.2424885
GO BP	POSITIVE REGULATION OF NEUROTRANSMITTER TRANSPORT	#N/A	22	-1.2706517	0.15296052	0.24296257
GO BP	NEGATIVE REGULATION OF STRESS ACTIVATED PROTEIN KINASE SIGNALING CASCADE	#N/A	35	-1.2701423	0.14710484	0.2431642
GO BP	ACTIN POLYMERIZATION OR DEPOLYMERIZATION	GO:0008154	147	-1.2701509	0.07522698	0.24333209
GO BP	PEPTIDE SECRETION	GO:0002790	352	-1.2701913	0.035796765	0.24344723
GO BP	CIRCADIAN RHYTHM	GO:0007623	138	-1.2696288	0.06836461	0.24375479
GO BP	PROTEIN LOCALIZATION TO LGI APPARATUS	#N/A	24	-1.2690463	0.16071428	0.24412397
GO BP	PROTEIN TARGETING TO LYSOSOME	GO:0006622	20	-1.268938	0.15682968	0.24412984
GO BP	ERYTHROCYTE HOMEOSTASIS	GO:0034101	95	-1.2692285	0.09581646	0.24420588
GO BP	TOXIN TRANSPORT	GO:1901998	33	-1.269093	0.14420062	0.24423926
GO BP	REGULATION OF DNA BIOSYNTHETIC PROCESS	GO:2000278	90	-1.2685583	0.10795455	0.24452062
GO BP	CELLULAR RESPONSE TO INSULIN STIMULUS	GO:0032869	167	-1.2681664	0.07470511	0.24493368
GO BP	ORGANIC ANION TRANSPORT	GO:0015711	308	-1.2677851	0.03452381	0.24495211
GO BP	POSITIVE REGULATION OF MUSCLE HYPERTROPHY	#N/A	21	-1.2678492	0.14876033	0.24503273
GO BP	AUTONOMIC NERVOUS SYSTEM DEVELOPMENT	GO:0048483	24	-1.2675253	0.1328	0.2450351
GO BP	NEGATIVE REGULATION OF COLD INDUCED THERMOGENESIS	GO:0120163	34	-1.2672062	0.14649682	0.24515982
GO BP	MUSCLE HYPERTROPHY	GO:0014896	61	-1.2675451	0.12298682	0.24518421
GO BP	NEPHRON EPITHELIUM DEVELOPMENT	#N/A	57	-1.2678723	0.13233082	0.24518934
GO BP	MICROTUBULE CYTOSKELETON ORGANIZATION INVOLVED IN MITOSIS	GO:1902850	123	-1.2672617	0.080729164	0.24524936
GO BP	REGULATION OF LEUKOCYTE DEGRANULATION	#N/A	29	-1.2669815	0.15227629	0.2453056
GO BP	REGULATION OF SYSTEMIC ARTERIAL BLOOD PRESSURE BY HORMONE	#N/A	16	-1.2663319	0.1632	0.24601983
GO BP	CHROMATIN ORGANIZATION INVOLVED IN REGULATION OF TRANSCRIPTION	#N/A	93	-1.2654363	0.0982906	0.2466036
GO BP	GLUCOCORTICOID METABOLIC PROCESS	GO:0008211	16	-1.2652638	0.17447495	0.24667728
GO BP	RESPONSE TO TEMPERATURE STIMULUS	GO:0009266	175	-1.2655053	0.05859375	0.24667962
GO BP	SELECTIVE AUTOPHAGY	GO:0061912	45	-1.2656244	0.14463453	0.24670228
GO BP	NUCLEAR CHROMOSOME SEGREGATION	GO:0098813	225	-1.2657144	0.05700124	0.24675258
GO BP	ALCOHOL CATABOLIC PROCESS	#N/A	35	-1.2650528	0.15748031	0.24680561
GO BP	RESPONSE TO SALT STRESS	GO:0009651	17	-1.2645537	0.17045455	0.24736883
GO BP	DECIDUALIZATION	GO:0046697	17	-1.2639053	0.19931857	0.24816093
GO BP	REGULATION OF VACUOLE ORGANIZATION	GO:0044088	42	-1.2636297	0.14053254	0.2483915
GO BP	POSITIVE REGULATION OF EMBRYONIC DEVELOPMENT	GO:0040019	26	-1.263462	0.16536662	0.2484473
GO BP	CELLULAR RESPONSE TO BIOTIC STIMULUS	#N/A	136	-1.2630639	0.08141112	0.24884127
GO BP	LUNG MORPHOGENESIS	GO:0060425	33	-1.2629298	0.124423966	0.24887417
GO BP	RESPONSE TO CALCIUM ION	GO:0051592	88	-1.2623814	0.11189802	0.24900757
GO BP	RESPONSE TO METAL ION	GO:0010038	238	-1.2625763	0.057953145	0.24906673
GO BP	REGULATION OF PEPTIDASE ACTIVITY	GO:0052547	266	-1.2626534	0.0498132	0.24912533
GO BP	RESPONSE TO AXON INJURY	GO:0048678	52	-1.262414	0.1173913	0.24912938
GO BP	CELL VOLUME HOMEOSTASIS	GO:0006884	19	-1.2620698	0.19435216	0.24929248
GO BP	NON RECOMBINATIONAL REPAIR	GO:0000726	79	-1.2617862	0.094233476	0.24954817
GO BP	POSITIVE REGULATION OF LAMELLIPODIUM ORGANIZATION	GO:1902745	24	-1.261591	0.18597063	0.24968038
GO BP	CYTOPLASMIC SEQUESTERING OF TRANSCRIPTION FACTOR	GO:0042994	15	-1.261452	0.19141914	0.24970484
GO BP	ALCOHOL BIOSYNTHETIC PROCESS	#N/A	126	-1.2612898	0.08990318	0.24977565
GO BP	DNA DAMAGE RESPONSE DETECTION OF DNA DAMAGE	GO:0042769	36	1.3674155	0.051575933	0.24984434
GO BP	REGULATION OF FATTY ACID OXIDATION	GO:0046320	23	-1.2605978	0.17580645	0.25069132
GO BP	RESPONSE TO STEROID HORMONE	GO:0048545	255	-1.2602333	0.04704463	0.25069296
GO BP	GASTRULATION WITH MOUTH FORMING SECOND	GO:0001702	24	-1.2604505	0.15136877	0.2507175
GO BP	RESPONSE TO LEUKEMIA INHIBITORY FACTOR	GO:1990823	78	-1.2603267	0.101865135	0.25073394
GO BP	ADENYLATE CYCLASE INHIBITING G PROTEIN COUPLED RECEPTOR SIGNALING PATHWAY	GO:0007193	23	-1.2598264	0.16306156	0.2511049
GO BP	CELLULAR RESPONSE TO CAMP	GO:0071320	31	-1.2595686	0.16746412	0.25130653
GO BP	ALPHA AMINO ACID METABOLIC PROCESS	GO:1901605	150	-1.2588503	0.085051544	0.25224417
GO BP	REGULATION OF BODY FLUID LEVELS	GO:0050878	307	-1.2585657	0.050179213	0.25251457
GO BP	REGULATION OF ANDROGEN RECEPTOR SIGNALING PATHWAY	GO:0060765	22	-1.2583497	0.15955766	0.25267822
GO BP	FOREBRAIN CELL MIGRATION	GO:0021885	36	-1.2569748	0.16207455	0.2545683
GO BP	NEURONAL STEM CELL POPULATION MAINTENANCE	GO:0097150	19	-1.2564275	0.18290599	0.2552051
GO BP	FAT SOLUBLE VITAMIN METABOLIC PROCESS	#N/A	20	-1.2552747	0.18885449	0.2567255
GO BP	3 UTR MEDIATED MRNA STABILIZATION	#N/A	16	-1.2550433	0.1875	0.25689566
GO BP	NUCLEOBASE CONTAINING COMPOUND TRANSPORT	#N/A	213	-1.2540433	0.06443618	0.25828916
GO BP	SENSORY PERCEPTION	GO:0007600	235	-1.2535207	0.06119951	0.25892907
GO BP	REGULATION OF NUCLEASE ACTIVITY	#N/A	17	1.360027	0.09313726	0.25946623
GO BP	REGULATION OF PROTEIN DEACETYLATION	GO:0090311	34	-1.25284	0.14992025	0.2595998
GO BP	POSITIVE REGULATION OF HISTONE DEACETYLATION	GO:0031065	15	-1.2529352	0.20315236	0.25965
GO BP	CELL MATURATION	GO:0048469	92	-1.252643	0.12792297	0.2597402
KEGG	NICOTINATE AND NICOTINAMIDE METABOLISM		21	-1.3182364	0.14054927	0.25982493
GO BP	CELL CHEMOTAXIS	GO:0060326	135	-1.2522829	0.104575165	0.26013792
GO BP	NEGATIVE REGULATION OF SYNAPTIC TRANSMISSION	GO:0050805	36	-1.2516737	0.1796875	0.26054677
GO BP	HOMOPHILIC CELL ADHESION VIA PLASMA MEMBRANE ADHESION MOLECULES	GO:0007156	50	-1.2517655	0.13157895	0.26059747
GO BP	POSITIVE REGULATION OF RESPONSE TO CYTOKINE STIMULUS	GO:0060760	32	-1.2518119	0.14375988	0.26070428
GO BP	POSITIVE REGULATION OF BONE MINERALIZATION	GO:0030501	22	-1.250515	0.19318181	0.2621835
GO BP	METANEPHROS MORPHOGENESIS	GO:0003338	16	-1.2498808	0.18760195	0.26300398
GO BP	RESPONSE TO MORPHINE	GO:0043278	15	-1.2496853	0.19463088	0.26310143
GO BP	HORMONE METABOLIC PROCESS	GO:0042445	119	-1.2492596	0.097693354	0.26343137
GO BP	KIDNEY MORPHOGENESIS	GO:0060993	49	-1.2492833	0.13617021	0.26357388
GO BP	STEM CELL DIVISION	GO:0017145	32	-1.2482724	0.16207455	0.26468793
GO BP	STRIATED MUSCLE CELL APOPTOTIC PROCESS	#N/A	27	-1.2481478	0.1696	0.26470813
GO BP	NEGATIVE REGULATION OF PROTEOLYSIS	GO:0045861	208	-1.247608	0.06265664	0.2650136
GO BP	CHONDROCYTE DEVELOPMENT	GO:0002063	28	-1.2478033	0.168239	0.26506853
GO BP	POSITIVE REGULATION OF PEPTIDYL LYSINE ACETYLATION	GO:2000758	25	-1.2476549	0.16666667	0.26511076
GO BP	NEURAL RETINA DEVELOPMENT	GO:0003407	37	-1.2470826	0.15197569	0.2654336
GO BP	NEGATIVE REGULATION OF BLOOD VESSEL DIAMETER	GO:0097756	35	-1.2470863	0.17412141	0.2656095
GO BP	POSTSYNAPTIC SPECIALIZATION ORGANIZATION	#N/A	16	-1.2463292	0.18791947	0.26639655
GO BP	POSITIVE REGULATION OF VASCULAR SMOOTH MUSCLE CELL PROLIFERATION	#N/A	23	-1.2461625	0.1968	0.2664802
GO BP	CYTOPLASMIC PATTERN RECOGNITION RECEPTOR SIGNALING PATHWAY IN RESPONSE TO VIRUS	#N/A	21	-1.245674	0.1923077	0.26711756
GO BP	POSITIVE REGULATION OF LIPID CATABOLIC PROCESS	GO:0050996	15	-1.2453684	0.19897959	0.26742584
GO BP	REGULATION OF SYNAPTIC VESICLE EXOCYTOSIS	GO:2000300	42	-1.2442834	0.16515152	0.2689477
GO BP	COAGULATION	#N/A	207	-1.2440758	0.076030925	0.26909262
GO BP	AMINO ACID IMPORT	#N/A	15	-1.2436765	0.17935702	0.26913312
GO BP	HEART GROWTH	#N/A	53	-1.2438645	0.15407854	0.26922587
GO BP	REGULATION OF LIPID KINASE ACTIVITY	GO:0043550	43	-1.2437265	0.15692307	0.26924837
GO BP	REGULATION OF RESPONSE TO CYTOKINE STIMULUS	#N/A	114	-1.2427297	0.10249308	0.27043888
GO BP	POSITIVE REGULATION OF INSULIN SECRETION INVOLVED IN CELLULAR RESPONSE TO GLUCOSE STIMULUS	GO:0035774	22	-1.2425854	0.1842546	0.27050593
GO BP	COMPLEMENT ACTIVATION	GO:0006956	24	1.3516347	0.100271	0.27059245
GO BP	REGULATION OF DOUBLE STRAND BREAK REPAIR VIA NONHOMOLOUS END JOINING	#N/A	17	-1.2413242	0.19516407	0.27235618
GO BP	PROTEIN LOCALIZATION TO ENDOSOME	GO:0036010	24	-1.2410057	0.18488745	0.2726732
GO BP	P38MAPK CASCADE	GO:0038066	34	-1.2404422	0.16843702	0.27338025
GO BP	NEURON APOPTOTIC PROCESS	GO:0051402	165	-1.239982	0.093023255	0.27393416
GO BP	RESPONSE TO CAMP	GO:0051591	60	-1.2391948	0.12790698	0.27496907
GO BP	MYOBLAST FUSION	GO:0007520	19	-1.2390752	0.18316832	0.27497268
GO BP	NEGATIVE REGULATION OF ANTIGEN RECEPTOR MEDIATED SIGNALING PATHWAY	#N/A	18	1.3475205	0.12169312	0.27523497
GO BP	FC EPSILON RECEPTOR SIGNALING PATHWAY	GO:0038095	91	1.3460113	0.046979867	0.27577084
KEGG	DILATED CARDIOMYOPATHY		49	-1.2957892	0.11844078	0.27729076
KEGG	HEDGEHOG SIGNALING PATHWAY		32	-1.2995238	0.13578275	0.27741256
GO BP	RESPONSE TO AMYLOID BETA	GO:1904645	25	-1.2371608	0.19376026	0.27793056
GO BP	POSITIVE REGULATION OF NEURON APOPTOTIC PROCESS	GO:0043525	45	-1.2368804	0.15718563	0.27818692
GO BP	REGULATION OF FILOPODIUM ASSEMBLY	GO:0051489	38	-1.2363544	0.147929	0.27882946
GO BP	REGULATION OF CELLULAR RESPONSE TO GROWTH FACTOR STIMULUS	#N/A	177	-1.2360543	0.089147285	0.27915528
GO BP	POSITIVE REGULATION OF CELL DEATH	GO:0010942	498	-1.2356365	0.032474805	0.2796313
GO BP	REGULATION OF MORPHOGENESIS OF A BRANCHING STRUCTURE	GO:0060688	29	-1.2352059	0.19575115	0.28016847
GO BP	REGULATION OF CARDIOCYTE DIFFERENTIATION	#N/A	35	-1.2350405	0.1746988	0.280227
GO BP	REGULATION OF LEUKOCYTE MEDIATED CYTOTOXICITY	#N/A	26	-1.2338128	0.16915423	0.2812854
GO BP	REGULATION OF PEPTIDYL TYROSINE PHOSPHORYLATION	GO:0050730	150	-1.2338635	0.09908735	0.28138065
GO BP	REGULATION OF HOMOTYPIC CELL CELL ADHESION	#N/A	18	-1.234201	0.18573798	0.28140306
GO BP	DEVELOPMENTAL INDUCTION	#N/A	16	-1.2339109	0.21052632	0.28149253
GO BP	REGULATION OF POTASSIUM ION TRANSMEMBRANE TRANSPORT	GO:1901379	37	-1.2339438	0.19694656	0.2816156
GO BP	LGI TO PLASMA MEMBRANE TRANSPORT	#N/A	57	-1.2331799	0.15336463	0.2817554
GO BP	NEGATIVE REGULATION OF LYMPHOCYTE DIFFERENTIATION	GO:0045620	30	-1.2332438	0.1719243	0.28184035
GO BP	RHYTHMIC PROCESS	GO:0048511	190	-1.2333413	0.09565217	0.28187862
KEGG	BLADDER CANCER		36	-1.3003399	0.12111801	0.28249615
GO BP	LAMELLIPODIUM MORPHOGENESIS	GO:0072673	15	-1.2321655	0.19178082	0.2829852
GO BP	POSITIVE REGULATION OF PROTEIN DEACETYLATION	GO:0090312	18	-1.232269	0.18811882	0.28300864
GO BP	RESPONSE TO CARBOHYDRATE	GO:0009743	160	-1.2318417	0.099871956	0.28333238
GO BP	MITOTIC NUCLEAR DIVISION	GO:0140014	232	-1.2317176	0.072704084	0.28335053
GO BP	POSITIVE REGULATION OF DNA BIOSYNTHETIC PROCESS	GO:2000573	57	-1.2313317	0.13549337	0.28379062
GO BP	REGULATION OF INTRINSIC APOPTOTIC SIGNALING PATHWAY BY P53 CLASS MEDIATOR	GO:1902253	26	1.3393344	0.08988764	0.2845928
GO BP	MECHANORECEPTOR DIFFERENTIATION	GO:0042490	40	-1.2300173	0.16488549	0.28535616
GO BP	ADENYLATE CYCLASE ACTIVATING G PROTEIN COUPLED RECEPTOR SIGNALING PATHWAY	GO:0007189	42	-1.2301227	0.17160687	0.28537828
GO BP	MITOCHONDRION LOCALIZATION	GO:0051646	38	-1.2301455	0.16297469	0.28554285
GO BP	NEPHRON MORPHOGENESIS	GO:0072028	41	-1.2297541	0.16949153	0.28561628
GO BP	INTERFERON BETA PRODUCTION	GO:0032608	39	-1.2295231	0.1578125	0.2857741
GO BP	ANION TRANSPORT	GO:0006820	384	-1.2282952	0.053056516	0.2877274
GO BP	RESPONSE TO NICOTINE	GO:0035094	24	-1.2281678	0.18668832	0.28776821
GO BP	REGULATION OF MUSCLE ORGAN DEVELOPMENT	GO:0048634	82	-1.2278787	0.14	0.28786156
GO BP	AMINO ACID TRANSPORT	GO:0006865	83	-1.2279139	0.13848397	0.28799233
KEGG	PHOSPHATIDYLINOSITOL SIGNALING SYSTEM		62	-1.282082	0.1161103	0.28833717
GO BP	DNA REPLICATION	GO:0006260	242	-1.2272588	0.07701711	0.2887009
GO BP	HYDROGEN PEROXIDE METABOLIC PROCESS	GO:0042743	30	-1.2269427	0.18512659	0.28900564
GO BP	RESPONSE TO XENOBIOTIC STIMULUS	GO:0009410	158	-1.2259969	0.10709505	0.28965983
GO BP	POSITIVE REGULATION OF LEUKOCYTE MIGRATION	GO:0002687	69	-1.226064	0.15977176	0.28972173
GO BP	INORGANIC ANION TRANSMEMBRANE TRANSPORT	#N/A	63	-1.2263564	0.16176471	0.2898113
GO BP	RESPONSE TO ATP	GO:0033198	16	-1.2261121	0.23076923	0.28982896
GO BP	NEGATIVE REGULATION OF SECRETION	GO:0051048	111	-1.2262127	0.12881806	0.2898616
GO BP	LOCALIZATION WITHIN MEMBRANE	GO:0051668	61	-1.2254366	0.15703703	0.29018164
GO BP	CARDIAC ATRIUM DEVELOPMENT	#N/A	22	-1.2255135	0.18962723	0.29024398
KEGG	PENTOSE PHOSPHATE PATHWAY		22	-1.2844689	0.14634146	0.29040653
GO BP	RENAL TUBULE DEVELOPMENT	GO:0061326	52	-1.2251996	0.17424242	0.2904104
GO BP	ARACHIDONIC ACID SECRETION	GO:0050482	15	1.334316	0.12776412	0.29111597
GO BP	REGULATION OF STEM CELL PROLIFERATION	GO:0072091	43	-1.224653	0.1694153	0.29113343
GO BP	PHOSPHATIDIC ACID METABOLIC PROCESS	GO:0046473	29	-1.224468	0.18466353	0.2912463
GO BP	CELLULAR CARBOHYDRATE CATABOLIC PROCESS	#N/A	36	-1.2239071	0.184375	0.29199553
GO BP	POSITIVE REGULATION OF STEROL TRANSPORT	#N/A	18	-1.2234553	0.1959799	0.29256868
GO BP	SEMI LUNAR VALVE DEVELOPMENT	GO:1905314	25	-1.222133	0.1816694	0.29344404
GO BP	DNA TEMPLATED TRANSCRIPTION INITIATION	GO:0006352	199	-1.2225462	0.08196721	0.293527
GO BP	REGULATION OF CARDIAC MUSCLE CELL DIFFERENTIATION	#N/A	26	-1.2221879	0.18611987	0.29353818
GO BP	LEUKOCYTE APOPTOTIC PROCESS	#N/A	66	-1.222282	0.1491228	0.2935661
GO BP	POSITIVE REGULATION OF PROTEIN CONTAINING COMPLEX ASSEMBLY	GO:0031334	182	-1.222605	0.10545906	0.2936257
GO BP	PURINE NUCLEOSIDE METABOLIC PROCESS	GO:0042278	52	-1.2226889	0.16272189	0.29367423
GO BP	ADULT BEHAVIOR	GO:0030534	74	-1.2218386	0.12820514	0.29372564
GO BP	CEREBRAL CORTEX RADIALLY ORIENTED CELL MIGRATION	GO:0021799	20	-1.2223011	0.23404256	0.29373235
GO BP	CELLULAR RESPONSE TO EXTERNAL STIMULUS	#N/A	242	-1.221618	0.09241706	0.29390982
GO BP	EPIDERMIS MORPHOGENESIS	GO:0048730	16	-1.2205557	0.19166666	0.2943178
GO BP	MYELOID CELL HOMEOSTASIS	GO:0002262	112	-1.2210983	0.13286713	0.29436946
GO BP	NEGATIVE REGULATION OF DEFENSE RESPONSE	#N/A	119	-1.2207476	0.123159304	0.2943761
GO BP	CELLULAR CARBOHYDRATE METABOLIC PROCESS	GO:0044262	207	-1.220856	0.10526316	0.2943966
GO BP	REGULATION OF HISTONE DEACETYLATION	GO:0031063	22	-1.2205806	0.21587302	0.29446742
GO BP	POSITIVE REGULATION OF FIBROBLAST PROLIFERATION	GO:0048146	37	-1.2211394	0.16744915	0.29451028
GO BP	REGULATION OF PHOSPHOPROTEIN PHOSPHATASE ACTIVITY	GO:0043666	91	-1.2208956	0.13636364	0.29451686
GO BP	REGULATION OF TRANSMEMBRANE RECEPTOR PROTEIN SERINE THREONINE KINASE SIGNALING PATHWAY	#N/A	146	-1.2199538	0.11703511	0.29514432
GO BP	REGULATION OF NUCLEAR DIVISION	#N/A	151	-1.2196026	0.12403101	0.29554546
GO BP	ADAPTIVE IMMUNE RESPONSE BASED ON SOMATIC RECOMBINATION OF IMMUNE RECEPTORS BUILT FROM IMMUNOGLOBULIN SUPERFAMILY DOMAINS	GO:0002460	127	-1.2194511	0.12722299	0.29561794
KEGG	GLYCOSAMINOGLYCAN DEGRADATION		16	-1.2741252	0.17880794	0.29568997
GO BP	NUCLEAR TRANSCRIBED MRNA CATABOLIC PROCESS EXONUCLEOLYTIC	GO:0000291	35	1.3301898	0.0989011	0.29607067
GO BP	INTEGRIN MEDIATED SIGNALING PATHWAY	GO:0007229	73	-1.2189971	0.14878398	0.29616052
GO BP	RESPONSE TO ACTIVITY	GO:0014823	44	1.3287562	0.08955224	0.29658318
GO BP	BRANCHING INVOLVED IN MAMMARY GLAND DUCT MORPHOGENESIS	GO:0060444	16	-1.2185519	0.22091062	0.29672152
GO BP	REGULATION OF PROTEIN EXIT FROM ENDOPLASMIC RETICULUM	GO:0070861	21	1.3261625	0.11878453	0.29682457
GO BP	POSITIVE REGULATION OF ION TRANSPORT	GO:0043270	131	-1.2182128	0.1025974	0.297152
GO BP	RNA 5 END PROCESSING	#N/A	18	1.3271179	0.12432432	0.29727775
GO BP	POSITIVE REGULATION OF MITOTIC CELL CYCLE	GO:0045931	126	-1.2177536	0.12732096	0.2977462
GO BP	POSITIVE REGULATION OF SMALL MOLECULE METABOLIC PROCESS	#N/A	85	-1.2174736	0.14992929	0.29800248
GO BP	PROTEIN CONTAINING COMPLEX LOCALIZATION	GO:0031503	243	-1.2165283	0.074788906	0.29938152
GO BP	NEGATIVE REGULATION OF TRANSMEMBRANE TRANSPORT	GO:0034763	66	-1.2163352	0.1612426	0.29950428
GO BP	PEPTIDYL THREONINE MODIFICATION	#N/A	95	-1.2161369	0.12962963	0.2996196
GO BP	REGULATION OF ANTIGEN RECEPTOR MEDIATED SIGNALING PATHWAY	#N/A	39	-1.2158339	0.16846986	0.2999175
GO BP	POSITIVE REGULATION OF CALCIUM ION TRANSPORT	GO:0051928	59	-1.2155414	0.15835777	0.3000371
GO BP	NEGATIVE REGULATION OF TOR SIGNALING	GO:0032007	37	-1.215547	0.19178082	0.30022016
GO BP	REGULATION OF CHROMATIN BINDING	#N/A	19	-1.2153207	0.22818792	0.30022877
GO BP	ESTABLISHMENT OF RNA LOCALIZATION	#N/A	178	-1.2151386	0.11111111	0.30032387
GO BP	REGULATION OF WNT SIGNALING PATHWAY	GO:0030111	268	-1.2150166	0.07526882	0.3003604
GO BP	MICROTUBULE ANCHORING	GO:0034453	24	-1.2134614	0.2166405	0.3027834
GO BP	COENZYME METABOLIC PROCESS	#N/A	209	-1.2128626	0.09823678	0.3032406
GO BP	CELLULAR RESPONSE TO LIPOPROTEIN PARTICLE STIMULUS	#N/A	21	-1.2129214	0.21869783	0.3033393
GO BP	REGULATION OF NEUROTRANSMITTER TRANSPORT	#N/A	76	-1.2129745	0.15429403	0.30342272
GO BP	LYMPHOCYTE APOPTOTIC PROCESS	#N/A	47	-1.2123634	0.1784108	0.3036692
GO BP	SYNAPSIS	GO:0007129	34	-1.2124741	0.19255663	0.3036999
GO BP	ACTIN FILAMENT POLYMERIZATION	GO:0030041	129	-1.2118074	0.12601626	0.3039844
GO BP	POSITIVE REGULATION OF AUTOPHAGY OF MITOCHONDRION	GO:1903599	18	-1.2118937	0.2	0.3040359
GO BP	NEGATIVE REGULATION OF TELOMERE MAINTENANCE	GO:0032205	33	-1.212003	0.18408737	0.3040547
GO BP	CELLULAR RESPONSE TO STARVATION	GO:0009267	120	-1.2114052	0.13506493	0.30408952
GO BP	RESPONSE TO ORGANOPHOSPHORUS	GO:0046683	79	-1.2115848	0.14245014	0.3041615
GO BP	NEGATIVE REGULATION OF GTPASE ACTIVITY	GO:0034260	38	-1.211455	0.19701493	0.30419922
GO BP	POSITIVE REGULATION OF INTRACELLULAR PROTEIN TRANSPORT	GO:0090316	126	-1.2108755	0.12466488	0.3042272
GO BP	NEGATIVE REGULATION OF CYSTEINE TYPE ENDOPEPTIDASE ACTIVITY	GO:2000117	63	-1.2109646	0.16494845	0.304255
GO BP	CELLULAR RESPONSE TO OSMOTIC STRESS	GO:0071470	30	-1.2111611	0.19551282	0.30430698
GO BP	RESPONSE TO INCREASED OXYGEN LEVELS	#N/A	24	-1.2110344	0.21269841	0.30433068
GO BP	REGULATION OF CHOLESTEROL BIOSYNTHETIC PROCESS	GO:0045540	41	-1.2103674	0.18282989	0.30490968
GO BP	RESPONSE TO FUNGUS	GO:0009620	18	-1.2098516	0.21938775	0.3053657
GO BP	SPECIFICATION OF ANIMAL ORGAN IDENTITY	GO:0010092	18	-1.2099302	0.20701168	0.3054245
GO BP	DEFENSE RESPONSE TO VIRUS	GO:0051607	146	-1.2087865	0.12165775	0.30546153
GO BP	REGULATION OF PROTEOLYSIS	GO:0030162	490	-1.2087936	0.06497797	0.3056484
GO BP	POSITIVE REGULATION OF GLYCOPROTEIN METABOLIC PROCESS	GO:1903020	15	-1.2094309	0.23604466	0.30572137
GO BP	REGULATION OF CIRCADIAN RHYTHM	GO:0042752	78	-1.2095261	0.16239317	0.3057429
GO BP	POSITIVE REGULATION OF CELL CYCLE	GO:0045787	296	-1.2087955	0.08439306	0.30583948
GO BP	SENSORY PERCEPTION OF PAIN	GO:0019233	41	-1.2079848	0.19418961	0.3058598
GO BP	CHROMOSOME LOCALIZATION	#N/A	68	-1.2080725	0.16302766	0.30591372
GO BP	REGULATION OF EXTRINSIC APOPTOTIC SIGNALING PATHWAY VIA DEATH DOMAIN RECEPTORS	GO:1902041	43	-1.2088548	0.18759018	0.30593908
GO BP	REGULATION OF LEUKOCYTE APOPTOTIC PROCESS	#N/A	48	-1.208155	0.19667171	0.30595878
GO BP	POLYOL CATABOLIC PROCESS	#N/A	22	-1.2089275	0.20476191	0.30599445
GO BP	IMPORT ACROSS PLASMA MEMBRANE	GO:0098739	66	-1.2083753	0.16981132	0.30599722
GO BP	REGULATION OF LYMPHOCYTE APOPTOTIC PROCESS	GO:0070228	33	-1.2077892	0.18838304	0.3060215
GO BP	MONOAMINE TRANSPORT	GO:0015844	33	-1.2076479	0.19629057	0.30606437
GO BP	OOCYTE MATURATION	GO:0001556	17	-1.2089732	0.20100503	0.3061143
GO BP	POSITIVE REGULATION OF INTERLEUKIN 8 PRODUCTION	GO:0032757	26	-1.2081666	0.21928461	0.3061323
GO BP	INOSITOL PHOSPHATE METABOLIC PROCESS	GO:0043647	54	-1.2090006	0.18473282	0.3062585
GO BP	REGULATION OF ESTABLISHMENT OF PROTEIN LOCALIZATION	GO:0070201	499	-1.2073053	0.062569834	0.30627856
GO BP	REGULATION OF CENTROSOME CYCLE	GO:0046605	53	-1.2074043	0.17814371	0.30628693
GO BP	POSITIVE REGULATION OF HEART CONTRACTION	GO:0045823	21	-1.205937	0.21702838	0.3080764
GO BP	HISTONE MONOUBIQUITINATION	GO:0010390	28	-1.2060208	0.21009772	0.30812502
GO BP	POSITIVE REGULATION BY HOST OF VIRAL TRANSCRIPTION	GO:0043923	16	-1.2060671	0.23176661	0.30825046
GO BP	PEPTIDYL SERINE DEPHOSPHORYLATION	GO:0070262	15	-1.2057023	0.21921922	0.30827633
GO BP	POSITIVE REGULATION OF OSSIFICATION	GO:0045778	55	-1.2054378	0.17804155	0.30837336
GO BP	REGULATION OF CALCIUM ION TRANSMEMBRANE TRANSPORTER ACTIVITY	GO:1901019	46	-1.205538	0.20543806	0.30838767
GO BP	RESPONSE TO INTERLEUKIN 12	GO:0070671	37	1.3183504	0.10526316	0.3084071
GO BP	POSITIVE REGULATION OF ANIMAL ORGAN MORPHOGENESIS	#N/A	47	-1.2052878	0.18099548	0.3084364
GO BP	REGULATION OF BLOOD PRESSURE	GO:0008217	86	-1.2044799	0.16078985	0.3096471
GO BP	REGULATION OF LIPID LOCALIZATION	#N/A	86	-1.2034225	0.16388889	0.311353
GO BP	ACTIN CYTOSKELETON REORGANIZATION	GO:0031532	80	-1.203303	0.16737589	0.31136364
GO BP	POLYOL METABOLIC PROCESS	#N/A	91	-1.203053	0.17059639	0.3115934
GO BP	REGULATION OF EXOCYTOSIS	GO:0017157	141	-1.20288	0.14058356	0.31167865
GO BP	L AMINO ACID TRANSPORT	GO:0015807	38	-1.2022059	0.17538461	0.3124445
GO BP	FATTY ACID TRANSMEMBRANE TRANSPORT	#N/A	18	-1.202292	0.23754153	0.31249446
GO BP	REGULATION OF REGULATED SECRETORY PATHWAY	GO:1903305	93	-1.201877	0.16309012	0.31285092
GO BP	DETECTION OF VISIBLE LIGHT	GO:0009584	24	1.3141664	0.1164557	0.313662
GO BP	REGULATION OF SODIUM ION TRANSPORT	GO:0002028	54	-1.2010058	0.17797889	0.31418172
GO BP	PLATELET AGGREGATION	GO:0070527	44	-1.200644	0.1867647	0.3146429
GO BP	CELL SURFACE RECEPTOR SIGNALING PATHWAY INVOLVED IN HEART DEVELOPMENT	#N/A	20	-1.2002927	0.19430485	0.3150603
GO BP	NEGATIVE REGULATION OF DOUBLE STRAND BREAK REPAIR VIA HOMOLOUS RECOMBINATION	#N/A	16	-1.1996467	0.23489933	0.31602532
GO BP	EPITHELIAL CELL APOPTOTIC PROCESS	GO:1904019	69	-1.1979808	0.17360115	0.3187475
GO BP	REGULATION OF OXIDATIVE STRESS INDUCED CELL DEATH	#N/A	46	-1.1972339	0.16640253	0.31945124
GO BP	DNA BIOSYNTHETIC PROCESS	GO:0071897	160	-1.1972944	0.12755102	0.31955725
GO BP	POSITIVE REGULATION OF RECEPTOR SIGNALING PATHWAY VIA STAT	GO:1904894	37	-1.1973655	0.21711569	0.319627
GO BP	VESICLE MEDIATED TRANSPORT TO THE PLASMA MEMBRANE	#N/A	85	-1.1968973	0.17846608	0.31965944
GO BP	REGULATION OF GENE SILENCING	#N/A	129	-1.1966505	0.12903225	0.31969532
GO BP	SKELETAL MUSCLE ORGAN DEVELOPMENT	GO:0060538	99	-1.1969347	0.14908579	0.3197833
GO BP	REGULATION OF AUTOPHASOME ASSEMBLY	#N/A	35	-1.1966534	0.21198156	0.31988916
GO BP	POSITIVE REGULATION OF CALCIUM ION TRANSPORT INTO CYTOSOL	GO:0010524	21	-1.1962348	0.21405229	0.32005098
GO BP	AUTOPHAGY OF MITOCHONDRION	GO:0000422	65	-1.196324	0.17391305	0.3201007
KEGG	NON SMALL CELL LUNG CANCER		47	-1.2498487	0.15558912	0.32082665
GO BP	STRESS ACTIVATED PROTEIN KINASE SIGNALING CASCADE	GO:0031098	211	-1.1955142	0.13341646	0.32088262
GO BP	REGULATION OF BMP SIGNALING PATHWAY	GO:0030510	58	-1.1956149	0.19270073	0.32089743
KEGG	CALCIUM SIGNALING PATHWAY		74	-1.253206	0.111265644	0.32091022
KEGG	GNRH SIGNALING PATHWAY		67	1.213882	0.12012987	0.32128382
KEGG	PRION DISEASES		21	-1.2562065	0.1767516	0.32141542
GO BP	POSITIVE REGULATION OF CYTOKINESIS	GO:0032467	25	-1.1947349	0.22015505	0.32201463
GO BP	RIBONUCLEOSIDE METABOLIC PROCESS	#N/A	52	-1.1945305	0.20895523	0.32218593
GO BP	MITOTIC RECOMBINATION	GO:0006312	20	-1.194326	0.23300971	0.3223367
GO BP	REGULATION OF SYNAPTIC VESICLE RECYCLING	#N/A	18	-1.1939188	0.24212272	0.32289353
GO BP	REGULATION OF LIPID TRANSPORT	#N/A	64	-1.1932986	0.18834081	0.32372463
GO BP	NUCLEOTIDE EXCISION REPAIR DNA GAP FILLING	GO:0006297	22	1.3075298	0.12039312	0.32374448
GO BP	NEGATIVE REGULATION OF RESPONSE TO CYTOKINE STIMULUS	GO:0060761	38	-1.192813	0.19776714	0.32434556
GO BP	CARBOHYDRATE METABOLIC PROCESS	GO:0005975	441	-1.1921681	0.0731982	0.32532826
GO BP	TRNA PROCESSING	GO:0008033	115	1.3052138	0.05	0.32581604
GO BP	POSITIVE REGULATION OF NUCLEOCYTOPLASMIC TRANSPORT	GO:0046824	56	-1.1916156	0.18475074	0.32612568
GO BP	CELLULAR RESPONSE TO DRUG	GO:0035690	257	-1.1911381	0.1104513	0.32661167
GO BP	RESPONSE TO ANTIBIOTIC	GO:0046677	216	-1.1911485	0.13693467	0.3268012
GO BP	REGULATION OF SYNAPTIC TRANSMISSION GABAERGIC	GO:0032228	15	-1.1906143	0.24489796	0.3271726
GO BP	NUCLEOBASE CONTAINING SMALL MOLECULE METABOLIC PROCESS	#N/A	484	-1.1907207	0.06808036	0.32718897
GO BP	REGULATION OF VASOCONSTRICTION	GO:0019229	22	-1.1901442	0.23809524	0.32774872
GO BP	REGULATION OF ANION TRANSMEMBRANE TRANSPORT	#N/A	18	-1.1900183	0.23887974	0.32775646
GO BP	ORGANIC HYDROXY COMPOUND BIOSYNTHETIC PROCESS	#N/A	184	-1.1895608	0.1357868	0.32837024
GO BP	ANION HOMEOSTASIS	#N/A	39	-1.1893035	0.21692307	0.32858327
GO BP	COPII COATED VESICLE BUDDING	GO:0090114	61	1.2999022	0.0755287	0.32886854
GO BP	INNATE IMMUNE RESPONSE ACTIVATING CELL SURFACE RECEPTOR SIGNALING PATHWAY	#N/A	79	1.3021592	0.06271777	0.32903105
GO BP	REGULATION OF TRANSLATIONAL ELONGATION	GO:0006448	17	1.3009161	0.15850815	0.32913643
GO BP	LIPID STORAGE	GO:0019915	50	-1.188183	0.19515885	0.3292017
GO BP	REGULATION OF NEURON PROJECTION REGENERATION	GO:0070570	22	-1.1880046	0.23139158	0.3293365
GO BP	MEIOTIC CELL CYCLE	GO:0051321	182	-1.1881841	0.12787724	0.32939968
GO BP	SPHINLIPID METABOLIC PROCESS	#N/A	121	-1.1885775	0.17514125	0.3295006
GO BP	CATION TRANSMEMBRANE TRANSPORT	GO:0098655	471	-1.1882098	0.085460596	0.3295576
GO BP	NEGATIVE REGULATION OF CALCIUM MEDIATED SIGNALING	GO:0050849	18	-1.1886246	0.22537562	0.32960793
GO BP	POSITIVE REGULATION OF NUCLEAR DIVISION	#N/A	44	-1.1882359	0.20447761	0.3297127
GO BP	ENDOCHONDRAL BONE MORPHOGENESIS	GO:0060350	47	-1.1876532	0.2021773	0.32973635
GO BP	POSTSYNAPTIC SIGNAL TRANSDUCTION	#N/A	21	-1.1882768	0.22347267	0.32984078
GO BP	RIBOSE PHOSPHATE BIOSYNTHETIC PROCESS	GO:0046390	152	-1.186914	0.13743456	0.3306836
GO BP	ORGANIC ACID TRANSPORT	#N/A	200	-1.1869407	0.12879708	0.3308357
GO BP	CELL FATE COMMITMENT INVOLVED IN FORMATION OF PRIMARY GERM LAYER	#N/A	23	-1.1866353	0.23275863	0.33099085
GO BP	GLAND MORPHOGENESIS	GO:0022612	73	-1.1859528	0.18715084	0.3320107
GO BP	REGULATION OF TRANSCRIPTION BY RNA POLYMERASE III	GO:0006359	18	-1.1856049	0.23754153	0.33243123
GO BP	REGULATION OF PEPTIDE SECRETION	#N/A	275	-1.1846905	0.11497006	0.33388013
GO BP	GLYCOSPHINLIPID METABOLIC PROCESS	#N/A	51	-1.1836219	0.20933735	0.33539405
GO BP	REGULATION OF POSTSYNAPTIC MEMBRANE NEUROTRANSMITTER RECEPTOR LEVELS	GO:0099072	46	-1.1837016	0.21014492	0.33545953
GO BP	LGI TO PLASMA MEMBRANE PROTEIN TRANSPORT	#N/A	38	-1.1824362	0.24042879	0.33736297
GO BP	PURINE NUCLEOSIDE MONOPHOSPHATE BIOSYNTHETIC PROCESS	#N/A	17	-1.1820607	0.23817292	0.3378581
GO BP	PURINE CONTAINING COMPOUND BIOSYNTHETIC PROCESS	#N/A	157	-1.1818976	0.16993465	0.33795443
GO BP	NEGATIVE REGULATION OF TRANSPORT	GO:0051051	277	-1.1809405	0.12731768	0.3389133
GO BP	REGULATION OF RELEASE OF SEQUESTERED CALCIUM ION INTO CYTOSOL	GO:0051279	40	-1.1809806	0.21865444	0.33904287
GO BP	MESONEPHROS DEVELOPMENT	GO:0001823	55	-1.1810209	0.20147058	0.33917424
GO BP	AMMONIUM TRANSPORT	GO:0015696	46	-1.1811254	0.20787401	0.3391823
GO BP	NUCLEAR EXPORT	GO:0051168	184	-1.1803974	0.14249037	0.33931875
GO BP	REGULATION OF CARTILAGE DEVELOPMENT	GO:0061035	40	-1.1804236	0.24116744	0.3394701
GO BP	REGULATION OF ACTIN CYTOSKELETON REORGANIZATION	GO:2000249	28	-1.1805047	0.22748815	0.33951133
GO BP	PHOSPHOLIPID METABOLIC PROCESS	GO:0006644	330	-1.1798384	0.12139423	0.33997145
GO BP	POSITIVE REGULATION OF PROTEIN ACETYLATION	GO:1901985	33	-1.1791166	0.23394495	0.34003803
GO BP	ONE CARBON METABOLIC PROCESS	GO:0006730	21	-1.1792214	0.22875817	0.34006536
GO BP	NUCLEOSIDE CATABOLIC PROCESS	#N/A	19	-1.1798515	0.24418604	0.3401494
GO BP	ORGANELLE FISSION	GO:0048285	367	-1.1792842	0.1	0.34015626
GO BP	POSITIVE REGULATION OF POTASSIUM ION TRANSPORT	GO:0043268	18	-1.1789172	0.26484752	0.3401949
GO BP	NEGATIVE REGULATION OF LIPID LOCALIZATION	#N/A	30	-1.1787839	0.23831776	0.3402065
GO BP	NEGATIVE REGULATION OF EPITHELIAL CELL DIFFERENTIATION	GO:0030857	26	-1.1794603	0.23615634	0.34027848
GO BP	SUBSTRATE ADHESION DEPENDENT CELL SPREADING	GO:0034446	81	-1.1792939	0.18181819	0.34034052
GO BP	REGULATION OF VIRAL LIFE CYCLE	#N/A	101	-1.1795186	0.17793104	0.34038216
GO BP	POSITIVE REGULATION OF INTERLEUKIN 12 PRODUCTION	GO:0032735	18	-1.17819	0.2545757	0.34093106
GO BP	RECEPTOR RECYCLING	GO:0001881	28	-1.1782917	0.23444976	0.34096345
GO BP	ADHERENS JUNCTION ORGANIZATION	GO:0034332	44	-1.1775432	0.22590837	0.34191424
GO BP	VENTRICULAR SYSTEM DEVELOPMENT	GO:0021591	21	-1.1771463	0.22061191	0.34205246
GO BP	FERTILIZATION	GO:0009566	86	-1.1773247	0.19945355	0.34213015
GO BP	DRUG CATABOLIC PROCESS	GO:0042737	74	-1.1771898	0.18644068	0.34218785
GO BP	REGULATION OF PROTEIN BINDING	GO:0043393	161	-1.1765157	0.17128463	0.34281197
GO BP	TRANSCRIPTION BY RNA POLYMERASE I	GO:0006360	58	-1.1765909	0.2096531	0.3428739
GO BP	AORTIC VALVE DEVELOPMENT	GO:0003176	22	-1.1760999	0.24794745	0.34334493
GO BP	POSITIVE REGULATION OF LEUKOCYTE APOPTOTIC PROCESS	GO:2000108	16	-1.1751771	0.24161074	0.34486762
GO BP	CARBOHYDRATE DERIVATIVE TRANSPORT	#N/A	60	-1.175028	0.20028819	0.34493494
GO BP	VISUAL BEHAVIOR	GO:0007632	29	-1.174897	0.22380953	0.34497446
GO BP	SOMATIC DIVERSIFICATION OF IMMUNE RECEPTORS	#N/A	50	-1.1745896	0.22238806	0.34536767
GO BP	REGULATION OF CELLULAR RESPONSE TO DRUG	GO:2001038	22	-1.1741678	0.23909532	0.34598958
GO BP	INTERFERON ALPHA PRODUCTION	GO:0032607	19	-1.1738237	0.25	0.34643814
GO BP	MAMMARY GLAND MORPHOGENESIS	GO:0060443	27	-1.1735511	0.25040388	0.34676632
GO BP	POSITIVE REGULATION OF SPROUTING ANGIOGENESIS	GO:1903672	24	-1.173386	0.2711039	0.3468983
GO BP	REGULATION OF CARDIAC CONDUCTION	GO:1903779	38	-1.1728207	0.24104235	0.3477191
GO BP	RIBONUCLEOSIDE MONOPHOSPHATE METABOLIC PROCESS	#N/A	41	-1.1716214	0.23622048	0.34824595
GO BP	NUCLEAR TRANSPORT	GO:0051169	296	-1.1716608	0.14553991	0.34838182
GO BP	REGULATION OF SYNAPTIC VESICLE CYCLE	GO:0098693	64	-1.1716934	0.2062147	0.34853777
GO BP	TRANSFORMING GROWTH FACTOR BETA RECEPTOR SIGNALING PATHWAY	GO:0007179	131	-1.1717784	0.15558511	0.34860778
GO BP	REGULATION OF PROTEIN CATABOLIC PROCESS	GO:0042176	314	-1.171841	0.1216686	0.34869996
GO BP	ANGIOGENESIS INVOLVED IN WOUND HEALING	GO:0060055	15	-1.1718817	0.24418604	0.3488342
GO BP	REGULATION OF PHOSPHOLIPASE ACTIVITY	#N/A	36	-1.1719315	0.23311897	0.34895304
GO BP	BLASTOCYST GROWTH	GO:0001832	17	-1.1720144	0.267423	0.34899333
KEGG	T CELL RECEPTOR SIGNALING PATHWAY		73	-1.2301786	0.14516129	0.35019892
GO BP	RECEPTOR INTERNALIZATION	GO:0031623	63	-1.170021	0.2137834	0.35102558
GO BP	REGULATION OF RELEASE OF CYTOCHROME C FROM MITOCHONDRIA	GO:0090199	39	1.2854422	0.11388889	0.35221636
GO BP	MATERNAL PROCESS INVOLVED IN FEMALE PREGNANCY	GO:0060135	42	-1.1692771	0.21677215	0.3522546
GO BP	RESPONSE TO IRON ION	GO:0010039	25	-1.1691686	0.25157234	0.35226142
GO BP	POSITIVE REGULATION OF POSTTRANSCRIPTIONAL GENE SILENCING	#N/A	24	-1.168249	0.23739837	0.3538085
GO BP	ENDOPLASMIC RETICULUM TO CYTOSOL TRANSPORT	#N/A	26	1.2857201	0.11077844	0.35391605
GO BP	REGULATION OF SMAD PROTEIN SIGNAL TRANSDUCTION	GO:0060390	19	-1.1680206	0.2731872	0.35405475
GO BP	POSITIVE REGULATION OF INTERLEUKIN 6 PRODUCTION	GO:0032755	41	-1.1671278	0.24193548	0.35552642
GO BP	FIBROBLAST PROLIFERATION	#N/A	59	-1.1668649	0.22123894	0.35581774
GO BP	ORGANIC HYDROXY COMPOUND CATABOLIC PROCESS	#N/A	39	-1.1657257	0.24772036	0.35779092
GO BP	MONOSACCHARIDE BIOSYNTHETIC PROCESS	#N/A	73	-1.1652875	0.22254336	0.35821736
GO BP	REGULATION OF VESICLE MEDIATED TRANSPORT	GO:0060627	369	-1.165363	0.115606934	0.3582918
GO BP	REGULATION OF EPITHELIAL CELL APOPTOTIC PROCESS	#N/A	51	-1.1640813	0.23053892	0.36030513
GO BP	NEGATIVE REGULATION OF MYELOID CELL DIFFERENTIATION	GO:0045638	54	-1.1630384	0.22720478	0.3610617
GO BP	LGI ORGANIZATION	#N/A	113	-1.1630657	0.18543956	0.36122426
GO BP	POSITIVE REGULATION OF ESTABLISHMENT OF PROTEIN LOCALIZATION	GO:1904951	299	-1.163482	0.13507108	0.36123925
GO BP	GENITALIA DEVELOPMENT	GO:0048806	30	-1.1631033	0.25407165	0.36136875
GO BP	REGULATION OF TELOMERE MAINTENANCE VIA TELOMERE LENGTHENING	GO:1904356	57	-1.1632012	0.22734027	0.361372
GO BP	PHOSPHATIDYLGLYCEROL METABOLIC PROCESS	GO:0046471	22	1.2797091	0.15447155	0.36138755
GO BP	REGULATION OF TISSUE REMODELING	GO:0034103	40	-1.1632217	0.23867069	0.3615463
GO BP	LENS MORPHOGENESIS IN CAMERA TYPE EYE	GO:0002089	17	-1.1624832	0.25042018	0.36188048
GO BP	POSITIVE REGULATION OF CYCLIN DEPENDENT PROTEIN KINASE ACTIVITY	GO:1904031	28	-1.1623136	0.2504013	0.36200142
GO BP	REGULATION OF PROTEIN DEPHOSPHORYLATION	GO:0035304	109	-1.1618577	0.20930232	0.36219662
GO BP	PROTEIN LOCALIZATION TO CHROMOSOME	GO:0034502	81	-1.1619936	0.20113315	0.3623559
GO BP	LONG TERM SYNAPTIC DEPRESSION	GO:0060292	16	-1.1615607	0.28478965	0.36235598
GO BP	RNA LOCALIZATION	GO:0006403	211	-1.1618799	0.15589353	0.36236206
GO BP	RESPONSE TO GROWTH HORMONE	GO:0060416	23	-1.161639	0.26949152	0.36241096
GO BP	SIGNAL TRANSDUCTION INVOLVED IN CELLULAR RESPONSE TO AMMONIUM ION	#N/A	30	-1.161275	0.25	0.3627157
GO BP	NEGATIVE REGULATION OF EXOCYTOSIS	GO:0045920	18	-1.1607611	0.2909968	0.36322987
GO BP	NEGATIVE REGULATION OF MUSCLE CELL APOPTOTIC PROCESS	GO:0010656	28	-1.1605852	0.2539432	0.36332443
GO BP	POSITIVE REGULATION OF SMOOTHENED SIGNALING PATHWAY	GO:0045880	28	-1.1607935	0.25496182	0.363389
GO BP	INSULIN SECRETION INVOLVED IN CELLULAR RESPONSE TO GLUCOSE STIMULUS	GO:0035773	46	-1.1603556	0.23802613	0.36353853
GO BP	ANTIGEN PROCESSING AND PRESENTATION OF PEPTIDE ANTIGEN VIA MHC CLASS I	GO:0002474	73	1.2773087	0.088815786	0.363778
GO BP	SMALL MOLECULE CATABOLIC PROCESS	#N/A	329	-1.1600144	0.11812866	0.3639741
GO BP	NEGATIVE REGULATION OF CHEMOTAXIS	GO:0050922	34	1.27585	0.12672177	0.3644953
GO BP	REGULATION OF CYTOKINE PRODUCTION INVOLVED IN IMMUNE RESPONSE	GO:0002718	47	-1.1594343	0.23573573	0.36464733
GO BP	CELLULAR RESPONSE TO MECHANICAL STIMULUS	GO:0071260	58	-1.1592151	0.21947674	0.36466354
GO BP	CHONDROCYTE DIFFERENTIATION INVOLVED IN ENDOCHONDRAL BONE MORPHOGENESIS	GO:0003413	20	-1.1592938	0.26461038	0.36471146
GO BP	POSITIVE REGULATION OF PLASMA MEMBRANE BOUNDED CELL PROJECTION ASSEMBLY	GO:0120034	81	-1.1594478	0.21059972	0.36482263
GO BP	REGULATION OF PROTEIN LOCALIZATION TO CELL PERIPHERY	#N/A	88	-1.1583245	0.21614227	0.36613414
GO BP	RELEASE OF CYTOCHROME C FROM MITOCHONDRIA	GO:0001836	47	1.273321	0.09855072	0.36729324
GO BP	NUCLEOSIDE PHOSPHATE BIOSYNTHETIC PROCESS	#N/A	219	-1.1574285	0.15900621	0.36763045
GO BP	REGULATION OF NEUROTRANSMITTER SECRETION	GO:0046928	59	-1.1567243	0.24042879	0.36856392
GO BP	NEGATIVE REGULATION OF CELL CELL ADHESION	GO:0022408	103	-1.15677	0.18838526	0.36870933
GO BP	ECTODERM DEVELOPMENT	GO:0007398	15	-1.1559379	0.2880259	0.3696433
GO BP	MULTI ORGANISM CELLULAR PROCESS	#N/A	32	-1.156039	0.23832528	0.3696542
GO BP	TRNA METHYLATION	GO:0030488	32	1.2685851	0.13043478	0.3701196
GO BP	CELLULAR RESPONSE TO CARBOHYDRATE STIMULUS	GO:0071322	100	-1.1554062	0.20485175	0.37022293
GO BP	APOPTOTIC MITOCHONDRIAL CHANGES	GO:0008637	95	1.2707473	0.068100356	0.37023935
GO BP	REGULATION OF CHOLESTEROL METABOLIC PROCESS	GO:0090181	51	-1.155474	0.25386998	0.37030444
GO BP	NEGATIVE REGULATION OF REACTIVE OXYGEN SPECIES BIOSYNTHETIC PROCESS	GO:1903427	22	-1.154952	0.26751593	0.37063515
GO BP	TYPE I INTERFERON PRODUCTION	GO:0032606	101	-1.1550287	0.19669876	0.37069973
GO BP	INTERLEUKIN 6 PRODUCTION	GO:0032635	68	-1.1545067	0.23479491	0.37127817
GO BP	MITOCHONDRIAL TRANSCRIPTION	GO:0006390	15	1.2690754	0.17232376	0.37136605
GO BP	SENSORY PERCEPTION OF MECHANICAL STIMULUS	GO:0050954	85	-1.1538743	0.20641562	0.3720396
GO BP	MUCOPOLYSACCHARIDE METABOLIC PROCESS	#N/A	67	-1.1539587	0.20989506	0.3720883
GO BP	EXTRACELLULAR VESICLE BIOGENESIS	GO:0140112	19	1.2662977	0.16101696	0.37253705
GO BP	GENE SILENCING BY RNA	GO:0031047	157	-1.1534338	0.19473684	0.37266046
GO BP	BICARBONATE TRANSPORT	GO:0015701	25	-1.1531287	0.27941176	0.37282386
GO BP	FC RECEPTOR MEDIATED STIMULATORY SIGNALING PATHWAY	GO:0002431	66	-1.1531932	0.23733719	0.3729245
GO BP	NEGATIVE REGULATION OF IMMUNE RESPONSE	GO:0050777	73	-1.1526357	0.24220963	0.37329274
GO BP	SIGNAL TRANSDUCTION IN ABSENCE OF LIGAND	#N/A	45	-1.1527112	0.24667652	0.37336773
GO BP	REGULATION OF CHEMOTAXIS	GO:0050920	111	-1.1523935	0.23188406	0.37354216
GO BP	POSITIVE REGULATION OF RELEASE OF CYTOCHROME C FROM MITOCHONDRIA	GO:0090200	26	1.2632428	0.15803815	0.37421724
GO BP	NEUROEPITHELIAL CELL DIFFERENTIATION	GO:0060563	35	-1.1515858	0.25846153	0.37467256
GO BP	INNER EAR RECEPTOR CELL STEREOCILIUM ORGANIZATION	GO:0060122	17	-1.1516604	0.26968175	0.37473306
GO BP	ESTABLISHMENT OR MAINTENANCE OF BIPOLAR CELL POLARITY	#N/A	37	-1.1513746	0.25581396	0.37489212
GO BP	PRODUCTION OF SMALL RNA INVOLVED IN GENE SILENCING BY RNA	#N/A	46	-1.1509253	0.25308642	0.37532037
GO BP	REGULATION OF COLLAGEN METABOLIC PROCESS	#N/A	26	-1.1510086	0.2576	0.37536296
GO BP	MALE MEIOTIC NUCLEAR DIVISION	GO:0007140	33	-1.1503662	0.27272728	0.3762078
GO BP	VIRAL BUDDING VIA HOST ESCRT COMPLEX	GO:0039702	20	1.2634184	0.1609756	0.37621078
GO BP	KERATINIZATION	GO:0031424	44	-1.1497314	0.25036818	0.37700406
[truncated: 1,503 more rows]
