# Supplementary material for: Maternal age affects equine day 8 embryo gene expression both in trophoblast and inner cell mass
Source: BMC Genomics. 2022 Jun 15;23:443. doi: 10.1186/s12864-022-08593-7 (PMC9199136; doi:10.1186/s12864-022-08593-7)
Supplement: Supplementary file 6 — Additional file 6: Supplementary Table 4. Differential gene analysis using DeSeq2 in DeMixT_ICM_cells of equine embryo at Day 8 post-ovulation. Equine ensemble ID, orthologue human Ensembl ID, Orthologue human Entrez Gene ID, gene description, normalized counts for each sample of ICM and parameters obtained after Deseq2 analysis (log2FoldChange, pvalue and padj (after FDR correction)) of genes expressed in ICM (after gene expression deconvolution of ICMandTE using DeMixT) of OM and YM embryos. Young group was the reference group. ICM: Inner cell mass; OM: old mares; YM: young mares. [file 12864_2022_8593_MOESM6_ESM.csv]

Geneid	ortholog_ensg	ortholog_name	description	OM_E1_DeMixT_ICM_cells	OM_E2_DeMixT_ICM_cells	OM_E3_DeMixT_ICM_cells	OM_E4_DeMixT_ICM_cells	OM_E5_DeMixT_ICM_cells	OM_E6_DeMixT_ICM_cells	YM_E1_DeMixT_ICM_cells	YM_E2_DeMixT_ICM_cells	YM_E3_DeMixT_ICM_cells	YM_E4_DeMixT_ICM_cells	YM_E5_DeMixT_ICM_cells	log2FoldChange	pvalue	padj
ENSECAG00000024127	ENSG00000117724	CENPF	centromere protein F [Source:HGNC Symbol;Acc:HGNC:1857]	1764.64629045339	2793.33504987402	1727.99611875981	1406.21466010387	1236.5320110428	1496.94774619046	4170.10050048882	3605.14634006278	3226.08677366951	3538.9342743842	2734.81803503291	-1.11524376233695	1.92701845605913e-13	2.64675984939721e-09
ENSECAG00000007657	ENSG00000061936	SFSWAP	splicing factor SWAP [Source:HGNC Symbol;Acc:HGNC:10790]	323.166815935768	558.178806936666	296.355233778278	346.988033012643	203.066840523158	215.203157002065	670.630197447033	625.953212982261	501.906648686154	835.269430072256	327.947447406779	-1.08432422145757	1.58954380155735e-11	1.09161920571951e-07
ENSECAG00000016652	ENSG00000110841	PPFIBP1	PPFIA binding protein 1 [Source:HGNC Symbol;Acc:HGNC:9249]	133.264666365265	304.313227105413	99.1564503994991	133.925205724178	80.9849899705452	215.203157002065	405.426437547525	247.369826436289	359.074708916962	548.602263627538	271.092236675453	-1.58283671658002	3.62760941255534e-10	1.66084050938159e-06
ENSECAG00000020181	ENSG00000127914	AKAP9	A-kinase anchoring protein 9 [Source:HGNC Symbol;Acc:HGNC:379]	1973.4276010923	1822.62467571156	1986.47136025064	1944.95923767613	1504.87033601983	1720.27177704166	3122.49484356778	2959.83374935942	3618.67512208539	2783.48197692989	2911.15158715615	-0.747503398333285	7.74744478956527e-09	2.12822308369358e-05
ENSECAG00000020071	ENSG00000101966	XIAP	X-linked inhibitor of apoptosis [Source:HGNC Symbol;Acc:HGNC:592]	106.611733092212	95.19959243672	125.895268484757	237.412864692861	129.334237714154	127.227023636441	511.101498963421	329.826435248385	434.879369688321	544.105523761739	295.81189351516	-1.74606568057497	6.98712955837212e-09	2.12822308369358e-05
ENSECAG00000020401	ENSG00000114857	NKTR	natural killer cell triggering receptor [Source:HGNC Symbol;Acc:HGNC:7833]	1191.60822508275	1334.42163757454	799.936307717308	1395.56151873945	820.728480447764	720.050814623261	2251.6916932464	1986.84576537668	1947.78080992512	2433.86045236398	1711.42424186904	-1.1099953127283	1.27610880631478e-08	2.92122574245559e-05
ENSECAG00000016603	ENSG00000102226	USP11	ubiquitin specific peptidase 11 [Source:HGNC Symbol;Acc:HGNC:12609]	1417.04761901732	1790.89147823266	1141.97035572457	2425.87247641295	1768.3737362225	2824.71062052396	3748.41636118501	5821.436582134	4467.6873227246	3188.18856485184	6091.74743386511	-1.40020089765133	1.79974322730929e-08	3.45080437821782e-05
ENSECAG00000014585	NA	PLAC8A	Placenta specific 8 A	25.5423943866758	30.1058540184499	236.192893086447	342.422400999319	518.545682050207	659.144260754752	18.2899144758282	27.2465316074753	35.9074708916962	32.6013640270463	627.879283728556	2.15135527413168	2.00993338374536e-08	3.45080437821782e-05
ENSECAG00000024403	ENSG00000157851	DPYSL5	dihydropyrimidinase like 5 [Source:HGNC Symbol;Acc:HGNC:20637]	3.33161665913163	57.7706928462147	20.0541135639436	31.9594240932698	1.20873119359023	136.701376460431	368.846608595868	386.470540432347	225.81809471889	287.791351411168	52.7352679247081	-4.21073801838334	6.76775542926063e-08	0.000103283467578772
ENSECAG00000011961	ENSG00000186335	SLC36A2	solute carrier family 36 member 2 [Source:HGNC Symbol;Acc:HGNC:18762]	3351.60635908642	3726.61652444596	2190.35484815073	7177.17352494572	3525.86889170269	3536.64056129808	8905.15613700879	6488.25959252747	6567.07745419244	11085.5879541622	10171.3148009781	-1.32343103828205	8.2378359182339e-08	0.000113146676336943
ENSECAG00000016147	ENSG00000133026	MYH10	myosin heavy chain 10 [Source:HGNC Symbol;Acc:HGNC:7568]	1251.57732494712	1929.21567237148	1031.67273112288	888.776365260454	623.705295892557	879.76133365624	3541.13066379229	4081.24362920393	3135.12118074388	1492.91763544543	1613.36960307154	-1.38857429501169	1.25160865710044e-07	0.000132237268502112
ENSECAG00000024333	ENSG00000064313	TAF2	TATA-box binding protein associated factor 2 [Source:HGNC Symbol;Acc:HGNC:11536]	1361.52067469846	1393.00600215098	1338.05502168313	1324.03328386403	919.844438322162	1381.90203332772	2611.39334460436	2690.23648924335	1939.80137194919	2449.59904189428	1301.90192689123	-0.842011794831665	1.23500396089839e-07	0.000132237268502112
ENSECAG00000020072	ENSG00000109920	FNBP4	formin binding protein 4 [Source:HGNC Symbol;Acc:HGNC:19752]	649.665248530668	1146.46346789178	433.391676465227	426.12565457693	333.609809430902	307.239727292256	1245.74639707585	1365.19463633245	781.186977843791	1370.3814741024	686.382471582529	-1.25446196862749	1.19778022665315e-07	0.000132237268502112
ENSECAG00000008960	ENSG00000151148	UBE3B	ubiquitin protein ligase E3B [Source:HGNC Symbol;Acc:HGNC:13478]	354.26190475433	574.452241541234	337.577578326385	662.016641932017	459.317853564286	230.091425725478	2260.83665048432	1785.3648342793	1087.5973961196	1124.18496644987	974.778468045776	-1.74719571500299	2.26299373851718e-07	0.000222015849989525
ENSECAG00000000614	ENSG00000143376	SNX27	sorting nexin 27 [Source:HGNC Symbol;Acc:HGNC:20073]	303.177115980979	288.853464231074	254.018771809953	266.328534110581	298.556604816786	170.538350831825	805.772343296208	614.480989147535	497.118985900594	889.23030846185	370.794852595604	-1.28329212808113	2.61124511806117e-07	0.000239103011310467
ENSECAG00000000883	ENSG00000091009	RBM27	RNA binding motif protein 27 [Source:HGNC Symbol;Acc:HGNC:29243]	923.968353465839	1783.5684326606	1313.54443843831	1188.58620080208	986.324653969625	1006.98835729268	3388.71470982705	2931.87020376228	2977.12830882041	2442.85393209558	1091.78484375372	-1.12889529457576	3.5482882250405e-07	0.000304598367318321
ENSECAG00000015727	ENSG00000077264	PAK3	p21 (RAC1) activated kinase 3 [Source:HGNC Symbol;Acc:HGNC:8592]	9.9948499773949	7.32304557205539	1.11411742021909	1.52187733777475	4.8349247743609	18.9487056479805	106.691167775664	113.288210367924	50.2704592483747	154.013340403633	15.6557826651477	-3.75802311481105	4.2045395038423e-07	0.000339702059325141
ENSECAG00000015060	ENSG00000068489	PRR11	proline rich 11 [Source:HGNC Symbol;Acc:HGNC:25619]	105.501194205835	281.530418659018	134.80820784651	220.672213977339	169.222367102632	161.063998007835	379.007672193551	354.921924886849	296.835092704689	415.948437586453	323.827504600161	-1.19170248056076	4.98368241872331e-07	0.000380282655673137
ENSECAG00000006801	ENSG00000123609	NMI	N-myc and STAT interactor [Source:HGNC Symbol;Acc:HGNC:7854]	92.1747275693085	10.5777324929689	65.7329277929264	16.7406507155223	78.5675275833647	56.8461169439416	1.01610635976823	0.717013989670402	0.797943797593249	1.12418496644987	85.6948103776507	4.86313697550489	7.39692997686769e-07	0.000507984166161388
ENSECAG00000013977	ENSG00000080823	MOK	MOK protein kinase [Source:HGNC Symbol;Acc:HGNC:9833]	1.11053888637721	43.9382734323323	1.11411742021909	12.175018702198	1.20873119359023	1.35347897485575	144.287103087089	95.3628606261635	49.4725154507815	73.0720228192418	0.823988561323564	-4.39917871992911	7.29704792104034e-07	0.000507984166161388
ENSECAG00000014446	ENSG00000115306	SPTBN1	spectrin beta, non-erythrocytic 1 [Source:HGNC Symbol;Acc:HGNC:11275]	1320.4307359025	1174.94197844978	875.696292292206	1176.41118209988	951.271449355508	983.979214720133	1942.79535987686	3192.14628201263	2162.42769147771	1781.83317182305	1790.5271437561	-1.00626731448252	9.77503032156472e-07	0.000610272915757688
ENSECAG00000011612	ENSG00000167978	SRRM2	serine/arginine repetitive matrix 2 [Source:HGNC Symbol;Acc:HGNC:16639]	7919.25279875589	7672.11074432336	6200.06344351924	6265.56899961865	6590.00246745391	5340.8280347808	12136.3743610718	14072.1165612713	11895.7461345202	9330.73522153395	7317.84241311457	-0.676434263573858	9.39541059967439e-07	0.000610272915757688
ENSECAG00000003253	ENSG00000163521	GLB1L	galactosidase beta 1 like [Source:HGNC Symbol;Acc:HGNC:28129]	68.8534109553871	69.162097069412	61.27645811205	133.925205724178	163.178711134681	197.60793032894	173.754187520368	210.802112963098	173.951747875328	266.43183704862	351.019127123838	-1.15717985737684	1.4393656344105e-06	0.000859551608201228
ENSECAG00000020642	ENSG00000068323	TFE3	transcription factor binding to IGHM enhancer 3 [Source:HGNC Symbol;Acc:HGNC:11752]	169.912449615713	174.939421999101	116.982329123005	91.312640266485	73.7326028090038	100.157444139326	789.514641539916	717.013989670402	392.588348415879	146.144045638484	248.020556958393	-1.74185796890709	1.56059442954128e-06	0.000864622980273352
ENSECAG00000030135	ENSG00000197713	RPE	ribulose-5-phosphate-3-epimerase [Source:HGNC Symbol;Acc:HGNC:10293]	3129.49858181098	3366.15994795479	2968.00880746366	2711.98541591461	2399.3314192766	2612.2144214716	3763.65795658153	3523.40674524036	3519.73009118382	3823.35307089602	2869.95215908997	-0.336480216856499	1.57375860988961e-06	0.000864622980273352
ENSECAG00000020262	ENSG00000080802	CNOT4	CCR4-NOT transcription complex subunit 4 [Source:HGNC Symbol;Acc:HGNC:7880]	435.331243459867	611.067469401511	391.055214496901	461.128833345749	313.061379139869	307.239727292256	909.415191992568	821.698032162281	916.03947963705	599.190587117783	657.542871936204	-0.953343465889431	3.88271287867495e-06	0.0020511177457154
ENSECAG00000011782	ENSG00000213741	RPS29	ribosomal protein S29 [Source:HGNC Symbol;Acc:HGNC:10419]	7218.50276145187	17423.9664311104	28606.0788815454	12252.6344464245	44309.6680946305	31105.6538001349	6341.51979131354	5991.36889768588	4458.11199715348	8091.88338850619	11071.9342985047	1.72279447235842	5.00923329779732e-06	0.00254821553130541
ENSECAG00000007003	ENSG00000163961	RNF168	ring finger protein 168 [Source:HGNC Symbol;Acc:HGNC:26661]	490.858187778727	545.97373098324	298.583468618716	378.947457105913	245.372432298816	338.369743713938	1469.28979622486	822.415046151952	687.827553525381	837.517800005156	244.724602713099	-1.12435241947577	5.75906650888825e-06	0.00282502780355643
ENSECAG00000010684	ENSG00000146247	PHIP	pleckstrin homology domain interacting protein [Source:HGNC Symbol;Acc:HGNC:15673]	1158.29205849143	1079.74238601306	835.588065164319	747.241772847403	814.684824479812	515.675489420042	1437.79049907205	1914.42735241997	2027.57518968445	1306.30293101475	1304.3738925752	-0.858838779166964	6.85378876467851e-06	0.00323486393987805
ENSECAG00000009859	ENSG00000115421	PAPOLG	poly(A) polymerase gamma [Source:HGNC Symbol;Acc:HGNC:14982]	290.961188230829	515.054205234562	116.982329123005	266.328534110581	165.596173521861	219.263593926632	472.489457292228	521.269170490383	489.139547924662	994.903695308138	131.014181250447	-1.24658027551964	7.21522455872515e-06	0.00323486393987805
ENSECAG00000021859	ENSG00000147852	VLDLR	very low density lipoprotein receptor [Source:HGNC Symbol;Acc:HGNC:12698]	1.11053888637721	38.2425713207337	1.11411742021909	10.6531413644233	1.20873119359023	1.35347897485575	56.901956147021	17.9253497417601	52.6642906411545	47.2157685908947	50.2633022407374	-4.34096947792239	7.30111264187984e-06	0.00323486393987805
ENSECAG00000014000	ENSG00000076321	KLHL20	kelch like family member 20 [Source:HGNC Symbol;Acc:HGNC:25056]	953.952903398024	700.571359726632	647.302221147292	509.828908154542	563.268736213045	456.122414526389	1230.50480167933	1188.80919487353	1287.08334551791	916.210747656647	556.192278893406	-0.645649172513674	7.6161101513075e-06	0.00326897727900651
ENSECAG00000012851	ENSG00000056097	ZFR	zinc finger RNA binding protein [Source:HGNC Symbol;Acc:HGNC:17277]	1615.83407967884	2673.72530553044	1838.2937433615	2186.93773438232	2667.66974425363	2180.45462849262	3415.13347518103	3435.93103850057	3759.91117425939	3391.66604377927	4175.97402878782	-0.750749889232831	9.03629712226159e-06	0.00366984403830595
ENSECAG00000024489	ENSG00000168778	TCTN2	tectonic family member 2 [Source:HGNC Symbol;Acc:HGNC:25774]	356.482982527085	362.083919951627	442.304615826979	315.028608919373	117.246925778252	204.375325203219	638.11479393445	698.371625938972	693.413160108534	930.825152220496	781.141156134739	-1.43865099533502	9.08443373151819e-06	0.00366984403830595
ENSECAG00000019207	ENSG00000143799	PARP1	poly(ADP-ribose) polymerase 1 [Source:HGNC Symbol;Acc:HGNC:270]	646.333631871537	1048.82286026438	538.118713965821	506.785153478992	391.628906723233	303.179290367689	3165.17131067804	2183.30759854638	1710.79150203993	646.406355708677	680.614551653264	-1.42497912129948	9.89014861687595e-06	0.00388117689293689
ENSECAG00000016134	ENSG00000156675	RAB11FIP1	RAB11 family interacting protein 1 [Source:HGNC Symbol;Acc:HGNC:30265]	1952.32736225114	1643.61689506132	1092.94918923493	1715.15575967214	1625.74345537885	1437.39467129681	2778.03478760635	3352.7574156988	3154.27183188612	2481.07622095487	2383.79890790907	-0.833827085234461	1.02597666394875e-05	0.00391438596648223
ENSECAG00000012824	ENSG00000132768	DPH2	diphthamide biosynthesis 2 [Source:HGNC Symbol;Acc:HGNC:3004]	412.009926845945	388.121415318935	260.703476331267	319.594240932698	339.653465398854	370.853239110476	458.263968255473	648.180646662044	606.43728617087	700.367234098271	731.701842455325	-0.878443718833606	1.23940607835834e-05	0.00460087634763562
ENSECAG00000007797	ENSG00000099956	SMARCB1	SWI/SNF related, matrix associated, actin dependent regulator of chromatin, subfamily b, member 1 [Source:HGNC Symbol;Acc:HGNC:11103]	1040.57493653545	1274.20992953764	871.239822611329	919.213912015949	870.286459384963	928.486576751047	1342.27650125383	2103.71904569296	1701.21617646881	1573.85895302982	2069.03527748347	-0.856638060757993	1.27439434737614e-05	0.00460626483189771
ENSECAG00000007991	ENSG00000187260	WDR86	WD repeat domain 86 [Source:HGNC Symbol;Acc:HGNC:28020]	19.9896999547898	17.0871063347959	10.0270567819718	1.52187733777475	6.04365596795113	14.8882687234133	70.111338824008	55.9270911942914	33.5136394989165	82.0655025508408	62.6231306605909	-2.52442988885195	1.4053746152712e-05	0.00494944111301282
ENSECAG00000010405	ENSG00000071575	TRIB2	tribbles pseudokinase 2 [Source:HGNC Symbol;Acc:HGNC:30809]	24.4318555002986	42.3109299718756	16.7117613032864	22.8281600666213	16.9222367102632	29.7765374468266	22.3543399149011	178.53648342793	69.4211103906127	174.24866979973	140.078055425006	-2.41369404116408	1.47535397771724e-05	0.00505249015758293
ENSECAG00000004055	ENSG00000181104	F2R	coagulation factor II thrombin receptor [Source:HGNC Symbol;Acc:HGNC:3537]	78.848260932782	54.5160059253012	40.1082271278873	18.262528053297	4.8349247743609	17.5952266731248	135.142145849175	251.671910374311	62.2396162122735	125.908716242386	49.4393136794138	-2.12247697451888	1.50820601718893e-05	0.00505249015758293
ENSECAG00000013850	ENSG00000114988	LMAN2L	lectin, mannose binding 2 like [Source:HGNC Symbol;Acc:HGNC:19263]	780.708837123179	748.577991810106	446.761085507856	514.394540167866	554.807617857914	531.917237118311	952.091659102834	1122.12689383418	1172.97738246208	1040.99527893258	678.966574530617	-0.776717042802063	1.60089237697238e-05	0.00511354809249202
ENSECAG00000024737	ENSG00000143368	SF3B4	splicing factor 3b subunit 4 [Source:HGNC Symbol;Acc:HGNC:10771]	2222.1883116408	4059.40826210937	1841.63609562216	2310.20979874207	1663.21412238015	1882.68925402435	3230.20211770321	3890.5179079516	3229.27854885988	3916.66042311136	2879.84002182586	-0.763700272828286	1.58138070153774e-05	0.00511354809249202
ENSECAG00000017453	ENSG00000120685	PROSER1	proline and serine rich 1 [Source:HGNC Symbol;Acc:HGNC:20291]	413.120465732322	301.872211914728	121.438798803881	261.762902097257	54.3929037115602	55.4926379690859	690.952324642398	989.479305745155	455.625908425745	576.706887788785	220.828934434715	-1.83970343646278	1.66949360827367e-05	0.00521147607037246
ENSECAG00000022007	ENSG00000169432	SCN9A	sodium voltage-gated channel alpha subunit 9 [Source:HGNC Symbol;Acc:HGNC:10597]	1.11053888637721	8.95038903251214	1.11411742021909	3.0437546755495	1.20873119359023	1.35347897485575	42.6764671102657	24.3784756487937	54.260178236341	29.2288091276967	0.823988561323564	-3.97543263808401	1.83732704531557e-05	0.00560793043720209
ENSECAG00000014264	ENSG00000111802	TDP2	tyrosyl-DNA phosphodiesterase 2 [Source:HGNC Symbol;Acc:HGNC:17768]	1023.91685323979	1240.84938859827	1047.27037500595	1400.12715075277	885.999964901636	1390.02290717686	1730.4291306853	2105.87008766197	1957.35613549624	2171.92535518116	1049.76142712622	-0.764938644897048	2.04515526481749e-05	0.00610656686136265
ENSECAG00000014686	ENSG00000147874	HAUS6	HAUS augmin like complex subunit 6 [Source:HGNC Symbol;Acc:HGNC:25948]	2066.71286754799	1889.34575759029	1006.04803045784	1019.65781630908	795.345125382369	690.274277176434	2437.63915708399	1971.07145760394	1826.49335269095	2291.08896162484	834.700412620771	-0.717342769055965	2.42188137272356e-05	0.00707756184135278
ENSECAG00000035731	ENSG00000153914	SREK1	splicing regulatory glutamic acid and lysine rich protein 1 [Source:HGNC Symbol;Acc:HGNC:17882]	1067.2278698085	1088.69277504557	768.741019951173	786.810583629546	755.456995993891	720.050814623261	1116.70088938529	1699.32315551885	1548.0109673309	1661.54538041291	889.907646229449	-0.743525827321818	2.8456827450355e-05	0.00766381421628677
ENSECAG00000020400	ENSG00000108515	ENO3	enolase 3 [Source:HGNC Symbol;Acc:HGNC:3354]	105.501194205835	106.590996659917	120.324681383662	82.1813762398365	99.1159578743985	87.976133365624	249.962164502985	175.668427469249	207.465387374245	150.640785504283	153.261872406183	-0.827862705347425	2.73228595229647e-05	0.00766381421628677
ENSECAG00000010244	ENSG00000006007	GDE1	glycerophosphodiester phosphodiesterase 1 [Source:HGNC Symbol;Acc:HGNC:29644]	2559.79213309947	3074.86546853303	1919.62431503749	2159.54394230237	1751.45149951224	1816.36878425642	3010.72314399327	3468.91368202541	3104.79931643533	3227.53503867759	2681.25877854688	-0.575004527153536	2.81665394744681e-05	0.00766381421628677
ENSECAG00000036570	ENSG00000165120	SSMEM1	serine rich single-pass membrane protein 1 [Source:HGNC Symbol;Acc:HGNC:29580]	1.11053888637721	28.4785105579932	57.9341058513928	19.7844053910718	76.1500651961842	1.35347897485575	1.01610635976823	0.717013989670402	0.797943797593249	1.12418496644987	0.823988561323564	5.27160518491887	2.80619743460302e-05	0.00766381421628677
ENSECAG00000012340	ENSG00000147231	RADX	RPA1 related single stranded DNA binding protein, X-linked [Source:HGNC Symbol;Acc:HGNC:25486]	4.44215554550884	3.2546869209135	6.68470452131455	71.5282348754133	6.04365596795113	5.41391589942301	292.638631613251	96.0798746158339	153.205209137904	4.4967398657995	390.570578067369	-4.12015104192662	3.26138738124441e-05	0.0086144530156523
ENSECAG00000007104	ENSG00000010322	NISCH	nischarin [Source:HGNC Symbol;Acc:HGNC:18006]	1532.54366320055	1279.90563164924	1401.55971463562	2734.81357598123	2635.03400202669	2152.03157002065	2678.45636434906	3087.46223952075	2979.52214021319	2531.66454444512	4901.90795131388	-0.675943485241721	3.56215645861092e-05	0.00923136206773982
ENSECAG00000001308	ENSG00000120696	KBTBD7	kelch repeat and BTB domain containing 7 [Source:HGNC Symbol;Acc:HGNC:25266]	215.444543957179	192.840200064125	182.715256915931	246.54412871951	255.042281847538	185.426619555238	817.965619613427	385.753526442677	613.618780349209	427.190287250952	310.643687618984	-1.19705595210422	3.67531304569299e-05	0.00934822679307283
ENSECAG00000009360	ENSG00000147206	NXF3	nuclear RNA export factor 3 [Source:HGNC Symbol;Acc:HGNC:8073]	601.912076416448	161.920674315447	441.19049840676	54.787584159891	135.377893682105	94.7435282399027	1431.69386091344	711.99489174271	496.321042103001	349.621524565911	222.476911557362	-1.25244642151171	3.81661269320597e-05	0.00950195069969104
ENSECAG00000013366	ENSG00000127603	MACF1	microtubule actin crosslinking factor 1 [Source:HGNC Symbol;Acc:HGNC:13664]	2738.5888938062	1234.34001475645	894.63628843593	1016.61406163353	615.244177537425	489.959388897783	3526.90517475553	2450.03680270376	2783.22796600525	2428.23952753173	1010.20997618269	-1.14688689159097	3.87411167952456e-05	0.00950195069969104
ENSECAG00000012679	ENSG00000080345	RIF1	replication timing regulatory factor 1 [Source:HGNC Symbol;Acc:HGNC:23207]	2287.71010593705	2423.1144126201	1695.68671357346	1925.17483228506	1803.42694083662	1323.70243740893	4302.1943272587	4264.79921055955	4435.76957082087	2836.31867035303	1662.80891675095	-0.820549148462905	4.18427823194105e-05	0.0100826423711772
ENSECAG00000007743	ENSG00000118058	KMT2A	lysine methyltransferase 2A [Source:HGNC Symbol;Acc:HGNC:7132]	14.4370055229037	16.2734346045675	15.5976438830673	112.618922995332	14.5047743230827	16.241747698269	16.2577017562917	445.98270157499	347.903495750657	566.589223090736	14.8317941038242	-3.63206282347722	4.39338294940402e-05	0.0101747011931284
ENSECAG00000008777	ENSG00000131711	MAP1B	microtubule associated protein 1B [Source:HGNC Symbol;Acc:HGNC:6836]	966.168831148173	181.448795840928	296.355233778278	33.4813014310445	45.9317853564286	104.217881063893	1628.81849470848	1190.24322285287	671.868677573516	510.379974768243	165.621700826036	-1.8004197693587	4.42622833148619e-05	0.0101747011931284
ENSECAG00000006410	ENSG00000167196	FBXO22	F-box protein 22 [Source:HGNC Symbol;Acc:HGNC:13593]	956.173981170778	1270.95524261672	1023.87390918134	1112.49233391334	987.533385163215	1012.4022731921	1488.59581706046	1456.25541302059	1222.44989791286	1677.28396994321	1069.53715259799	-0.463263136149037	4.44471839525086e-05	0.0101747011931284
ENSECAG00000010410	ENSG00000038219	BOD1L1	biorientation of chromosomes in cell division 1 like 1 [Source:HGNC Symbol;Acc:HGNC:31792]	2128.90304518511	2008.14183020363	1261.18091968801	593.532161732153	581.399704116899	1182.94062402393	6057.01001057843	3098.21744936581	2250.20150921296	2494.56644055227	717.694036912824	-1.1737117085228	4.53431293371957e-05	0.0102096374007604
ENSECAG00000009221	ENSG00000241058	NSUN6	NOP2/Sun RNA methyltransferase 6 [Source:HGNC Symbol;Acc:HGNC:23529]	187.681071797749	292.108151151987	260.703476331267	283.069184826104	198.231915748797	125.873544661585	488.74715904852	411.566030070811	454.827964628152	786.929476514912	231.540785731922	-1.16641601865017	4.79128013893495e-05	0.0106142310819793
ENSECAG00000007609	ENSG00000182158	CREB3L2	cAMP responsive element binding protein 3 like 2 [Source:HGNC Symbol;Acc:HGNC:23720]	441.99447677813	633.036606117677	311.952877661346	546.353964261136	285.260561687293	331.60234883966	1052.68618871989	951.477564292624	1030.94338649048	575.582702822335	500.161056723403	-1.06521262954029	4.89848434099954e-05	0.010679473400576
ENSECAG00000027702	NA	NA	Mt trna gene	2950.70182110425	485.762022946341	544.803418487136	167.406507155223	169.222367102632	535.977674042878	121.932763172188	66.6823010393474	63.83550380746	137.150565906885	131.014181250447	2.61719148274134	5.12210104841084e-05	0.010992509046863
ENSECAG00000012230	ENSG00000156650	KAT6B	lysine acetyltransferase 6B [Source:HGNC Symbol;Acc:HGNC:17582]	757.387520509258	478.438977374285	250.676419549296	286.112939501653	157.135055166729	262.574921122016	938.882276425846	683.314332155893	610.427005158836	824.027580407757	320.531550354866	-1.07200143120667	5.2174394482216e-05	0.0110248508955882
ENSECAG00000019687	ENSG00000181626	ANKRD62	ankyrin repeat domain 62 [Source:HGNC Symbol;Acc:HGNC:35241]	474.200104483069	334.419081123863	218.367014362942	325.681750283797	262.294669009079	319.421038065958	1046.58955056128	853.246647707779	924.816861410576	1239.97601799421	170.565632193978	-1.37419862833789	5.59577189248885e-05	0.0115628988980916
ENSECAG00000003049	ENSG00000135245	HILPDA	hypoxia inducible lipid droplet associated [Source:HGNC Symbol;Acc:HGNC:28859]	53.3058665461061	65.9074101484985	55.7058710109546	82.1813762398365	68.8976780346429	46.0182851450956	103.64284869636	157.743077727489	90.9655929256304	177.62122469908	257.084431132952	-1.30964922756625	5.64043848687393e-05	0.0115628988980916
ENSECAG00000038581	NA	NA	Protein coding gene	248.760710548495	0.813671730228376	50.1352839098591	1.52187733777475	1.20873119359023	1.35347897485575	1.01610635976823	0.717013989670402	0.797943797593249	1.12418496644987	0.823988561323564	4.59951090982462	6.29299886828405e-05	0.0127109322729237
ENSECAG00000014536	ENSG00000137807	KIF23	kinesin family member 23 [Source:HGNC Symbol;Acc:HGNC:6392]	2070.04448420712	3677.79622063226	1697.9149484139	2346.73485484867	1362.24005517618	2176.39419156805	4640.55774506152	3975.12555873271	2782.43002220766	3081.3909930391	2087.98701439391	-0.786189155539078	6.39455159678557e-05	0.0127288646640362
ENSECAG00000019741	ENSG00000131781	FMO5	flavin containing dimethylaniline monoxygenase 5 [Source:HGNC Symbol;Acc:HGNC:3773]	2.22107777275442	1.62734346045675	3.34235226065727	28.9156694177203	3.62619358077068	62.2600328433647	176.802506599672	30.8316015558273	127.67100761492	3.37255489934962	158.205803774124	-4.19199174179014	6.70230891582162e-05	0.0131508875655443
ENSECAG00000018906	ENSG00000188994	ZNF292	zinc finger protein 292 [Source:HGNC Symbol;Acc:HGNC:18410]	668.544409599081	681.856909931379	675.155156652769	736.588631482979	724.029984960545	795.845637215183	1083.16937951294	1498.55923841114	1508.91172124883	970.171626046241	1001.97009056945	-0.742570501272141	7.38242135196679e-05	0.0140829940651755
ENSECAG00000011127	ENSG00000147206	NXF3	nuclear RNA export factor 3 [Source:HGNC Symbol;Acc:HGNC:8073]	57.748022091615	25.2238236370797	62.3905755322691	9.1312640266485	3.62619358077068	6.76739487427877	201.18905923411	110.420154409242	71.8149417833925	68.5752829534423	23.0716797170598	-1.89247477999814	7.34971373155351e-05	0.0140829940651755
ENSECAG00000024596	ENSG00000103540	CCP110	centriolar coiled-coil protein 110 [Source:HGNC Symbol;Acc:HGNC:24342]	112.164427524098	293.735494612444	251.790536969515	109.575168319782	39.8881293884775	48.7252430948071	852.513235845547	359.224008824872	283.270048145604	450.798171546399	56.0312221700024	-1.56004266252223	7.55524504920328e-05	0.0142152453083297
ENSECAG00000008037	ENSG00000152034	MCHR2	melanin concentrating hormone receptor 2 [Source:HGNC Symbol;Acc:HGNC:20867]	488.637110005973	0.813671730228376	1.11411742021909	272.41604346168	637.001339022049	1.35347897485575	1.01610635976823	0.717013989670402	0.797943797593249	1.12418496644987	365.850921227662	6.73496157929344	8.21380990548714e-05	0.0148442998752455
ENSECAG00000001472	NA	NA	Protein coding gene	382.025376913761	514.240533504334	182.715256915931	426.12565457693	229.658926782143	161.063998007835	676.726835605643	790.866430606454	419.718437534049	824.027580407757	494.393136794139	-1.23532739235544	8.20499552505605e-05	0.0148442998752455
ENSECAG00000029546	NA	NA	LncRNA	2.22107777275442	1.62734346045675	2.22823484043818	60.87509351099	316.687572720639	182.719661605527	2.03221271953646	1.4340279793408	1.5958875951865	2.24836993289975	246.372579835746	2.67013062528104	8.15460693030912e-05	0.0148442998752455
ENSECAG00000015450	ENSG00000138336	TET1	tet methylcytosine dioxygenase 1 [Source:HGNC Symbol;Acc:HGNC:29484]	1459.24809669965	2337.67888094612	1321.34326037984	1097.2735605356	499.205982952763	706.516024874703	3519.79243023716	3433.77999653156	2846.26552601512	1338.9042950418	856.124115215183	-1.04905787310279	8.52237491866417e-05	0.0152019246114094
ENSECAG00000011972	ENSG00000159459	UBR1	ubiquitin protein ligase E3 component n-recognin 1 [Source:HGNC Symbol;Acc:HGNC:16808]	193.233766229635	277.462060007876	271.844650533458	343.944278337094	296.139142429605	232.79838367519	582.228944147197	635.274394847977	670.27278997833	468.785131009597	337.835310142661	-1.00184185993029	8.9384101398812e-05	0.0157396234963164
ENSECAG00000002415	ENSG00000140522	RLBP1	retinaldehyde binding protein 1 [Source:HGNC Symbol;Acc:HGNC:10024]	1.11053888637721	17.0871063347959	1.11411742021909	6.087509351099	1.20873119359023	29.7765374468266	45.7247861895704	22.2274336797825	35.109527094103	59.5818032218433	6.59190849058851	-3.55860294617009	9.25305748050937e-05	0.0160874360119995
ENSECAG00000028406	NA	LOC102150760	Serine protease 48-like	28.8740110458075	16.2734346045675	47.9070490694209	245.022251381735	1049.17867603632	452.061977601822	29.4670844332787	24.3784756487937	27.9280329157637	33.7255489934962	1103.32068361225	1.42318111798139	9.48922053506126e-05	0.016090672104823
ENSECAG00000020406	ENSG00000058272	PPP1R12A	protein phosphatase 1 regulatory subunit 12A [Source:HGNC Symbol;Acc:HGNC:7618]	1926.78496786446	2283.16287502082	1653.35025160513	1753.20269311651	1623.32599299167	2097.89241102642	3382.61807166844	3053.76258200624	3028.19671186638	2396.76234847113	2071.50724316744	-0.597767093881345	9.43411205442732e-05	0.016090672104823
ENSECAG00000006417	NA	NA	Protein coding gene	1.11053888637721	0.813671730228376	442.304615826979	3.0437546755495	1.20873119359023	1.35347897485575	1.01610635976823	0.717013989670402	0.797943797593249	1.12418496644987	0.823988561323564	5.67162635245071	0.000104417986983604	0.0161494464631602
ENSECAG00000020098	ENSG00000154059	IMPACT	impact RWD domain protein [Source:HGNC Symbol;Acc:HGNC:20387]	640.780937439651	752.646350461248	471.271668752676	579.83526569218	375.91540120656	618.539891509079	1319.92216133893	833.170255997008	619.204386932362	1088.21104752348	855.30012665386	-0.870092625884704	0.000105612286730714	0.0161494464631602
ENSECAG00000008946	NA	LOC100063245	Cationic amino acid transporter 3	8604.45529165063	1620.83408661493	5.57058710109546	47.1781974710173	4.8349247743609	5.41391589942301	4.06442543907293	2.86805595868161	3.191775190373	4.4967398657995	3.29595424529426	5.9765630951326	0.000104091395148825	0.0161494464631602
ENSECAG00000024318	ENSG00000134571	MYBPC3	myosin binding protein C3 [Source:HGNC Symbol;Acc:HGNC:7551]	1.11053888637721	0.813671730228376	1.11411742021909	1.52187733777475	1.20873119359023	1.35347897485575	1.01610635976823	261.710106229697	0.797943797593249	1.12418496644987	286.7480193406	-5.40697756366246	0.000102941619743281	0.0161494464631602
ENSECAG00000017697	ENSG00000249751	ECSCR	endothelial cell surface expressed chemotaxis and apoptosis regulator [Source:HGNC Symbol;Acc:HGNC:35454]	1.11053888637721	0.813671730228376	1.11411742021909	73.050112213188	1.20873119359023	90.6830913153355	1.01610635976823	0.717013989670402	0.797943797593249	238.327212887373	185.397426297802	-3.08530647155529	0.000102886558539545	0.0161494464631602
ENSECAG00000013415	ENSG00000144115	THNSL2	threonine synthase like 2 [Source:HGNC Symbol;Acc:HGNC:25602]	1.11053888637721	0.813671730228376	1.11411742021909	24.350037404396	1.20873119359023	1.35347897485575	108.723380495201	96.0798746158339	44.684852665222	1.12418496644987	41.1994280661782	-4.83117685868026	0.00010354988562215	0.0161494464631602
ENSECAG00000010897	ENSG00000134954	ETS1	ETS proto-oncogene 1, transcription factor [Source:HGNC Symbol;Acc:HGNC:3488]	87.7325720237996	56.9570211159863	45.6788142289827	24.350037404396	30.2182798397557	117.752670812451	181.883038398514	216.538224880462	132.458670400479	228.209548189324	199.405231840303	-1.77223006372407	0.000101462270425567	0.0161494464631602
ENSECAG00000009743	ENSG00000157911	PEX10	peroxisomal biogenesis factor 10 [Source:HGNC Symbol;Acc:HGNC:8851]	249.871249434872	241.660503877828	167.117613032864	229.803478003987	193.396990974436	128.580502611297	443.022372858949	530.590352356098	344.711720560284	496.889755170844	172.213609316625	-1.00121146353462	9.90362393575831e-05	0.0161494464631602
ENSECAG00000010589	ENSG00000157014	TATDN2	TatD DNase domain containing 2 [Source:HGNC Symbol;Acc:HGNC:28988]	152.143827433678	309.195257486783	88.0152761973082	149.143979101926	119.664388165432	142.115292359854	253.01048358229	319.788239392999	223.42426332611	330.510380136263	166.44568938736	-0.961262366319175	0.00010582090875023	0.0161494464631602
ENSECAG00000005814	ENSG00000111859	NEDD9	neural precursor cell expressed, developmentally down-regulated 9 [Source:HGNC Symbol;Acc:HGNC:7733]	738.508359440845	687.552612042978	646.188103727073	1185.54244612653	731.282372122087	680.799924352444	978.510424456808	1396.02623788827	1812.92830813186	1295.06108135025	1652.09706545375	-0.890587418820694	0.000111268724736633	0.0167942410357984
ENSECAG00000014347	ENSG00000204842	ATXN2	ataxin 2 [Source:HGNC Symbol;Acc:HGNC:10555]	962.837214489042	935.722489762633	666.242217291017	582.879020367729	425.47338014376	460.182851450956	1155.31293105648	1038.23625704274	1443.48032984619	943.191186851444	680.614551653264	-0.714634496252171	0.000113302064532521	0.0169152593081976
ENSECAG00000009105	ENSG00000105270	CLIP3	CAP-Gly domain containing linker protein 3 [Source:HGNC Symbol;Acc:HGNC:24314]	154.364905206432	87.0628751344363	99.1564503994991	27.3937920799455	10.878580742312	66.3204697679319	273.332610777654	276.050386023105	190.708567624787	276.549501746669	42.8474051888253	-1.69524532957463	0.000119496623385075	0.0170388120291126
ENSECAG00000002810	ENSG00000198910	L1CAM	L1 cell adhesion molecule [Source:HGNC Symbol;Acc:HGNC:6470]	5.55269443188605	4.06835865114188	6.68470452131455	27.3937920799455	6.04365596795113	8.12087384913452	5.08053179884116	749.996633195241	470.786840580017	5.62092483224937	4.94393136794138	-4.67019712961926	0.000117457600459394	0.0170388120291126
ENSECAG00000015910	ENSG00000126777	KTN1	kinectin 1 [Source:HGNC Symbol;Acc:HGNC:6467]	4378.85482898534	7530.53186326362	3977.39919018216	4481.92875974664	2805.46510032292	4320.30488773956	6643.3033801647	6962.20583969961	8555.55339779482	6398.86082903268	3892.52196369252	-0.693765976163775	0.000119382488764662	0.0170388120291126
ENSECAG00000022164	ENSG00000113810	SMC4	structural maintenance of chromosomes 4 [Source:HGNC Symbol;Acc:HGNC:14013]	4252.25339593834	6550.87110006866	4220.27678778992	6935.19502823954	5106.88929291871	6307.21202282781	6317.1332386791	4959.58576655017	7224.58314340928	10293.037552815	6794.60967667411	-0.523803415479181	0.000116400805442917	0.0170388120291126
ENSECAG00000022742	ENSG00000077420	APBB1IP	amyloid beta precursor protein binding family B member 1 interacting protein [Source:HGNC Symbol;Acc:HGNC:17379]	488.637110005973	147.274583171336	53.4776361705164	3.0437546755495	1.20873119359023	1.35347897485575	559.874604232296	179.970511407271	92.5614805208169	122.536161343036	0.823988561323564	-1.96723960940353	0.000120332345600577	0.0170388120291126
ENSECAG00000040232	ENSG00000186566	GPATCH8	G-patch domain containing 8 [Source:HGNC Symbol;Acc:HGNC:29066]	43.3110165687112	126.119118185398	141.492912367825	135.447083061953	42.3055917756579	20.3021846228363	200.172952874342	331.260463227726	288.057710931163	408.079142821304	229.068820047951	-1.95960619037157	0.000121588814640281	0.0170410445824925
ENSECAG00000023108	ENSG00000198492	YTHDF2	YTH N6-methyladenosine RNA binding protein 2 [Source:HGNC Symbol;Acc:HGNC:31675]	5704.83825931973	6283.98677255375	4802.9601985645	4722.38537911505	5085.13213143408	4841.39429305903	6756.09118609898	6960.77181172027	7320.33639912047	6813.68508165268	6701.49896924455	-0.415041821019406	0.000125203276837144	0.0173703738116986
ENSECAG00000000162	ENSG00000153827	TRIP12	thyroid hormone receptor interactor 12 [Source:HGNC Symbol;Acc:HGNC:12306]	2278.82579484604	2987.8025933986	1740.25141038222	2007.3562085249	1202.68753762227	1605.22606417892	6656.51276284169	4152.94502817097	4667.17327212292	2206.7750891411	1957.79682170479	-1.00726513416135	0.000126986715651542	0.0174416253947393
ENSECAG00000015924	ENSG00000102974	CTCF	CCCTC-binding factor [Source:HGNC Symbol;Acc:HGNC:13723]	1474.79564110894	2365.34371977389	1417.15735851868	1311.85826516184	1057.63979439145	1000.2209624184	3548.24340831067	2407.73297731321	3288.32638988178	1791.9508365211	1442.80397087756	-0.831802794998462	0.000128398387869147	0.017460909479037
ENSECAG00000026992	ENSG00000154545	MAGED4	MAGE family member D4 [Source:HGNC Symbol;Acc:HGNC:23793]	1022.80631435341	657.446758024528	450.103437768513	337.856768985995	152.300130392368	312.653643191679	907.382979273031	1140.05224357594	1262.34708779252	994.903695308138	729.229876771354	-1.25897481100571	0.000129707742515449	0.0174660376808793
ENSECAG00000004868	ENSG00000044446	PHKA2	phosphorylase kinase regulatory subunit alpha 2 [Source:HGNC Symbol;Acc:HGNC:8926]	11.1053888637721	8.13671730228376	13.3694090426291	73.050112213188	9.66984954872181	9.47435282399027	844.384384967401	321.22226737234	449.242358044999	11.2418496644987	9.06387417455921	-3.8931255161365	0.000133870496276018	0.0178515656927292
ENSECAG00000014388	ENSG00000256087	ZNF432	zinc finger protein 432 [Source:HGNC Symbol;Acc:HGNC:20810]	129.933049706134	151.342941822478	79.1023368355555	111.097045657557	45.9317853564286	208.435762127786	170.705868441063	238.765658560244	259.331734217806	322.641085371114	144.197998231624	-1.24198677124304	0.000135441953496198	0.0178874541468296
ENSECAG00000033903	ENSG00000201355	RNA5S14	RNA, 5S ribosomal 14 [Source:HGNC Symbol;Acc:HGNC:34375]	1.11053888637721	0.813671730228376	288.556411836745	25.8719147421708	1.20873119359023	1.35347897485575	1.01610635976823	0.717013989670402	0.797943797593249	1.12418496644987	0.823988561323564	5.82858426325779	0.000138829611474222	0.0181602353676042
ENSECAG00000039942	ENSG00000197363	ZNF517	zinc finger protein 304	17.7686221820354	43.9382734323323	12.25529162241	60.87509351099	47.1405165500188	21.6556635976921	352.588906839577	288.956637837172	180.335298256074	32.6013640270463	151.613895283536	-2.46334060919803	0.000141103450971134	0.0182369102717312
ENSECAG00000016649	ENSG00000084628	NKAIN1	sodium/potassium transporting ATPase interacting 1 [Source:HGNC Symbol;Acc:HGNC:25743]	333.161665913163	128.560133376083	34.5376400267918	15.2187733777475	6.04365596795113	6.76739487427877	5.08053179884116	4.30208393802241	3.191775190373	5.62092483224937	3.29595424529426	3.15371213872942	0.000142071306812904	0.0182369102717312
ENSECAG00000027698	NA	NA	Mt trna gene	8342.36811446561	2563.06595021939	668.470452131455	302.853590217175	233.285120362914	1643.12347547488	185.947463837586	119.024322285287	150.811377745124	205.725848860327	200.229220401626	3.26006630538271	0.000146693306159366	0.0186558570379527
ENSECAG00000024092	ENSG00000100401	RANGAP1	Ran GTPase activating protein 1 [Source:HGNC Symbol;Acc:HGNC:9854]	1360.41013581208	1193.65642824503	1325.79973006072	1295.11761444631	1345.31781846592	974.504861896142	1722.30027980715	2462.22604052816	2240.62618364184	1492.91763544543	2387.91885071569	-0.60524203405192	0.000148485810313612	0.0187105743546556
ENSECAG00000017712	ENSG00000160007	ARHGAP35	Rho GTPase activating protein 35 [Source:HGNC Symbol;Acc:HGNC:4591]	752.945364963749	703.012374917317	676.269274072988	477.869484061272	531.8417251797	438.527187853264	1385.96907472387	719.882045629084	1172.97738246208	1042.11946389903	661.662814742822	-0.73834770605165	0.00015348871625502	0.0191651592523881
ENSECAG00000037489	NA	NA	LncRNA	205.449693979784	68.3484253391836	1.11411742021909	19.7844053910718	1.20873119359023	1.35347897485575	1.01610635976823	0.717013989670402	0.797943797593249	1.12418496644987	0.823988561323564	4.59582439464292	0.000155854049631143	0.0192851835286824
ENSECAG00000011994	ENSG00000055163	CYFIP2	cytoplasmic FMR1 interacting protein 2 [Source:HGNC Symbol;Acc:HGNC:13760]	209.891849525293	157.852315664305	114.754094282566	10.6531413644233	1.20873119359023	1.35347897485575	333.28288600398	283.937539909479	165.174366101803	160.758450202332	29.6635882076483	-2.31071931143138	0.000158312750670705	0.019325992967512
ENSECAG00000022486	ENSG00000135632	SMYD5	SMYD family member 5 [Source:HGNC Symbol;Acc:HGNC:16258]	447.547171210016	1250.61344936101	485.755195215524	584.400897705504	360.201895689887	465.596767350379	2007.82616690203	1387.42207001223	920.82714242261	771.190886984613	856.124115215183	-1.21681693466638	0.000158997976361766	0.019325992967512
ENSECAG00000036540	ENSG00000177946	CENPBD1	CENPB DNA-binding domain containing 1 [Source:HGNC Symbol;Acc:HGNC:28272]	11.1053888637721	59.3980363066715	8.91293936175273	18.262528053297	13.2960431294925	9.47435282399027	123.964975891724	58.0781331633026	23.9383139277975	141.647305772684	9.88786273588277	-2.13530742417766	0.000163823922108235	0.0197379085101457
ENSECAG00000010787	ENSG00000154001	PPP2R5E	protein phosphatase 2 regulatory subunit B'epsilon [Source:HGNC Symbol;Acc:HGNC:9313]	491.968726665104	467.047573151088	310.838760241126	445.910059968002	378.332863593741	292.351458568843	584.261156866733	627.387240961602	673.464565168703	710.48489879632	521.584759317816	-0.70101799833974	0.000167207658914971	0.0199704103930185
ENSECAG00000015818	ENSG00000102978	POLR2C	RNA polymerase II subunit C [Source:HGNC Symbol;Acc:HGNC:9189]	3725.85796379554	4738.82415685006	3170.77817794353	3609.89304520171	3820.7993029387	4004.94428659817	4915.92256855871	4838.41040229588	4956.82687064927	5364.6106598988	4583.84836664299	-0.423627682376469	0.000169059627611985	0.0200175343556087
ENSECAG00000015467	ENSG00000136754	ABI1	abl interactor 1 [Source:HGNC Symbol;Acc:HGNC:11320]	2237.73585605008	2305.94568346722	1924.08078471837	2361.95362822641	1993.19773823028	2011.26975663565	3003.61039947489	2946.21048355568	3683.30856969044	2781.23360699699	2556.0125172257	-0.505085175866503	0.000175581087615662	0.0206120191316335
ENSECAG00000012829	ENSG00000115677	HDLBP	high density lipoprotein binding protein [Source:HGNC Symbol;Acc:HGNC:4857]	6692.10732930907	6811.24605374174	5472.54476811618	7566.77412341606	6666.1525326501	5642.65384617364	10762.5985626651	12959.3108493029	9973.49952611802	7925.50401347161	9882.09481595351	-0.63937672104876	0.000177689701155472	0.020682780045512
ENSECAG00000001911	ENSG00000106052	TAX1BP1	Tax1 binding protein 1 [Source:HGNC Symbol;Acc:HGNC:11575]	16027.2972081959	22474.426860638	20300.3335138121	38237.1681115906	31446.3507324433	31346.5730576592	28916.3547862844	27937.0160795279	41833.0015326237	42183.9166810651	44785.4262850584	-0.59324992509867	0.000180053530115024	0.0207818087069735
ENSECAG00000029663	ENSG00000154545	MAGED4	MAGE family member D4 [Source:HGNC Symbol;Acc:HGNC:23793]	1017.25361992153	658.260429754756	455.674024869608	334.813014310445	155.926323973139	311.300164216823	863.690405802997	1134.31613165858	1250.37793082862	982.53766067719	732.525831016649	-1.23504743524982	0.000183030080960463	0.0209493180165997
ENSECAG00000007621	ENSG00000100815	TRIP11	Thyroid hormone receptor interactor 11	1231.58762499233	1440.19896250423	979.309212372581	2191.50336639564	1523.00130392368	1322.34895843407	2133.82335551329	3051.61154003723	3211.72378531283	2310.20010605449	2161.32199635171	-0.910162137269504	0.000185514273446437	0.021058169799891
ENSECAG00000021075	ENSG00000180263	FGD6	FYVE, RhoGEF and PH domain containing 6 [Source:HGNC Symbol;Acc:HGNC:21740]	294.292804889961	593.980363066715	300.811703459155	389.600598470336	140.212818456466	158.357040058123	1076.05663499456	735.656353401833	729.32063100023	396.837293156805	320.531550354866	-1.23629204518698	0.000188872783408845	0.0210907941473211
ENSECAG00000024692	ENSG00000187527	ATP13A5	ATPase 13A5 [Source:HGNC Symbol;Acc:HGNC:31789]	1.11053888637721	0.813671730228376	1.11411742021909	9.1312640266485	1.20873119359023	18.9487056479805	1.01610635976823	18.6423637314305	0.797943797593249	79.817132617941	212.58904882148	-3.80665932478505	0.000187953990901516	0.0210907941473211
ENSECAG00000014356	ENSG00000115207	GTF3C2	general transcription factor IIIC subunit 2 [Source:HGNC Symbol;Acc:HGNC:4665]	3914.64957447967	4694.88588341773	2990.29115586804	3084.84536366942	2671.2959378344	2276.55163570738	4998.22718369993	6086.01474432238	4434.17368322569	4423.66784298025	3651.91730378604	-0.584224948953299	0.000196750834505742	0.0214474024756854
ENSECAG00000020161	ENSG00000118816	CCNI	cyclin I [Source:HGNC Symbol;Acc:HGNC:1595]	1109.42834749083	1311.63882912814	945.885689766009	1944.95923767613	1601.56883150705	1974.72582431454	2025.09997501809	1644.8300923039	2548.63248951284	1909.99025799834	3609.89388715853	-0.696477422845979	0.000194183938481459	0.0214474024756854
ENSECAG00000008976	ENSG00000159658	EFCAB14	EF-hand calcium binding domain 14 [Source:HGNC Symbol;Acc:HGNC:29051]	481.973876687709	837.268210404999	531.434009444507	827.901271749464	720.403791379775	867.580022882538	1172.58673917254	1371.64776223948	770.015764677486	1063.47897826158	1633.1453285433	-0.851289887248268	0.000196172339070532	0.0214474024756854
ENSECAG00000034424	ENSG00000154545	MAGED4	MAGE family member D4 [Source:HGNC Symbol;Acc:HGNC:23793]	1012.81146437602	658.260429754756	457.902259710047	336.33489164822	153.508861585959	312.653643191679	859.625980363924	1128.58001974121	1252.7717622214	978.04092081139	726.757911087384	-1.23189581623134	0.000200009454919915	0.0214619520572268
ENSECAG00000022270	ENSG00000143624	INTS3	integrator complex subunit 3 [Source:HGNC Symbol;Acc:HGNC:26153]	116.606583069607	505.290144471822	274.072885373896	368.29431574149	264.71213139626	169.184871856969	1100.443187629	725.618157546447	931.998355588915	430.562842150302	618.815409553997	-1.51104257427824	0.000199486145501709	0.0214619520572268
ENSECAG00000012900	ENSG00000147065	MSN	moesin [Source:HGNC Symbol;Acc:HGNC:7373]	1191.60822508275	871.442423074591	819.990421281251	1293.59573710854	756.665727187482	579.289001238262	5816.19280331336	4413.938120411	3941.04441631306	656.524020406726	2526.34892901805	-1.5845268831432	0.000208005663936129	0.0219765984166364
ENSECAG00000010052	ENSG00000128591	FLNC	filamin C [Source:HGNC Symbol;Acc:HGNC:3756]	1.11053888637721	0.813671730228376	1.11411742021909	13.6968960399728	1.20873119359023	1.35347897485575	1.01610635976823	240.916700529255	237.787251682788	1.12418496644987	0.823988561323564	-5.62713814032468	0.000207493932068039	0.0219765984166364
ENSECAG00000009000	ENSG00000147471	PLPBP	pyridoxal phosphate binding protein [Source:HGNC Symbol;Acc:HGNC:9457]	3426.0124644737	3811.23838438971	2715.10415307393	3433.35527401984	4259.56872621196	3339.03263096914	5161.82030762262	5521.0077204621	4829.15586303435	4926.17852298335	5159.81637100816	-0.545811923415078	0.000210801025031632	0.0221019242657211
ENSECAG00000008112	ENSG00000182585	EPGN	epithelial mitogen [Source:HGNC Symbol;Acc:HGNC:17470]	1.11053888637721	0.813671730228376	45.6788142289827	101.965781630908	1.20873119359023	203.021846228363	1.01610635976823	0.717013989670402	0.797943797593249	1.12418496644987	0.823988561323564	4.9431600442594	0.0002225008280051	0.023151885398864
ENSECAG00000015663	ENSG00000163629	PTPN13	protein tyrosine phosphatase non-receptor type 13 [Source:HGNC Symbol;Acc:HGNC:9646]	1950.10628447838	1667.21337523794	1421.61382819956	2322.38481744427	2029.45967403799	2212.93812388916	2627.65104636065	2738.99344054094	3887.58218187431	3007.19478525341	2806.50503986806	-0.677334143785405	0.000233506741947384	0.0237571488936838
ENSECAG00000017605	ENSG00000157734	SNX22	sorting nexin 22 [Source:HGNC Symbol;Acc:HGNC:16315]	2.22107777275442	1.62734346045675	2.22823484043818	74.5719895509628	229.658926782143	192.194014429517	2.03221271953646	1.4340279793408	1.5958875951865	2.24836993289975	420.234166275018	2.23212886691934	0.000230411692609335	0.0237571488936838
ENSECAG00000006611	ENSG00000138592	USP8	ubiquitin specific peptidase 8 [Source:HGNC Symbol;Acc:HGNC:12631]	1055.01194205835	1046.38184507369	990.450386574772	1138.36424865551	1045.55248245555	931.193534700758	1449.98377538927	1507.16340628719	2034.75668386279	1410.85213289459	1354.63719481594	-0.572927363678369	0.00023190788318484	0.0237571488936838
ENSECAG00000023593	ENSG00000107862	GBF1	golgi brefeldin A resistant guanine nucleotide exchange factor 1 [Source:HGNC Symbol;Acc:HGNC:4181]	193.233766229635	188.771841412983	215.024662102285	596.575916407702	165.596173521861	120.459628762162	2057.61537853067	1535.12695188433	1627.00740329264	156.261710336532	840.468332550035	-2.21879916962828	0.000241435794651164	0.0243832399965717
ENSECAG00000017101	ENSG00000134247	PTGFRN	prostaglandin F2 receptor inhibitor [Source:HGNC Symbol;Acc:HGNC:9601]	657.439020735309	748.577991810106	540.346948806259	645.275991216494	433.934498498891	320.774517040814	1288.42286418612	1719.39954722962	1473.00425035714	730.720228192418	535.592564860317	-0.982631963403944	0.000244646225490023	0.024527123409529
ENSECAG00000013577	ENSG00000196591	HDAC2	histone deacetylase 2 [Source:HGNC Symbol;Acc:HGNC:4853]	8374.57374217055	7943.87710221964	5505.96829072275	4071.02187854746	3297.41869611414	4262.10529182077	10986.1419618141	8085.76676151313	7562.91131358882	6924.97939333122	3165.76405260513	-0.44815883361725	0.000247553196288878	0.0246387184857083
ENSECAG00000006391	ENSG00000149418	ST14	suppression of tumorigenicity 14 [Source:HGNC Symbol;Acc:HGNC:11344]	863.99925360147	664.769803596583	872.353940031549	882.688855909355	1028.63024574528	809.38042696374	1249.81082251493	1518.63563012191	1744.30514153884	839.766169938056	2072.33123172876	-0.585627182428057	0.000251437557242372	0.0248452866814675
ENSECAG00000027701	NA	NA	Mt trna gene	9307.4264067274	6218.07936240525	3112.84407209214	872.035714544932	1165.21687062098	3597.54711516659	975.462105377503	438.812561678286	519.461412233205	1144.42029584597	1029.16171309313	2.00124466236342	0.000260605636444843	0.0253859462168079
ENSECAG00000018810	ENSG00000119969	HELLS	helicase, lymphoid specific [Source:HGNC Symbol;Acc:HGNC:4861]	13671.8442301898	8169.2641714929	5272.00363247674	2203.67838509784	1932.76117855077	2674.47445431497	19774.4458674496	12201.4270622212	9368.65812754234	8294.23668246717	1161.82387146623	-0.839019939334423	0.000260305810163287	0.0253859462168079
ENSECAG00000015901	ENSG00000139496	NUP58	nucleoporin 58 [Source:HGNC Symbol;Acc:HGNC:20261]	1213.81900281029	1711.15164867028	1328.02796490116	1226.63313424645	1394.87579740312	782.310847466625	3168.21962975735	3253.09247113462	2687.47471029406	1996.55250041498	1126.39236332931	-0.845931746747482	0.000266533107487186	0.0256002253939616
ENSECAG00000029185	ENSG00000279765	AC013394.1	novel protein	433.110165687112	340.114783235461	363.202278991424	386.556843794787	116.038194584662	354.611491412207	927.705106468396	896.267487088003	594.468129206971	540.732968862389	619.63939811532	-1.18466150013804	0.000264814666734927	0.0256002253939616
ENSECAG00000016843	ENSG00000168137	SETD5	SET domain containing 5 [Source:HGNC Symbol;Acc:HGNC:25566]	648.554709644291	1138.3267505895	394.397566757558	738.110508820754	384.376519561692	261.22144214716	954.12387182237	1446.93423115487	1243.99438044788	1186.01513960462	494.393136794139	-1.07658749121211	0.000278884667130988	0.0259966289601019
ENSECAG00000017353	ENSG00000131018	SYNE1	spectrin repeat containing nuclear envelope protein 1 [Source:HGNC Symbol;Acc:HGNC:17089]	1.11053888637721	154.597628743391	1.11411742021909	4.56563201332425	1.20873119359023	1.35347897485575	1.01610635976823	50.9079932665986	72.6128855809857	146.144045638484	0.823988561323564	-4.1267611599112	0.000288679908472267	0.0259966289601019
ENSECAG00000028130	ENSG00000189023	MAGEB16	MAGE family member B16 [Source:HGNC Symbol;Acc:HGNC:21188]	11.1053888637721	8.95038903251214	12.25529162241	71.5282348754133	13.2960431294925	16.241747698269	2249.65948052687	402.961862194766	701.392598084466	10.1176646980489	9.06387417455921	-4.61696224991942	0.000278591856922072	0.0259966289601019
ENSECAG00000031349	NA	5S_rRNA	5S ribosomal RNA	3.33161665913163	2.44101519068513	489.097547476181	41.0906881199183	3.62619358077068	4.06043692456726	3.0483190793047	1.4340279793408	2.39383139277975	3.37255489934962	2.47196568397069	4.79952741198358	0.000286782037917749	0.0259966289601019
ENSECAG00000010514	ENSG00000215271	HOMEZ	homeobox and leucine zipper encoding [Source:HGNC Symbol;Acc:HGNC:20164]	146.591133001792	218.064023701205	134.80820784651	143.056469750827	106.36834503594	163.770955957546	192.044101996196	246.652812446618	232.201645099636	246.196507652522	185.397426297802	-0.686153347146106	0.000280867663161361	0.0259966289601019
ENSECAG00000020598	ENSG00000024048	UBR2	ubiquitin protein ligase E3 component n-recognin 2 [Source:HGNC Symbol;Acc:HGNC:21289]	725.181892804319	598.862393448085	504.695191359248	707.672962065259	585.02589769767	970.444424971575	1088.24991131178	1061.89771870187	856.193694817557	1202.87791410136	955.002742574011	-0.69506919613243	0.000276841138678371	0.0259966289601019
ENSECAG00000012179	ENSG00000116741	RGS2	regulator of G protein signaling 2 [Source:HGNC Symbol;Acc:HGNC:9998]	382.025376913761	474.370618723143	251.790536969515	133.925205724178	182.518410232124	209.789241102642	663.517452928656	516.25007256269	310.400137263774	601.438957050682	298.28385919913	-0.968033830824797	0.000287751807488564	0.0259966289601019
ENSECAG00000024354	ENSG00000162702	ZNF281	Zinc finger protein 281	550.827287643097	777.870174098328	723.06220572219	763.982423562925	505.249638920715	508.908094545763	888.076958437435	967.968886055043	979.87498344451	990.406955442339	1068.71316403666	-0.669909879682709	0.000290405535371607	0.0259966289601019
ENSECAG00000014044	ENSG00000153046	CDYL	chromodomain Y like [Source:HGNC Symbol;Acc:HGNC:1811]	369.809449163611	194.467543524582	271.844650533458	200.887808586267	177.683485457763	181.366182630671	401.362012108452	406.546932143118	403.759561582184	575.582702822335	331.243401652073	-0.900568664281022	0.00029148022277799	0.0259966289601019
ENSECAG00000011530	ENSG00000155363	MOV10	Mov10 RISC complex RNA helicase [Source:HGNC Symbol;Acc:HGNC:7200]	4943.00858326497	1873.07232298572	1059.52566662836	724.413612780781	418.220992982218	613.125975609656	5959.46380004068	3146.25738667373	2318.82467580598	3121.8616518313	979.722399413718	-1.24817931422979	0.000282673065490923	0.0259966289601019
ENSECAG00000034512	NA	NA	Snorna gene	43.3110165687112	31.7331974789067	21.1682309841627	28.9156694177203	22.9658926782143	23.0091425725478	77.2240833423856	86.0416787604483	33.5136394989165	119.163606443687	89.8147531842685	-1.58668634579758	0.000274834781935126	0.0259966289601019
ENSECAG00000039009	NA	NA	LncRNA	1.11053888637721	0.813671730228376	38.9941097076682	27.3937920799455	54.3929037115602	47.3717641199514	1.01610635976823	0.717013989670402	0.797943797593249	1.12418496644987	30.4875767689719	3.86042743795474	0.000301893151404172	0.0267516286099116
ENSECAG00000042463	NA	NA	LncRNA	108.832810864967	108.218340120374	38.9941097076682	48.700074808792	27.8008174525752	60.9065538685089	185.947463837586	146.987867882432	114.903906853428	123.660346309486	98.0546387975041	-1.24498885679533	0.000325972834099673	0.0287002363869167
ENSECAG00000015079	ENSG00000112297	CRYBG1	crystallin beta-gamma domain containing 1 [Source:HGNC Symbol;Acc:HGNC:356]	48.8637110005973	100.895294548319	36.76587486723	65.4407255243143	22.9658926782143	55.4926379690859	388.152629431465	184.272595345293	136.448389388446	49.4641385237944	130.190192689123	-1.9082143747894	0.000328711611715558	0.0287570317637782
ENSECAG00000010506	ENSG00000068137	PLEKHH3	pleckstrin homology, MyTH4 and FERM domain containing H3 [Source:HGNC Symbol;Acc:HGNC:26105]	159.917599638318	30.1058540184499	36.76587486723	9.1312640266485	76.1500651961842	1.35347897485575	1.01610635976823	0.717013989670402	0.797943797593249	1.12418496644987	59.3271764152966	4.44327364411192	0.000362476983930458	0.0313212671440021
ENSECAG00000013922	ENSG00000130723	PRRC2B	proline rich coiled-coil 2B [Source:HGNC Symbol;Acc:HGNC:28121]	182.128377365863	337.673768044776	209.454075001189	286.112939501653	131.751700101335	86.6226543907682	1017.122466128	833.170255997008	683.837834537415	200.104924028078	361.730978421045	-1.52768893931962	0.000362583289107851	0.0313212671440021
ENSECAG00000006665	ENSG00000046653	GPM6B	glycoprotein M6B [Source:HGNC Symbol;Acc:HGNC:4461]	18.8791610684126	19.528121525481	17.8258787235055	3.0437546755495	1.20873119359023	1.35347897485575	122.948869531956	50.1909792769282	15.1609321542717	29.2288091276967	7.41589705191208	-2.27216481403725	0.00036621910223673	0.0314376210576343
ENSECAG00000006839	ENSG00000134452	FBH1	F-box DNA helicase 1 [Source:HGNC Symbol;Acc:HGNC:13620]	979.4952977847	736.37291585668	435.619911305665	1066.8360137801	705.899017056692	546.805505841724	2310.62586211296	1785.3648342793	1690.8429071001	921.831672488897	2528.82089470202	-1.17768473469632	0.000373234341521519	0.0316442819802349
ENSECAG00000022763	ENSG00000082258	CCNT2	cyclin T2 [Source:HGNC Symbol;Acc:HGNC:1600]	392.020226891155	618.390514973566	482.412842954867	590.488407056603	285.260561687293	358.671928336775	847.432704046706	1130.73106171022	1234.41905487676	609.308251815832	522.40874787914	-1.01028766819144	0.000371535772776886	0.0316442819802349
ENSECAG00000018037	ENSG00000198087	CD2AP	CD2 associated protein [Source:HGNC Symbol;Acc:HGNC:14258]	949.510747852515	1243.29040378896	786.566898674678	1384.90837737502	889.626158482406	1076.01578501032	2906.06418893714	1780.34573635161	1218.46017892489	1655.92445558066	1600.18578609036	-0.909415400444288	0.000381106325986187	0.0317242144692138
ENSECAG00000021377	ENSG00000138448	ITGAV	integrin subunit alpha V [Source:HGNC Symbol;Acc:HGNC:6150]	1258.24055826538	708.708077028916	636.161046945101	184.147157870745	15.7135055166729	101.510923114181	1858.4585320161	1280.58698555134	1117.91926042814	907.217267925048	172.213609316625	-1.66528584022324	0.000380605352135236	0.0317242144692138
ENSECAG00000010613	ENSG00000136826	KLF4	Kruppel like factor 4 [Source:HGNC Symbol;Acc:HGNC:6348]	1011.70092548964	414.158910686244	12.25529162241	50.2219521465668	9.66984954872181	6.76739487427877	9.14495723791409	7.17013989670402	7.97943797593249	8.99347973159899	7.41589705191208	3.46908326576008	0.000377638120736399	0.0317242144692138
ENSECAG00000007375	ENSG00000150477	KIAA1328	KIAA1328 [Source:HGNC Symbol;Acc:HGNC:29248]	164.359755183827	329.537050742492	241.763480187543	222.194091315114	137.795356069286	89.3296123404797	411.523075706134	291.824693795854	465.201233996864	450.798171546399	301.579813444424	-1.10701968831651	0.000398862788817502	0.0330022915928216
ENSECAG00000015834	ENSG00000198947	DMD	dystrophin [Source:HGNC Symbol;Acc:HGNC:2928]	1310.43588592511	423.109299718756	277.415237634554	88.2688855909355	49.5579789371993	143.46877133471	1524.15953965235	1096.31439020605	659.101576812024	582.327812621035	146.669963915594	-1.39448769363755	0.000410525387083694	0.0335628939975865
ENSECAG00000035147	NA	U6	U6 spliceosomal RNA	8.88431109101769	6.50937384182701	562.629297210641	108.053290982007	10.878580742312	12.1813107737018	8.12885087814586	5.01909792769282	7.18149417833925	8.99347973159899	7.41589705191208	3.93210851037683	0.000409218983690564	0.0335628939975865
ENSECAG00000005354	ENSG00000066654	THUMPD1	THUMP domain containing 1 [Source:HGNC Symbol;Acc:HGNC:23807]	338.714360345049	1275.83727299809	435.619911305665	739.632386158529	356.575702109117	328.895390889948	877.915894839753	1170.88384513177	1717.97299621827	917.334932623097	998.67413632416	-1.32991097329098	0.000415136337701199	0.0337390390433489
ENSECAG00000014760	ENSG00000125844	RRBP1	ribosome binding protein 1 [Source:HGNC Symbol;Acc:HGNC:10448]	3903.5441856159	4098.46450516033	3307.81462063048	5166.77356174528	6166.94654969733	5947.18661551618	6079.36435049333	5847.24908576213	8826.85428897652	5959.30450715078	10415.2154151299	-0.60187415503952	0.000421248131845137	0.0340343711228998
ENSECAG00000011864	ENSG00000123329	ARHGAP9	Rho GTPase activating protein 9 [Source:HGNC Symbol;Acc:HGNC:14130]	75.5166442736503	195.28121525481	55.7058710109546	83.7032535776113	53.1841725179699	66.3204697679319	338.363417802821	267.44621814706	67.8252227954262	212.470958659026	405.402372171194	-1.82543525971955	0.000439311282618806	0.0348782685940422
ENSECAG00000020488	ENSG00000171914	TLN2	talin 2 [Source:HGNC Symbol;Acc:HGNC:15447]	511.958426619894	634.663949578133	441.19049840676	579.83526569218	377.124132400151	522.442884294321	806.788449655976	1262.66163580958	714.159698845958	682.380274635073	795.148961677239	-0.810490637678676	0.000434946176098263	0.0348782685940422
ENSECAG00000016061	ENSG00000108306	FBXL20	F-box and leucine rich repeat protein 20 [Source:HGNC Symbol;Acc:HGNC:24679]	9.9948499773949	8.13671730228376	8.91293936175273	45.6563201332425	10.878580742312	8.12087384913452	491.795478127824	183.555581355623	7.97943797593249	8.99347973159899	149.141929599565	-3.49040498506809	0.000437001191861329	0.0348782685940422
ENSECAG00000009513	ENSG00000173230	GOLGB1	golgin B1 [Source:HGNC Symbol;Acc:HGNC:4429]	1492.56426329097	1315.70718777928	1749.16434974397	2571.97270083933	1257.08044133384	2250.83553518512	2557.53970753664	4973.20903235391	5892.81494522615	2298.95825638999	3882.63410095663	-1.13792317609228	0.000441933260071894	0.0348847892361348
ENSECAG00000021610	ENSG00000062194	GPBP1	GC-rich promoter binding protein 1 [Source:HGNC Symbol;Acc:HGNC:29520]	1546.98066872345	1603.74698028013	1180.96446543224	1167.27991807323	1363.44878636978	1178.88018709936	2190.72531166031	1793.25198816568	2283.71514871188	1722.25136860121	1584.53000342521	-0.501278065894241	0.000446147773806938	0.0350162267042188
ENSECAG00000004843	ENSG00000198625	MDM4	MDM4 regulator of p53 [Source:HGNC Symbol;Acc:HGNC:6974]	89.9536497965541	169.243719887502	85.78704135687	152.187733777475	87.0286459384963	142.115292359854	276.380929856959	232.31253265321	314.38985625174	139.398935839784	262.852351062217	-1.16185656394195	0.000449194667866801	0.0350550497906279
ENSECAG00000013110	ENSG00000139641	ESYT1	extended synaptotagmin 1 [Source:HGNC Symbol;Acc:HGNC:29534]	1786.85706818093	1122.05331598493	973.738625271486	791.37621564287	1264.33282849538	747.120394120376	1884.87729737007	3318.34074419462	2286.90692390225	1333.28337020955	2017.94798668141	-0.788302133438574	0.000458644173202394	0.0355820407143025
ENSECAG00000020796	ENSG00000131791	PRKAB2	protein kinase AMP-activated non-catalytic subunit beta 2 [Source:HGNC Symbol;Acc:HGNC:9379]	62.1901776371238	240.846832147599	88.0152761973082	152.187733777475	82.1937211641354	40.6043692456726	577.148412348356	434.510477740264	289.65359852635	175.37285476618	129.3662041278	-1.62438297848804	0.00046112874023632	0.0355820407143025
ENSECAG00000025086	ENSG00000119772	DNMT3A	DNA methyltransferase 3 alpha [Source:HGNC Symbol;Acc:HGNC:2978]	1860.15263468183	2240.85194504895	1053.95507952726	1919.08732293396	1785.29597293276	1289.86546303753	4133.52067153717	4434.01451212177	3850.87676718502	1826.80057048105	3773.86761086192	-1.01349518289324	0.000471899643399394	0.0362097296206183
ENSECAG00000011517	ENSG00000151746	BICD1	BICD cargo adaptor 1 [Source:HGNC Symbol;Acc:HGNC:1049]	278.74526048068	343.369470156375	218.367014362942	254.153515408383	171.639829489812	253.100568298026	335.315098723517	820.26400418294	637.557094277006	394.588923223906	300.755824883101	-1.05431705753794	0.000479939361234868	0.0364911580096584
ENSECAG00000008310	ENSG00000101544	ADNP2	ADNP homeobox 2 [Source:HGNC Symbol;Acc:HGNC:23803]	214.334005070802	103.336309739004	129.237620745415	76.0938668887375	51.9754413243797	17.5952266731248	559.874604232296	193.593777211009	300.026867895062	151.764970470733	98.0546387975041	-1.3114821890214	0.000480880931907402	0.0364911580096584
ENSECAG00000020064	ENSG00000158636	EMSY	EMSY transcriptional repressor, BRCA2 interacting [Source:HGNC Symbol;Acc:HGNC:18071]	378.693760254629	431.246017021039	285.214059576087	365.25056106594	325.148691075771	273.402752920862	466.392819133619	821.698032162281	659.899520609617	1070.22408806028	248.020556958393	-0.997786689573097	0.000484259000127531	0.0365455899272068
ENSECAG00000009464	ENSG00000144504	ANKMY1	ankyrin repeat and MYND domain containing 1 [Source:HGNC Symbol;Acc:HGNC:20987]	6.66323331826326	30.1058540184499	47.9070490694209	4.56563201332425	91.8635707128572	55.4926379690859	6.09663815860939	5.73611191736322	7.18149417833925	4.4967398657995	5.76791992926495	2.81207585714393	0.000513292496551821	0.0385249860116899
ENSECAG00000021885	ENSG00000066117	SMARCD1	SWI/SNF related, matrix associated, actin dependent regulator of chromatin, subfamily d, member 1 [Source:HGNC Symbol;Acc:HGNC:11106]	625.23339303037	898.293590172127	674.04103923255	692.454188687512	317.896303914229	323.481474990525	1192.9088663679	2106.58710165164	1570.35339366351	680.131904702174	847.060241040624	-1.14411520830689	0.000516718961819498	0.0385584772321387
ENSECAG00000018149	ENSG00000155827	RNF20	ring finger protein 20 [Source:HGNC Symbol;Acc:HGNC:10062]	523.063815483666	631.40926265722	617.221050801377	852.25130915386	517.336950856617	1050.29968448806	1595.28698483612	1418.25367156806	1620.62385291189	806.04062094456	1146.16808880108	-0.994845563016331	0.000522160667286333	0.0385584772321387
ENSECAG00000004882	ENSG00000113712	CSNK1A1	casein kinase 1 alpha 1 [Source:HGNC Symbol;Acc:HGNC:2451]	3429.34408113283	4026.86139290023	3767.94511518097	4014.71241704979	3324.01078237312	3283.53999300006	4866.13335693006	5734.67788938388	6385.14626834118	4533.83796969234	4340.77174105254	-0.512825293241637	0.00052065485533328	0.0385584772321387
ENSECAG00000000648	ENSG00000178177	LCORL	Ligand dependent nuclear receptor corepressor like	531.948126574684	1147.27713962201	369.886983512738	330.247382297121	178.892216651353	192.194014429517	1206.11824904489	818.112962213929	439.66703247388	763.321592219464	383.978669576781	-1.0652388088827	0.000527109010154429	0.0387157339811288
ENSECAG00000024114	ENSG00000147548	NSD3	nuclear receptor binding SET domain protein 3 [Source:HGNC Symbol;Acc:HGNC:12767]	177.686221820354	279.903075198561	106.955272341033	226.759723328438	165.596173521861	123.166586711874	543.616902476004	323.373309341352	266.513228396145	310.275050740165	416.1142234684	-1.15473083587309	0.000535577950305136	0.0391285273800055
ENSECAG00000024269	ENSG00000174607	UGT8	UDP glycosyltransferase 8 [Source:HGNC Symbol;Acc:HGNC:12555]	1.11053888637721	6.50937384182701	1.11411742021909	7.60938668887375	1.20873119359023	4.06043692456726	64.0147006653986	22.2274336797825	15.1609321542717	1.12418496644987	43.6713937501489	-3.73701955282928	0.000545340713254737	0.0396309772304435
ENSECAG00000024906	ENSG00000196104	SPOCK3	SPARC (osteonectin), cwcv and kazal like domains proteoglycan 3 [Source:HGNC Symbol;Acc:HGNC:13565]	18.8791610684126	27.6648388277648	24.51058324482	19.7844053910718	1.20873119359023	35.1904533462496	85.3529342205315	68.1163290186882	47.876627855595	70.823652886342	86.5187989389742	-2.0400716200886	0.000550678649885689	0.0398082697693681
ENSECAG00000034204	ENSG00000168092	PAFAH1B2	platelet activating factor acetylhydrolase 1b catalytic subunit 2 [Source:HGNC Symbol;Acc:HGNC:8575]	3812.47999693296	4294.55939214537	3044.88290945878	4320.60976194252	4376.81565199021	3741.0158865013	6110.86364764615	6305.42102516152	7359.43564520254	5810.9120915794	4209.75755980209	-0.622748398973996	0.000562630440413215	0.0399943883261697
ENSECAG00000010255	ENSG00000163617	CCDC191	coiled-coil domain containing 191 [Source:HGNC Symbol;Acc:HGNC:29272]	54.4164054324833	152.156613552706	67.9611626333646	94.3563949420345	84.6111835513158	129.933981586152	136.158252208943	252.388924363982	138.842220781225	172.000299866831	241.428648467804	-1.16176181871593	0.000562841693124825	0.0399943883261697
ENSECAG00000035312	NA	NA	LncRNA	2.22107777275442	1.62734346045675	275.187002794116	35.0031787688193	2.41746238718045	2.70695794971151	2.03221271953646	1.4340279793408	1.5958875951865	2.24836993289975	1.64797712264713	4.74076335356364	0.00055808843656883	0.0399943883261697
ENSECAG00000043166	ENSG00000147206	NXF3	nuclear RNA export factor 3 [Source:HGNC Symbol;Acc:HGNC:8073]	284.297954912566	109.032011850602	217.252896942723	13.6968960399728	49.5579789371993	24.3626215474036	785.450216100843	311.901085506625	217.040712945364	88.81061234954	90.6387417455921	-1.18252192039202	0.000564900716074039	0.0399943883261697
ENSECAG00000001119	ENSG00000171467	ZNF318	zinc finger protein 318 [Source:HGNC Symbol;Acc:HGNC:13578]	591.917226439053	483.321007755656	495.782251997496	343.944278337094	334.818540624493	217.910114951776	1090.28212403131	923.514018695478	856.193694817557	422.693547385153	325.475481722808	-0.645098704768179	0.000569627853830673	0.0401222490890477
ENSECAG00000020421	ENSG00000025772	TOMM34	translocase of outer mitochondrial membrane 34 [Source:HGNC Symbol;Acc:HGNC:15746]	205.449693979784	292.921822882215	256.247006650391	211.54094995069	269.54705617062	228.737946750622	406.442543907293	523.420212459394	528.238794006731	291.163906310517	424.354109081636	-0.751994502580685	0.000573036541673147	0.0401564127544932
ENSECAG00000008787	ENSG00000147082	CCNB3	cyclin B3 [Source:HGNC Symbol;Acc:HGNC:18709]	163.24921629745	473.556946992915	309.724642820907	159.797120466349	64.062753260282	171.891829806681	1418.48447823645	805.206710399862	930.402467993729	168.627744967481	219.180957312068	-1.66719293235594	0.000589748245461522	0.0410984666726188
ENSECAG00000036236	N/A	N/A	Protein coding gene	1.11053888637721	31.7331974789067	1.11411742021909	4.56563201332425	1.20873119359023	21.6556635976921	101.610635976823	46.6059093285762	19.150651142238	1.12418496644987	15.6557826651477	-4.00040288236925	0.00059246424471631	0.0410984666726188
ENSECAG00000015865	ENSG00000135821	GLUL	glutamate-ammonia ligase [Source:HGNC Symbol;Acc:HGNC:4341]	19248.9705175762	18891.8302324424	9734.0439004542	15690.5553524577	13059.1318155488	12382.9791409553	28741.5844924042	22344.3069600988	26638.555738853	20000.3747381097	19543.3606974723	-0.697546605386124	0.000595519740389092	0.0411028323328853
ENSECAG00000023412	ENSG00000064218	DMRT3	doublesex and mab-3 related transcription factor 3 [Source:HGNC Symbol;Acc:HGNC:13909]	1.11053888637721	18.7144497952527	23.3964658246009	3.0437546755495	1.20873119359023	1.35347897485575	180.866932038745	55.210077204621	57.451953426714	91.0589822824398	0.823988561323564	-3.0737853308116	0.000614756490171265	0.0418003979826848
ENSECAG00000025865	ENSG00000212498	SNORD86	small nucleolar RNA, C/D box 86 [Source:HGNC Symbol;Acc:HGNC:32745]	102.169577546703	139.137865869052	20.0541135639436	36.525056106594	36.2619358077068	25.7161005222593	158.512592123844	150.572937830784	106.924468877495	169.751929933931	88.9907646229449	-1.52498543392339	0.000611588028156952	0.0418003979826848
ENSECAG00000008319	ENSG00000010810	FYN	FYN proto-oncogene, Src family tyrosine kinase [Source:HGNC Symbol;Acc:HGNC:4037]	8.88431109101769	50.4476472741593	17.8258787235055	6.087509351099	1.20873119359023	6.76739487427877	102.626742336591	45.8888953389058	33.5136394989165	33.7255489934962	26.3676339623541	-2.33860955485063	0.000613566825118292	0.0418003979826848
ENSECAG00000016242	ENSG00000100109	TFIP11	tuftelin interacting protein 11 [Source:HGNC Symbol;Acc:HGNC:17165]	1319.32019701613	1240.84938859827	975.966860111924	940.520194744796	946.436524581147	833.743048511144	1655.23726006245	1995.44993325273	1232.02522348398	1438.95675705584	1187.36751686726	-0.530372092157185	0.000628595361980556	0.041981106674217
ENSECAG00000010711	ENSG00000132612	VPS4A	vacuolar protein sorting 4 homolog A [Source:HGNC Symbol;Acc:HGNC:13488]	2774.12613817027	3638.7399775813	1745.82199748332	1940.39360566281	2254.28367604577	1555.14734210926	6196.21658186668	3831.72276079863	3350.56600609405	3480.47665612881	2596.38795673055	-0.767503402430017	0.000628209984614615	0.041981106674217
ENSECAG00000007125	ENSG00000132466	ANKRD17	ankyrin repeat domain 17 [Source:HGNC Symbol;Acc:HGNC:23575]	1464.80079113154	1313.2661725886	981.53744721302	942.042072082571	1194.22641926714	1273.62371533926	2561.60413297571	1666.34051199402	2089.01686209913	1558.12036349953	1804.53494929861	-0.655368005534222	0.000629640187469144	0.041981106674217
ENSECAG00000002916	ENSG00000118298	CA14	carbonic anhydrase 14 [Source:HGNC Symbol;Acc:HGNC:1372]	1.11053888637721	36.6152278602769	13.3694090426291	4.56563201332425	1.20873119359023	10.827831798846	94.4978914584456	15.0572937830784	40.6951336772557	57.3334332889436	25.5436454010305	-2.82599025431187	0.000623862031551191	0.041981106674217
ENSECAG00000010080	ENSG00000067992	PDK3	pyruvate dehydrogenase kinase 3 [Source:HGNC Symbol;Acc:HGNC:8811]	97.7274220011946	29.2921822882215	76.8741019951173	276.981675475005	100.324689067989	175.952266731248	1119.74920846459	368.545190690587	692.61521631094	132.653826041085	382.330692454134	-2.14919589120676	0.000634739418374696	0.0421166469148621
ENSECAG00000005924	ENSG00000182704	TSKU	tsukushi, small leucine rich proteoglycan [Source:HGNC Symbol;Acc:HGNC:28850]	369.809449163611	130.18747683654	74.6458671546791	33.4813014310445	6.04365596795113	10.827831798846	397.297586669379	309.033029547943	216.242769147771	168.627744967481	84.8708218163271	-1.86259164905945	0.000651978535386982	0.0428465319786612
ENSECAG00000014990	ENSG00000141664	ZCCHC2	zinc finger CCHC-type containing 2 [Source:HGNC Symbol;Acc:HGNC:22916]	32.2056277049391	56.143349385758	45.6788142289827	120.228309684205	30.2182798397557	23.0091425725478	280.445355296032	221.557322808154	218.63660054055	41.5948437586453	304.051779128395	-2.04609053897414	0.000651142179807725	0.0428465319786612
ENSECAG00000016082	ENSG00000116478	HDAC1	histone deacetylase 1 [Source:HGNC Symbol;Acc:HGNC:4852]	6943.08911763032	10510.1977393599	4614.67435454748	5279.39248474061	5422.36813444575	3291.66086684919	11164.9766811333	9901.96319734826	9551.3872571912	9716.33066502626	5858.55867101054	-0.717431307244855	0.000657182391231504	0.0429828578264986
ENSECAG00000012486	ENSG00000078687	TNRC6C	trinucleotide repeat containing adaptor 6C [Source:HGNC Symbol;Acc:HGNC:29318]	3.33161665913163	69.9757687996404	4.45646968087637	7.60938668887375	3.62619358077068	4.06043692456726	345.476162321199	203.631973066394	79.7943797593249	3.37255489934962	3.29595424529426	-3.23478197171355	0.000660903467698255	0.0430213702788414
ENSECAG00000017757	ENSG00000141564	RPTOR	regulatory associated protein of MTOR complex 1 [Source:HGNC Symbol;Acc:HGNC:30287]	289.850649344452	319.772989979752	182.715256915931	240.456619368411	164.387442328271	119.106149787306	286.541993454641	536.326464273461	313.591912454147	535.11204403014	346.89918431722	-1.02003924921951	0.000664393980955886	0.0430445817378731
ENSECAG00000022533	ENSG00000167191	GPRC5B	G protein-coupled receptor class C group 5 member B [Source:HGNC Symbol;Acc:HGNC:13308]	141.038438569906	119.609744343571	121.438798803881	25.8719147421708	8.46111835513158	66.3204697679319	312.960758808615	270.314274105742	87.7738177352574	375.477778794258	88.9907646229449	-1.83038932016519	0.000670630461796054	0.0432446450364732
ENSECAG00000007410	ENSG00000143924	EML4	EMAP like 4 [Source:HGNC Symbol;Acc:HGNC:1316]	2258.83609489125	2115.54649859378	1886.20079243092	2027.14061391597	1717.60702609171	1936.82841301858	2956.86950692556	3201.46746387835	3806.1919145198	2484.44877585422	2081.39510590332	-0.541741323922103	0.000675484373532697	0.0433541021984654
ENSECAG00000002746	ENSG00000157764	BRAF	B-Raf proto-oncogene, serine/threonine kinase [Source:HGNC Symbol;Acc:HGNC:1097]	181.017838479485	136.696850678367	119.210563963443	161.318997804124	83.4024523577256	132.640939535864	198.140740154805	338.43060312443	192.304455219973	269.80439194797	229.892808609274	-0.942421629199107	0.000680996861206853	0.0435046134357029
ENSECAG00000016927	ENSG00000137573	SULF1	sulfatase 1 [Source:HGNC Symbol;Acc:HGNC:20391]	9.9948499773949	48.8203038137026	42.3364619683255	7.60938668887375	4.8349247743609	1.35347897485575	51.8214243481798	101.815986533197	58.2498972243072	121.411976376586	34.6075195755897	-2.43968328443688	0.000691438105778438	0.0439671406614206
ENSECAG00000000558	ENSG00000170759	KIF5B	kinesin family member 5B [Source:HGNC Symbol;Acc:HGNC:6324]	6506.64733528408	5794.15639095627	3604.16985440876	4768.04169924829	4685.04210635572	2891.03109029189	8849.27028722153	7682.08788532869	7207.82632365982	7256.61395843394	6222.76161511556	-0.668143149807038	0.000701063336470411	0.0443737554212954
ENSECAG00000037980	NA	LOC100056032	Ral guanine nucleotide dissociation stimulator	796.25638153246	801.466654274951	1758.07728910573	1164.23616339768	1033.46517051964	1089.55057475888	706.193920038921	681.880304176553	355.882933726589	464.288391143798	880.84377205489	0.97738043325569	0.000721070658026775	0.0454307591192558
ENSECAG00000006955	ENSG00000060688	SNRNP40	small nuclear ribonucleoprotein U5 subunit 40 [Source:HGNC Symbol;Acc:HGNC:30857]	4756.43805035359	4351.51641326136	3264.36404124194	3011.79525145623	1873.53335006485	1997.73496688709	5645.4869348723	4975.36007432292	3757.51734286661	5321.8916311737	3639.55747536618	-0.666999315485451	0.000734799642772143	0.0455223055795854
ENSECAG00000016742	ENSG00000119139	TJP2	tight junction protein 2 [Source:HGNC Symbol;Acc:HGNC:11828]	1907.90580679605	2812.04949966927	2072.25840160751	1824.73092799193	1322.35192578771	1710.79742421767	5805.01563335591	3311.88761828759	2816.74160550417	2338.30473021574	2371.43907948922	-0.806683105886617	0.000735780985705712	0.0455223055795854
ENSECAG00000010813	ENSG00000107554	DNMBP	dynamin binding protein [Source:HGNC Symbol;Acc:HGNC:30373]	250.98178832125	526.445609457759	258.475241490829	327.203627621571	171.639829489812	78.5017805416337	1178.68337733115	863.284843563164	583.296916040665	323.765270337564	542.184473350905	-1.44069984968006	0.000728008474792322	0.0455223055795854
ENSECAG00000015252	ENSG00000056487	PHF21B	PHD finger protein 21B [Source:HGNC Symbol;Acc:HGNC:25161]	4.44215554550884	13.8324194138824	16.7117613032864	10.6531413644233	1.20873119359023	25.7161005222593	68.0791261044716	84.6076507811075	27.9280329157637	35.973918926396	40.3754395048546	-2.41077464157861	0.000730085421980858	0.0455223055795854
ENSECAG00000009704	ENSG00000164076	CAMKV	CaM kinase like vesicle associated [Source:HGNC Symbol;Acc:HGNC:28788]	566.374832052378	256.306595021939	155.976438830673	74.5719895509628	102.742151455169	105.571360038749	1304.68056594241	757.883787081615	452.434133235372	177.62122469908	400.458440803252	-1.37396822896366	0.000752366409516144	0.0455898209339706
ENSECAG00000037184	ENSG00000037042	TUBG2	tubulin gamma 2 [Source:HGNC Symbol;Acc:HGNC:12419]	1028.3590087853	1300.24742490495	764.284550270297	958.782722798093	697.43789870156	550.865942766292	2311.64196847273	1588.90300110961	1080.41590194126	1369.25728913595	1861.39016002993	-0.947878286980186	0.000748084084804367	0.0455898209339706
ENSECAG00000007560	ENSG00000114416	FXR1	FMR1 autosomal homolog 1 [Source:HGNC Symbol;Acc:HGNC:4023]	4166.74190168729	5190.41196712681	2995.86174296914	3093.97662769607	2580.64109831513	2964.1189549341	4432.25594130903	4033.92070588568	4247.45483458887	5199.35546983067	2484.32551239055	-0.355411911195793	0.000749758554890161	0.0455898209339706
ENSECAG00000022001	ENSG00000130803	ZNF317	zinc finger protein 317 [Source:HGNC Symbol;Acc:HGNC:13507]	269.860949389662	667.210818787269	142.607029788044	416.994390550282	213.94542126547	105.571360038749	562.922923311601	677.57822023853	453.232077032966	838.641984971606	281.804087972659	-1.23640137909334	0.000753468463925106	0.0455898209339706
ENSECAG00000040865	ENSG00000124116	WFDC3	WAP four-disulfide core domain 3 [Source:HGNC Symbol;Acc:HGNC:15957]	1.11053888637721	0.813671730228376	1.11411742021909	28.9156694177203	142.630280843647	104.217881063893	1.01610635976823	0.717013989670402	0.797943797593249	1.12418496644987	130.190192689123	2.69230758516814	0.000751841787887835	0.0455898209339706
ENSECAG00000032427	ENSG00000129451	KLK10	kallikrein related peptidase 10 [Source:HGNC Symbol;Acc:HGNC:6358]	1563.63875201911	371.847980714368	215.024662102285	6.087509351099	1.20873119359023	1.35347897485575	1811.71763946676	343.449701052123	225.020150921296	124.784531275936	0.823988561323564	-1.50891817312123	0.000777578686913342	0.045594472626585
ENSECAG00000022120	ENSG00000182944	EWSR1	EWS RNA binding protein 1 [Source:HGNC Symbol;Acc:HGNC:3508]	9044.228690656	9611.09047745758	7653.98667690516	8295.75336821017	5632.68736213045	6701.07440451083	10296.2057435315	13321.4029140864	10876.7719049936	9997.37690663873	10840.3935127728	-0.547676263966011	0.000768100519240007	0.045594472626585
ENSECAG00000021009	ENSG00000061918	GUCY1B1	guanylate cyclase 1 soluble subunit beta 1 [Source:HGNC Symbol;Acc:HGNC:4687]	1.11053888637721	0.813671730228376	1.11411742021909	82.1813762398365	1.20873119359023	113.692233887883	1.01610635976823	113.288210367924	89.3697053304439	1.12418496644987	308.171721935013	-4.43188654996459	0.000771393952450486	0.045594472626585
ENSECAG00000008416	ENSG00000116793	PHTF1	putative homeodomain transcription factor 1 [Source:HGNC Symbol;Acc:HGNC:8939]	6.66323331826326	64.2800666880417	5.57058710109546	79.137621564287	7.25238716154136	110.985275938172	3.0483190793047	334.845533176078	146.023714959565	149.516600537833	7.41589705191208	-3.36676165686491	0.000772075179654337	0.045594472626585
ENSECAG00000009759	ENSG00000100354	TNRC6B	trinucleotide repeat containing adaptor 6B [Source:HGNC Symbol;Acc:HGNC:29190]	577.48022091615	720.099481252113	675.155156652769	544.832086923361	499.205982952763	587.409875087397	1112.63646394621	1395.3092238986	1151.43289992706	712.73326872922	622.935352360615	-0.691768703312284	0.000779189497647072	0.045594472626585
ENSECAG00000040084	ENSG00000187833	C2orf78	chromosome 2 open reading frame 78 [Source:HGNC Symbol;Acc:HGNC:34349]	93.2852664556857	57.7706928462147	1.11411742021909	21.3062827288465	1.20873119359023	1.35347897485575	1.01610635976823	0.717013989670402	0.797943797593249	1.12418496644987	0.823988561323564	4.01812520719617	0.000775571159824151	0.045594472626585
ENSECAG00000006038	ENSG00000163535	SGO2	shugoshin 2 [Source:HGNC Symbol;Acc:HGNC:30812]	822.909314805513	1307.570470477	935.858632984037	1261.63631301527	927.096825483703	692.981235126146	1555.65883680516	2188.32669647407	1877.56175573692	1594.09428242592	984.666330781659	-0.783409365581472	0.000774114526622862	0.045594472626585
ENSECAG00000022463	ENSG00000166206	GABRB3	gamma-aminobutyric acid type A receptor subunit beta3 [Source:HGNC Symbol;Acc:HGNC:4083]	32.2056277049391	43.9382734323323	22.2823484043818	9.1312640266485	1.20873119359023	4.06043692456726	152.415953965235	35.8506994835201	33.5136394989165	41.5948437586453	9.06387417455921	-1.87203193647351	0.000780102007080268	0.045594472626585
ENSECAG00000023095	ENSG00000144233	AMMECR1L	AMMECR1 like [Source:HGNC Symbol;Acc:HGNC:28658]	127.711971933379	366.965950332998	75.7599845748982	187.190912546294	84.6111835513158	101.510923114181	415.587501145207	489.003540955214	509.088142864493	133.778011007535	286.7480193406	-1.57887681221203	0.000792454852175535	0.0457029879039359
ENSECAG00000018533	ENSG00000101115	SALL4	spalt like transcription factor 4 [Source:HGNC Symbol;Acc:HGNC:15924]	5454.96700988486	2214.81444968164	2214.86543139555	2039.31563261817	1020.16912739015	1693.20219754455	6377.08351390543	5841.51297384477	4012.85935809645	3994.2291857964	2327.76768573907	-0.933112747663695	0.000795268591848611	0.0457029879039359
ENSECAG00000022976	ENSG00000186575	NF2	neurofibromin 2 [Source:HGNC Symbol;Acc:HGNC:7773]	296.513882662715	593.166691336486	326.436404124194	633.100972514296	413.386068207857	273.402752920862	1264.03631155168	1275.56788762365	1109.14187865462	485.647905506345	684.734494459882	-1.19576535668576	0.000792403748246401	0.0457029879039359
ENSECAG00000009647	ENSG00000257335	MGAM	maltase-glucoamylase [Source:HGNC Symbol;Acc:HGNC:7043]	1.11053888637721	0.813671730228376	1.11411742021909	89.7907629287103	1.20873119359023	266.635358046583	1.01610635976823	276.767400012775	106.126525079902	1.12418496644987	0.823988561323564	-5.4318418031225	0.000792797052827893	0.0457029879039359
ENSECAG00000005486	ENSG00000172795	DCP2	decapping mRNA 2 [Source:HGNC Symbol;Acc:HGNC:24452]	615.238543052975	603.744423829455	580.455175934147	557.007105625559	472.613896693778	538.68463199259	737.693217191736	633.123352878965	975.885264456544	899.347973159899	825.636538446211	-0.567925844740527	0.000802334850249493	0.0457264280837211
ENSECAG00000014009	ENSG00000198467	TPM2	tropomyosin 2 [Source:HGNC Symbol;Acc:HGNC:12011]	315.393043731128	237.592145226686	394.397566757558	171.972139168547	197.023184555207	297.765374468266	435.909628340572	643.161548734351	436.475257283507	635.164506044179	380.682715331487	-0.926731108938766	0.000799319230045646	0.0457264280837211
ENSECAG00000010391	ENSG00000163482	STK36	serine/threonine kinase 36 [Source:HGNC Symbol;Acc:HGNC:17209]	348.709210322444	419.040941067614	289.670529256964	506.785153478992	223.615270814192	281.523626769997	1726.36470524623	1486.37000058674	1683.66141292176	278.797871679569	374.914795402222	-1.54293619607695	0.000806604136372954	0.0457797843515807
ENSECAG00000011662	ENSG00000135823	STX6	syntaxin 6 [Source:HGNC Symbol;Acc:HGNC:11441]	332.051127026786	325.468692091351	254.018771809953	208.497195275141	132.960431294925	139.408334410143	772.240833423856	663.954954434793	387.800685630319	240.575582820273	433.417983256195	-1.03915500484406	0.000813801414682746	0.0459981993031585
ENSECAG00000024694	ENSG00000118193	KIF14	kinesin family member 14 [Source:HGNC Symbol;Acc:HGNC:19181]	128.822510819756	252.238236370797	74.6458671546791	191.756544559619	70.1064092282331	43.3113271953841	652.340282971205	587.23445754006	375.83152866642	109.045941745638	205.997140330891	-1.7204334827015	0.000831926191038317	0.0466388009547399
ENSECAG00000004757	ENSG00000106799	TGFBR1	transforming growth factor beta receptor 1 [Source:HGNC Symbol;Acc:HGNC:11772]	1.11053888637721	101.708966278547	1.11411742021909	42.612565457693	1.20873119359023	1.35347897485575	221.511186429475	101.098972543527	90.9655929256304	1.12418496644987	0.823988561323564	-4.34162120259199	0.000830857783411718	0.0466388009547399
ENSECAG00000024544	ENSG00000168066	SF1	splicing factor 1 [Source:HGNC Symbol;Acc:HGNC:12950]	3259.43163151711	2744.51474606031	2764.12531956357	2383.25991095526	2130.99309429957	2415.95997011752	3397.85966706497	4454.09090383254	3606.70596512149	3668.21554552594	4878.83627159682	-0.579485286422902	0.000846060873934243	0.0472383987946619
ENSECAG00000033952	ENSG00000152558	TMEM123	transmembrane protein 123 [Source:HGNC Symbol;Acc:HGNC:30138]	439.773399005375	321.400333440209	235.078775666228	368.29431574149	317.896303914229	322.127996015669	411.523075706134	588.6684855194	635.96120668182	572.210147922986	562.784187383994	-0.742756441889489	0.000854983046795543	0.0475432880475173
ENSECAG00000022843	ENSG00000123200	ZC3H13	zinc finger CCCH-type containing 13 [Source:HGNC Symbol;Acc:HGNC:20368]	1545.87012983708	1941.42074832491	1192.10563963443	1838.4278240319	1208.73119359023	1100.37840655773	2134.83946187306	2874.50908458864	3099.21370985218	1878.51307893774	1994.05231840303	-0.75749378443183	0.000883536001591126	0.048557317104377
ENSECAG00000014953	ENSG00000163808	KIF15	kinesin family member 15 [Source:HGNC Symbol;Acc:HGNC:17273]	1425.93193010834	1661.51767312634	1293.49032487437	1509.70231907255	1076.97949348889	1264.14936251527	1905.19942456544	2533.21042550553	2520.70445659708	1739.11414309795	1361.22910330653	-0.596917717779287	0.000883824483152112	0.048557317104377
ENSECAG00000019424	ENSG00000144036	EXOC6B	exocyst complex component 6B [Source:HGNC Symbol;Acc:HGNC:17085]	220.997238389065	122.050759534256	257.36112407061	79.137621564287	37.470667001297	171.891829806681	547.681327915077	434.510477740264	292.047429919129	386.719628458757	332.89137877472	-1.45304857495129	0.000881729837393617	0.048557317104377
ENSECAG00000018489	ENSG00000119638	NEK9	NIMA related kinase 9 [Source:HGNC Symbol;Acc:HGNC:18591]	192.123227343257	608.626454210826	281.87170731543	423.081899901381	105.15961384235	269.342315996295	1572.93264492122	1192.39426482188	870.556683174235	357.49081933106	128.542215566476	-1.55722219993028	0.000889050319769629	0.0486498252670751
ENSECAG00000021305	ENSG00000086102	NFX1	nuclear transcription factor, X-box binding 1 [Source:HGNC Symbol;Acc:HGNC:7803]	1599.17599638318	2017.09221923614	1135.28565120325	1342.29581191733	1263.12409730179	1314.22808458494	1987.50403970666	2986.36326697723	2570.17697204786	1825.6763855146	1731.19996734081	-0.662421152020391	0.000901702375393353	0.0491463576429671
ENSECAG00000018222	ENSG00000066135	KDM4A	lysine demethylase 4A [Source:HGNC Symbol;Acc:HGNC:22978]	927.299970124971	531.32763983913	512.494013300782	369.816193079264	409.759874627087	473.717641199514	1618.65743111079	2147.45689906285	1208.88485335377	648.654725641577	440.009891746783	-0.955585706549765	0.000908914753536545	0.0493436527265789
ENSECAG00000019083	ENSG00000137642	SORL1	sortilin related receptor 1 [Source:HGNC Symbol;Acc:HGNC:11185]	695.197342872134	942.23186360446	603.851641758748	588.966529718828	441.186885660433	269.342315996295	3824.62433816763	1669.92558194237	1079.61795814367	585.700367520384	992.906216394895	-1.29082005694543	0.000916605947909509	0.049565286198965
ENSECAG00000019578	ENSG00000146670	CDCA5	cell division cycle associated 5 [Source:HGNC Symbol;Acc:HGNC:14626]	249.871249434872	458.910855848804	201.655253059656	255.675392746158	120.873119359023	162.41747698269	383.072097632624	901.286585015696	422.112268926829	319.268530471764	366.674909788986	-1.20026557467424	0.000926318411518841	0.0498940524792599
ENSECAG00000006124	ENSG00000173456	RNF26	ring finger protein 26 [Source:HGNC Symbol;Acc:HGNC:14646]	149.922749660923	170.057391617731	127.009385904976	196.322176572943	112.412001003891	148.882687234133	203.221271953646	341.298659083112	223.42426332611	228.209548189324	236.484717099863	-0.802409466183199	0.000943771253745945	0.0503552067796167
ENSECAG00000012864	NA	NA	Protein coding gene	44.4215554550884	131.001148566769	66.8470452131455	73.050112213188	14.5047743230827	20.3021846228363	39.6281480309611	229.444476694529	80.5923235569182	382.222888592957	114.534410023975	-1.97966794835977	0.000945878656653884	0.0503552067796167
ENSECAG00000017456	ENSG00000139971	ARMH4	armadillo like helical domain containing 4 [Source:HGNC Symbol;Acc:HGNC:19846]	1.11053888637721	0.813671730228376	1.11411742021909	3.0437546755495	1.20873119359023	14.8882687234133	76.2079769826174	89.6267487088003	51.8663468435612	1.12418496644987	0.823988561323564	-4.41056613877341	0.000944945956166839	0.0503552067796167
ENSECAG00000027686	NA	NA	Mt trna gene	6.66323331826326	359.642904760942	93.5858632984037	13.6968960399728	7.25238716154136	93.390049265047	6.09663815860939	4.30208393802241	5.58560658315275	6.74510979869924	4.94393136794138	2.94758136564726	0.000957742942687881	0.050400763669801
ENSECAG00000022025	ENSG00000102098	SCML2	Scm polycomb group protein like 2 [Source:HGNC Symbol;Acc:HGNC:10581]	249.871249434872	104.149981469232	73.53174973446	12.175018702198	1.20873119359023	1.35347897485575	264.18765353974	285.37156788882	149.215490149938	83.1896875172907	0.823988561323564	-1.74076006514854	0.000953326470447966	0.050400763669801
ENSECAG00000020495	ENSG00000138172	CALHM2	calcium homeostasis modulator family member 2 [Source:HGNC Symbol;Acc:HGNC:23493]	1.11053888637721	0.813671730228376	1.11411742021909	1.52187733777475	1.20873119359023	13.5347897485575	1.01610635976823	36.5677134731905	10.3732693687122	51.7125084566942	20.5997140330891	-3.75029446641593	0.00095536061339578	0.050400763669801
ENSECAG00000011460	ENSG00000170037	CNTROB	centrobin, centriole duplication and spindle assembly protein [Source:HGNC Symbol;Acc:HGNC:29616]	3.33161665913163	82.180844753066	1.11411742021909	19.7844053910718	4.8349247743609	8.12087384913452	162.577017562917	2.86805595868161	3.191775190373	145.019860672034	45.319370872796	-3.53689332467743	0.00097027408300595	0.0508653226339188
ENSECAG00000011505	ENSG00000177200	CHD9	chromodomain helicase DNA binding protein 9 [Source:HGNC Symbol;Acc:HGNC:25701]	766.271831600276	695.689329345262	660.671630189921	590.488407056603	392.837637916823	491.312867872638	777.321365222698	984.460207817462	1255.16559361418	912.838192757298	639.415123587086	-0.661014568869085	0.000992488561038617	0.0516357211585811
ENSECAG00000014679	ENSG00000172888	ZNF621	zinc finger protein 621 [Source:HGNC Symbol;Acc:HGNC:24787]	99.948499773949	378.357354556195	65.7329277929264	229.803478003987	62.8540220666918	239.565778549468	414.571394785439	451.001799502683	355.084989928996	128.157086175286	296.635882076483	-1.63468657323876	0.000990574082005454	0.0516357211585811
ENSECAG00000036105	ENSG00000148773	MKI67	marker of proliferation Ki-67 [Source:HGNC Symbol;Acc:HGNC:7107]	1942.33251227374	2907.24909210599	1648.89378192426	2955.48578995857	2047.59064194184	2042.39977305733	2801.40523388102	4878.56318571742	7490.29842800783	3479.35247116236	2907.85563291086	-1.02597976737529	0.000998919280848511	0.0517741748017143
ENSECAG00000010425	ENSG00000162664	ZNF326	zinc finger protein 326 [Source:HGNC Symbol;Acc:HGNC:14104]	925.078892352217	859.237347121165	1165.36682154917	1135.32049397996	1054.01360081068	1112.55971733143	1312.80941682056	1775.32663842392	2687.47471029406	1358.01543947145	1875.39796557243	-0.713532968436412	0.0010055847415143	0.0519237083635296
ENSECAG00000002541	ENSG00000139223	ANP32D	acidic nuclear phosphoprotein 32 family member D [Source:HGNC Symbol;Acc:HGNC:16676]	2464.28578887103	2672.91163380022	2249.40307142235	1818.64341864083	1591.89898195833	2286.02598853137	3407.00462430288	2821.45004935303	2499.15997406206	3158.95975572415	2666.42698444305	-0.487533187675168	0.00102035661471177	0.052489131472158
ENSECAG00000014763	ENSG00000119041	GTF3C3	general transcription factor IIIC subunit 3 [Source:HGNC Symbol;Acc:HGNC:4666]	86.6220331374224	232.710114845316	186.057609176588	105.009536306458	79.7762587769549	69.0274277176434	56.901956147021	58.795147152973	73.410829378579	49.4641385237944	21.4237025944127	1.19553114896724	0.00102788408754685	0.0526790594867759
ENSECAG00000013806	ENSG00000269190	FBXO17	F-box protein 17 [Source:HGNC Symbol;Acc:HGNC:18754]	183.23891625224	96.8269358971768	3.34235226065727	4.56563201332425	2.41746238718045	4.06043692456726	2.03221271953646	1.4340279793408	1.5958875951865	2.24836993289975	1.64797712264713	3.33934686443605	0.00103270642564105	0.0527294526252036
ENSECAG00000011655	ENSG00000078674	PCM1	pericentriolar material 1 [Source:HGNC Symbol;Acc:HGNC:8727]	707.413270622283	1519.12512033638	650.644573407949	949.651458771444	500.414714146354	529.2102791686	936.85006370631	2718.2000348405	2981.91597160597	1020.75994953649	1323.32562948564	-1.32447133657178	0.00103752920957022	0.0527794951609146
ENSECAG00000032241	ENSG00000260916	CCPG1	cell cycle progression 1 [Source:HGNC Symbol;Acc:HGNC:24227]	587.475070893545	515.054205234562	415.565797741721	643.75411387872	348.114583753985	586.056396112541	743.789855350346	957.213676209987	1299.8504462794	762.197407253014	623.759340921938	-0.848514864787113	0.00104766630170632	0.0530985116381414
ENSECAG00000016968	ENSG00000198740	ZNF652	zinc finger protein 652 [Source:HGNC Symbol;Acc:HGNC:29147]	1.11053888637721	170.057391617731	1.11411742021909	35.0031787688193	1.20873119359023	1.35347897485575	1.01610635976823	31.5486155454977	126.873063817327	1.12418496644987	84.0468332550035	-4.78387196400343	0.00105497271947243	0.0532722437571832
ENSECAG00000022246	ENSG00000276293	PIP4K2B	phosphatidylinositol-5-phosphate 4-kinase type 2 beta [Source:HGNC Symbol;Acc:HGNC:8998]	6.66323331826326	50.4476472741593	5.57058710109546	19.7844053910718	6.04365596795113	18.9487056479805	146.319315806625	78.1545248740739	45.4827964628152	6.74510979869924	33.7835310142661	-2.63283918198686	0.00106304954152307	0.0534834631971404
ENSECAG00000006358	ENSG00000143971	ETAA1	ETAA1 activator of ATR kinase [Source:HGNC Symbol;Acc:HGNC:24648]	283.187416026189	275.83471654742	230.622305985352	159.797120466349	187.353335006485	150.236166208989	393.233161230306	488.286526965544	398.173954999031	236.078842954474	205.173151769567	-0.596676120248161	0.0010763359394671	0.0539542851408052
ENSECAG00000019685	ENSG00000182670	TTC3	tetratricopeptide repeat domain 3 [Source:HGNC Symbol;Acc:HGNC:12393]	398.683460209419	841.336569056141	629.476342423787	735.066754145205	366.245551657839	442.587624777831	3433.42338965686	1484.9359726074	1820.1098023102	623.92265637968	519.936782195169	-1.36177983214785	0.00108787752260997	0.0543345373565377
ENSECAG00000031240	ENSG00000260916	CCPG1	cell cycle progression 1 [Source:HGNC Symbol;Acc:HGNC:24227]	588.585609779922	515.054205234562	422.250502263036	645.275991216494	350.532046141166	591.470312011964	736.677110831968	957.930690199658	1295.06278349384	770.066702018164	624.583329483262	-0.839657063022086	0.00110417619755992	0.0549487683821937
ENSECAG00000039606	NA	NA	LncRNA	2.22107777275442	1.62734346045675	170.459965293521	39.5688107821435	2.41746238718045	2.70695794971151	2.03221271953646	0.717013989670402	1.5958875951865	2.24836993289975	1.64797712264713	4.46754450621243	0.00110975380823525	0.0550269622964302
ENSECAG00000007010	ENSG00000120885	CLU	clusterin [Source:HGNC Symbol;Acc:HGNC:2095]	1944.5535900465	910.498666125553	1214.38798803881	219.150336639564	275.590712138572	595.530748936531	3340.95771091795	1930.91867418239	1519.28499061755	1553.62362363373	672.374666040028	-1.14098346728994	0.00111788768421914	0.0552308897221217
ENSECAG00000017836	ENSG00000054267	ARID4B	AT-rich interaction domain 4B [Source:HGNC Symbol;Acc:HGNC:15550]	504.184654415254	362.083919951627	560.401062370203	406.341249185858	158.34378636032	284.230584719708	985.623168975185	763.619898998979	510.68403045968	803.79225101166	848.708218163271	-1.08208220801105	0.00112850734893743	0.0555557291672246
ENSECAG00000012449	ENSG00000177685	CRACR2B	calcium release activated channel regulator 2B [Source:HGNC Symbol;Acc:HGNC:28703]	977.274220011946	21.1554649859378	33.4235226065727	60.87509351099	26.592086258985	25.7161005222593	20.3221271953646	17.2083357520897	20.7465387374245	13.4902195973985	21.4237025944127	2.79202452613211	0.00115032996441525	0.0564277930758693
ENSECAG00000018264	ENSG00000168016	TRANK1	tetratricopeptide repeat and ankyrin repeat containing 1 [Source:HGNC Symbol;Acc:HGNC:29011]	2.22107777275442	48.8203038137026	3.34235226065727	16.7406507155223	2.41746238718045	2.70695794971151	171.721974800831	53.0590352356098	183.527073446447	2.24836993289975	1.64797712264713	-3.58655708988853	0.00117482965620995	0.0565495839757269
ENSECAG00000037978	NA	NA	LncRNA	1.11053888637721	0.813671730228376	38.9941097076682	9.1312640266485	1.20873119359023	204.375325203219	1.01610635976823	0.717013989670402	0.797943797593249	1.12418496644987	0.823988561323564	4.60606512303365	0.00116081592207596	0.0565495839757269
ENSECAG00000023288	ENSG00000205937	RNPS1	RNA binding protein with serine rich domain 1 [Source:HGNC Symbol;Acc:HGNC:10080]	4254.4744737111	6414.98792112052	4111.09328060845	3539.88668766407	3284.12265298464	2516.11741425685	6551.85380778556	7814.01845942805	6745.01892105574	4900.322268755	3430.26438079	-0.578050593944525	0.00117726814800658	0.0565495839757269
ENSECAG00000010238	ENSG00000099954	CECR2	CECR2 histone acetyl-lysine reader [Source:HGNC Symbol;Acc:HGNC:1840]	883.98895355626	667.210818787269	363.202278991424	246.54412871951	95.4897642936279	128.580502611297	1512.9823696949	755.732745112604	612.022892754022	489.020460405695	380.682715331487	-1.16587731199792	0.00118163309800026	0.0565495839757269
ENSECAG00000009637	ENSG00000104044	OCA2	OCA2 melanosomal transmembrane protein [Source:HGNC Symbol;Acc:HGNC:8101]	5.55269443188605	131.814820296997	3.34235226065727	53.2657068221163	3.62619358077068	64.9669907930762	5.08053179884116	83.1736228017667	169.164085089769	4.4967398657995	135.958112618388	-3.48956643413314	0.00116293993761429	0.0565495839757269
ENSECAG00000018492	ENSG00000114742	WDR48	WD repeat domain 48 [Source:HGNC Symbol;Acc:HGNC:30914]	1196.05038062826	1355.57710256047	1359.22325266729	1448.82722556156	1149.5033651043	983.979214720133	1989.5362524262	2300.18087886265	2122.53050159804	1418.72142765974	1673.52076804816	-0.563943827735221	0.00117933076452879	0.0565495839757269
ENSECAG00000013427	ENSG00000112210	RAB23	RAB23, member RAS oncogene family [Source:HGNC Symbol;Acc:HGNC:14263]	38.8688610232024	41.4972582416472	72.4176323142409	24.350037404396	45.9317853564286	35.1904533462496	346.492268680967	222.991350787495	86.9758739376642	38.2222888592957	204.349163208244	-1.57981730810649	0.00116617984745932	0.0565495839757269
ENSECAG00000006500	ENSG00000154736	ADAMTS5	ADAM metallopeptidase with thrombospondin type 1 motif 5 [Source:HGNC Symbol;Acc:HGNC:221]	344.267054776935	139.951537599281	54.5917535907355	9.1312640266485	1.20873119359023	1.35347897485575	271.300398058118	186.423637314305	76.6026045689519	163.006820135232	0.823988561323564	-1.7492200887953	0.00118614892444565	0.0565685954071561
ENSECAG00000023300	ENSG00000144747	TMF1	TATA element modulatory factor 1 [Source:HGNC Symbol;Acc:HGNC:11870]	1090.54918642242	746.950648349649	853.413943887824	1255.54880366417	948.853986968327	1352.1254958809	1231.5209080391	1716.53149127094	2187.1639492031	1492.91763544543	1836.67050319022	-0.700651588216592	0.00120260530578119	0.0571549615048604
ENSECAG00000007715	ENSG00000075292	ZNF638	zinc finger protein 638 [Source:HGNC Symbol;Acc:HGNC:17894]	1993.41730104709	1599.67862162899	755.371610908544	1177.93305943766	1020.16912739015	1002.92792036811	2943.66012424857	2143.8718291145	2590.12556698769	1634.56494121812	1676.81672229345	-0.804916730871604	0.0012256457972316	0.0577502056072802
ENSECAG00000002317	NA	NA	Protein coding gene	18.8791610684126	483.321007755656	42.3364619683255	101.965781630908	13.2960431294925	123.166586711874	469.441138212923	126.911476171661	5.58560658315275	446.3014316806	172.213609316625	-2.58871836635196	0.0012247492510632	0.0577502056072802
ENSECAG00000006848	ENSG00000113396	SLC27A6	solute carrier family 27 member 6 [Source:HGNC Symbol;Acc:HGNC:11000]	33.3161665913163	0.813671730228376	1.11411742021909	6.087509351099	1.20873119359023	1.35347897485575	177.818612959441	26.5295176178049	27.9280329157637	47.2157685908947	14.0078055425006	-3.15860611531033	0.00122774372313985	0.0577502056072802
ENSECAG00000013836	ENSG00000143627	PKLR	pyruvate kinase L/R [Source:HGNC Symbol;Acc:HGNC:9020]	12.2159277501493	17.9007780650243	11.1411742021909	18.262528053297	16.9222367102632	60.9065538685089	81.2885087814586	35.8506994835201	25.534201522984	62.9543581211929	98.0546387975041	-1.75289696441541	0.00124385195549226	0.0579957049269216
ENSECAG00000008168	ENSG00000070367	EXOC5	exocyst complex component 5 [Source:HGNC Symbol;Acc:HGNC:10696]	1029.46954767167	887.715857679158	984.879799473677	1062.27038176678	859.407878642651	614.479454584512	1498.75688065814	2069.30237418878	2128.91405197879	1178.14584483947	1039.87356439034	-0.721311584163347	0.00124491127948256	0.0579957049269216
ENSECAG00000008932	ENSG00000103528	SYT17	synaptotagmin 17 [Source:HGNC Symbol;Acc:HGNC:24119]	7.77377220464048	92.7585772460349	81.3305716759937	24.350037404396	3.62619358077068	10.827831798846	136.158252208943	195.027805190349	98.1470871039697	150.640785504283	103.822558726769	-2.33952395364636	0.00124563035700341	0.0579957049269216
ENSECAG00000018307	ENSG00000154310	TNIK	TRAF2 and NCK interacting kinase [Source:HGNC Symbol;Acc:HGNC:30765]	36.647783250448	34.1742126695918	52.3635187502973	74.5719895509628	30.2182798397557	28.4230584719708	169.689762081295	111.137168398912	130.0648390077	57.3334332889436	123.598284198535	-1.36226883003876	0.00125272320895065	0.0580838633731386
ENSECAG00000011055	ENSG00000179119	SPTY2D1	SPT2 chromatin protein domain containing 1 [Source:HGNC Symbol;Acc:HGNC:26818]	232.102627252837	220.50503889189	311.952877661346	246.54412871951	186.144603812895	234.151862650045	338.363417802821	858.265745635472	641.546813264973	315.895975572415	432.593994694871	-1.00919783252067	0.00125598161061683	0.0580838633731386
ENSECAG00000034383	ENSG00000124942	AHNAK	AHNAK nucleoprotein [Source:HGNC Symbol;Acc:HGNC:347]	1254.90894160625	1289.66969241198	1800.41375107405	2357.38799621309	3071.38596291276	1810.954868357	1861.5068510954	4078.37557324525	5196.21000992724	2278.72292699389	6329.0561395263	-0.83132621982711	0.0012811495600224	0.0582668516785022
ENSECAG00000024761	ENSG00000007171	NOS2	nitric oxide synthase 2 [Source:HGNC Symbol;Acc:HGNC:7873]	8.88431109101769	4.88203038137026	10.0270567819718	182.62528053297	9.66984954872181	8.12087384913452	8.12885087814586	504.060834738293	215.444825350177	8.99347973159899	477.089377006344	-3.59132279784236	0.00127760527409765	0.0582668516785022
ENSECAG00000042959	NA	NA	LncRNA	47.7531721142201	179.821452380471	57.9341058513928	62.3969708487648	50.7667101307895	44.6648061702399	84.3368278607633	166.347245603533	88.5717615328507	275.425316780219	74.9829590804443	-1.23746410784561	0.0012771532903174	0.0582668516785022
ENSECAG00000013053	ENSG00000131747	TOP2A	DNA topoisomerase II alpha [Source:HGNC Symbol;Acc:HGNC:11989]	5979.1413642549	9783.588884266	6174.4387428542	7432.84891769188	4317.58782350429	3490.62227615299	16154.0589075954	11656.4964300717	15254.2915785901	7720.90234957773	4942.28339081874	-0.869417137091749	0.00127813752810369	0.0582668516785022
ENSECAG00000038996	N/A	LOC111771849	LncRNA	71.0744887281415	16.2734346045675	18.9399961437246	3.0437546755495	1.20873119359023	4.06043692456726	94.4978914584456	77.4375108844035	24.7362577253907	66.3269130205425	25.5436454010305	-2.27552576668757	0.00128022573125896	0.0582668516785022
ENSECAG00000008805	ENSG00000167196	FBXO22	F-box protein 22 [Source:HGNC Symbol;Acc:HGNC:13593]	814.025003714495	1090.32011850602	822.218656121689	955.738968122543	890.834889675997	896.003081354509	1149.21629289787	1196.6963487599	1030.94338649048	1333.28337020955	875.899840686949	-0.374746619383859	0.00129474649534988	0.0586909013651174
ENSECAG00000035582	NA	NA	LncRNA	269.860949389662	641.986995150189	208.33995758097	261.762902097257	342.070927786034	464.243288375523	190.011889276659	131.213560109684	173.951747875328	180.99377959843	131.014181250447	0.953415898163329	0.00131269504914533	0.0593087713816156
ENSECAG00000036898	N/A	LOC111771848	LncRNA	53.3058665461061	19.528121525481	20.0541135639436	3.0437546755495	1.20873119359023	1.35347897485575	88.4012532998362	69.550356998029	20.7465387374245	49.4641385237944	28.0156110850012	-2.32679853845537	0.00132798923996071	0.0598030564290502
ENSECAG00000022819	ENSG00000119397	CNTRL	centriolin [Source:HGNC Symbol;Acc:HGNC:1858]	114.385505296853	594.794034796943	241.763480187543	240.456619368411	157.135055166729	87.976133365624	692.984537361934	708.409821794358	671.070733775923	401.334033022605	179.629506368537	-1.31338472326597	0.00134060052811448	0.0601736871034391
ENSECAG00000015766	ENSG00000145335	SNCA	synuclein alpha [Source:HGNC Symbol;Acc:HGNC:11138]	197.675921775144	91.9449055158065	101.384685239937	27.3937920799455	16.9222367102632	39.2508902708168	354.621119559113	200.763917107713	130.862782805293	106.797571812738	42.0234166275018	-1.12315102523116	0.00135073616473127	0.0602349390343638
ENSECAG00000017796	ENSG00000010292	NCAPD2	non-SMC condensin I complex subunit D2 [Source:HGNC Symbol;Acc:HGNC:24305]	1190.49768619637	2264.44842522557	1279.00679841152	1754.72457045429	931.931750258064	851.338275184269	2880.66152994294	4237.55267895208	3377.69609521222	1445.70186685454	1625.72943149139	-1.03424538218337	0.00134773578510162	0.0602349390343638
ENSECAG00000004869	ENSG00000141391	PRELID3A	PRELI domain containing 3A [Source:HGNC Symbol;Acc:HGNC:24639]	268.750410503285	768.919785065816	452.331672608951	308.941099568274	228.450195588553	346.490617563073	771.224727064088	446.699715564661	577.711309457513	786.929476514912	370.794852595604	-0.8235424752182	0.00135639574623312	0.0602915714385497
ENSECAG00000000734	ENSG00000137309	HMGA1	high mobility group AT-hook 1 [Source:HGNC Symbol;Acc:HGNC:5010]	6957.52612315323	8867.39451602884	5007.95780388482	4099.93754796518	4722.51277335701	3398.5857058628	9798.31362724506	8966.25994082838	6375.57094277006	8813.61013696701	4077.91938999032	-0.535704234455822	0.00137453215153395	0.0609006422623185
ENSECAG00000041001	NA	NA	Protein coding gene	173.244066274845	406.02219338396	162.661143351987	222.194091315114	158.34378636032	105.571360038749	538.536370677163	770.073024906012	231.403701302042	396.837293156805	175.509563561919	-1.15904760429546	0.00140450080815221	0.0614357280253841
ENSECAG00000011593	ENSG00000068305	MEF2A	myocyte enhancer factor 2A [Source:HGNC Symbol;Acc:HGNC:6993]	174.354605161222	239.219488687143	210.568192421408	263.284779435032	233.285120362914	305.8862483174	259.107121740899	400.093806236085	456.423852223339	318.144345505314	418.586189152371	-0.685170582438608	0.00140335036410121	0.0614357280253841
ENSECAG00000020645	ENSG00000066279	ASPM	abnormal spindle microtubule assembly [Source:HGNC Symbol;Acc:HGNC:19048]	859.557098055961	973.151389353138	750.915141227668	1395.56151873945	855.78168506188	898.71003930422	1311.79331046079	1341.53317467332	2211.10226313089	1459.19208645194	1227.74295637211	-0.752793619284282	0.00140266099027375	0.0614357280253841
ENSECAG00000000133	ENSG00000105696	TMEM59L	transmembrane protein 59 like [Source:HGNC Symbol;Acc:HGNC:13237]	9.9948499773949	4.88203038137026	22.2823484043818	3.0437546755495	1.20873119359023	6.76739487427877	46.7408925493387	44.454867359565	31.91775190373	60.7059881882932	9.06387417455921	-2.29628022737014	0.00140240854320081	0.0614357280253841
ENSECAG00000023505	ENSG00000092148	HECTD1	HECT domain E3 ubiquitin protein ligase 1 [Source:HGNC Symbol;Acc:HGNC:20157]	1621.38677411073	1738.81648749804	1392.64677527386	1544.70549784137	1454.10362588904	2016.68367253507	2402.0754344921	2859.45179080556	3196.56285315856	2357.41587464539	1529.32276981654	-0.648274137299912	0.00141585120761228	0.0617356074176339
ENSECAG00000008002	ENSG00000151151	IPMK	inositol polyphosphate multikinase [Source:HGNC Symbol;Acc:HGNC:20739]	35.5372443640707	188.771841412983	34.5376400267918	120.228309684205	18.1309679038534	29.7765374468266	314.992971528152	162.045161665511	406.951336772557	38.2222888592957	51.9112793633845	-2.19063296804862	0.00142290263812666	0.0618467333375624
ENSECAG00000021579	ENSG00000143442	POGZ	pogo transposable element derived with ZNF domain [Source:HGNC Symbol;Acc:HGNC:18801]	785.150992668688	385.68040012825	289.670529256964	292.200448852752	340.862196592444	300.472332417977	835.239427729487	628.821268940943	665.48512719277	891.47867839475	555.368290332082	-0.884972796109902	0.00144531278491531	0.0624256952855716
ENSECAG00000022050	ENSG00000122986	HVCN1	hydrogen voltage gated channel 1 [Source:HGNC Symbol;Acc:HGNC:28240]	1.11053888637721	26.8511670975364	12.25529162241	3.0437546755495	2.41746238718045	1.35347897485575	57.9180625067892	29.3975735764865	20.7465387374245	39.3464738257456	36.2554966982368	-2.76342811258364	0.00144080844714652	0.0624256952855716
ENSECAG00000017842	ENSG00000085563	ABCB1	ATP binding cassette subfamily B member 1 [Source:HGNC Symbol;Acc:HGNC:40]	24.4318555002986	26.8511670975364	28.9670529256964	184.147157870745	90.654839519267	69.0274277176434	37.5959353114246	251.671910374311	171.557916482549	100.052462014039	608.927546818114	-1.67286790713345	0.00153207555523552	0.0658097670316816
ENSECAG00000023042	ENSG00000163933	RFT1	RFT1 homolog [Source:HGNC Symbol;Acc:HGNC:30220]	365.367293618102	269.325342705593	269.61641569302	276.981675475005	375.91540120656	337.016264739083	424.732458383121	420.170197946856	502.704592483747	476.654425774746	503.457010968698	-0.520517099063488	0.00153324539134606	0.0658097670316816
ENSECAG00000035863	NA	NA	LncRNA	159.917599638318	46.3792886230174	38.9941097076682	22.8281600666213	1.20873119359023	1.35347897485575	1.01610635976823	0.717013989670402	0.797943797593249	1.12418496644987	220.004945873392	4.73867880036495	0.00154413401516674	0.0660706563810441
ENSECAG00000027674	NA	NA	Mt rrna gene	586.364532007167	61.8390514973566	31.1952877661346	28.9156694177203	97.9072266808083	132.640939535864	20.3221271953646	22.9444476694529	7.97943797593249	22.4836993289975	86.5187989389742	2.6265163277149	0.00155147880362806	0.0661787620118987
ENSECAG00000023501	ENSG00000060237	WNK1	WNK lysine deficient protein kinase 1 [Source:HGNC Symbol;Acc:HGNC:14540]	1423.71085233558	1532.95753975026	1399.33147979518	1343.8176892551	1171.26052658893	1000.2209624184	2266.93328864293	1502.14430835949	2248.60562161778	1750.35599276245	1638.08925991125	-0.521938383011735	0.00157211448410866	0.0668513697809055
ENSECAG00000015074	ENSG00000079435	LIPE	lipase E, hormone sensitive type [Source:HGNC Symbol;Acc:HGNC:6621]	19.9896999547898	139.951537599281	44.5646968087637	60.87509351099	20.5484302910338	12.1813107737018	370.878821315405	329.109421258715	137.246333186039	16.8627744967481	177.157540684566	-2.38861409281106	0.0015842873811136	0.0671610715419608
ENSECAG00000019739	ENSG00000130508	PXDN	peroxidasin [Source:HGNC Symbol;Acc:HGNC:14966]	389.799149118401	65.0937384182701	55.7058710109546	28.9156694177203	71.3151404218233	28.4230584719708	701.11338824008	381.451442504654	108.520356472682	191.111444296479	234.012751415892	-1.68628184316176	0.00160090814333787	0.0676568410730635
ENSECAG00000042970	NA	NA	Protein coding gene	23.3213166139214	99.2679510878619	26.7388180852582	86.7470082531608	10.878580742312	21.6556635976921	357.669438638418	100.381958553856	201.879780791092	31.4771790605965	29.6635882076483	-2.20485487940367	0.0016085861266732	0.0677727927909707
ENSECAG00000010268	ENSG00000158195	WASF2	WASP family member 2 [Source:HGNC Symbol;Acc:HGNC:12733]	662.991715167195	717.658466061428	659.557512769702	646.797868554269	669.637081248985	660.497739729608	713.306664557299	904.871654964048	1085.20356472682	924.080042421796	1191.48745967387	-0.499790953437932	0.00161634211955263	0.067891311963472
ENSECAG00000012339	ENSG00000154305	MIA3	MIA SH3 domain ER export factor 3 [Source:HGNC Symbol;Acc:HGNC:24008]	1219.37169724218	1294.55172279335	1436.09735466241	1416.86780146829	1692.22367102632	1312.87460561008	2027.13218773762	3162.74870843615	3567.60671903942	1444.57768188809	2544.47667736717	-0.716635140153704	0.00166946431500677	0.0695244317566438
ENSECAG00000002889	ENSG00000009954	BAZ1B	bromodomain adjacent to zinc finger domain 1B [Source:HGNC Symbol;Acc:HGNC:961]	144.370055229037	467.047573151088	199.427018219217	190.234667221844	186.144603812895	104.217881063893	947.011127303992	501.909792769282	651.920082633685	281.046241612468	198.581243278979	-1.21649917389034	0.0016782579933484	0.0695244317566438
ENSECAG00000024248	ENSG00000198836	OPA1	OPA1 mitochondrial dynamin like GTPase [Source:HGNC Symbol;Acc:HGNC:8140]	938.405358988743	2194.47265642593	651.758690828168	2771.33863208782	1174.8867201697	1735.16004576508	3628.51581073236	2790.61844779721	4367.14640422785	1447.95023678744	2542.0047116832	-1.26451494233859	0.00168053231475833	0.0695244317566438
ENSECAG00000007927	ENSG00000243725	TTC4	tetratricopeptide repeat domain 4 [Source:HGNC Symbol;Acc:HGNC:12394]	909.531347942936	1921.89262679942	1019.41743950047	1083.57666449562	762.709383155433	748.473873095232	1599.3514102752	2394.82672549914	2055.50322260021	1310.79967088055	1220.3270593202	-0.803320009667419	0.00167867393545972	0.0695244317566438
ENSECAG00000009796	ENSG00000151422	FER	FER tyrosine kinase [Source:HGNC Symbol;Acc:HGNC:3655]	33.3161665913163	152.970285282935	54.5917535907355	228.281600666213	38.6793981948872	44.6648061702399	528.375307079481	227.293434725518	166.770253696989	57.3334332889436	369.146875472957	-2.12821451436202	0.00166698613071418	0.0695244317566438
ENSECAG00000021462	ENSG00000198879	SFMBT2	Scm like with four mbt domains 2 [Source:HGNC Symbol;Acc:HGNC:20256]	18.8791610684126	34.1742126695918	3.34235226065727	3.0437546755495	1.20873119359023	12.1813107737018	136.158252208943	38.0017414525313	46.2807402604085	33.7255489934962	0.823988561323564	-2.44858975058732	0.00168652154379812	0.0695626828950966
ENSECAG00000014110	ENSG00000170379	TCAF2	TRPM8 channel associated factor 2 [Source:HGNC Symbol;Acc:HGNC:26878]	280.966338253434	340.92845496569	177.144669814836	404.819371848084	204.275571716748	246.333173423747	338.363417802821	518.401114531701	514.673749447646	441.8046918148	314.763630425601	-0.800140435349502	0.00171356695538926	0.0698104165915371
ENSECAG00000017235	ENSG00000188786	MTF1	metal regulatory transcription factor 1 [Source:HGNC Symbol;Acc:HGNC:7428]	222.107777275442	298.617524993814	176.030552394616	202.409685924042	135.377893682105	157.003561083267	487.731052688751	505.494862717634	414.132830950896	185.490519464229	423.530120520312	-0.996079319032213	0.00172982281408004	0.0698104165915371
ENSECAG00000018128	ENSG00000127989	MTERF1	mitochondrial transcription termination factor 1 [Source:HGNC Symbol;Acc:HGNC:21463]	88.8431109101769	101.708966278547	111.411742021909	158.275243128574	158.34378636032	216.556635976921	163.593123922685	201.480931097383	159.58875951865	197.856554095178	296.635882076483	-0.607094331495396	0.00171430843879768	0.0698104165915371
ENSECAG00000012675	ENSG00000125871	MGME1	mitochondrial genome maintenance exonuclease 1 [Source:HGNC Symbol;Acc:HGNC:16205]	1777.97275708991	2379.989810918	1926.30901955881	1868.86537078739	1920.67386661487	1838.02444785411	2368.54392461975	2460.07499855915	2699.44386725796	2846.43633505108	1870.45403420449	-0.384497678705027	0.0017433544150635	0.0698104165915371
ENSECAG00000024740	ENSG00000164692	COL1A2	collagen type I alpha 2 chain [Source:HGNC Symbol;Acc:HGNC:2198]	2774.12613817027	620.017858434023	512.494013300782	28.9156694177203	10.878580742312	44.6648061702399	2669.31140711115	1330.0609508386	749.269225940061	481.151165640546	80.7508790097093	-1.625781424178	0.00172837326227156	0.0698104165915371
ENSECAG00000019618	ENSG00000197601	FAR1	fatty acyl-CoA reductase 1 [Source:HGNC Symbol;Acc:HGNC:26222]	2942.92804889961	1994.30941078975	2047.74781836269	1830.81843734303	1328.39558175566	1786.59224680959	4522.6894073284	2992.81639288426	3487.0143954825	2301.20662632289	2452.18995849893	-0.617711144589651	0.00173882378302106	0.0698104165915371
ENSECAG00000016022	ENSG00000110514	MADD	MAP kinase activating death domain [Source:HGNC Symbol;Acc:HGNC:6766]	23.3213166139214	264.443312324222	26.7388180852582	54.787584159891	21.7571614846241	32.4834953965381	688.920111922861	420.170197946856	316.78368764452	17.986959463198	21.4237025944127	-2.37332857254787	0.00174031212599483	0.0698104165915371
ENSECAG00000032497	NA	LOC111767394	Aldehyde oxidase 4-like	28.8740110458075	152.970285282935	46.7929316492018	70.0063575376385	20.5484302910338	32.4834953965381	431.845202901499	370.696232659598	264.917340800959	26.980439194797	32.9595424529426	-2.05580049782493	0.00169876169467448	0.0698104165915371
ENSECAG00000002173	ENSG00000121741	ZMYM2	zinc finger MYM-type containing 2 [Source:HGNC Symbol;Acc:HGNC:12989]	2261.057172664	1626.52978872652	1235.55621902297	1021.17969364686	667.219618861805	1120.68059118056	3542.14677015206	1629.05578453115	1799.36326357278	2301.20662632289	1460.10773066536	-0.809388586207194	0.00173714317099973	0.0698104165915371
ENSECAG00000024273	ENSG00000131435	PDLIM4	PDZ and LIM domain 4 [Source:HGNC Symbol;Acc:HGNC:16501]	3.33161665913163	25.2238236370797	5.57058710109546	33.4813014310445	13.2960431294925	35.1904533462496	51.8214243481798	57.3611191736322	45.4827964628152	56.2092483224937	12.3598284198535	-1.97651034251002	0.00170825624586155	0.0698104165915371
ENSECAG00000017205	ENSG00000260916	CCPG1	cell cycle progression 1 [Source:HGNC Symbol;Acc:HGNC:24227]	524.174354370043	445.078436434922	382.142275135148	585.922775043279	331.192347043722	525.149842244032	660.469133849351	866.869913511517	1175.37121385486	662.144945238976	571.02407299723	-0.818490854253726	0.00177796474200816	0.0709893771264016
ENSECAG00000013728	ENSG00000168389	MFSD2A	major facilitator superfamily domain containing 2A [Source:HGNC Symbol;Acc:HGNC:25897]	138.817360797151	47.1929603532458	45.6788142289827	6.087509351099	6.04365596795113	8.12087384913452	171.721974800831	101.098972543527	48.6745716531882	131.529641074635	6.59190849058851	-1.60426138369884	0.00178587295608811	0.0710984494257107
ENSECAG00000038627	NA	NA	LncRNA	157.696521865564	64.2800666880417	3.34235226065727	9.1312640266485	1.20873119359023	2.70695794971151	2.03221271953646	1.4340279793408	0.797943797593249	2.24836993289975	1.64797712264713	3.3334750192207	0.00179953590396888	0.0714353342225796
ENSECAG00000004975	ENSG00000108256	NUFIP2	nuclear FMR1 interacting protein 2 [Source:HGNC Symbol;Acc:HGNC:17634]	549.716748756719	1055.3322341062	681.839861174084	1153.58302203326	873.912652965734	703.809066924992	919.57625559025	2471.54722239388	2014.80808892295	1141.04774094662	1651.27307689242	-1.02118504430209	0.00181679807126889	0.0716375228711241
ENSECAG00000024413	ENSG00000084070	SMAP2	small ArfGAP2 [Source:HGNC Symbol;Acc:HGNC:25082]	270.971488276039	288.039792500845	152.634086570016	123.272064359755	87.0286459384963	70.3809066924992	565.971242390905	339.1476171141	205.071555981465	264.18346711572	340.307275826632	-1.18804130301225	0.00181362632037544	0.0716375228711241
ENSECAG00000023470	ENSG00000119787	ATL2	atlastin GTPase 2 [Source:HGNC Symbol;Acc:HGNC:24047]	1669.13994622495	1676.97743600068	1597.64438059418	2223.46279048891	1836.06268306355	1806.89443143243	1849.31357477818	2333.88053637716	2522.30034419226	2275.35037209454	3093.25305920866	-0.411725748483369	0.00182027633651418	0.0716375228711241
ENSECAG00000008126	ENSG00000141510	TP53	tumor protein p53 [Source:HGNC Symbol;Acc:HGNC:11998]	3103.9561874243	1486.57825112724	1056.1833143677	617.882199136549	513.710757275846	434.466750928697	3693.54661775752	3392.91019912034	2021.98958310129	990.406955442339	1021.74581604122	-0.851352612917735	0.00183613830672656	0.0716755335762572
ENSECAG00000023652	ENSG00000162086	ZNF75A	zinc finger protein 75a [Source:HGNC Symbol;Acc:HGNC:13146]	819.577698146382	803.093997735407	660.671630189921	491.566380101244	531.8417251797	545.452026866869	962.252722700516	802.33865444118	943.169568755221	872.367533965102	812.452721465034	-0.473020275142533	0.00182970441308229	0.0716755335762572
ENSECAG00000012886	ENSG00000090487	SPG21	SPG21 abhydrolase domain containing, maspardin [Source:HGNC Symbol;Acc:HGNC:20373]	510.847887733517	920.262726888294	621.677520482253	777.679319602898	604.365596795113	561.693774565138	1067.92778411641	1206.73454461529	1047.70020623994	775.687626850413	1311.78978962711	-0.72733526604599	0.00184211600672871	0.0716755335762572
ENSECAG00000004931	ENSG00000247626	mars-02	methionyl-tRNA synthetase 2, mitochondrial [Source:HGNC Symbol;Acc:HGNC:25133]	104.390655319458	475.184290453372	163.775260772206	243.50037404396	66.4802156474624	74.4413436170664	1969.21412523083	1131.4480756999	598.457848194937	101.176646980489	81.5748675710329	-1.93833755482403	0.00183987732676484	0.0716755335762572
ENSECAG00000037906	NA	NA	LncRNA	1.11053888637721	77.2988143716957	44.5646968087637	13.6968960399728	1.20873119359023	1.35347897485575	1.01610635976823	0.717013989670402	0.797943797593249	1.12418496644987	0.823988561323564	3.90719565115124	0.00187671375185178	0.0728154332815937
ENSECAG00000034514	ENSG00000243056	EIF4EBP3	eukaryotic translation initiation factor 4E binding protein 3 [Source:HGNC Symbol;Acc:HGNC:3290]	1695.792879498	1623.27510180561	287.442294416526	179.581525857421	82.1937211641354	75.7948225919222	73.1596579033127	74.5694549257218	105.328581282309	83.1896875172907	70.8630162738265	1.99505969416407	0.00188362399460418	0.07287767765039
ENSECAG00000019133	ENSG00000078237	TIGAR	TP53 induced glycolysis regulatory phosphatase [Source:HGNC Symbol;Acc:HGNC:1185]	339.824899231427	359.642904760942	277.415237634554	497.653889452343	476.240090274549	415.518045280716	638.11479393445	395.074708308392	666.283070990363	631.791951144829	668.254723233411	-0.651526131250977	0.00196291077634788	0.0757319649245452
ENSECAG00000005949	ENSG00000116062	MSH6	mutS homolog 6 [Source:HGNC Symbol;Acc:HGNC:7329]	9957.09165525807	11416.6280468343	8413.81475749458	7726.57124388241	6780.98199604117	6166.45020944281	14108.6368053819	18332.6136878928	13210.7575129538	9092.40800864658	7433.20081169987	-0.535436132063654	0.00198196721139534	0.0762529962143276
ENSECAG00000008177	ENSG00000157870	PRXL2B	peroxiredoxin like 2B [Source:HGNC Symbol;Acc:HGNC:28390]	18.8791610684126	14.6460911441108	726.404557982848	80.6594989020618	15.7135055166729	28.4230584719708	17.2738081160599	12.1892378243968	13.5650445590852	19.1111444296479	15.6557826651477	3.04741072633798	0.00199548279781949	0.0765585369498621
ENSECAG00000035688	ENSG00000204576	PRR3	proline rich 3 [Source:HGNC Symbol;Acc:HGNC:21149]	860.667636942338	988.611152227477	463.472846811142	474.825729385722	481.07501504891	531.917237118311	1239.64975891724	1342.25018866299	1307.03194045774	729.596043225968	510.048919459286	-0.706890208824087	0.00202299819192001	0.0770611518948831
ENSECAG00000009207	NA	LOC102148684	Zinc finger protein 501	765.161292713898	630.595590926992	590.482232716118	410.906881199183	294.930411236015	568.461169439416	1270.13294971029	877.625123356573	759.642495308774	752.079742554966	674.846631723999	-0.713118802754533	0.00202190229994926	0.0770611518948831
ENSECAG00000019995	ENSG00000162929	KIAA1841	KIAA1841 [Source:HGNC Symbol;Acc:HGNC:29387]	2.22107777275442	2.44101519068513	2.22823484043818	97.400149617584	2.41746238718045	2.70695794971151	2.03221271953646	199.329889128372	221.03043193333	2.24836993289975	1.64797712264713	-4.55908626415971	0.00202541505890446	0.0770611518948831
ENSECAG00000007147	ENSG00000135387	CAPRIN1	cell cycle associated protein 1 [Source:HGNC Symbol;Acc:HGNC:6743]	1099.43349751344	2004.88714328272	1351.42443072576	1467.08975361486	1289.71618356077	1046.2392475635	2119.59786647653	1763.85441458919	2348.34859631693	2192.16068457725	1310.96580106579	-0.590164092242346	0.00204410262435442	0.0775573191864862
ENSECAG00000021241	ENSG00000085719	CPNE3	copine 3 [Source:HGNC Symbol;Acc:HGNC:2316]	1302.66211372047	943.045535334688	886.837466494397	1674.06507155223	1155.54702107226	832.389569536288	3196.67060783086	2265.76420735847	1811.33242053668	1395.11354336429	2336.83155991363	-0.871105737956377	0.00206199928536963	0.0780208269546885
ENSECAG00000010756	ENSG00000214517	PPME1	protein phosphatase methylesterase 1 [Source:HGNC Symbol;Acc:HGNC:30178]	707.413270622283	854.355316739795	509.151661040125	768.548055576249	632.166414247688	568.461169439416	1237.61754619771	1187.37516689419	1429.11734148951	785.805291548462	767.133350592238	-0.688936479340221	0.0020780189239787	0.0784109613210093
ENSECAG00000007741	ENSG00000149187	CELF1	CUGBP Elav-like family member 1 [Source:HGNC Symbol;Acc:HGNC:2549]	2875.1851768306	4875.52100752843	2697.27827435042	3179.20175861145	3192.25908227179	2696.13011791266	4598.89738431102	4494.96070124375	6192.04386932362	4696.84478982757	3392.36090696911	-0.604606532739586	0.00209035001414622	0.078418888169007
ENSECAG00000004925	ENSG00000134308	YWHAQ	tyrosine 3-monooxygenase/tryptophan 5-monooxygenase activation protein theta [Source:HGNC Symbol;Acc:HGNC:12854]	14581.3755781328	11747.7924410373	12245.264565628	11414.0800333106	11132.414292966	10492.1690130818	16438.5686883305	15691.1341499471	15618.9518940903	12946.1140736367	15691.2141732846	-0.301954676541221	0.00209535725941213	0.078418888169007
ENSECAG00000010146	ENSG00000130182	ZSCAN10	zinc finger and SCAN domain containing 10 [Source:HGNC Symbol;Acc:HGNC:12997]	547.495670983965	293.735494612444	171.57408271374	59.3532161732153	13.2960431294925	74.4413436170664	546.665221555309	486.852498986203	306.410418275808	374.353593827808	167.269677948684	-1.52889156442043	0.00209428264541349	0.078418888169007
ENSECAG00000018159	ENSG00000148842	CNNM2	cyclin and CBS domain divalent metal cation transport mediator 2 [Source:HGNC Symbol;Acc:HGNC:103]	45.5320943414656	42.3109299718756	45.6788142289827	258.719147421708	43.5143229692481	33.8369743713938	1182.74780277022	798.036570503158	355.084989928996	47.2157685908947	50.2633022407374	-2.60281238687528	0.00210968264037883	0.0787404648521828
ENSECAG00000020933	ENSG00000150995	ITPR1	inositol 1,4,5-trisphosphate receptor type 1 [Source:HGNC Symbol;Acc:HGNC:6180]	207.670771752538	128.560133376083	103.612920080375	28.9156694177203	2.41746238718045	6.76739487427877	229.64003730762	136.232658037376	148.417546352344	331.634565102713	4.11994280661782	-1.71965906411938	0.00215401143238051	0.0801770922052745
ENSECAG00000013759	ENSG00000116584	ARHGEF2	Rho/Rac guanine nucleotide exchange factor 2 [Source:HGNC Symbol;Acc:HGNC:682]	1222.70331390131	1458.91341229948	525.863422343411	896.385751949328	794.136394188779	726.81820949754	2519.94377222522	1944.54193998613	936.786018374475	1550.25106873438	1273.88631580623	-0.909463813066106	0.00217662266854736	0.0807348220239098
ENSECAG00000017542	ENSG00000198561	CTNND1	catenin delta 1 [Source:HGNC Symbol;Acc:HGNC:2515]	2229.96208384544	2657.45187092588	1087.37860213383	1960.17801105388	1600.36010031346	1262.79588354042	3580.75881182325	3146.25738667373	3112.77875441127	2529.41617451222	1650.4490883311	-0.701388503279198	0.00218075129019807	0.0807348220239098
ENSECAG00000020651	ENSG00000158941	CCAR2	cell cycle and apoptosis regulator 2 [Source:HGNC Symbol;Acc:HGNC:23360]	1335.97828031178	1692.43719887502	671.812804392112	1324.03328386403	805.014974931091	867.580022882538	3444.60055961431	3684.01787892653	2313.23906922283	929.700967254046	1659.51296250566	-1.09706231704409	0.00221131117697962	0.0816461263865998
ENSECAG00000018476	ENSG00000088325	TPX2	TPX2 microtubule nucleation factor [Source:HGNC Symbol;Acc:HGNC:1249]	4947.45073881047	5890.98332685344	3620.88161571205	4389.09424214238	3638.28089270658	4274.28660259447	5896.46520573505	5653.65530855112	7440.82591255705	5543.35606956433	5290.83055225861	-0.491588522886025	0.002227070139835	0.0820075291437902
ENSECAG00000011894	ENSG00000147601	TERF1	telomeric repeat binding factor 1 [Source:HGNC Symbol;Acc:HGNC:11728]	2313.25250032373	2526.45072235911	1716.85494455762	1346.86144393065	1218.40104313895	1307.46068971066	2512.83102770684	2472.26423638355	2464.05044696795	1995.42831544853	1102.49669505093	-0.331034165317309	0.00225466893146939	0.0828018122292302
ENSECAG00000006869	ENSG00000164114	MAP9	microtubule associated protein 9 [Source:HGNC Symbol;Acc:HGNC:26118]	182.128377365863	62.652723227585	319.751699602879	206.975317937366	109.994538616711	147.529208259277	752.93481258826	824.566088120963	870.556683174235	160.758450202332	397.986475119281	-1.38844303085951	0.00230899355956414	0.0832104399701559
ENSECAG00000000464	ENSG00000196313	POM121	POM121 transmembrane nucleoporin [Source:HGNC Symbol;Acc:HGNC:19702]	207.670771752538	281.530418659018	123.667033644319	202.409685924042	269.54705617062	109.631796963316	423.716352023353	501.192778779611	355.882933726589	345.124784700111	322.179527477514	-0.945128802848539	0.00231059339783711	0.0832104399701559
ENSECAG00000010482	ENSG00000165813	CCDC186	coiled-coil domain containing 186 [Source:HGNC Symbol;Acc:HGNC:24349]	357.593521413462	235.964801766229	392.16933191712	920.735789353724	448.439272821974	599.591185861099	573.083986909283	757.883787081615	1133.08019258241	622.79847141323	1637.26527134992	-0.876133068455887	0.00231100554180897	0.0832104399701559
ENSECAG00000021799	ENSG00000124920	MYRF	myelin regulatory factor [Source:HGNC Symbol;Acc:HGNC:1181]	72.1850276145187	52.0749907346161	27.8529355054773	12.175018702198	7.25238716154136	4.06043692456726	181.883038398514	65.2482730600066	21.5444825350177	84.3138724837405	13.183816981177	-1.6459442026146	0.0023037868897126	0.0832104399701559
ENSECAG00000017800	ENSG00000155324	GRAMD2B	GRAM domain containing 2B [Source:HGNC Symbol;Acc:HGNC:24911]	519.732198824535	362.897591681856	404.42462353953	648.319745892044	551.181424277143	557.63333764057	772.240833423856	742.826493298537	628.779712503481	749.831372622066	798.444915922534	-0.553821590495463	0.00231426196349469	0.0832104399701559
ENSECAG00000021570	ENSG00000020256	ZFP64	ZFP64 zinc finger protein [Source:HGNC Symbol;Acc:HGNC:15940]	1026.13793101254	838.895553865456	789.909250935336	739.632386158529	697.43789870156	530.563758143455	1297.56782142403	1134.31613165858	1137.06991157038	863.374054233503	1034.10564446107	-0.444418780520685	0.00230039763920618	0.0832104399701559
ENSECAG00000008444	ENSG00000074356	NCBP3	nuclear cap binding subunit 3 [Source:HGNC Symbol;Acc:HGNC:24612]	726.292431690696	992.679510878619	766.512785110735	829.423149087239	610.409252763064	502.140699671484	1130.92637842204	1330.0609508386	1357.30239970612	900.472158126349	801.740870167828	-0.603205708296733	0.00230797500292892	0.0832104399701559
ENSECAG00000013881	ENSG00000101452	DHX35	DEAH-box helicase 35 [Source:HGNC Symbol;Acc:HGNC:15861]	454.210404528279	751.83267873102	212.796427261846	353.075542363742	245.372432298816	184.073140580382	1342.27650125383	515.533058573019	706.978204667619	573.334332889436	230.716797170598	-0.989753904233611	0.00228097810478329	0.0832104399701559
ENSECAG00000021002	ENSG00000067900	ROCK1	Rho associated coiled-coil containing protein kinase 1 [Source:HGNC Symbol;Acc:HGNC:10251]	1337.08881919816	1697.31922925639	1566.44909282804	1887.12789884069	1246.20186059152	1299.33981586152	1853.37800021726	2907.49172811348	2505.5435244428	2011.16690497882	1783.93523526552	-0.601853990451821	0.00232859996416846	0.0835073642502711
ENSECAG00000023676	ENSG00000169740	ZNF32	zinc finger protein 32 [Source:HGNC Symbol;Acc:HGNC:13095]	66.6323331826326	161.920674315447	95.8140981388419	124.79394169753	37.470667001297	48.7252430948071	355.637225918881	534.89243629412	330.348732203605	38.2222888592957	280.156110850012	-1.81172604383714	0.00234700831536036	0.0837302836661676
ENSECAG00000014504	ENSG00000130294	KIF1A	kinesin family member 1A [Source:HGNC Symbol;Acc:HGNC:888]	61.0796387507466	46.3792886230174	28.9670529256964	12.175018702198	1.20873119359023	35.1904533462496	245.897739063912	232.31253265321	163.578478506616	116.915236510787	0.823988561323564	-2.33268734455559	0.00234625883830423	0.0837302836661676
ENSECAG00000021208	ENSG00000135870	RC3H1	ring finger and CCCH-type domains 1 [Source:HGNC Symbol;Acc:HGNC:29434]	858.446559169584	1364.52749159299	503.581073939029	754.851159536276	715.568866605414	618.539891509079	1126.86195298297	1489.9550705351	1591.09993240094	1117.43985665117	944.290891276804	-0.759225160121047	0.00238620700659869	0.0846303300611066
ENSECAG00000014268	ENSG00000117139	KDM5B	lysine demethylase 5B [Source:HGNC Symbol;Acc:HGNC:18039]	4503.23518425959	3113.10803985377	1247.81151064538	1441.21783887269	1437.18138917878	1362.95332767974	8304.63727838576	6569.9991873499	3810.18163350777	2390.01723867243	1500.48317017021	-0.916665846051825	0.00239072210147138	0.0846303300611066
ENSECAG00000014891	ENSG00000091129	NRCAM	neuronal cell adhesion molecule [Source:HGNC Symbol;Acc:HGNC:7994]	17.7686221820354	17.0871063347959	10.0270567819718	1.52187733777475	1.20873119359023	20.3021846228363	156.480379404308	38.0017414525313	4.7876627855595	79.817132617941	28.0156110850012	-2.72847441007284	0.00238110713198085	0.0846303300611066
ENSECAG00000024644	ENSG00000131437	KIF3A	kinesin family member 3A [Source:HGNC Symbol;Acc:HGNC:6319]	141.038438569906	98.4542793576335	188.285844017026	191.756544559619	106.36834503594	133.99441851072	194.076314715732	352.770882917838	319.1775190373	214.719328591926	332.067390213396	-0.889261976396471	0.00240691727158219	0.0849845982652476
ENSECAG00000010986	ENSG00000147649	MTDH	metadherin [Source:HGNC Symbol;Acc:HGNC:29608]	3956.850052162	4580.15816945553	4527.77319577039	5061.76402543882	5267.65054166621	4779.13426021566	4968.76009926665	5100.12050852557	5343.82961248199	5969.42217184883	6869.59263575455	-0.268881064288634	0.00244047742598271	0.0859486088355704
ENSECAG00000014565	ENSG00000074657	ZNF532	zinc finger protein 532 [Source:HGNC Symbol;Acc:HGNC:30940]	466.426332278429	858.423675390937	435.619911305665	678.757292647539	534.25918756688	442.587624777831	1698.92983353248	1041.10431300142	1212.07662854415	605.935696916482	787.733064625327	-0.921804032677908	0.00247253198013944	0.0866436952430974
ENSECAG00000022255	ENSG00000159023	EPB41	erythrocyte membrane protein band 4.1 [Source:HGNC Symbol;Acc:HGNC:3377]	475.310643369446	561.43349385758	487.983430055962	588.966529718828	570.521123374587	665.911655629031	612.712134940244	953.628606261635	860.981357603116	667.765870071225	931.931062856951	-0.530636053099712	0.00247283061778625	0.0866436952430974
ENSECAG00000016326	ENSG00000033627	ATP6V0A1	ATPase H+ transporting V0 subunit a1 [Source:HGNC Symbol;Acc:HGNC:865]	95.5063442284401	190.39918487344	133.694090426291	238.934742030636	77.3587963897745	93.390049265047	488.74715904852	413.000058050152	467.595065389644	92.1831672488897	468.849491393108	-1.49316060767427	0.00248139569919426	0.0867225697924507
ENSECAG00000018233	ENSG00000164190	NIPBL	NIPBL cohesin loading factor [Source:HGNC Symbol;Acc:HGNC:28862]	1124.97589190011	1187.96072613343	893.522171015711	1145.97363534439	844.903104319568	878.407854681384	1926.53765812057	1433.31096535113	2619.64948749864	1341.1526649747	999.498124885483	-0.726703609865468	0.0024954639869112	0.0869928879701149
ENSECAG00000013622	ENSG00000136518	ACTL6A	actin like 6A [Source:HGNC Symbol;Acc:HGNC:24124]	1354.8574413802	1602.11963681967	1418.2714759389	1544.70549784137	1351.36147443387	868.933501857394	2302.49701123481	2647.21564986313	3700.86333323749	1600.83939222462	1783.11124670419	-0.746343651540411	0.00251095295309642	0.0870907545726749
ENSECAG00000007644	ENSG00000067225	PKM	pyruvate kinase M1/2 [Source:HGNC Symbol;Acc:HGNC:9021]	38622.3213904266	44178.3065927497	28854.5270662542	32657.9657913084	38951.362713445	27751.7329004424	55620.6460273533	57534.6365591324	51136.2282687634	41998.4261616008	44136.1232987354	-0.482565487973002	0.00250806290050878	0.0870907545726749
ENSECAG00000008605	ENSG00000108799	EZH1	enhancer of zeste 1 polycomb repressive complex 2 subunit [Source:HGNC Symbol;Acc:HGNC:3526]	63.300716523501	45.5656168927891	14.4835264628482	63.9188481865395	38.6793981948872	100.157444139326	352.588906839577	152.006965810125	149.215490149938	61.8301731547431	138.430078302359	-1.74486008892991	0.00255443394329839	0.0883756932272126
ENSECAG00000000129	ENSG00000064607	SUGP2	SURP and G-patch domain containing 2 [Source:HGNC Symbol;Acc:HGNC:18641]	236.544782798346	730.677213745082	259.589358911048	313.506731581599	180.100947844944	101.510923114181	1182.74780277022	819.54699019327	229.807813706856	587.948737453284	316.411607548249	-1.29799819476278	0.0025655488886671	0.0885372210699563
ENSECAG00000008317	ENSG00000196712	NF1	neurofibromin 1 [Source:HGNC Symbol;Acc:HGNC:7765]	71.0744887281415	199.349573905952	152.634086570016	225.237845990663	240.537507524455	62.2600328433647	678.759048325179	395.791722298062	367.054146892895	903.844713025699	112.886432901328	-1.59421197231279	0.00260676742525209	0.0895098764645935
ENSECAG00000018628	ENSG00000100991	TRPC4AP	transient receptor potential cation channel subfamily C member 4 associated protein [Source:HGNC Symbol;Acc:HGNC:16181]	1718.00365722555	1156.22752865452	920.260989100969	1722.76514636102	1142.25097794276	912.244829052778	3021.90031395072	4064.75230744151	3494.19588966084	1120.81241155052	2619.45963644761	-0.990695347840146	0.00260272040643646	0.0895098764645935
ENSECAG00000020895	ENSG00000092140	G2E3	G2/M-phase specific E3 ubiquitin protein ligase [Source:HGNC Symbol;Acc:HGNC:20338]	887.320570215391	1382.42826965801	921.375106521189	709.194839403034	572.938585761767	883.821770580807	1392.06571288248	1574.5627213162	1550.40479872368	1063.47897826158	729.229876771354	-0.590507370750629	0.00262277761275621	0.0898350386813132
ENSECAG00000034237	N/A	N/A	LncRNA	62.1901776371238	35.8015561300486	31.1952877661346	1.52187733777475	1.20873119359023	1.35347897485575	112.787805934274	99.6649445641859	20.7465387374245	62.9543581211929	54.3832450473552	-2.56162788813864	0.00263452150581823	0.0900128181154563
ENSECAG00000016469	ENSG00000151914	DST	dystonin [Source:HGNC Symbol;Acc:HGNC:1090]	217.665621729933	287.226120770617	251.790536969515	286.112939501653	255.042281847538	328.895390889948	473.505563651996	544.213618159835	1026.95366750251	324.889455304014	397.986475119281	-1.00230869590272	0.00265291145529289	0.0904162254055777
ENSECAG00000007941	ENSG00000145555	MYO10	myosin X [Source:HGNC Symbol;Acc:HGNC:7593]	280.966338253434	304.313227105413	242.877597607762	229.803478003987	180.100947844944	286.93754266942	1372.75969204688	1089.86126429901	725.330912012264	239.451397853823	197.757254717655	-1.25443032529247	0.00269989996809763	0.0911770367983959
ENSECAG00000024419	ENSG00000077684	JADE1	jade family PHD finger 1 [Source:HGNC Symbol;Acc:HGNC:30027]	1249.35624717436	890.970544600072	491.325782316619	550.91959627446	408.551143433496	324.834953965381	2419.34924260816	2113.04022755868	1620.62385291189	459.791651277998	1122.27242052269	-1.05926073676754	0.00269997252517544	0.0911770367983959
ENSECAG00000019596	ENSG00000038427	VCAN	versican [Source:HGNC Symbol;Acc:HGNC:2464]	2718.59919385141	961.759985129941	1650.00789934447	1085.0985418334	349.323314947575	864.873064932826	4240.21183931283	3719.86857841005	2494.3723112765	1713.25788886961	2519.75702052746	-1.13394130508112	0.00268842402207611	0.0911770367983959
ENSECAG00000009063	ENSG00000163481	RNF25	ring finger protein 25 [Source:HGNC Symbol;Acc:HGNC:14662]	745.171592759108	751.019007000791	679.611626333646	541.788332247811	535.46791876047	651.023386905617	843.368278607633	1183.07308295616	909.655929256304	827.400135307107	691.32640295047	-0.464248118738635	0.00270842599299203	0.0911770367983959
ENSECAG00000023979	ENSG00000166257	SCN3B	sodium voltage-gated channel beta subunit 3 [Source:HGNC Symbol;Acc:HGNC:20665]	1.11053888637721	13.018747683654	1.11411742021909	1.52187733777475	1.20873119359023	1.35347897485575	72.1435515435445	26.5295176178049	0.797943797593249	1.12418496644987	41.1994280661782	-3.96232784770997	0.00270720760114896	0.0911770367983959
ENSECAG00000023572	ENSG00000169905	TOR1AIP2	torsin 1A interacting protein 2 [Source:HGNC Symbol;Acc:HGNC:24055]	186.570532911371	235.151130036001	184.943491756369	493.088257439019	384.376519561692	485.898951973215	221.511186429475	372.847274628609	561.752433505648	576.706887788785	642.71107783238	-0.708600676114063	0.00271945571962349	0.0913245093130286
ENSECAG00000023209	ENSG00000167264	DUS2	dihydrouridine synthase 2 [Source:HGNC Symbol;Acc:HGNC:26014]	269.860949389662	275.021044817191	270.730533113239	420.038145225831	265.92086258985	512.968531470331	424.732458383121	633.840366868636	1040.5187120616	339.503859867862	1111.56056922549	-0.989264406859675	0.00274156144811833	0.091842308511964
ENSECAG00000009957	ENSG00000155530	LRGUK	leucine rich repeats and guanylate kinase domain containing [Source:HGNC Symbol;Acc:HGNC:21964]	1.11053888637721	0.813671730228376	1.11411742021909	25.8719147421708	56.8103660987406	35.1904533462496	108.723380495201	70.2673709876994	39.0992460820692	103.425016913388	0.823988561323564	-3.57618675156002	0.00279093070709881	0.0930978524635538
ENSECAG00000007161	ENSG00000197446	CYP2F1	cytochrome P450 family 2 subfamily F member 1 [Source:HGNC Symbol;Acc:HGNC:2632]	3.33161665913163	15.4597628743391	38.9941097076682	4.56563201332425	89.4461083256767	18.9487056479805	3.0483190793047	2.86805595868161	3.191775190373	4.4967398657995	19.7757254717655	2.55820980434996	0.00279259666654417	0.0930978524635538
ENSECAG00000018673	ENSG00000162434	JAK1	Janus kinase 1 [Source:HGNC Symbol;Acc:HGNC:6190]	714.076503940547	698.944016266175	476.842255853771	406.341249185858	345.697121366805	319.421038065958	1290.45507690565	1122.12689383418	822.68005531864	449.67398657995	799.268904483857	-0.78117375249844	0.00284133201687081	0.0944932088419386
ENSECAG00000007129	ENSG00000070018	LRP6	LDL receptor related protein 6 [Source:HGNC Symbol;Acc:HGNC:6698]	253.202866094004	416.599925876929	201.655253059656	159.797120466349	139.004087262876	90.6830913153355	1126.86195298297	617.349045106216	613.618780349209	130.405456108185	298.28385919913	-1.23745835007002	0.00289016625069074	0.0958851049595103
ENSECAG00000000539	ENSG00000110367	DDX6	DEAD-box helicase 6 [Source:HGNC Symbol;Acc:HGNC:2747]	455.320943414656	681.856909931379	371.001100932957	575.269633678856	419.429724175808	418.225003230428	698.065069160775	1305.6824751898	1358.10034350371	766.694147118814	362.554966982368	-0.943029762388527	0.00303662385969618	0.0962791661184441
ENSECAG00000025038	ENSG00000134013	LOXL2	lysyl oxidase like 2 [Source:HGNC Symbol;Acc:HGNC:6666]	35.5372443640707	19.528121525481	15.5976438830673	51.7438294843415	29.0095486461654	109.631796963316	127.013294971029	159.8941196965	148.417546352344	34.8497339599461	203.52517464692	-1.7120922440181	0.00298086755537519	0.0962791661184441
ENSECAG00000008730	ENSG00000071054	MAP4K4	mitogen-activated protein kinase kinase kinase kinase 4 [Source:HGNC Symbol;Acc:HGNC:6866]	695.197342872134	442.637421244237	676.269274072988	441.344427954678	556.016349051504	429.052835029274	731.596579033127	939.288326468227	1090.78917130997	682.380274635073	662.486803304146	-0.498543473015637	0.0030129800414757	0.0962791661184441
ENSECAG00000028537	ENSG00000129595	EPB41L4A	erythrocyte membrane protein band 4.1 like 4A [Source:HGNC Symbol;Acc:HGNC:13278]	5.55269443188605	131.001148566769	4.45646968087637	79.137621564287	2.41746238718045	6.76739487427877	5.08053179884116	127.628490161332	80.5923235569182	4.4967398657995	104.646547288093	-3.37288427669586	0.00293011556189021	0.0962791661184441
ENSECAG00000000634	ENSG00000130768	SMPDL3B	sphingomyelin phosphodiesterase acid like 3B [Source:HGNC Symbol;Acc:HGNC:21416]	6.66323331826326	5.69570211159863	55.7058710109546	12.175018702198	270.755787364211	12.1813107737018	6.09663815860939	4.30208393802241	5.58560658315275	6.74510979869924	5.76791992926495	2.64822000314766	0.0029554764258426	0.0962791661184441
ENSECAG00000008029	ENSG00000171681	ATF7IP	activating transcription factor 7 interacting protein [Source:HGNC Symbol;Acc:HGNC:20092]	902.868114624672	1694.06454233548	744.230436706353	1249.46129431307	578.982241729718	824.268695687154	1471.3220089444	1953.86312185185	1928.63015878288	1205.12628403426	747.357625120473	-0.773566246034638	0.002945664498548	0.0962791661184441
ENSECAG00000023735	ENSG00000139351	SYCP3	synaptonemal complex protein 3 [Source:HGNC Symbol;Acc:HGNC:18130]	235.434243911969	99.2679510878619	211.682309841627	97.400149617584	309.435185559098	276.109710870574	130.061614050334	53.7760492252802	114.105963055835	92.1831672488897	110.414467217358	1.13898662751028	0.00304223939536984	0.0962791661184441
ENSECAG00000017907	ENSG00000135119	RNFT2	ring finger protein, transmembrane 2 [Source:HGNC Symbol;Acc:HGNC:25905]	4.44215554550884	46.3792886230174	12.25529162241	36.525056106594	6.04365596795113	2.70695794971151	6.09663815860939	73.8524409360515	50.2704592483747	140.523120806234	21.4237025944127	-2.38106127053705	0.00294843649338278	0.0962791661184441
ENSECAG00000014890	ENSG00000139618	BRCA2	BRCA2 DNA repair associated [Source:HGNC Symbol;Acc:HGNC:1101]	935.073742329611	1312.45250085837	798.822190297088	852.25130915386	520.963144437387	858.105670058548	1837.12029846096	2146.02287108351	2785.62179739803	937.570262019195	638.591135025762	-0.949941612932177	0.00296775077517742	0.0962791661184441
ENSECAG00000016209	ENSG00000174177	CTU2	cytosolic thiouridylase subunit 2 [Source:HGNC Symbol;Acc:HGNC:28005]	1478.12725776807	1462.16809922039	1066.21037114967	977.04525085139	1016.54293380938	1090.90405373374	1677.59159997735	2112.32321356901	1548.0109673309	1445.70186685454	1138.75219174917	-0.434782394924732	0.00292267847472416	0.0962791661184441
ENSECAG00000008724	ENSG00000128309	MPST	mercaptopyruvate sulfurtransferase [Source:HGNC Symbol;Acc:HGNC:7223]	1.11053888637721	0.813671730228376	1.11411742021909	70.0063575376385	1.20873119359023	1.35347897485575	1.01610635976823	162.762175655181	0.797943797593249	1.12418496644987	380.682715331487	-4.56299163193353	0.00297633623593563	0.0962791661184441
ENSECAG00000004778	ENSG00000040608	RTN4R	reticulon 4 receptor [Source:HGNC Symbol;Acc:HGNC:18601]	156.585982979187	17.0871063347959	23.3964658246009	24.350037404396	108.78580742312	23.0091425725478	14.2254890367553	16.4913217624193	38.301302284476	4.4967398657995	89.8147531842685	1.87942800960811	0.00299570945338412	0.0962791661184441
ENSECAG00000020465	ENSG00000004478	FKBP4	FKBP prolyl isomerase 4 [Source:HGNC Symbol;Acc:HGNC:3720]	5668.19047606928	6265.2723227585	4757.28138433552	3762.08077897918	3991.23040123493	3249.70301862866	7127.98611377415	8292.2667905382	7925.17779769615	4705.83826955917	4606.92004636005	-0.456203341555077	0.00298766848438518	0.0962791661184441
ENSECAG00000023177	ENSG00000065491	TBC1D22B	TBC1 domain family member 22B [Source:HGNC Symbol;Acc:HGNC:21602]	2192.20376170861	2383.24449783891	1410.47265399737	1526.44296978808	1518.16637914932	1333.17679023292	2998.52986767605	2468.6791664352	2137.69143375232	2230.38297343655	1496.36322736359	-0.430600680632639	0.00292322960749246	0.0962791661184441
ENSECAG00000000164	NA	LOC100063063	Putative spermatogenesis-associated protein 31D4	101.059038660326	204.231604287322	60.1623406918309	68.4844801998638	32.6357422269361	60.9065538685089	386.120416711928	310.467057527284	242.574914468348	44.967398657995	128.542215566476	-1.51884033545741	0.00299252730694	0.0962791661184441
ENSECAG00000032438	ENSG00000105426	PTPRS	protein tyrosine phosphatase receptor type S [Source:HGNC Symbol;Acc:HGNC:9681]	105.501194205835	128.560133376083	35.6517574470109	22.8281600666213	12.0873119359023	10.827831798846	282.477568015569	117.590294305946	67.027278997833	52.8366934231441	27.1916225236776	-1.33324446134104	0.00300476710032645	0.0962791661184441
ENSECAG00000009624	ENSG00000159346	ADIPOR1	adiponectin receptor 1 [Source:HGNC Symbol;Acc:HGNC:24040]	2809.66338253434	3140.77287868153	2595.89358911048	3252.25187082464	3407.41323473085	3175.2616750116	3359.24762539378	3731.34080224477	4448.53667158237	3669.33973049239	4482.49777360019	-0.359022602718053	0.00302925029379531	0.0962791661184441
ENSECAG00000023064	ENSG00000198876	DCAF12	DDB1 and CUL4 associated factor 12 [Source:HGNC Symbol;Acc:HGNC:19911]	541.942976552079	650.123712452473	452.331672608951	786.810583629546	381.959057174511	586.056396112541	809.836768735281	1348.70331457003	1331.76819818313	564.340853157837	1203.84728809373	-0.920389275442523	0.00303303398598597	0.0962791661184441
ENSECAG00000020490	ENSG00000048462	TNFRSF17	TNF receptor superfamily member 17 [Source:HGNC Symbol;Acc:HGNC:11913]	360.925138072593	98.4542793576335	14.4835264628482	12.175018702198	12.0873119359023	31.1300164216823	10.1610635976823	7.88715388637443	10.3732693687122	10.1176646980489	10.7118512972063	2.48708414824347	0.00301847976870891	0.0962791661184441
ENSECAG00000020508	ENSG00000071242	RPS6KA2	ribosomal protein S6 kinase A2 [Source:HGNC Symbol;Acc:HGNC:10431]	56.6374832052377	17.0871063347959	33.4235226065727	15.2187733777475	14.5047743230827	27.0695794971151	65.0308070251669	114.722238347264	119.691569638987	89.9347973159899	17.3037597877948	-1.52836936946448	0.00296017947677588	0.0962791661184441
ENSECAG00000015743	ENSG00000113716	HMGXB3	HMG-box containing 3 [Source:HGNC Symbol;Acc:HGNC:28982]	486.416032233218	671.27917743841	325.322286703975	558.528982963334	562.060005019455	560.340295590282	995.784232572867	816.678934234588	1023.76189231214	686.877014500873	618.815409553997	-0.70878887924852	0.00308361896469309	0.0973643827127805
ENSECAG00000021749	ENSG00000160200	CBS	cystathionine beta-synthase [Source:HGNC Symbol;Acc:HGNC:1550]	497.52142109699	438.569062593095	367.6587486723	1380.3427453617	621.287833505376	904.123955203643	536.504157957627	1447.65124514454	2037.94845905316	782.432736649112	4038.36793904679	-1.14061260666584	0.00309346340648619	0.0974511924038712
ENSECAG00000021646	ENSG00000137460	FHDC1	FH2 domain containing 1 [Source:HGNC Symbol;Acc:HGNC:29363]	2.22107777275442	37.4288995905053	70.1893974738028	24.350037404396	68.8976780346429	2.70695794971151	1.01610635976823	0.717013989670402	1.5958875951865	2.24836993289975	129.3662041278	3.59955810443173	0.00316258395692021	0.0994006650990827
ENSECAG00000022455	ENSG00000160299	PCNT	pericentrin [Source:HGNC Symbol;Acc:HGNC:16068]	951.73182562527	906.430307474411	643.959868886635	931.388930718147	662.384694087444	594.177269961676	1124.82974026343	1398.17727985728	1619.0279653167	899.347973159899	1469.17160483991	-0.695048981676628	0.00322892860727014	0.100184902818313
ENSECAG00000021011	ENSG00000142192	APP	amyloid beta precursor protein [Source:HGNC Symbol;Acc:HGNC:620]	2216.63561720891	1589.10088913602	365.430513831862	494.610134776794	395.255100304004	480.485036073792	3502.5186221211	2151.04196901121	1917.45894561658	940.942816918544	1217.85509363623	-1.19527120890816	0.00322476283962394	0.100184902818313
ENSECAG00000022072	NA	DRB	MHC class II DR-beta chain	191.01268845688	159.479659124762	2375.2983399071	680.279169985314	222.406539620602	185.426619555238	173.754187520368	114.005224357594	123.681288626954	192.235629262928	149.141929599565	2.07767734314512	0.00322824378398463	0.100184902818313
ENSECAG00000016433	ENSG00000090863	GLG1	golgi glycoprotein 1 [Source:HGNC Symbol;Acc:HGNC:4316]	5077.38378851661	3376.73768044776	2312.90776437483	2436.52561777738	1665.63158476733	2436.26215474036	7940.87120158873	5490.17611890627	5511.39780997657	3293.86195169813	2059.14741474759	-0.710581829171319	0.00323130046949492	0.100184902818313
ENSECAG00000023392	ENSG00000160062	ZBTB8A	zinc finger and BTB domain containing 8A [Source:HGNC Symbol;Acc:HGNC:24172]	56.6374832052377	61.8390514973566	66.8470452131455	38.0469334443688	106.36834503594	110.985275938172	259.107121740899	104.684042491879	90.1676491280372	264.18346711572	163.973723703389	-1.3140978564261	0.00320508487797541	0.100184902818313
ENSECAG00000009213	ENSG00000154764	WNT7A	Wnt family member 7A [Source:HGNC Symbol;Acc:HGNC:12786]	1.11053888637721	0.813671730228376	1.11411742021909	7.60938668887375	1.20873119359023	1.35347897485575	55.8858497872528	44.454867359565	0.797943797593249	1.12418496644987	34.6075195755897	-3.7702914504053	0.00322229254774938	0.100184902818313
ENSECAG00000037178	NA	NA	Protein coding gene	3.33161665913163	31.7331974789067	1.11411742021909	16.7406507155223	3.62619358077068	17.5952266731248	1.01610635976823	27.2465316074753	37.5033584868827	78.6929476514912	12.3598284198535	-2.53949872901333	0.0032532822944008	0.10039958877005
ENSECAG00000010540	ENSG00000196367	TRRAP	transformation/transcription domain associated protein [Source:HGNC Symbol;Acc:HGNC:12347]	3752.5108970686	2094.39103360784	1632.18202062097	878.123223896031	930.723019064474	569.814648414272	4831.58574069794	2903.18964417546	2030.76696487482	1779.58480189015	955.826731135334	-0.603414758161826	0.00326015410203438	0.10039958877005
ENSECAG00000013443	ENSG00000106948	AKNA	AT-hook transcription factor [Source:HGNC Symbol;Acc:HGNC:24108]	1.11053888637721	28.4785105579932	1.11411742021909	13.6968960399728	1.20873119359023	1.35347897485575	73.1596579033127	89.6267487088003	38.301302284476	1.12418496644987	0.823988561323564	-3.57682904133353	0.00325278904353529	0.10039958877005
ENSECAG00000017579	ENSG00000023287	RB1CC1	RB1 inducible coiled-coil 1 [Source:HGNC Symbol;Acc:HGNC:15574]	660.77063739444	485.762022946341	569.314001731956	753.329282198502	468.987703113008	473.717641199514	1588.17424031775	1698.60614152918	1899.90418206953	574.458517855885	619.63939811532	-0.987950617862577	0.00331239895063275	0.101291746650835
ENSECAG00000010723	ENSG00000174606	ANGEL2	angel homolog 2 [Source:HGNC Symbol;Acc:HGNC:30534]	1274.89864156104	1265.25954050513	1126.3727118415	763.982423562925	870.286459384963	881.114812631095	2134.83946187306	1392.44116793992	1302.24427767218	1261.33553235676	1223.62301356549	-0.485668629589085	0.00332599765122145	0.101291746650835
ENSECAG00000024178	ENSG00000166133	RPUSD2	RNA pseudouridine synthase domain containing 2 [Source:HGNC Symbol;Acc:HGNC:24180]	558.601059847737	373.475324174825	327.550521544413	260.241024759482	210.319227684699	217.910114951776	657.420814770046	716.296975680732	284.86593574079	694.746309266022	385.626646699428	-0.846483851374351	0.00331897981812061	0.101291746650835
ENSECAG00000020069	ENSG00000090924	PLEKHG2	pleckstrin homology and RhoGEF domain containing G2 [Source:HGNC Symbol;Acc:HGNC:29515]	201.007538434275	124.491774724942	18.9399961437246	60.87509351099	10.878580742312	14.8882687234133	362.749970437259	205.783015035405	73.410829378579	165.255190068131	84.8708218163271	-1.82570774515623	0.00329746755038868	0.101291746650835
ENSECAG00000009834	ENSG00000184716	SERINC4	serine incorporator 4 [Source:HGNC Symbol;Acc:HGNC:32237]	1.11053888637721	1.62734346045675	1.11411742021909	31.9594240932698	2.41746238718045	25.7161005222593	1.01610635976823	52.3420212459394	0.797943797593249	89.9347973159899	37.0794852595604	-3.42410765270011	0.00330948977756738	0.101291746650835
ENSECAG00000015037	NA	LOC100064912	Death domain-containing membrane protein NRADD	2.22107777275442	21.1554649859378	1.11411742021909	35.0031787688193	1.20873119359023	2.70695794971151	60.9663815860939	91.0607766881411	32.7156957013232	2.24836993289975	1.64797712264713	-3.5075724588728	0.00336636983316527	0.102294446147179
ENSECAG00000014346	ENSG00000249948	GBA3	glucosylceramidase beta 3 (gene/pseudogene) [Source:HGNC Symbol;Acc:HGNC:19069]	6.66323331826326	4.88203038137026	56.8199884311737	21.3062827288465	7.25238716154136	40.6043692456726	5.08053179884116	4.30208393802241	6.383550380746	1.12418496644987	4.11994280661782	2.70952227471531	0.00339720442607867	0.103003538172606
ENSECAG00000014547	ENSG00000139746	RBM26	RNA binding motif protein 26 [Source:HGNC Symbol;Acc:HGNC:20327]	1022.80631435341	1489.83293804816	1280.12091583174	1062.27038176678	1145.87717152353	868.933501857394	1735.50966248414	1691.43600163248	1434.70294807266	1733.49321826571	1115.68051203211	-0.460307256458226	0.00344331508672223	0.103942709266219
ENSECAG00000013830	ENSG00000161243	FBXO27	F-box protein 27 [Source:HGNC Symbol;Acc:HGNC:18753]	13.3264666365265	335.232752854091	18.9399961437246	70.0063575376385	12.0873119359023	16.241747698269	734.644898112432	10.0381958553856	7.18149417833925	12.3660346309486	344.42721863325	-3.47422618054946	0.00343584153890039	0.103942709266219
ENSECAG00000000644	ENSG00000129680	MAP7D3	MAP7 domain containing 3 [Source:HGNC Symbol;Acc:HGNC:25742]	9762.74735014206	4873.89366406797	3318.95579483267	887.25448792268	564.477467406636	1879.98229607464	13228.6886978226	8343.1747838048	5654.22974974577	4161.73274579743	1204.67127665505	-1.04717491508924	0.00350246138032933	0.1054962874097
ENSECAG00000021125	ENSG00000087510	TFAP2C	transcription factor AP-2 gamma [Source:HGNC Symbol;Acc:HGNC:11744]	2125.57142852598	2137.51563530994	957.026863968199	1346.86144393065	1562.88943331216	1031.35097884008	4325.56477353336	2632.15835608005	1849.63372282115	2379.89957397438	2163.79396203568	-0.810901712421366	0.00351886507543554	0.105679457220991
ENSECAG00000010434	ENSG00000164038	SLC9B2	solute carrier family 9 member B2 [Source:HGNC Symbol;Acc:HGNC:25143]	19.9896999547898	16.2734346045675	26.7388180852582	103.487658968683	398.881293884775	148.882687234133	15.2415953965235	20.0763917107713	31.1198081061367	28.1046241612468	313.115653302954	1.08310171876008	0.0035239309360913	0.105679457220991
ENSECAG00000006950	ENSG00000188554	NBR1	NBR1 autophagy cargo receptor [Source:HGNC Symbol;Acc:HGNC:6746]	605.24369307558	537.837013680957	280.757589895211	467.216342696848	757.874458381072	607.712059710233	1681.65602541642	1206.01753062562	920.82714242261	679.007719735724	1060.47327842343	-0.919853104422682	0.00356183173547312	0.106583352694386
ENSECAG00000015841	ENSG00000143554	SLC27A3	solute carrier family 27 member 3 [Source:HGNC Symbol;Acc:HGNC:10997]	115.49604418323	105.777324929689	43.4505793885446	31.9594240932698	16.9222367102632	125.873544661585	229.64003730762	308.316015558273	65.4313914026465	185.490519464229	138.430078302359	-1.65010745560684	0.00357704185065049	0.106805803953662
ENSECAG00000000572	ENSG00000137166	FOXP4	forkhead box P4 [Source:HGNC Symbol;Acc:HGNC:20842]	78.848260932782	121.237087804028	44.5646968087637	22.8281600666213	32.6357422269361	20.3021846228363	143.270996727321	84.6076507811075	58.2498972243072	186.614704430679	29.6635882076483	-1.16687340012063	0.00358507628944828	0.106813498558725
ENSECAG00000009909	ENSG00000196497	IPO4	importin 4 [Source:HGNC Symbol;Acc:HGNC:19426]	870.662486919733	1315.70718777928	941.429220085132	919.213912015949	818.311018060583	794.492158240327	1295.5356087045	2298.02983689364	1798.56531977518	1052.23712859708	1238.45480766932	-0.699305970908215	0.00360323032417327	0.107122009745714
ENSECAG00000013078	ENSG00000136854	STXBP1	syntaxin binding protein 1 [Source:HGNC Symbol;Acc:HGNC:11444]	3.33161665913163	208.299962938464	4.45646968087637	24.350037404396	3.62619358077068	4.06043692456726	3.0483190793047	394.357694318721	245.766689658721	3.37255489934962	3.29595424529426	-3.58828727825427	0.00362490335377261	0.10753358005198
ENSECAG00000010685	ENSG00000048649	RSF1	remodeling and spacing factor 1 [Source:HGNC Symbol;Acc:HGNC:18118]	1201.60307506014	1138.3267505895	1125.25859442128	669.62602862089	519.754413243797	851.338275184269	1885.89340372984	1406.78144773333	1081.21384573885	1580.60406282852	540.536496228258	-0.557660761786538	0.00364597583591563	0.107925599367029
ENSECAG00000007006	ENSG00000153107	ANAPC1	anaphase promoting complex subunit 1 [Source:HGNC Symbol;Acc:HGNC:19988]	1289.33564708394	2343.37458305772	1038.35743564419	2197.59087574674	1008.08181545425	1561.91473698354	3884.57461339395	3441.66715041793	4281.76641788538	1570.48639813047	1213.73515082961	-1.02595684320611	0.00366673845077165	0.108197961763013
ENSECAG00000007431	ENSG00000173273	TNKS	tankyrase [Source:HGNC Symbol;Acc:HGNC:11941]	168.801910729336	174.125750268873	183.82937433615	223.715968652888	142.630280843647	166.477913907258	295.686950692556	485.418471006862	278.482385360044	270.92857691442	177.157540684566	-0.793410910738179	0.00367093193895626	0.108197961763013
ENSECAG00000020393	ENSG00000054654	SYNE2	spectrin repeat containing nuclear envelope protein 2 [Source:HGNC Symbol;Acc:HGNC:17084]	2569.78698307687	1334.42163757454	742.002201865915	1220.54562489535	1034.67390171323	456.122414526389	4490.17400381582	3605.14634006278	3109.58697922089	1133.17844618147	2924.33540413733	-1.08476114287231	0.00372104199273435	0.108282361310002
ENSECAG00000015912	ENSG00000129493	HEATR5A	HEAT repeat containing 5A [Source:HGNC Symbol;Acc:HGNC:20276]	660.77063739444	707.894405298687	440.076380986541	1034.87658968683	564.477467406636	782.310847466625	773.256939783625	1107.78661404077	1230.42933588879	962.302331281092	957.474708257982	-0.669860609141894	0.0037059288368175	0.108282361310002
ENSECAG00000019947	ENSG00000108349	CASC3	CASC3 exon junction complex subunit [Source:HGNC Symbol;Acc:HGNC:17040]	570.816987597886	1761.59929594443	396.625801597997	829.423149087239	471.405165500188	517.028968394898	1288.42286418612	2284.4065710899	1818.51391471502	654.275650473827	931.931062856951	-1.1966997055674	0.00369444331781437	0.108282361310002
ENSECAG00000039696	ENSG00000153107	ANAPC1	anaphase promoting complex subunit 1 [Source:HGNC Symbol;Acc:HGNC:19988]	1289.33564708394	2345.00192651818	1036.12920080375	2197.59087574674	1010.49927784143	1561.91473698354	3884.57461339395	3439.51610844892	4281.76641788538	1570.48639813047	1213.73515082961	-1.02536697706227	0.00369643044323596	0.108282361310002
ENSECAG00000007190	ENSG00000096746	HNRNPH3	heterogeneous nuclear ribonucleoprotein H3 [Source:HGNC Symbol;Acc:HGNC:5043]	5136.2423494946	7625.73145570034	6240.17167064713	5280.91436207839	6117.38857076013	3589.42624131746	10541.0873762356	8333.85360193909	8711.9503821231	8405.53099414571	5613.83406829744	-0.547082117209729	0.00372898120856431	0.108282361310002
ENSECAG00000021641	ENSG00000124104	SNX21	sorting nexin family member 21 [Source:HGNC Symbol;Acc:HGNC:16154]	79.9587998191592	187.144497952527	112.525859442128	165.884629817448	44.7230541628384	129.933981586152	247.929951783449	208.651070994087	229.009869909263	142.771490739134	407.874337855164	-1.22643546895195	0.00372149564037445	0.108282361310002
ENSECAG00000043404	ENSG00000267795	SMIM22	small integral membrane protein 22 [Source:HGNC Symbol;Acc:HGNC:48329]	629.675548575879	113.100370501744	60.1623406918309	25.8719147421708	24.1746238718045	54.1391589942301	24.3865526344376	18.6423637314305	35.109527094103	26.980439194797	18.1277483491184	1.99269561165186	0.00372789739814728	0.108282361310002
ENSECAG00000011123	ENSG00000163285	GABRG1	gamma-aminobutyric acid type A receptor subunit gamma1 [Source:HGNC Symbol;Acc:HGNC:4086]	71.0744887281415	65.9074101484985	36.76587486723	12.175018702198	3.62619358077068	2.70695794971151	158.512592123844	94.6458466364931	63.83550380746	30.3529940941466	25.5436454010305	-1.54543893133543	0.00374659152601887	0.108564208037699
ENSECAG00000012352	ENSG00000145331	TRMT10A	tRNA methyltransferase 10A [Source:HGNC Symbol;Acc:HGNC:28403]	338.714360345049	581.775287113289	141.492912367825	284.591062163878	197.023184555207	318.067559091102	372.911034034941	476.814303130818	296.037148907096	655.399835440276	304.051779128395	-0.766932696919744	0.00376161387633808	0.108770034929481
ENSECAG00000021031	ENSG00000124181	PLCG1	phospholipase C gamma 1 [Source:HGNC Symbol;Acc:HGNC:9065]	233.213166139214	206.672619478008	96.9282155590609	83.7032535776113	71.3151404218233	100.157444139326	442.006266499181	506.928890696975	329.550788406012	101.176646980489	131.83816981177	-1.07515331692766	0.00377714614485926	0.108808968443885
ENSECAG00000000689	ENSG00000163605	PPP4R2	protein phosphatase 4 regulatory subunit 2 [Source:HGNC Symbol;Acc:HGNC:18296]	978.384758898323	850.286958088653	805.506894818403	832.466903762789	691.394242733609	669.972092553598	1177.66727097138	1025.33000522868	1147.44318093909	967.923256113341	795.148961677239	-0.345994881127396	0.00377880436459652	0.108808968443885
ENSECAG00000013515	ENSG00000012171	SEMA3B	semaphorin 3B [Source:HGNC Symbol;Acc:HGNC:10724]	181.017838479485	28.4785105579932	8.91293936175273	1.52187733777475	1.20873119359023	1.35347897485575	217.446760990402	146.270853892762	26.3321453205772	33.7255489934962	16.4797712264713	-2.2818918302706	0.00385815312378268	0.110861366433379
ENSECAG00000013629	ENSG00000148700	ADD3	adducin 3 [Source:HGNC Symbol;Acc:HGNC:245]	900.647036851918	777.870174098328	543.689301066917	1180.97681411321	1347.7352808531	983.979214720133	1236.60143983794	2043.48987056065	2906.90925463221	996.027880274588	2669.72293868835	-0.880393071239539	0.0038987210740808	0.110994270906075
ENSECAG00000007262	ENSG00000102189	EEA1	early endosome antigen 1 [Source:HGNC Symbol;Acc:HGNC:3185]	1525.88042988229	1811.23327148837	1293.49032487437	1616.23373271679	1087.8580742312	1325.05591638378	1992.5845715055	2720.35107680951	2602.89266774918	1558.12036349953	1715.54418467566	-0.589564260442401	0.00390318404423984	0.110994270906075
ENSECAG00000024884	ENSG00000198169	ZNF251	zinc finger protein 251 [Source:HGNC Symbol;Acc:HGNC:13045]	588.585609779922	414.972582416472	238.421127926886	351.553665025967	294.930411236015	96.0970072147585	841.336065888096	747.84559122623	521.855243625985	693.622124299572	375.738783963545	-0.981565617112936	0.0038905139523428	0.110994270906075
ENSECAG00000011059	ENSG00000183323	CCDC125	coiled-coil domain containing 125 [Source:HGNC Symbol;Acc:HGNC:28924]	174.354605161222	162.734346045675	158.204673671111	97.400149617584	210.319227684699	174.598787756392	230.656143667389	200.763917107713	345.509664357877	367.608484029109	318.059584670896	-0.821222871889525	0.00387366341986808	0.110994270906075
ENSECAG00000014251	ENSG00000139178	C1RL	complement C1r subcomponent like [Source:HGNC Symbol;Acc:HGNC:21265]	67.7428720690099	24.4101519068513	17.8258787235055	13.6968960399728	70.1064092282331	35.1904533462496	4.06442543907293	2.86805595868161	7.97943797593249	12.3660346309486	35.4315081369133	2.12397547244822	0.00389114960418377	0.110994270906075
ENSECAG00000006948	ENSG00000274286	ADRA2B	adrenoceptor alpha 2B [Source:HGNC Symbol;Acc:HGNC:282]	1.11053888637721	0.813671730228376	1.11411742021909	10.6531413644233	1.20873119359023	1.35347897485575	1.01610635976823	106.11807047122	78.9964359617317	1.12418496644987	0.823988561323564	-4.24851707323363	0.00392017885847115	0.111247224423763
ENSECAG00000022695	ENSG00000166963	MAP1A	microtubule associated protein 1A [Source:HGNC Symbol;Acc:HGNC:6835]	448.657710096393	257.933938482395	159.31879109133	13.6968960399728	7.25238716154136	60.9065538685089	624.905411257463	396.508736287733	365.458259297708	219.216068457725	23.8956682783834	-1.45448332706067	0.00394220888874612	0.111626546903555
ENSECAG00000036304	NA	NA	Protein coding gene	92.1747275693085	183.076139301385	69.0752800535837	140.012715075277	68.8976780346429	98.80396516447	247.929951783449	251.671910374311	310.400137263774	143.895675705584	66.7430734672087	-1.08610158170393	0.00394979991227723	0.111626546903555
ENSECAG00000008852	ENSG00000165029	ABCA1	ATP binding cassette subfamily A member 1 [Source:HGNC Symbol;Acc:HGNC:29]	67.7428720690099	191.212856603668	93.5858632984037	76.0938668887375	25.3833550653947	54.1391589942301	320.073503326993	158.460091717159	250.55435244428	74.1962077856917	93.1107074295628	-1.32608029474751	0.00395987175702416	0.11168139339369
ENSECAG00000031243	ENSG00000176533	GNG7	G protein subunit gamma 7 [Source:HGNC Symbol;Acc:HGNC:4410]	31.0950888185619	26.8511670975364	16.7117613032864	10.6531413644233	39.8881293884775	20.3021846228363	100.594529617055	61.6632031116546	36.7054146892895	75.3203927521415	52.7352679247081	-1.3745739600259	0.00398718362557512	0.11192280837597
ENSECAG00000022673	ENSG00000179299	NSUN7	NOP2/Sun RNA methyltransferase family member 7 [Source:HGNC Symbol;Acc:HGNC:25857]	38.8688610232024	68.3484253391836	37.8799922874491	112.618922995332	27.8008174525752	123.166586711874	61.9824879458622	244.501770477607	202.677724588685	58.4576182553934	285.924030779277	-1.60030205288066	0.00398932272959312	0.11192280837597
ENSECAG00000013930	ENSG00000172845	SP3	Sp3 transcription factor [Source:HGNC Symbol;Acc:HGNC:11208]	2017.84915654739	1899.92349008326	1811.55492527624	2217.37528113781	1237.74074223639	1315.58156355979	3478.13206948666	2590.57154467916	2529.4818383706	2112.34355195931	2249.48877241333	-0.581433668570646	0.00400069871421112	0.11192280837597
ENSECAG00000013693	ENSG00000108821	COL1A1	collagen type I alpha 1 chain [Source:HGNC Symbol;Acc:HGNC:2197]	1.11053888637721	0.813671730228376	18.9399961437246	4.56563201332425	1.20873119359023	1.35347897485575	67.0630197447033	61.6632031116546	0.797943797593249	114.666866577887	14.8317941038242	-3.40792265437974	0.00400102649527495	0.11192280837597
ENSECAG00000001963	ENSG00000140682	TGFB1I1	transforming growth factor beta 1 induced transcript 1 [Source:HGNC Symbol;Acc:HGNC:11767]	96.6168831148173	47.1929603532458	62.3905755322691	30.437546755495	10.878580742312	36.5439323211053	292.638631613251	179.970511407271	92.5614805208169	49.4641385237944	85.6948103776507	-1.40182645950719	0.00404939528183181	0.112816316827505
ENSECAG00000018874	ENSG00000139174	PRICKLE1	prickle planar cell polarity protein 1 [Source:HGNC Symbol;Acc:HGNC:17019]	168.801910729336	91.9449055158065	60.1623406918309	41.0906881199183	12.0873119359023	98.80396516447	254.026589942058	384.319498463336	158.790815721057	129.281271141735	104.646547288093	-1.5179301579668	0.00404379936741622	0.112816316827505
ENSECAG00000012335	ENSG00000101333	PLCB4	phospholipase C beta 4 [Source:HGNC Symbol;Acc:HGNC:9059]	156.585982979187	199.349573905952	10.0270567819718	7.60938668887375	1.20873119359023	1.35347897485575	169.689762081295	71.7013989670402	51.8663468435612	116.915236510787	15.6557826651477	-2.21736952515708	0.00406153700729371	0.112925527925464
ENSECAG00000010922	ENSG00000113522	RAD50	RAD50 double strand break repair protein [Source:HGNC Symbol;Acc:HGNC:9816]	2633.08769960037	5122.87721351786	3068.27937528338	3553.58358370404	2983.14858578068	1959.83755559113	6250.0702189344	7157.23364488996	8044.07142353755	4252.79172807987	2555.18852866437	-0.804307741738544	0.00410597348478021	0.113587705880052
ENSECAG00000016102	ENSG00000100888	CHD8	chromodomain helicase DNA binding protein 8 [Source:HGNC Symbol;Acc:HGNC:20153]	752.945364963749	1085.43808812465	421.136384842817	675.713537971989	417.012261788628	426.345877079562	1380.88854292503	1349.4203285597	1390.01809540744	676.759349802824	435.065960378842	-0.804685752446586	0.0041209888218163	0.113587705880052
ENSECAG00000031861	ENSG00000198932	GPRASP1	G protein-coupled receptor associated sorting protein 1 [Source:HGNC Symbol;Acc:HGNC:24834]	1579.18629642839	760.783067763532	616.106933381158	235.890987355086	2.41746238718045	307.239727292256	3216.99273502622	2247.12184362704	1556.78834910443	1313.04804081345	223.300900118686	-1.91860509511727	0.00410138160340104	0.113587705880052
ENSECAG00000009706	ENSG00000170776	AKAP13	A-kinase anchoring protein 13 [Source:HGNC Symbol;Acc:HGNC:371]	26.6529332730531	21.1554649859378	28.9670529256964	111.097045657557	36.2619358077068	18.9487056479805	25.4026589942058	317.637197423988	371.841809678454	28.1046241612468	421.058154836341	-2.18075393606662	0.00412516210309787	0.113587705880052
ENSECAG00000024396	ENSG00000105983	LMBR1	limb development membrane protein 1 [Source:HGNC Symbol;Acc:HGNC:13243]	208.781310638916	554.924120015753	232.85054082579	523.525804194514	166.804904715451	406.043692456726	779.353577942234	518.401114531701	383.01302284476	385.595443492307	533.120599176346	-0.996181204997216	0.00412670296571866	0.113587705880052
ENSECAG00000023334	ENSG00000128578	STRIP2	striatin interacting protein 2 [Source:HGNC Symbol;Acc:HGNC:22209]	142.148977456283	145.647239710879	187.171726596807	124.79394169753	192.188259780846	119.106149787306	197.124633795037	521.269170490383	357.478821321776	189.987259330029	298.28385919913	-0.85831364957512	0.00419048785460212	0.114961233634576
ENSECAG00000018039	ENSG00000111816	FRK	fyn related Src family tyrosine kinase [Source:HGNC Symbol;Acc:HGNC:3955]	1.11053888637721	0.813671730228376	1.11411742021909	7.60938668887375	1.20873119359023	1.35347897485575	178.834719319209	0.717013989670402	67.027278997833	1.12418496644987	0.823988561323564	-4.18222304757022	0.00419334386974317	0.114961233634576
ENSECAG00000026941	ENSG00000206053	JPT2	Jupiter microtubule associated homolog 2 [Source:HGNC Symbol;Acc:HGNC:14137]	1134.97074187751	698.130344535947	896.864523276369	1121.62359793999	1134.99859078122	1082.7831798846	1345.32482033314	1831.97074360788	1950.1746413179	1340.02848000825	1372.76494316506	-0.57533166206203	0.00421509241773183	0.115327279596707
ENSECAG00000010812	ENSG00000038358	EDC4	enhancer of mRNA decapping 4 [Source:HGNC Symbol;Acc:HGNC:17157]	1009.47984771688	1233.52634302622	1241.12680612407	1327.07703853958	1414.21549650056	1250.61457276672	1296.55171506426	2109.45515761032	2007.62659474462	1565.98965826467	1910.82947370935	-0.490095304319367	0.00423084849107313	0.11541565559824
ENSECAG00000011275	ENSG00000132912	DCTN4	dynactin subunit 4 [Source:HGNC Symbol;Acc:HGNC:15518]	689.644648440248	647.682697261788	581.569293354366	812.682498371717	560.851273825865	448.001540677254	836.255534089255	966.534858075702	1148.24112473669	794.798771280061	1069.53715259799	-0.600898627530643	0.00423512853451131	0.11541565559824
ENSECAG00000022532	ENSG00000131149	GSE1	Gse1 coiled-coil protein [Source:HGNC Symbol;Acc:HGNC:28979]	217.665621729933	422.295627988527	222.823484043818	103.487658968683	157.135055166729	96.0970072147585	759.031450746869	451.001799502683	265.715284598552	286.667166444718	139.254066863682	-0.87230659296889	0.00427497372782681	0.115912731875646
ENSECAG00000010267	ENSG00000026508	CD44	CD44 molecule (Indian blood group) [Source:HGNC Symbol;Acc:HGNC:1681]	1.11053888637721	78.1124861019241	1.11411742021909	16.7406507155223	1.20873119359023	1.35347897485575	1.01610635976823	0.717013989670402	109.318300270275	1.12418496644987	129.3662041278	-4.44588880409322	0.00427868620756846	0.115912731875646
ENSECAG00000002206	ENSG00000168939	SPRY3	sprouty RTK signaling antagonist 3 [Source:HGNC Symbol;Acc:HGNC:11271]	1.11053888637721	0.813671730228376	1.11411742021909	3.0437546755495	1.20873119359023	1.35347897485575	67.0630197447033	0.717013989670402	13.5650445590852	1.12418496644987	34.6075195755897	-3.59982031497633	0.00427662840764029	0.115912731875646
ENSECAG00000015935	ENSG00000075624	ACTB	Actin beta	81006.0379890129	73398.8857687111	74736.1106657169	67687.0164748698	85255.4372774994	63673.0648931141	84955.6366338621	130288.612063009	118073.339617468	81571.9853505693	134987.454093149	-0.444154743866222	0.00430601948784569	0.116423578081812
ENSECAG00000006293	ENSG00000124702	KLHDC3	kelch domain containing 3 [Source:HGNC Symbol;Acc:HGNC:20704]	848.451709192189	732.304557205539	756.485728328763	538.744577572262	560.851273825865	370.853239110476	927.705106468396	1327.90990886959	1086.79945232201	696.994679198922	1072.83310684328	-0.584291524286842	0.00432799942689295	0.116787960959479
ENSECAG00000024819	ENSG00000141219	C17orf80	chromosome 17 open reading frame 80 [Source:HGNC Symbol;Acc:HGNC:29601]	675.207642917344	842.963912516598	430.049324204569	733.54487680743	400.090025078365	626.660765358214	773.256939783625	1198.84739072891	1414.75435313283	698.118864165372	997.026159201513	-0.826149131781289	0.0043368007482319	0.1167959966215
ENSECAG00000016030	ENSG00000103047	TANGO6	transport and golgi organization 6 homolog [Source:HGNC Symbol;Acc:HGNC:25749]	376.472682481874	457.283512388347	307.496407980469	502.219521465668	345.697121366805	410.104129381293	631.002049416072	1024.612991239	1027.75161130011	385.595443492307	629.527260851203	-0.873576691806905	0.00438002151261045	0.117729149658913
ENSECAG00000017829	ENSG00000145332	KLHL8	kelch like family member 8 [Source:HGNC Symbol;Acc:HGNC:18644]	303.177115980979	496.33975543931	319.751699602879	525.047681532289	500.414714146354	619.893370483935	1079.10495407386	1150.09043943133	490.735435519848	676.759349802824	600.687661204878	-0.906504617824105	0.00439924302916748	0.118014849620342
ENSECAG00000036065	NA	NA	LncRNA	58.8585609779922	65.0937384182701	522.521070082754	83.7032535776113	82.1937211641354	669.972092553598	62.9985943056304	46.6059093285762	48.6745716531882	67.4510979869924	51.9112793633845	2.04740616295805	0.00444197683420936	0.118719262669583
ENSECAG00000017226	ENSG00000151718	WWC2	WW and C2 domain containing 2 [Source:HGNC Symbol;Acc:HGNC:24148]	204.339155093407	178.194108920014	239.535245347105	210.019072612916	177.683485457763	143.46877133471	285.525887094873	368.545190690587	449.242358044999	225.961178256425	287.572007901924	-0.643637090620106	0.00444278857023412	0.118719262669583
ENSECAG00000013027	NA	PAG	Pregnancy-associated glycoprotein	3.33161665913163	2.44101519068513	59.0482232716118	10.6531413644233	4.8349247743609	36.5439323211053	3.0483190793047	2.15104196901121	2.39383139277975	2.24836993289975	3.29595424529426	3.04890346589852	0.00446043517693341	0.118770342106677
ENSECAG00000017756	ENSG00000116754	SRSF11	serine and arginine rich splicing factor 11 [Source:HGNC Symbol;Acc:HGNC:10782]	5587.12113736375	5010.59051474634	3773.51570228206	2660.24158643026	2971.06127384478	2513.41045630713	6297.8272178435	5048.4955012693	4158.08512925842	5600.68950285327	3239.92302312425	-0.437302043922477	0.00446199465067675	0.118770342106677
ENSECAG00000020966	ENSG00000168970	JMJD7-PLA2G4B	JMJD7-PLA2G4B readthrough [Source:HGNC Symbol;Acc:HGNC:34449]	359.814599186216	333.605409393634	466.815199071799	429.16940925248	453.274197596335	443.941103752687	316.00907788792	306.164973589262	291.249486121536	331.634565102713	335.363344458691	0.407034639260124	0.00448295406342479	0.119097435321353
ENSECAG00000010616	ENSG00000113758	DBN1	drebrin 1 [Source:HGNC Symbol;Acc:HGNC:2695]	1018.3641588079	716.031122600971	381.028157714929	246.54412871951	159.55251755391	98.80396516447	1920.44101996196	1553.76931561576	791.560247212503	268.68020698152	610.575523940761	-1.20157739887541	0.00450579835571999	0.119473244045973
ENSECAG00000017640	ENSG00000129351	ILF3	interleukin enhancer binding factor 3 [Source:HGNC Symbol;Acc:HGNC:6038]	2201.08807279963	2148.90703953314	1905.14078857465	2051.49065132036	2057.26049149057	1699.96959241883	2541.28200578035	3501.89632555025	3836.51377882834	2475.45529612262	2201.69743585656	-0.498606959228178	0.00457329222087657	0.120641876011972
ENSECAG00000038536	ENSG00000110092	CCND1	cyclin D1 [Source:HGNC Symbol;Acc:HGNC:1582]	1448.14270783588	981.288106655422	616.106933381158	120.228309684205	39.8881293884775	446.648061702399	2080.98582480534	1548.75021768807	894.494997102033	1316.4205957128	302.403802005748	-1.4334082556319	0.00456282778631823	0.120641876011972
ENSECAG00000016746	ENSG00000159363	ATP13A2	ATPase cation transporting 13A2 [Source:HGNC Symbol;Acc:HGNC:30213]	437.552321232621	510.172174853192	481.298725534647	483.956993412371	284.051830493703	663.204697679319	748.870387149187	722.033087598095	441.262920069067	809.413175843909	884.963714861508	-0.712631368854075	0.00457990511447875	0.120641876011972
ENSECAG00000003995	ENSG00000123575	FAM199X	family with sequence similarity 199, X-linked [Source:HGNC Symbol;Acc:HGNC:25195]	375.362143595497	393.003445700306	268.502298272801	313.506731581599	545.137768309192	250.393610348314	2189.70920530054	894.116445118992	859.38547000793	275.425316780219	1001.97009056945	-1.15887283816034	0.00458500613602107	0.120641876011972
ENSECAG00000010877	ENSG00000138002	IFT172	intraflagellar transport 172 [Source:HGNC Symbol;Acc:HGNC:30391]	41.0899387959568	91.1312337855781	52.3635187502973	95.8782722798093	38.6793981948872	158.357040058123	303.815801570701	309.750043537614	148.417546352344	40.4706587921955	198.581243278979	-1.65721127655032	0.0046001128410487	0.120669543569383
ENSECAG00000006268	ENSG00000108091	CCDC6	coiled-coil domain containing 6 [Source:HGNC Symbol;Acc:HGNC:18782]	265.418793844153	203.417932557094	239.535245347105	185.66903520852	116.038194584662	285.584063694564	810.852875095049	329.109421258715	375.83152866642	327.137825236913	269.444259552805	-0.969725782455237	0.00460362874629463	0.120669543569383
ENSECAG00000032992	ENSG00000156299	TIAM1	TIAM Rac1 associated GEF 1 [Source:HGNC Symbol;Acc:HGNC:11805]	277.634721594303	365.338606872541	106.955272341033	406.341249185858	213.94542126547	89.3296123404797	1320.9382676987	1345.11824462167	496.321042103001	203.477478927427	443.305845992078	-1.53621312498722	0.00465330281904413	0.121338473797174
ENSECAG00000038550	NA	LOC100051754	Prothymosin alpha	3241.66300933508	4627.35112980878	2903.38999709095	2037.79375528039	2257.90986962654	2273.84467775767	4191.43873404396	4183.05961573713	3190.9772465754	4112.26860727364	2846.88047937291	-0.462500239101524	0.00464597828109547	0.121338473797174
ENSECAG00000016974	ENSG00000012048	BRCA1	BRCA1 DNA repair associated [Source:HGNC Symbol;Acc:HGNC:1100]	270.971488276039	238.405816956914	321.979934443317	290.678571514977	291.304217655244	148.882687234133	1504.85351881675	1551.61827364675	1228.8334482936	225.961178256425	201.05320896295	-1.28843784425023	0.00469047304382258	0.121338473797174
ENSECAG00000008630	ENSG00000136816	TOR1B	torsin family 1 member B [Source:HGNC Symbol;Acc:HGNC:11995]	1582.51791308753	1206.67517592868	703.008092158247	907.038893313751	962.15003009782	772.836494642635	1996.64899694458	1705.05926743622	1298.25455868422	1473.80649101578	1394.18864575947	-0.622881968152174	0.00467118576981868	0.121338473797174
ENSECAG00000021024	ENSG00000105290	APLP1	amyloid beta precursor like protein 1 [Source:HGNC Symbol;Acc:HGNC:597]	1.11053888637721	0.813671730228376	1.11411742021909	1.52187733777475	1.20873119359023	1.35347897485575	1.01610635976823	40.8697974112129	23.9383139277975	1.12418496644987	26.3676339623541	-3.28867471555705	0.00469098868484159	0.121338473797174
ENSECAG00000012152	ENSG00000101938	CHRDL1	chordin like 1 [Source:HGNC Symbol;Acc:HGNC:29861]	24.4318555002986	71.6031122600971	50.1352839098591	19.7844053910718	1.20873119359023	18.9487056479805	42.6764671102657	224.425378766836	85.3799863424777	61.8301731547431	62.6231306605909	-2.03389085809089	0.00468832136918065	0.121338473797174
ENSECAG00000000554	ENSG00000185467	KPNA7	karyopherin subunit alpha 7 [Source:HGNC Symbol;Acc:HGNC:21839]	24.4318555002986	39.8699147811904	12.25529162241	9.1312640266485	1.20873119359023	14.8882687234133	87.385146940068	23.6614616591233	27.1300891181705	43.8432136915451	38.7274623822075	-1.91612771305031	0.00467509534242608	0.121338473797174
ENSECAG00000016358	ENSG00000150527	MIA2	MIA SH3 domain ER export factor 2 [Source:HGNC Symbol;Acc:HGNC:18432]	820.688237032759	1230.2716561053	695.209270216713	800.507479669519	895.669814450358	594.177269961676	1125.8458466232	1768.15649852721	1560.7780680924	1069.09990309383	1121.44843196137	-0.665343411747001	0.00471338429245648	0.121398527151672
ENSECAG00000023962	ENSG00000099995	SF3A1	splicing factor 3a subunit 1 [Source:HGNC Symbol;Acc:HGNC:10765]	1373.73660244861	1651.7536123636	1183.19270027267	983.132760202489	1083.02314945684	1085.49013783431	1612.56079295218	2201.23294828814	2148.86264691862	1383.87169369979	1376.06089741035	-0.502199183181997	0.00471982624674137	0.121398527151672
ENSECAG00000041678	ENSG00000092969	TGFB2	transforming growth factor beta 2 [Source:HGNC Symbol;Acc:HGNC:11768]	233.213166139214	0.813671730228376	1.11411742021909	22.8281600666213	1.20873119359023	1.35347897485575	1.01610635976823	0.717013989670402	0.797943797593249	1.12418496644987	55.2072336086788	4.47633191734578	0.00470302348929257	0.121398527151672
ENSECAG00000000479	ENSG00000183576	SETD3	SET domain containing 3, actin histidine methyltransferase [Source:HGNC Symbol;Acc:HGNC:20493]	1439.25839674487	1408.46576502532	1030.55861370266	1164.23616339768	1072.14456871453	962.323551122441	2239.49841692918	1482.78493063839	1447.47004883415	1530.01573933828	1312.61377818844	-0.458406600252466	0.00475071357096932	0.121737035256089
ENSECAG00000010150	ENSG00000136504	KAT7	lysine acetyltransferase 7 [Source:HGNC Symbol;Acc:HGNC:17016]	1037.24331987631	1395.44701734167	796.59395545665	1015.09218429576	391.628906723233	1246.55413584215	2529.08872946313	2561.89098509235	2136.09554615713	820.655025508408	969.834536677835	-1.02776827026924	0.00474524514734403	0.121737035256089
ENSECAG00000018485	ENSG00000181222	POLR2A	RNA polymerase II subunit A [Source:HGNC Symbol;Acc:HGNC:9187]	1751.31982381686	2555.74290464733	1769.21846330792	2550.66641811048	1634.20457373399	1319.64200048436	2564.65245205502	7074.77703607786	5469.10678870413	1983.06228081758	3066.88542524631	-1.01986349307465	0.00480271365824165	0.121974529195218
ENSECAG00000007189	ENSG00000088280	ASAP3	ArfGAP with SH3 domain, ankyrin repeat and PH domain 3 [Source:HGNC Symbol;Acc:HGNC:14987]	5.55269443188605	30.9195257486783	10.0270567819718	18.262528053297	13.2960431294925	12.1813107737018	205.253484673183	60.2291751323138	24.7362577253907	5.62092483224937	85.6948103776507	-2.37988259414334	0.0047975865674961	0.121974529195218
ENSECAG00000013494	ENSG00000132677	RHBG	Rh family B glycoprotein (gene/pseudogene) [Source:HGNC Symbol;Acc:HGNC:14572]	149.922749660923	50.4476472741593	34.5376400267918	16.7406507155223	14.5047743230827	12.1813107737018	192.044101996196	95.3628606261635	55.8560658315275	96.6799071146891	20.5997140330891	-1.24780694654819	0.00480123348208906	0.121974529195218
ENSECAG00000023185	ENSG00000087191	PSMC5	proteasome 26S subunit, ATPase 5 [Source:HGNC Symbol;Acc:HGNC:9552]	10803.3222866775	13486.6089285353	8329.14183355793	8817.75729506691	9048.56171521643	7460.37610940491	14785.3636409875	11179.6821269409	12036.9821866942	13513.8274816939	11080.9981726793	-0.436721115018033	0.00477459324109267	0.121974529195218
ENSECAG00000018731	ENSG00000198408	OGA	O-GlcNAcase [Source:HGNC Symbol;Acc:HGNC:7056]	866.220331374224	717.658466061428	577.112823673489	441.344427954678	430.308304918121	304.532769342544	1862.52295745517	1289.19115342738	988.652365218036	545.229708728189	339.483287265308	-0.644004875584884	0.00480438444081637	0.121974529195218
ENSECAG00000021265	ENSG00000084234	APLP2	amyloid beta precursor like protein 2 [Source:HGNC Symbol;Acc:HGNC:598]	1263.79325269727	1148.09081135224	952.570394287323	975.523373513615	1085.44061184402	766.069099768356	1536.35281596957	1753.09920474413	1546.41507973572	1091.58360242283	1427.14818821241	-0.429492445951768	0.00486739844794792	0.123346342587758
ENSECAG00000012479	ENSG00000161813	LARP4	La ribonucleoprotein 4 [Source:HGNC Symbol;Acc:HGNC:24320]	1897.91095681865	3104.97132255148	2670.53945626516	3456.18343408646	2365.48694585607	1805.54095245758	3135.70422624476	6560.67800548418	8896.27539936714	3370.30652941672	3378.35310142661	-0.979372078137774	0.00489159487104615	0.123731225697641
ENSECAG00000015455	ENSG00000136870	ZNF189	zinc finger protein 189 [Source:HGNC Symbol;Acc:HGNC:12980]	706.302731735906	803.907669465636	557.058710109546	546.353964261136	604.365596795113	445.294582727543	926.689000108628	876.908109366902	1011.79273534824	746.458817722716	601.511649766202	-0.441234917218809	0.00490669887140935	0.123833235949349
ENSECAG00000023319	ENSG00000213996	TM6SF2	transmembrane 6 superfamily member 2 [Source:HGNC Symbol;Acc:HGNC:11861]	3.33161665913163	2.44101519068513	144.835264628482	35.0031787688193	3.62619358077068	1.35347897485575	3.0483190793047	2.15104196901121	2.39383139277975	3.37255489934962	2.47196568397069	3.5492030356144	0.00491365952620277	0.123833235949349
ENSECAG00000011291	ENSG00000165671	NSD1	nuclear receptor binding SET domain protein 1 [Source:HGNC Symbol;Acc:HGNC:14234]	8927.6221075864	4056.96724691868	1476.2055817903	1220.54562489535	420.638455369399	848.631317234557	7568.97627391356	4535.83049865497	3618.67512208539	4123.51045693814	1190.66347111255	-1.07830101552658	0.00492308266077733	0.12384348048677
ENSECAG00000019084	ENSG00000006377	DLX6	distal-less homeobox 6 [Source:HGNC Symbol;Acc:HGNC:2919]	48.8637110005973	74.0441274507822	76.8741019951173	193.278421897393	136.586624875696	226.030988800911	334.298992363748	248.086840425959	201.879780791092	122.536161343036	299.107847760454	-1.17868016167654	0.00494465730061878	0.124158808087749
ENSECAG00000020650	ENSG00000135457	TFCP2	transcription factor CP2 [Source:HGNC Symbol;Acc:HGNC:11748]	1126.08643078649	1230.2716561053	621.677520482253	634.622849852071	643.04499499	634.781639207348	1328.05101221708	1359.45852441508	975.885264456544	1101.70126712088	599.039684082231	-0.468010218445332	0.00499079804150022	0.124865086898166
ENSECAG00000013601	ENSG00000198612	COPS8	COP9 signalosome subunit 8 [Source:HGNC Symbol;Acc:HGNC:24335]	4206.72130159687	4619.21441250649	3814.73804683017	3655.54936533495	3647.9507422553	3233.46127093039	4694.41138212923	4798.25761887433	4902.56669241292	4659.74668593473	3577.75833326692	-0.250521974261703	0.00499096707004683	0.124865086898166
ENSECAG00000017055	ENSG00000156574	NODAL	nodal growth differentiation factor [Source:HGNC Symbol;Acc:HGNC:7865]	111.053888637721	19.528121525481	153.748203990235	62.3969708487648	1.20873119359023	94.7435282399027	548.697434274845	449.567771523342	122.085401031767	653.151465507377	47.7913365567667	-2.235531817366	0.0050111433818052	0.125141916998353
ENSECAG00000005608	ENSG00000077097	TOP2B	DNA topoisomerase II beta [Source:HGNC Symbol;Acc:HGNC:11990]	1357.07851915295	1292.11070760266	1116.34565505953	1018.13593897131	915.009513547801	1088.19709578403	1345.32482033314	1786.79886225864	1725.9524341942	1639.06168108392	903.091463210626	-0.432722715618776	0.00503274751879862	0.125295751670754
ENSECAG00000021823	ENSG00000204351	SKIV2L	Ski2 like RNA helicase [Source:HGNC Symbol;Acc:HGNC:10898]	925.078892352217	556.551463476209	586.025763035242	730.50112213188	616.452908731015	632.074681257637	1230.50480167933	931.401172581853	1059.66936320384	827.400135307107	1031.6336787771	-0.527356690477576	0.00503554822877729	0.125295751670754
ENSECAG00000032728	ENSG00000086506	HBQ1	hemoglobin subunit theta 1 [Source:HGNC Symbol;Acc:HGNC:4833]	227.660471707328	100.895294548319	122.5529162241	33.4813014310445	2.41746238718045	36.5439323211053	370.878821315405	351.336854938497	124.479232424547	174.24866979973	131.83816981177	-1.72582806062748	0.00509295472502026	0.126358047597775
ENSECAG00000018293	ENSG00000151065	DCP1B	decapping mRNA 1B [Source:HGNC Symbol;Acc:HGNC:24451]	260.976638298645	293.735494612444	261.817593751486	343.944278337094	223.615270814192	290.997979593987	341.411736882126	683.314332155893	709.372036060399	290.039721344067	592.447775591643	-0.850694280931898	0.00509664058020878	0.126358047597775
ENSECAG00000031722	NA	LOC111776006	Tumor necrosis factor receptor superfamily member 22-like	4.44215554550884	3.2546869209135	4.45646968087637	27.3937920799455	6.04365596795113	6.76739487427877	4.06442543907293	3.58506994835201	311.996024858961	4.4967398657995	168.093666510007	-3.20396000465686	0.00514048936723662	0.126452716256067
ENSECAG00000019837	ENSG00000145675	PIK3R1	phosphoinositide-3-kinase regulatory subunit 1 [Source:HGNC Symbol;Acc:HGNC:8979]	330.940588140409	377.543682825967	346.490517688137	275.45979813723	183.727141425714	240.919257524324	969.365467218894	497.607708831259	722.937080619484	247.320692618972	550.424358964141	-0.911313552593309	0.00513843799098574	0.126452716256067
ENSECAG00000002481	NA	NA	Protein coding gene	4913.02403333278	3942.23953295648	4823.01431212845	3308.56133232231	4837.34223674809	4217.44048565053	5697.30835922048	8140.97683871775	6251.88965414311	4488.87057103435	9111.66551111597	-0.458299442220591	0.00512428493464343	0.126452716256067
ENSECAG00000020622	ENSG00000122390	NAA60	N-alpha-acetyltransferase 60, NatF catalytic subunit [Source:HGNC Symbol;Acc:HGNC:25875]	478.642260028578	428.805001830354	204.997605320313	281.547307488329	96.6984954872181	217.910114951776	666.56577200796	640.293492775669	528.238794006731	301.281571008566	400.458440803252	-0.98269401977024	0.00511375791736594	0.126452716256067
ENSECAG00000024365	ENSG00000067248	DHX29	DExH-box helicase 29 [Source:HGNC Symbol;Acc:HGNC:15815]	1776.86221820354	2008.95550193386	1996.49841703261	2170.19708366679	1567.72435808652	1545.67298928527	2604.28060008598	3324.07685611199	3494.19588966084	2495.69062551872	1580.4100606186	-0.560847159098492	0.00514649205585303	0.126452716256067
ENSECAG00000014150	ENSG00000169398	PTK2	protein tyrosine kinase 2 [Source:HGNC Symbol;Acc:HGNC:9611]	488.637110005973	691.62097069412	278.529355054773	547.87584159891	476.240090274549	378.974112959611	1578.01317672006	1162.99669124539	1302.24427767218	423.817732351602	608.927546818114	-1.00129269326978	0.00519832108462922	0.127498107316754
ENSECAG00000016973	ENSG00000168386	FILIP1L	filamin A interacting protein 1 like [Source:HGNC Symbol;Acc:HGNC:24589]	5.55269443188605	4.88203038137026	5.57058710109546	53.2657068221163	2.41746238718045	43.3113271953841	5.08053179884116	86.7586927501187	135.650445590852	5.62092483224937	238.13269422251	-2.71742613370879	0.00521218984695924	0.12761038778607
ENSECAG00000009286	ENSG00000135392	DNAJC14	DnaJ heat shock protein family (Hsp40) member C14 [Source:HGNC Symbol;Acc:HGNC:24581]	1183.83445287811	1459.72708402971	1408.24441915693	1470.13350829041	2019.78982448927	1367.01376460431	2040.34157041461	3224.4119115478	2740.93694473281	1850.40845477649	2003.11619257758	-0.605737303132152	0.00525223273573957	0.128361951290717
ENSECAG00000011380	ENSG00000013810	TACC3	transforming acidic coiled-coil containing protein 3 [Source:HGNC Symbol;Acc:HGNC:11524]	1343.75205251643	3336.05409393634	938.086867824475	2027.14061391597	2126.15816952521	1440.10162924652	3625.46749165305	3932.82173334216	2724.97806878095	2572.13520323731	2887.25591887777	-0.888691903015687	0.00529702479682256	0.128897998640608
ENSECAG00000008655	ENSG00000126787	DLGAP5	DLG associated protein 5	5453.85647099848	6197.73756914954	3662.10396026015	4061.89061452081	4717.67784858265	4083.44606713981	5593.66551052412	6037.97480701446	6711.50528155682	7541.03275494575	5040.33802961624	-0.463868289624532	0.00530232029355249	0.128897998640608
ENSECAG00000017832	ENSG00000106682	EIF4H	eukaryotic translation initiation factor 4H [Source:HGNC Symbol;Acc:HGNC:12741]	9758.30519459655	9618.41352302964	7418.90790123893	7244.13612780781	8200.03241731609	6772.80879017819	9664.18758775566	11611.3245487225	11124.1344822475	10586.4498290585	8814.20564047817	-0.349816798409376	0.00529501114919617	0.128897998640608
ENSECAG00000013309	ENSG00000196235	SUPT5H	SPT5 homolog, DSIF elongation factor subunit [Source:HGNC Symbol;Acc:HGNC:11469]	1736.88281829396	1563.87706549894	1541.93850958322	1241.8519076242	1206.31373120305	1036.76489473951	2141.95220639143	2535.36146747454	2139.2873213475	1324.28989047795	1858.09420578464	-0.430836901015521	0.00534080115548992	0.128988101396545
ENSECAG00000002521	ENSG00000204815	TTC25	tetratricopeptide repeat domain 25 [Source:HGNC Symbol;Acc:HGNC:25280]	2087.81310638916	3106.59866601194	1497.37381277446	1657.3244208367	1443.22504514673	1649.89087034916	2979.22384684046	3687.60294887488	3288.32638988178	1957.20602658923	2031.95579222391	-0.619182445478174	0.00534599541490474	0.128988101396545
ENSECAG00000019257	ENSG00000168214	RBPJ	recombination signal binding protein for immunoglobulin kappa J region [Source:HGNC Symbol;Acc:HGNC:5724]	1388.17360797151	1799.84186726517	825.561008382347	878.123223896031	553.598886664324	908.18439212821	2829.85621195453	1910.12526848195	1812.92830813186	960.053961348192	894.851577597391	-0.749814204301533	0.0053245405994983	0.128988101396545
ENSECAG00000016657	NA	LOC102147573	Zinc finger protein 211	32.2056277049391	66.7210818787268	61.27645811205	50.2219521465668	26.592086258985	10.827831798846	498.908222646202	167.064259593204	23.9383139277975	251.817432484772	15.6557826651477	-1.90308180958093	0.00532912961701032	0.128988101396545
ENSECAG00000002797	NA	LOC106781339	Zinc finger protein 883-like	1.11053888637721	0.813671730228376	99.1564503994991	1.52187733777475	1.20873119359023	1.35347897485575	1.01610635976823	0.717013989670402	0.797943797593249	1.12418496644987	0.823988561323564	3.9896450074794	0.00535298272996217	0.128988101396545
ENSECAG00000008526	ENSG00000100532	CGRRF1	cell growth regulator with ring finger domain 1 [Source:HGNC Symbol;Acc:HGNC:15528]	274.303104935171	273.393701356734	90.2435110377464	353.075542363742	290.095486461654	343.783659613361	373.927140394709	231.59551866354	524.249075018765	602.563142017132	880.84377205489	-0.987551569430222	0.00536997298149138	0.129170891244806
ENSECAG00000037101	NA	NA	LncRNA	1.11053888637721	0.813671730228376	12.25529162241	4.56563201332425	39.8881293884775	1.35347897485575	1.01610635976823	0.717013989670402	0.797943797593249	1.12418496644987	0.823988561323564	3.32644347166176	0.00539521229384103	0.129551120377459
ENSECAG00000021457	ENSG00000185670	ZBTB3	zinc finger and BTB domain containing 3 [Source:HGNC Symbol;Acc:HGNC:22918]	1.11053888637721	1.62734346045675	1.11411742021909	60.87509351099	1.20873119359023	1.35347897485575	2.03221271953646	147.704881872103	47.0786840580017	1.12418496644987	1.64797712264713	-4.31378091401394	0.00543287983870049	0.130227931212131
ENSECAG00000017974	ENSG00000158113	LRRC43	leucine rich repeat containing 43 [Source:HGNC Symbol;Acc:HGNC:28562]	6.66323331826326	49.633975543931	28.9670529256964	16.7406507155223	9.66984954872181	4.06043692456726	107.707274135433	33.6996575145089	55.8560658315275	143.895675705584	4.11994280661782	-1.88756263887695	0.00544336885249428	0.13025204039897
ENSECAG00000009261	ENSG00000136250	AOAH	acyloxyacyl hydrolase [Source:HGNC Symbol;Acc:HGNC:548]	1.11053888637721	13.018747683654	1.11411742021909	4.56563201332425	1.20873119359023	1.35347897485575	1.01610635976823	28.6805595868161	0.797943797593249	42.7190287250952	59.3271764152966	-3.45635010536728	0.00548729152111776	0.130847133754431
ENSECAG00000004192	ENSG00000180592	SKIDA1	SKI/DACH domain containing 1 [Source:HGNC Symbol;Acc:HGNC:32697]	2.22107777275442	32.5468692091351	11.1411742021909	6.087509351099	2.41746238718045	6.76739487427877	41.6603607504975	38.7187554422017	6.383550380746	69.6994679198922	2.47196568397069	-2.06389509519425	0.0054810090968173	0.130847133754431
ENSECAG00000002827	ENSG00000099399	MAGEB2	MAGE family member B2 [Source:HGNC Symbol;Acc:HGNC:6809]	1.11053888637721	0.813671730228376	1.11411742021909	68.4844801998638	1.20873119359023	1.35347897485575	1.01610635976823	558.553897953243	0.797943797593249	1.12418496644987	0.823988561323564	-5.66118353223731	0.00553588464277341	0.13177708070796
ENSECAG00000014842	ENSG00000147526	TACC1	transforming acidic coiled-coil containing protein 1 [Source:HGNC Symbol;Acc:HGNC:11522]	326.4984325949	305.126898835641	276.301120214335	474.825729385722	350.532046141166	211.142720077498	355.637225918881	757.883787081615	1145.84729334391	413.700067653554	841.292321111359	-0.985572180005489	0.00555816233386621	0.131850362099572
ENSECAG00000042692	ENSG00000187514	PTMA	prothymosin alpha [Source:HGNC Symbol;Acc:HGNC:9623]	8638.88199712832	10813.6972947351	7910.23368355555	4717.81974710173	5751.1430191023	6128.55279814685	11342.7952940928	10810.4199222607	8115.08842152335	10214.3446051636	7172.82042632163	-0.448530710021734	0.00554857613127055	0.131850362099572
ENSECAG00000026935	ENSG00000164808	SPIDR	scaffold protein involved in DNA repair [Source:HGNC Symbol;Acc:HGNC:28971]	517.51112105178	873.883438265276	610.536346280062	585.922775043279	337.236003011673	540.038110967446	991.719807133795	1015.29180937329	1176.96710145004	567.713408057186	978.074422291071	-0.778011867904659	0.00558232858873296	0.132195315803875
ENSECAG00000012475	ENSG00000129810	SGO1	shugoshin 1 [Source:HGNC Symbol;Acc:HGNC:25088]	930.631586784103	1245.73141897964	912.462167159436	1063.79225910455	1086.64934303761	887.882207505374	1355.48588393082	1032.50014512538	1608.65469594799	1845.91171491069	1104.14467217358	-0.518471562957749	0.00563037608659067	0.133103641220866
ENSECAG00000009561	ENSG00000255561	FDXACB1	ferredoxin-fold anticodon binding domain containing 1 [Source:HGNC Symbol;Acc:HGNC:25110]	328.719510367654	362.083919951627	266.274063432363	248.066006057284	374.70667001297	258.514484197449	390.184842151001	524.137226449064	506.694311471713	395.713108190356	553.720313209435	-0.55821935051765	0.00564639245901068	0.133252921691601
ENSECAG00000014870	ENSG00000139117	CPNE8	copine 8 [Source:HGNC Symbol;Acc:HGNC:23498]	1.11053888637721	0.813671730228376	1.11411742021909	10.6531413644233	1.20873119359023	1.35347897485575	1.01610635976823	44.454867359565	43.8869088676287	1.12418496644987	43.6713937501489	-3.46909313668164	0.00570446519315726	0.13416237915756
ENSECAG00000013379	ENSG00000198691	ABCA4	ATP binding cassette subfamily A member 4 [Source:HGNC Symbol;Acc:HGNC:34]	1.11053888637721	26.8511670975364	1.11411742021909	1.52187733777475	1.20873119359023	1.35347897485575	76.2079769826174	25.8125036281345	52.6642906411545	1.12418496644987	0.823988561323564	-3.20335428736685	0.00569740392782633	0.13416237915756
ENSECAG00000013080	ENSG00000149428	HYOU1	hypoxia up-regulated 1 [Source:HGNC Symbol;Acc:HGNC:16931]	3720.30526936366	2912.13112248736	2933.47116743687	4274.95344180927	4407.03393182996	4665.44202632778	4999.2432900597	6811.63290186882	10388.4303008665	3642.35929129759	8749.1105441336	-0.705481757010586	0.00572345492809733	0.134184207204385
ENSECAG00000013696	ENSG00000164609	SLU7	SLU7 homolog, splicing factor [Source:HGNC Symbol;Acc:HGNC:16939]	1254.90894160625	1619.20674315447	918.032754260531	1034.87658968683	1046.76121364914	939.314408549893	1483.51528526162	1503.57833633883	1566.36367467555	1500.78693021058	1085.19293526313	-0.402441905049363	0.00572493232047833	0.134184207204385
ENSECAG00000010090	ENSG00000167895	TMC8	transmembrane channel like 8 [Source:HGNC Symbol;Acc:HGNC:20474]	1.11053888637721	0.813671730228376	1.11411742021909	4.56563201332425	1.20873119359023	36.5439323211053	1.01610635976823	128.345504151002	0.797943797593249	1.12418496644987	80.7508790097093	-4.0990202842453	0.00577391631790105	0.134634079620421
ENSECAG00000001426	ENSG00000162231	NXF1	nuclear RNA export factor 1 [Source:HGNC Symbol;Acc:HGNC:8071]	2977.3547543773	2963.39244149175	2181.44190878898	1804.94652260085	2065.7216098457	1538.90559441099	3908.96116602839	3279.62198875242	3731.18519754603	3182.56764001959	1384.30078302359	-0.440890803975226	0.00578333505468137	0.134634079620421
ENSECAG00000013180	ENSG00000162337	LRP5	LDL receptor related protein 5 [Source:HGNC Symbol;Acc:HGNC:6697]	34.4267054776935	88.690218594893	35.6517574470109	21.3062827288465	13.2960431294925	60.9065538685089	342.427843241894	70.2673709876994	77.4005483665452	58.4576182553934	33.7835310142661	-1.65433463712611	0.00576804813502978	0.134634079620421
ENSECAG00000018118	ENSG00000166780	BMERB1	bMERB domain containing 1 [Source:HGNC Symbol;Acc:HGNC:19213]	5.55269443188605	48.8203038137026	40.1082271278873	4.56563201332425	1.20873119359023	12.1813107737018	127.013294971029	60.2291751323138	43.8869088676287	51.7125084566942	26.3676339623541	-2.06869038127775	0.00576607552906186	0.134634079620421
ENSECAG00000005719	ENSG00000184304	PRKD1	protein kinase D1 [Source:HGNC Symbol;Acc:HGNC:9407]	27.7634721594303	11.3914042231973	22.2823484043818	7.60938668887375	3.62619358077068	8.12087384913452	123.964975891724	56.6441051839618	28.725976713357	22.4836993289975	7.41589705191208	-1.54720483487811	0.00581019981911016	0.135030616777459
ENSECAG00000041510	NA	NA	Protein coding gene	203.22861620703	486.575694676569	183.82937433615	193.278421897393	129.334237714154	148.882687234133	208.301803752488	481.83340105851	248.160521051501	467.660946043148	253.788476887658	-0.897235737308143	0.00582539119640809	0.135154979869367
ENSECAG00000012941	ENSG00000171988	JMJD1C	jumonji domain containing 1C [Source:HGNC Symbol;Acc:HGNC:12313]	1381.51037465325	683.484253391836	472.385786172895	366.772438403715	213.94542126547	345.137138588217	1692.83319537387	1323.60782493156	634.365319086633	815.034100676159	307.347733373689	-0.794576334935587	0.00585408487387201	0.135591662297862
ENSECAG00000013136	ENSG00000087274	ADD1	adducin 1 [Source:HGNC Symbol;Acc:HGNC:243]	845.120092533057	720.913152982341	665.128099870798	595.054039069928	455.691659983515	494.01982582235	1059.79893323827	2085.7936959512	1575.93900024667	545.229708728189	897.323543281361	-0.81594897840191	0.005887999139516	0.135918770052525
ENSECAG00000011337	ENSG00000136811	ODF2	outer dense fiber of sperm tails 2 [Source:HGNC Symbol;Acc:HGNC:8114]	1378.17875799412	1667.21337523794	610.536346280062	1097.2735605356	441.186885660433	1066.54143218633	3245.44371309973	2657.97085970818	1666.1066493747	789.177846447811	1952.85289033685	-1.12518912337473	0.00587956546677033	0.135918770052525
ENSECAG00000012628	ENSG00000129595	EPB41L4A	erythrocyte membrane protein band 4.1 like 4A [Source:HGNC Symbol;Acc:HGNC:13278]	8.88431109101769	162.734346045675	7.79882194153364	95.8782722798093	3.62619358077068	13.5347897485575	8.12885087814586	147.704881872103	82.1882111521047	6.74510979869924	129.3662041278	-2.88402002899179	0.00594118716521906	0.136687111749219
ENSECAG00000008971	ENSG00000090530	P3H2	prolyl 3-hydroxylase 2 [Source:HGNC Symbol;Acc:HGNC:19317]	1.11053888637721	13.018747683654	10.0270567819718	6.087509351099	1.20873119359023	1.35347897485575	72.1435515435445	34.4166715041793	51.8663468435612	8.99347973159899	2.47196568397069	-2.43782223386895	0.00593437636362552	0.136687111749219
ENSECAG00000012416	ENSG00000225526	MKRN2OS	MKRN2 opposite strand [Source:HGNC Symbol;Acc:HGNC:40375]	212.112927298047	82.9945164832944	151.519969149796	31.9594240932698	1.20873119359023	1.35347897485575	325.154035125834	225.859406746177	138.842220781225	263.05928214927	67.5670620285323	-2.13875900204256	0.00595965835764742	0.136775309380606
ENSECAG00000024746	ENSG00000170962	PDGFD	platelet derived growth factor D [Source:HGNC Symbol;Acc:HGNC:30620]	9.9948499773949	42.3109299718756	13.3694090426291	13.6968960399728	16.9222367102632	2.70695794971151	143.270996727321	78.1545248740739	96.5511995087832	10.1176646980489	51.9112793633845	-1.98173003761196	0.00596493704543016	0.136775309380606
ENSECAG00000017677	ENSG00000128731	HERC2	HECT and RLD domain containing E3 ubiquitin protein ligase 2 [Source:HGNC Symbol;Acc:HGNC:4868]	780.708837123179	907.24397920464	915.804519420093	890.298242598229	805.014974931091	808.026947988885	1629.83460106824	1844.87699542195	2191.95161198866	874.615903898002	902.267474649303	-0.703176680816349	0.005979865561389	0.136889089142796
ENSECAG00000005906	ENSG00000116906	GNPAT	glyceronephosphate O-acyltransferase [Source:HGNC Symbol;Acc:HGNC:4416]	4246.70070150645	3993.50085196087	3169.66406052331	4503.23504247549	4504.94115851077	3976.5212281262	6089.52541409102	5433.53201372231	6487.28307443312	4505.73334553109	5545.44301770759	-0.432971583116601	0.00605213229780886	0.138312873727795
ENSECAG00000020629	ENSG00000115459	ELMOD3	ELMO domain containing 3 [Source:HGNC Symbol;Acc:HGNC:26158]	88.8431109101769	96.0132641669484	85.78704135687	60.87509351099	50.7667101307895	94.7435282399027	108.723380495201	177.102455448589	165.174366101803	119.163606443687	335.363344458691	-1.02487741580536	0.00609481665039702	0.139056987862464
ENSECAG00000009093	ENSG00000140632	GLYR1	glyoxylate reductase 1 homolog [Source:HGNC Symbol;Acc:HGNC:24434]	2529.80758316729	3795.77862151538	2349.67363924206	2900.69820579867	2735.35869109468	2647.40487481785	4592.80074615241	5750.45219715663	6196.03358831158	2963.35157156187	3028.1579628641	-0.66393254890154	0.00617532895892476	0.140660270731064
ENSECAG00000019700	ENSG00000069702	TGFBR3	transforming growth factor beta receptor 3 [Source:HGNC Symbol;Acc:HGNC:11774]	376.472682481874	179.007780650243	45.6788142289827	19.7844053910718	7.25238716154136	14.8882687234133	329.218460564907	168.498287572545	165.174366101803	97.804092081139	6.59190849058851	-1.11118054445632	0.00619756568000161	0.14093305399805
ENSECAG00000004313	ENSG00000116698	SMG7	SMG7 nonsense mediated mRNA decay factor [Source:HGNC Symbol;Acc:HGNC:16792]	179.907299593108	524.818265997303	362.088161571205	505.263276141217	315.478841527049	231.444904700334	479.602201810606	914.192836829763	1017.37834193139	541.857153828839	404.57838360987	-1.03010130961977	0.00622230454270055	0.141261740320648
ENSECAG00000020637	ENSG00000204469	PRRC2A	proline rich coiled-coil 2A [Source:HGNC Symbol;Acc:HGNC:13918]	1050.56978651284	1310.82515739791	1126.3727118415	897.907629287103	1003.24689067989	622.600328433646	1306.71277866195	3192.8632960023	2303.66374365171	1186.01513960462	1238.45480766932	-0.774790074846724	0.00627625710279968	0.142251470803554
ENSECAG00000018028	ENSG00000137462	TLR2	toll like receptor 2 [Source:HGNC Symbol;Acc:HGNC:11848]	1.11053888637721	0.813671730228376	1.11411742021909	16.7406507155223	1.20873119359023	1.35347897485575	1.01610635976823	93.2118186571523	0.797943797593249	97.804092081139	0.823988561323564	-3.98118210464904	0.00631599217207558	0.142718961611448
ENSECAG00000020310	ENSG00000049245	VAMP3	vesicle associated membrane protein 3 [Source:HGNC Symbol;Acc:HGNC:12644]	505.295193301631	470.302260072002	479.070490694209	497.653889452343	439.978154466842	462.889809400668	585.277263226502	813.810878275907	756.4507201184	556.471558392687	563.608175945318	-0.439185554424324	0.00631766499160979	0.142718961611448
ENSECAG00000024371	ENSG00000166130	IKBIP	IKBKB interacting protein [Source:HGNC Symbol;Acc:HGNC:26430]	364.256754731725	397.071804351448	358.745809310547	741.154263496304	922.261900709343	974.504861896142	1296.55171506426	617.349045106216	914.443592041864	894.8512332941	1282.12620141947	-0.799664403540163	0.00632871764653558	0.142733886494526
ENSECAG00000017344	ENSG00000106608	URGCP	upregulator of cell proliferation [Source:HGNC Symbol;Acc:HGNC:30890]	109.943349751344	210.740978129149	206.111722740532	126.315819035304	122.081850552613	78.5017805416337	364.782183156795	389.338596391028	259.331734217806	159.634265235882	204.349163208244	-0.850690424949444	0.0063526401097015	0.142804438472586
ENSECAG00000012784	ENSG00000172667	ZMAT3	zinc finger matrin-type 3 [Source:HGNC Symbol;Acc:HGNC:29983]	1.11053888637721	29.2921822882215	1.11411742021909	13.6968960399728	1.20873119359023	1.35347897485575	45.7247861895704	10.0381958553856	23.1403701302042	1.12418496644987	16.4797712264713	-3.25757976263188	0.00634300608899833	0.142804438472586
ENSECAG00000010053	ENSG00000123485	HJURP	Holliday junction recognition protein [Source:HGNC Symbol;Acc:HGNC:25444]	724.071353917941	1311.63882912814	489.097547476181	1220.54562489535	742.160952864399	529.2102791686	1673.52717453828	2604.91182447257	1350.12090552778	898.223788193449	1231.86289917873	-0.987408304356484	0.00645545029858677	0.1448784474691
ENSECAG00000021049	ENSG00000124194	GDAP1L1	ganglioside induced differentiation associated protein 1 like 1 [Source:HGNC Symbol;Acc:HGNC:4213]	5.55269443188605	26.037495367308	12.25529162241	6.087509351099	1.20873119359023	14.8882687234133	26.418765353974	53.7760492252802	50.2704592483747	29.2288091276967	3.29595424529426	-2.01184759841732	0.00648160216076003	0.145228067990276
ENSECAG00000009175	ENSG00000204681	GABBR1	gamma-aminobutyric acid type B receptor subunit 1 [Source:HGNC Symbol;Acc:HGNC:4070]	117.717121955984	28.4785105579932	24.51058324482	4.56563201332425	3.62619358077068	12.1813107737018	143.270996727321	88.9097347191299	32.7156957013232	85.4380574501904	14.0078055425006	-1.647408724113	0.00650855488564742	0.145594464746526
ENSECAG00000018844	ENSG00000130640	TUBGCP2	tubulin gamma complex associated protein 2 [Source:HGNC Symbol;Acc:HGNC:18599]	2445.40662780262	1897.48247489257	1074.0091930912	1896.25916286734	1252.24551655947	1735.16004576508	3513.69579207855	3134.785162839	2997.87484755784	1895.37585343449	2154.73008786112	-0.688124363416129	0.00653551476673798	0.145722882014848
ENSECAG00000009621	ENSG00000149503	INCENP	inner centromere protein [Source:HGNC Symbol;Acc:HGNC:6058]	390.909688004778	505.290144471822	383.256392555367	461.128833345749	340.862196592444	208.435762127786	1233.55312075863	983.026179838122	512.279918054866	377.726148727158	942.642914154157	-0.965427505510488	0.00653069607370611	0.145722882014848
ENSECAG00000015081	ENSG00000137218	FRS3	fibroblast growth factor receptor substrate 3 [Source:HGNC Symbol;Acc:HGNC:16970]	55.5269443188605	63.4663949578133	23.3964658246009	48.700074808792	35.0532046141166	39.2508902708168	168.673655721527	124.04342021298	52.6642906411545	56.2092483224937	144.197998231624	-1.29628456310727	0.00657578637048363	0.146383186059307
ENSECAG00000013880	NA	NA	Protein coding gene	1.11053888637721	0.813671730228376	49.02116648964	13.6968960399728	1.20873119359023	43.3113271953841	1.01610635976823	0.717013989670402	0.797943797593249	1.12418496644987	32.9595424529426	3.60557477181731	0.00659154469269381	0.146496547498624
ENSECAG00000019852	ENSG00000132549	VPS13B	vacuolar protein sorting 13 homolog B [Source:HGNC Symbol;Acc:HGNC:2183]	212.112927298047	371.03430898414	183.82937433615	286.112939501653	201.858109329568	304.532769342544	789.514641539916	478.248331110158	424.506100319609	370.981038928458	165.621700826036	-0.867980583225298	0.00661156028497956	0.146704007292721
ENSECAG00000022280	NA	NA	Protein coding gene	1.11053888637721	0.813671730228376	1.11411742021909	1.52187733777475	1.20873119359023	1.35347897485575	1.01610635976823	0.717013989670402	169.962028887362	1.12418496644987	0.823988561323564	-4.2598868641948	0.00664349796313933	0.146937913886826
ENSECAG00000003237	ENSG00000135968	GCC2	GRIP and coiled-coil domain containing 2 [Source:HGNC Symbol;Acc:HGNC:23218]	1143.85505296853	1445.89466461582	925.831576202065	1570.57741258354	995.994503518346	1921.94014429517	1799.52436314954	2359.69304000529	2887.75860348997	1380.49913880045	1855.62224010067	-0.747937867726215	0.00664061959182342	0.146937913886826
ENSECAG00000016702	ENSG00000163625	WDFY3	WD repeat and FYVE domain containing 3 [Source:HGNC Symbol;Acc:HGNC:20751]	250.98178832125	171.684735078187	129.237620745415	206.975317937366	172.848560683402	215.203157002065	615.760454019549	316.203169444647	311.198081061367	227.085363222875	353.491092807809	-0.863091433484813	0.00665679591135934	0.14699532450566
ENSECAG00000015808	ENSG00000118307	CASC1	cancer susceptibility 1 [Source:HGNC Symbol;Acc:HGNC:29599]	98.8379608875718	65.0937384182701	1.11411742021909	7.60938668887375	87.0286459384963	1.35347897485575	1.01610635976823	32.9826435248385	0.797943797593249	1.12418496644987	0.823988561323564	3.55579607946345	0.00670481990522202	0.147519200937585
ENSECAG00000010681	ENSG00000020577	SAMD4A	sterile alpha motif domain containing 4A [Source:HGNC Symbol;Acc:HGNC:23023]	1.11053888637721	0.813671730228376	59.0482232716118	19.7844053910718	1.20873119359023	1.35347897485575	1.01610635976823	0.717013989670402	0.797943797593249	1.12418496644987	0.823988561323564	4.07162398142691	0.00672546449380122	0.147519200937585
ENSECAG00000014096	ENSG00000114480	GBE1	1,4-alpha-glucan branching enzyme 1 [Source:HGNC Symbol;Acc:HGNC:4180]	734.066203895336	341.742126695918	735.3174973446	1238.80815294865	1218.40104313895	772.836494642635	2076.92139936627	1042.53834098077	1153.82673131984	1501.91111517703	1905.06155378008	-0.854248080825582	0.00675570275862693	0.147519200937585
ENSECAG00000014744	ENSG00000152705	CATSPER3	cation channel sperm associated 3 [Source:HGNC Symbol;Acc:HGNC:20819]	3.33161665913163	91.9449055158065	13.3694090426291	24.350037404396	2.41746238718045	66.3204697679319	3.0483190793047	1.4340279793408	2.39383139277975	2.24836993289975	1.64797712264713	2.32485841479559	0.00675538602966721	0.147519200937585
ENSECAG00000013493	ENSG00000085982	USP40	ubiquitin specific peptidase 40 [Source:HGNC Symbol;Acc:HGNC:20069]	266.529332730531	281.530418659018	255.132889230172	424.603777239155	273.173249751391	410.104129381293	859.625980363924	684.031346145564	567.3380400888	433.935397049651	271.916225236776	-0.872546144514933	0.00669131446141023	0.147519200937585
ENSECAG00000010051	ENSG00000170004	CHD3	chromodomain helicase DNA binding protein 3 [Source:HGNC Symbol;Acc:HGNC:1918]	132.154127478888	116.355057422658	149.291734309358	245.022251381735	112.412001003891	152.9431241587	332.266779644212	347.751784990145	164.376422304209	193.359814229378	467.201514270461	-0.938847563296873	0.00673469558650179	0.147519200937585
ENSECAG00000043445	N/A	N/A	LncRNA	7.77377220464048	13.018747683654	11.1411742021909	9.1312640266485	19.3396990974436	39.2508902708168	19.3060208355964	34.4166715041793	39.8971898796625	53.9608783895939	37.0794852595604	-1.39969890217051	0.00672119774769149	0.147519200937585
ENSECAG00000013660	ENSG00000263961	RHEX	regulator of hemoglobinization and erythroid cell expansion [Source:HGNC Symbol;Acc:HGNC:25341]	66.6323331826326	147.274583171336	150.405851729577	28.9156694177203	378.332863593741	90.6830913153355	52.8375307079481	76.7204968947331	15.958875951865	42.7190287250952	51.087290802061	1.69965316937297	0.00677945137819681	0.147802801078624
ENSECAG00000032526	NA	NA	LncRNA	1.11053888637721	0.813671730228376	1.11411742021909	1.52187733777475	165.596173521861	73.0878646422107	1.01610635976823	0.717013989670402	0.797943797593249	1.12418496644987	0.823988561323564	3.46248796601347	0.0068591191991652	0.149302697623667
ENSECAG00000009265	ENSG00000011478	QPCTL	glutaminyl-peptide cyclotransferase like [Source:HGNC Symbol;Acc:HGNC:25952]	306.50873264011	572.011226350549	237.307010506666	255.675392746158	175.266023070583	212.496199052353	830.158895930646	793.017472575465	494.725154507815	216.967698524826	519.936782195169	-1.0324406330674	0.00687031241531674	0.149309716810721
ENSECAG00000013741	ENSG00000114487	MORC1	MORC family CW-type zinc finger 1 [Source:HGNC Symbol;Acc:HGNC:7198]	1.11053888637721	83.8081882135228	1.11411742021909	79.137621564287	362.619358077068	1.35347897485575	1.01610635976823	0.717013989670402	0.797943797593249	1.12418496644987	189.51736910442	3.77419426897293	0.00710423482331489	0.153948280581742
ENSECAG00000014273	ENSG00000074855	ANO8	anoctamin 8 [Source:HGNC Symbol;Acc:HGNC:29329]	91.0641886829313	8.95038903251214	4.45646968087637	16.7406507155223	50.7667101307895	20.3021846228363	9.14495723791409	3.58506994835201	6.383550380746	7.86929476514912	9.06387417455921	2.23202557376878	0.00710616744731155	0.153948280581742
ENSECAG00000016040	ENSG00000106443	PHF14	PHD finger protein 14 [Source:HGNC Symbol;Acc:HGNC:22203]	786.261531555065	768.106113335587	657.329277929264	560.050860301108	444.813079241203	300.472332417977	859.625980363924	770.790038895683	775.601371260638	1182.64258470527	846.2362524793	-0.691079289487449	0.00713541202382627	0.154194288413859
ENSECAG00000014822	ENSG00000137200	CMTR1	cap methyltransferase 1 [Source:HGNC Symbol;Acc:HGNC:21077]	561.932676506869	737.186587586909	548.145770747793	432.213163928029	308.226454365508	253.100568298026	1138.03912294042	1083.40813839198	896.090884697219	396.837293156805	685.558483021205	-0.765435837101233	0.00713997578676479	0.154194288413859
ENSECAG00000015070	ENSG00000141127	PRPSAP2	phosphoribosyl pyrophosphate synthetase associated protein 2 [Source:HGNC Symbol;Acc:HGNC:9467]	236.544782798346	322.214005170437	239.535245347105	366.772438403715	257.459744234718	236.858820599757	263.171547179972	569.309107798299	465.999177794458	400.209848056155	446.601800237372	-0.694233201766835	0.00718550371431189	0.154933898769347
ENSECAG00000000343	ENSG00000188921	HACD4	3-hydroxyacyl-CoA dehydratase 4 [Source:HGNC Symbol;Acc:HGNC:20920]	1.11053888637721	1.62734346045675	69.0752800535837	42.612565457693	2.41746238718045	87.976133365624	2.03221271953646	1.4340279793408	1.5958875951865	2.24836993289975	223.300900118686	3.02993179705405	0.00720314908453755	0.154968635802201
ENSECAG00000010246	ENSG00000126705	AHDC1	AT-hook DNA binding motif containing 1 [Source:HGNC Symbol;Acc:HGNC:25230]	1.11053888637721	8.13671730228376	42.3364619683255	12.175018702198	37.470667001297	1.35347897485575	1.01610635976823	0.717013989670402	0.797943797593249	1.12418496644987	34.6075195755897	3.25594659089015	0.00720968025319302	0.154968635802201
ENSECAG00000011267	ENSG00000137776	SLTM	SAFB like transcription modulator [Source:HGNC Symbol;Acc:HGNC:20709]	2117.79765632134	2549.2335308055	2331.84776051856	1660.36817551225	1535.08861585959	1939.53537096829	2172.43539718448	2911.07679806183	3198.95668455134	2804.84149129243	2422.52637029128	-0.467636486580379	0.00724363967899265	0.155411268308951
ENSECAG00000025297	NA	U6	U6 spliceosomal RNA	1.11053888637721	0.813671730228376	45.6788142289827	3.0437546755495	1.20873119359023	23.0091425725478	1.01610635976823	0.717013989670402	0.797943797593249	1.12418496644987	0.823988561323564	3.92506589553078	0.00725290302046141	0.155411268308951
ENSECAG00000041490	NA	NA	Protein coding gene	456.431482301034	381.612041477108	401.082271278873	372.859947754814	187.353335006485	242.27273649918	421.684139303816	677.57822023853	743.683619356908	496.889755170844	337.011321581338	-0.706229946409517	0.0072672602705408	0.155476354853392
ENSECAG00000000934	ENSG00000100731	PCNX1	pecanex 1 [Source:HGNC Symbol;Acc:HGNC:19740]	329.830049254032	232.710114845316	248.448184708857	283.069184826104	246.581163492406	193.547493404373	265.203759899509	600.857723343797	366.256203095301	429.438657183852	644.359054955027	-0.765669630725986	0.00729470884444183	0.155578922326721
ENSECAG00000017780	ENSG00000092439	TRPM7	transient receptor potential cation channel subfamily M member 7 [Source:HGNC Symbol;Acc:HGNC:17994]	846.230631419435	1091.94746196648	523.635187502973	907.038893313751	635.792607828459	709.222982824415	1165.47399465416	1539.42903582235	1709.99355824233	876.864273830902	798.444915922534	-0.704200998379122	0.00728835678834161	0.155578922326721
ENSECAG00000026775	ENSG00000222365	SNORD12B	small nucleolar RNA, C/D box 12B [Source:HGNC Symbol;Acc:HGNC:33573]	4.44215554550884	21.1554649859378	26.7388180852582	25.8719147421708	41.0968605820677	2.70695794971151	3.0483190793047	3.58506994835201	0.797943797593249	4.4967398657995	9.06387417455921	2.46831565014657	0.0073526311864384	0.155813789860459
ENSECAG00000024602	ENSG00000157450	RNF111	ring finger protein 111 [Source:HGNC Symbol;Acc:HGNC:17384]	345.377593663313	323.027676900665	193.856431118122	241.978496706185	273.173249751391	288.291021644275	377.991565833782	849.661577759427	655.909801621651	348.497339599461	337.011321581338	-0.834804931639839	0.00736244263701768	0.155813789860459
ENSECAG00000019594	ENSG00000175984	DENND2C	DENN domain containing 2C [Source:HGNC Symbol;Acc:HGNC:24748]	1.11053888637721	38.2425713207337	1.11411742021909	9.1312640266485	1.20873119359023	113.692233887883	101.610635976823	106.83508446089	0.797943797593249	1.12418496644987	0.823988561323564	-3.9762130704718	0.00732827817381924	0.155813789860459
ENSECAG00000020182	ENSG00000103365	GGA2	golgi associated, gamma adaptin ear containing, ARF binding protein 2 [Source:HGNC Symbol;Acc:HGNC:16064]	75.5166442736503	238.405816956914	142.607029788044	129.359573710854	109.994538616711	62.2600328433647	549.713540634614	269.597260116071	181.133242053668	177.62122469908	182.925460613831	-1.11647821921636	0.00735073551379961	0.155813789860459
ENSECAG00000009473	ENSG00000113580	NR3C1	nuclear receptor subfamily 3 group C member 1 [Source:HGNC Symbol;Acc:HGNC:7978]	49.9742498869745	46.3792886230174	52.3635187502973	219.150336639564	38.6793981948872	52.7856800193744	641.163113013754	22.9444476694529	196.294174207939	341.752229800762	64.271107783238	-1.99076426241371	0.00735738246934953	0.155813789860459
ENSECAG00000021777	ENSG00000130402	ACTN4	actinin alpha 4 [Source:HGNC Symbol;Acc:HGNC:166]	3975.72921323041	3490.65172267973	1677.86083484995	1728.85265571212	2491.19498998946	1205.94976659648	6032.62345794399	5658.67440647882	4914.53584937682	2403.50745826983	2562.60442571628	-0.684369281602486	0.00737926732210598	0.155929594875578
ENSECAG00000005549	ENSG00000124486	USP9X	ubiquitin specific peptidase 9 X-linked [Source:HGNC Symbol;Acc:HGNC:12632]	2072.26556197988	1017.08966278547	2348.55952182184	1349.9051986062	1399.71072217748	1112.55971733143	4462.73913210208	3509.78347943662	3791.82892616312	1242.22438792711	2087.98701439391	-0.636686260507148	0.00745935769558503	0.157379843239417
ENSECAG00000024343	ENSG00000168765	GSTM4	glutathione S-transferase mu 4 [Source:HGNC Symbol;Acc:HGNC:4636]	1655.81347958842	1748.58054826078	1237.78445386341	1051.61724040235	1496.4092176647	2073.52978947901	1731.44523704507	3111.84071516955	2152.85236590659	2456.34415169297	2243.72085248407	-0.64235737877534	0.00757844579978921	0.158479689196353
ENSECAG00000037899	NA	NA	LncRNA	14.4370055229037	96.8269358971768	110.29762460169	51.7438294843415	7.25238716154136	104.217881063893	15.2415953965235	14.340279793408	11.1712131663055	16.8627744967481	10.7118512972063	1.87456636893448	0.00754692883861949	0.158479689196353
ENSECAG00000011721	ENSG00000008083	JARID2	jumonji and AT-rich interaction domain containing 2 [Source:HGNC Symbol;Acc:HGNC:6196]	3811.36945804659	2731.49599837666	1343.62560878422	1273.81133171747	901.713470418309	785.017805416337	6799.78375956901	4363.0301271444	2618.05359990345	1499.66274524413	1186.54352830593	-0.781349262069636	0.00753580180280395	0.158479689196353
ENSECAG00000023602	ENSG00000173064	HECTD4	HECT domain E3 ubiquitin protein ligase 4 [Source:HGNC Symbol;Acc:HGNC:26611]	386.467532459269	205.858947747779	122.5529162241	152.187733777475	90.654839519267	44.6648061702399	678.759048325179	293.258721775195	251.352296241874	275.425316780219	484.505274058256	-1.28135831652589	0.0075807175684022	0.158479689196353
ENSECAG00000000626	ENSG00000140992	PDPK1	3-phosphoinositide dependent protein kinase 1 [Source:HGNC Symbol;Acc:HGNC:8816]	774.045603804916	601.30340863877	611.650463700281	665.060396607566	389.211444336053	847.277838259702	952.091659102834	1008.12166947659	1370.06950046761	1108.44637691958	501.809033846051	-0.702623426199073	0.00754993795035725	0.158479689196353
ENSECAG00000008051	ENSG00000101639	CEP192	centrosomal protein 192 [Source:HGNC Symbol;Acc:HGNC:25515]	2657.51955510067	3931.66180046351	1868.37491370742	2291.94727068877	2305.05038617656	1450.92946104537	4497.2867483342	4981.09618624029	5307.9221415903	3199.43041451634	1605.95370601963	-0.679604874894033	0.00757298592768225	0.158479689196353
ENSECAG00000017647	ENSG00000051180	RAD51	RAD51 recombinase [Source:HGNC Symbol;Acc:HGNC:9817]	1683.57695174785	1733.12078538644	1213.27387061859	1450.34910289934	1387.62341024158	1195.12193479763	2552.4591757378	2306.63400476968	2955.5838262854	1670.53886014451	1259.05452170241	-0.53512056219419	0.00768501123586063	0.160415850037303
ENSECAG00000023355	ENSG00000075218	GTSE1	G2 and S-phase expressed 1 [Source:HGNC Symbol;Acc:HGNC:13698]	735.176742781714	1180.63768056137	836.702182584538	926.823298704823	536.67664995406	642.902513056483	1409.33952099854	1950.99506589317	1303.04222146978	838.641984971606	763.01340778562	-0.679991785686916	0.00770331767312763	0.160553973050695
ENSECAG00000009259	ENSG00000155229	MMS19	MMS19 homolog, cytosolic iron-sulfur assembly component [Source:HGNC Symbol;Acc:HGNC:13824]	1273.78810267466	1691.62352714479	802.164542557746	1488.39603634371	1237.74074223639	794.492158240327	3298.28124380768	2051.37702444702	3053.73091338937	1268.08064215546	1511.19502146742	-0.831039444737804	0.0077781177450359	0.161867344284952
ENSECAG00000020551	ENSG00000101444	AHCY	adenosylhomocysteinase [Source:HGNC Symbol;Acc:HGNC:343]	4497.6824898277	5521.57636132976	3882.69920946353	3864.04656061009	3305.87981446927	2805.76191487598	4403.80496323552	15901.9362629102	6751.40247143648	4538.33470955814	8955.1076844645	-0.955551919751399	0.00782154461098975	0.162344075848345
ENSECAG00000007240	ENSG00000083799	CYLD	CYLD lysine 63 deubiquitinase [Source:HGNC Symbol;Acc:HGNC:2584]	159.917599638318	112.286698771516	162.661143351987	275.45979813723	90.654839519267	125.873544661585	184.931357477818	742.826493298537	730.118574797823	136.026380940435	495.217125355462	-1.36767788950206	0.00784001761847827	0.162344075848345
ENSECAG00000021380	ENSG00000147274	RBMX	RNA binding motif protein X-linked	10839.970069928	20034.2253416831	11145.6306718718	10998.6075200981	10230.7008225477	8641.96325445399	16950.6862936536	14724.5992918714	17130.2574467319	17123.5854089645	9395.11757621128	-0.448097326670737	0.00783764131090971	0.162344075848345
ENSECAG00000016115	ENSG00000130287	NCAN	neurocan [Source:HGNC Symbol;Acc:HGNC:2465]	61.0796387507466	27.6648388277648	33.4235226065727	10.6531413644233	4.8349247743609	46.0182851450956	161.560911203149	103.967028502208	72.6128855809857	56.2092483224937	69.2150391511794	-1.58659838890591	0.00784830479528948	0.162344075848345
ENSECAG00000019810	ENSG00000068796	KIF2A	kinesin family member 2A [Source:HGNC Symbol;Acc:HGNC:6318]	230.99208836646	353.133530919115	355.40345704989	229.803478003987	124.499312939793	281.523626769997	570.035667829978	719.882045629084	766.823989487113	230.457918122224	356.787047053103	-0.973074715032136	0.00786022714649253	0.162346195273797
ENSECAG00000008638	ENSG00000142599	RERE	arginine-glutamic acid dipeptide repeats [Source:HGNC Symbol;Acc:HGNC:9965]	195.454844002389	213.181993319835	45.6788142289827	88.2688855909355	36.2619358077068	18.9487056479805	411.523075706134	235.180588611892	175.547635470515	106.797571812738	120.30232995324	-1.34332211400099	0.00787509663594505	0.162409087529587
ENSECAG00000034056	ENSG00000136379	ABHD17C	abhydrolase domain containing 17C [Source:HGNC Symbol;Acc:HGNC:26925]	326.4984325949	310.82260094724	130.351738165634	149.143979101926	99.1159578743985	73.0878646422107	360.717757717722	267.44621814706	329.550788406012	250.693247518322	160.677769458095	-0.7707302683121	0.00792640149346619	0.163222075731272
ENSECAG00000016091	ENSG00000085978	ATG16L1	autophagy related 16 like 1 [Source:HGNC Symbol;Acc:HGNC:21498]	1831.27862363602	1070.79199698054	1078.46566277208	884.21073324713	814.684824479812	959.616593172729	2042.37378313415	2584.8354327618	1871.17820535617	1048.86457369773	1567.22624363742	-0.586651555494763	0.00796249221861971	0.16365831166111
ENSECAG00000011243	ENSG00000198646	NCOA6	nuclear receptor coactivator 6 [Source:HGNC Symbol;Acc:HGNC:15936]	427.557471255226	501.22178582068	362.088161571205	687.888556674187	459.317853564286	423.638919129851	854.545448565083	995.932431652189	1027.75161130011	451.922356512849	744.885659436502	-0.751424275493889	0.00797141685484403	0.16365831166111
ENSECAG00000022449	ENSG00000163875	MEAF6	MYST/Esa1 associated factor 6 [Source:HGNC Symbol;Acc:HGNC:25674]	1139.41289742302	947.11389398583	743.116319286134	620.925953812098	484.701208629681	485.898951973215	1481.48307254208	1416.10262959904	1425.12762250154	638.537060943528	700.39027712503	-0.544031695036258	0.00799794408721337	0.163957853787874
ENSECAG00000010491	ENSG00000109736	MFSD10	major facilitator superfamily domain containing 10 [Source:HGNC Symbol;Acc:HGNC:16894]	350.930288095199	528.886624648445	188.285844017026	302.853590217175	227.241464394963	192.194014429517	451.151223737095	602.291751323138	315.187800049334	474.406055841847	437.537926062813	-0.790687853720165	0.00804257417130299	0.164627058484123
ENSECAG00000012282	ENSG00000150054	MPP7	membrane palmitoylated protein 7 [Source:HGNC Symbol;Acc:HGNC:26542]	141.038438569906	208.299962938464	73.53174973446	83.7032535776113	106.36834503594	97.4504861896142	253.01048358229	365.677134731905	325.561069418046	107.921756779188	171.389620755301	-0.995846668748524	0.00810998406118777	0.165759867679188
ENSECAG00000035982	NA	NA	LncRNA	116.606583069607	0.813671730228376	1.11411742021909	6.087509351099	1.20873119359023	1.35347897485575	1.01610635976823	0.717013989670402	0.797943797593249	1.12418496644987	0.823988561323564	3.71919428341164	0.00813424111339589	0.166008620642634
ENSECAG00000036444	ENSG00000182601	HS3ST4	heparan sulfate-glucosamine 3-sulfotransferase 4 [Source:HGNC Symbol;Acc:HGNC:5200]	1.11053888637721	14.6460911441108	4.45646968087637	15.2187733777475	1.20873119359023	5.41391589942301	1.01610635976823	25.8125036281345	53.4622344387477	31.4771790605965	5.76791992926495	-2.7356418917123	0.00815446552827076	0.16617445701899
ENSECAG00000024558	ENSG00000138778	CENPE	centromere protein E [Source:HGNC Symbol;Acc:HGNC:1856]	1922.34281231895	2842.96902541795	2266.11483272563	3296.38631362011	2151.5415245906	2003.14888278651	2680.4885770686	4238.26969294175	7429.65469939075	3139.8486112945	3311.6100279594	-0.824949104983287	0.00819628701837597	0.166779262514658
ENSECAG00000012292	ENSG00000087087	SRRT	serrate, RNA effector molecule [Source:HGNC Symbol;Acc:HGNC:24101]	2881.84841014886	4270.96291196875	2254.97365852344	2807.86368819442	2494.82118357023	1670.193054972	4572.47861895705	7018.84994488357	4975.17957799391	2935.24694740062	2759.53769187262	-0.688522713450007	0.00826913375008224	0.167001430790328
ENSECAG00000000313	ENSG00000198721	ECI2	enoyl-CoA delta isomerase 2 [Source:HGNC Symbol;Acc:HGNC:14601]	1133.86020299113	1156.22752865452	1049.49860984638	2196.06899840897	1521.79257273009	3129.2433898665	858.609874004156	824.566088120963	955.936669516713	1271.45319705481	1057.17732417813	0.526966043579451	0.00830447595411678	0.167001430790328
ENSECAG00000011650	ENSG00000106605	BLVRA	biliverdin reductase A [Source:HGNC Symbol;Acc:HGNC:1062]	256.534482753136	213.995665050063	133.694090426291	56.3094614976658	12.0873119359023	120.459628762162	405.426437547525	213.67016892178	162.780534709023	403.582402955505	359.259012737074	-1.57482230255654	0.00825416797633373	0.167001430790328
ENSECAG00000001580	ENSG00000189339	SLC35E2B	solute carrier family 35 member E2B [Source:HGNC Symbol;Acc:HGNC:33941]	4.44215554550884	103.336309739004	75.7599845748982	24.350037404396	4.8349247743609	1.35347897485575	4.06442543907293	2.86805595868161	3.191775190373	4.4967398657995	3.29595424529426	2.72100014801233	0.00828903910266621	0.167001430790328
ENSECAG00000043813	NA	NA	LncRNA	5.55269443188605	6.50937384182701	10.0270567819718	25.8719147421708	45.9317853564286	14.8882687234133	5.08053179884116	1.4340279793408	3.98971898796625	4.4967398657995	3.29595424529426	2.09550753728945	0.00823771430083902	0.167001430790328
ENSECAG00000024775	ENSG00000105287	PRKD2	protein kinase D2 [Source:HGNC Symbol;Acc:HGNC:17293]	62.1901776371238	61.0253797671282	67.9611626333646	79.137621564287	59.2278284859211	83.9156964410567	73.1596579033127	276.050386023105	435.677313485914	70.823652886342	149.141929599565	-1.38390879028924	0.00829506996800576	0.167001430790328
ENSECAG00000006518	ENSG00000196950	SLC39A10	solute carrier family 39 member 10 [Source:HGNC Symbol;Acc:HGNC:20861]	4425.49746221318	2546.79251561482	1270.09385904976	651.363500567593	479.86628385532	879.76133365624	3632.58023617143	2980.62715505986	1967.72940486495	2627.22026659336	453.19370872796	-0.695539285445937	0.00829901063200403	0.167001430790328
ENSECAG00000011933	ENSG00000135829	DHX9	DExH-box helicase 9 [Source:HGNC Symbol;Acc:HGNC:2750]	2734.14673826069	2849.47839925977	1311.31620359787	1317.94577451293	987.533385163215	1246.55413584215	3410.05294338219	3972.9745167637	2973.93653363004	1859.40193450809	790.205030309298	-0.601096662812193	0.00822167404280358	0.167001430790328
ENSECAG00000006135	ENSG00000173581	CCDC106	coiled-coil domain containing 106 [Source:HGNC Symbol;Acc:HGNC:30181]	14.4370055229037	37.4288995905053	31.1952877661346	12.175018702198	3.62619358077068	40.6043692456726	78.2401897021539	39.4357694318721	19.9485949398312	116.915236510787	28.0156110850012	-1.61435938150471	0.00832819963419484	0.167233657859161
ENSECAG00000020528	ENSG00000104067	TJP1	tight junction protein 1 [Source:HGNC Symbol;Acc:HGNC:11827]	1762.42521268063	1539.46691359209	1351.42443072576	1362.0802173084	1276.42014043128	1258.73544661585	2378.70498821743	2624.98821618334	3043.35764402065	1445.70186685454	1396.66061144344	-0.525457381898814	0.00840799826585005	0.168589571067811
ENSECAG00000017817	ENSG00000125733	TRIP10	thyroid hormone receptor interactor 10 [Source:HGNC Symbol;Acc:HGNC:12304]	804.030153737101	2004.88714328272	940.315102664913	954.217090784769	904.130932805489	893.296123404797	1163.44178193463	1872.84054101909	1266.33680678049	1793.07502148755	1983.34046710582	-0.742345921477279	0.00846022445099845	0.169134668263133
ENSECAG00000020871	ENSG00000161956	SENP3	SUMO specific peptidase 3 [Source:HGNC Symbol;Acc:HGNC:17862]	1328.20450810714	1649.31259717292	1095.17742407537	993.785901566912	1321.14319459412	849.984796209413	2528.07262310336	2559.73994312334	1725.15449039661	1346.77358980695	1184.89555118329	-0.542042630836408	0.00845984152307566	0.169134668263133
ENSECAG00000004215	ENSG00000174527	MYO1H	myosin IH [Source:HGNC Symbol;Acc:HGNC:13879]	2.22107777275442	30.1058540184499	50.1352839098591	12.175018702198	1.20873119359023	4.06043692456726	2.03221271953646	1.4340279793408	1.5958875951865	2.24836993289975	1.64797712264713	2.95487743253103	0.00847212608409433	0.169134668263133
ENSECAG00000040588	ENSG00000239964	RN7SL748P	RNA, 7SL, cytoplasmic 748, pseudogene [Source:HGNC Symbol;Acc:HGNC:46764]	1.11053888637721	0.813671730228376	56.8199884311737	1.52187733777475	1.20873119359023	101.510923114181	1.01610635976823	0.717013989670402	0.797943797593249	1.12418496644987	107.942501533387	3.69950824925742	0.00851650264402688	0.169527773645955
ENSECAG00000012998	ENSG00000117362	APH1A	aph-1 homolog A, gamma-secretase subunit [Source:HGNC Symbol;Acc:HGNC:29509]	1126.08643078649	2231.08788428621	900.206875537026	1441.21783887269	1182.13910733124	1077.36926398518	1453.03209446857	1578.14779126456	2085.82508690875	2052.76174873747	2660.65906451379	-0.700567685784895	0.00851606460860415	0.169527773645955
ENSECAG00000023363	ENSG00000155850	SLC26A2	solute carrier family 26 member 2 [Source:HGNC Symbol;Acc:HGNC:10994]	852.893864737698	1033.36309739004	598.281054657652	592.010284394378	564.477467406636	671.325571528454	1159.37735649555	871.171997449539	1586.31226961538	912.838192757298	691.32640295047	-0.599892884710538	0.0085848932084009	0.170641835336305
ENSECAG00000019039	ENSG00000162852	CNST	consortin, connexin sorting protein [Source:HGNC Symbol;Acc:HGNC:26486]	217.665621729933	359.642904760942	96.9282155590609	232.847232679537	116.038194584662	71.7343856673549	365.798289516564	432.359435771253	424.506100319609	197.856554095178	288.395996463247	-1.09554366800225	0.00867254317261859	0.172134942884272
ENSECAG00000021708	ENSG00000188820	CALHM6	calcium homeostasis modulator family member 6 [Source:HGNC Symbol;Acc:HGNC:33391]	1.11053888637721	171.684735078187	1.11411742021909	38.0469334443688	375.91540120656	1.35347897485575	1.01610635976823	0.717013989670402	0.797943797593249	1.12418496644987	181.277483491184	3.90136465411061	0.00870494252228954	0.172303154278099
ENSECAG00000020896	ENSG00000166035	LIPC	lipase C, hepatic type [Source:HGNC Symbol;Acc:HGNC:6619]	3.33161665913163	16.2734346045675	30.0811703459155	12.175018702198	1.20873119359023	18.9487056479805	69.0952324642398	35.1336854938497	11.1712131663055	80.9413175843909	95.5826731135334	-2.17457011895282	0.00870610768613036	0.172303154278099
ENSECAG00000019772	ENSG00000196396	PTPN1	protein tyrosine phosphatase non-receptor type 1 [Source:HGNC Symbol;Acc:HGNC:9642]	1362.63121358484	1344.18569833728	759.82808058942	891.820119936004	848.529297900339	410.104129381293	2393.94658361395	1619.01758867577	1177.76504524764	1269.20482712191	1294.48602983932	-0.729318130141363	0.0087244272084348	0.17233768739933
ENSECAG00000019819	ENSG00000163827	LRRC2	leucine rich repeat containing 2 [Source:HGNC Symbol;Acc:HGNC:14676]	51.0847887733517	8.95038903251214	3.34235226065727	7.60938668887375	1.20873119359023	6.76739487427877	81.2885087814586	45.8888953389058	47.876627855595	29.2288091276967	9.06387417455921	-1.88972483092725	0.00873294724644583	0.17233768739933
ENSECAG00000038183	NA	NA	LncRNA	1.11053888637721	0.813671730228376	102.498802660156	30.437546755495	1.20873119359023	1.35347897485575	1.01610635976823	0.717013989670402	0.797943797593249	1.12418496644987	165.621700826036	3.80799020462484	0.00874709723469979	0.172369269036731
ENSECAG00000022752	ENSG00000126883	NUP214	nucleoporin 214 [Source:HGNC Symbol;Acc:HGNC:8064]	478.642260028578	550.042089634382	460.130494550485	581.357143029955	494.371058178403	443.941103752687	648.275857532132	1266.9637197476	1060.46730700143	520.497639466292	751.47756792709	-0.69522344808518	0.00876714525311161	0.172516819558006
ENSECAG00000023168	ENSG00000138741	TRPC3	transient receptor potential cation channel subfamily C member 3 [Source:HGNC Symbol;Acc:HGNC:12335]	1.11053888637721	0.813671730228376	1.11411742021909	4.56563201332425	1.20873119359023	2.70695794971151	1.01610635976823	49.4739652872578	68.6231665930194	1.12418496644987	0.823988561323564	-3.65870060502697	0.00884056263684821	0.173712629209027
ENSECAG00000015567	ENSG00000164946	FREM1	FRAS1 related extracellular matrix 1 [Source:HGNC Symbol;Acc:HGNC:23399]	6.66323331826326	4.06835865114188	130.351738165634	82.1813762398365	3.62619358077068	81.2087384913452	5.08053179884116	5.01909792769282	5.58560658315275	6.74510979869924	160.677769458095	2.53663879145879	0.00887262618722259	0.173807946188945
ENSECAG00000015974	ENSG00000248167	TRIM39-RPP21	TRIM39-RPP21 readthrough [Source:HGNC Symbol;Acc:HGNC:38845]	531.948126574684	2025.22893653843	3064.93702302272	824.857517073915	780.840351059286	354.611491412207	358.685544998186	470.361177223784	279.280329157637	587.948737453284	527.352679247081	1.40251558769629	0.00888337664540513	0.173807946188945
ENSECAG00000016817	ENSG00000153814	JAZF1	JAZF zinc finger 1 [Source:HGNC Symbol;Acc:HGNC:28917]	330.940588140409	191.212856603668	128.123503325196	21.3062827288465	1.20873119359023	52.7856800193744	502.972648085275	362.809078773224	217.040712945364	176.49703973263	51.9112793633845	-1.5813719250131	0.00887923080908753	0.173807946188945
ENSECAG00000007703	ENSG00000141380	SS18	SS18 subunit of BAF chromatin remodeling complex [Source:HGNC Symbol;Acc:HGNC:11340]	1141.63397519577	1251.42712109124	891.293936175273	1683.19633557887	1434.7639267916	1434.6877133471	1540.41724140864	2264.33017937913	2797.59095436193	1884.13400376999	1379.35685165565	-0.665990425028011	0.00896003689614833	0.174896486937193
ENSECAG00000000418	ENSG00000110243	APOA5	apolipoprotein A5 [Source:HGNC Symbol;Acc:HGNC:17288]	5.55269443188605	13.018747683654	6.68470452131455	10.6531413644233	16.9222367102632	14.8882687234133	86.3690405802997	30.8316015558273	36.7054146892895	11.2418496644987	40.3754395048546	-1.71120744528173	0.00896447956343533	0.174896486937193
ENSECAG00000010028	ENSG00000167880	EVPL	envoplakin [Source:HGNC Symbol;Acc:HGNC:3503]	1.11053888637721	39.8699147811904	1.11411742021909	28.9156694177203	1.20873119359023	1.35347897485575	329.218460564907	53.7760492252802	0.797943797593249	1.12418496644987	0.823988561323564	-3.76227015687297	0.00906900713204992	0.176631888644308
ENSECAG00000030935	NA	eca-mir-9065	eca-mir-9065	12.2159277501493	85.4355316739795	4.45646968087637	35.0031787688193	14.5047743230827	20.3021846228363	75.1918706228492	59.5121611426434	74.2087731761722	22.4836993289975	38.7274623822075	-1.77494344064408	0.00907914913599429	0.176631888644308
ENSECAG00000004246	ENSG00000170631	ZNF16	zinc finger protein 16 [Source:HGNC Symbol;Acc:HGNC:12947]	441.99447677813	767.292441605359	479.070490694209	459.606956007975	453.274197596335	374.913676035044	938.882276425846	1155.82655134869	613.618780349209	618.301731547431	454.841685850607	-0.621921210656699	0.00919142435961065	0.177349697175639
ENSECAG00000012231	ENSG00000124795	DEK	DEK proto-oncogene [Source:HGNC Symbol;Acc:HGNC:2768]	2202.19861168601	2484.95346411746	2729.58767953677	1998.22494449825	1701.89352057504	2127.66894847324	3575.67828002441	3896.97103385864	4719.03961896648	2390.01723867243	2092.93094576185	-0.543781389642805	0.00913734789210779	0.177349697175639
ENSECAG00000027768	ENSG00000171560	FGA	fibrinogen alpha chain [Source:HGNC Symbol;Acc:HGNC:3661]	24.4318555002986	87.8765468646646	84.6729239366509	66.962602862089	26.592086258985	132.640939535864	32.5154035125834	17.9253497417601	6.383550380746	24.7320692618972	16.4797712264713	1.49197340114938	0.00928233508616046	0.177349697175639
ENSECAG00000003591	ENSG00000141933	TPGS1	tubulin polyglutamylase complex subunit 1 [Source:HGNC Symbol;Acc:HGNC:25058]	59.9690998643694	34.1742126695918	24.51058324482	21.3062827288465	26.592086258985	35.1904533462496	4.06442543907293	2.86805595868161	1.5958875951865	7.86929476514912	75.8069476417679	2.31431650797991	0.00918483468307187	0.177349697175639
ENSECAG00000011088	ENSG00000115297	TLX2	T cell leukemia homeobox 2 [Source:HGNC Symbol;Acc:HGNC:5057]	1.11053888637721	0.813671730228376	1.11411742021909	15.2187733777475	1.20873119359023	1.35347897485575	115.836125013578	0.717013989670402	0.797943797593249	1.12418496644987	32.135553891619	-3.97292175550478	0.00916330302687093	0.177349697175639
ENSECAG00000020900	ENSG00000258890	CEP95	centrosomal protein 95 [Source:HGNC Symbol;Acc:HGNC:25141]	659.660098508063	906.430307474411	671.812804392112	700.063575376385	818.311018060583	661.851218704463	1105.52371942784	1224.65989435705	843.426594056065	874.615903898002	1166.76780283417	-0.483496054767545	0.00919452743496482	0.177349697175639
ENSECAG00000003367	ENSG00000108384	RAD51C	RAD51 paralog C [Source:HGNC Symbol;Acc:HGNC:9820]	92.1747275693085	532.954983299587	101.384685239937	159.797120466349	170.431098296222	280.170147795141	556.826285152991	402.961862194766	115.701850651021	426.066102284502	365.026932666339	-1.2452055856697	0.00929438225003916	0.177349697175639
ENSECAG00000017991	ENSG00000117713	ARID1A	AT-rich interaction domain 1A	960.616136716287	1458.91341229948	949.228042026666	981.610882864714	1253.45424775306	1009.69531524239	1780.21834231394	1467.72763685531	1386.02837641947	1368.1331041695	1699.88840201051	-0.487711538136233	0.0092737342339267	0.177349697175639
ENSECAG00000009181	ENSG00000113282	CLINT1	clathrin interactor 1 [Source:HGNC Symbol;Acc:HGNC:23186]	2044.50208982045	2508.54994429408	2023.23723511787	6621.68829665794	6357.92607828459	4457.0062642	5606.8748932011	6108.95919199183	8626.57039578062	4514.72682526269	7504.88781653502	-0.810920911164714	0.00928292164484807	0.177349697175639
ENSECAG00000013239	ENSG00000169155	ZBTB43	zinc finger and BTB domain containing 43 [Source:HGNC Symbol;Acc:HGNC:17908]	5.55269443188605	150.52927009225	6.68470452131455	112.618922995332	6.04365596795113	2.70695794971151	5.08053179884116	4.30208393802241	302.420699287842	5.62092483224937	247.196568397069	-3.34710292524113	0.00920199437798163	0.177349697175639
ENSECAG00000009291	ENSG00000124074	ENKD1	enkurin domain containing 1 [Source:HGNC Symbol;Acc:HGNC:25246]	73.2955665008959	31.7331974789067	1.11411742021909	9.1312640266485	1.20873119359023	1.35347897485575	80.2724024216903	47.3229233182466	46.2807402604085	50.5883234902443	7.41589705191208	-2.08599994429692	0.00925238386066117	0.177349697175639
ENSECAG00000013775	ENSG00000104915	STX10	syntaxin 10 [Source:HGNC Symbol;Acc:HGNC:11428]	172.133527388468	194.467543524582	98.04233297928	149.143979101926	114.829463391071	201.668367253507	214.398441911097	257.408022291674	234.595476492415	203.477478927427	194.461300472361	-0.639198019777396	0.00921307849664518	0.177349697175639
ENSECAG00000013641	ENSG00000134709	HOOK1	hook microtubule tethering protein 1 [Source:HGNC Symbol;Acc:HGNC:19884]	363.146215845348	334.419081123863	246.219949868419	325.681750283797	360.201895689887	418.225003230428	953.107765462602	499.0417368106	595.266073004564	387.843813425206	496.041113916786	-0.730098194404289	0.00932264152608744	0.177349697175639
ENSECAG00000006788	ENSG00000099139	PCSK5	proprotein convertase subtilisin/kexin type 5 [Source:HGNC Symbol;Acc:HGNC:8747]	62.1901776371238	41.4972582416472	23.3964658246009	10.6531413644233	10.878580742312	70.3809066924992	305.848014290238	213.67016892178	40.6951336772557	62.9543581211929	33.7835310142661	-1.81620238533456	0.00926234846964942	0.177349697175639
ENSECAG00000032305	ENSG00000196368	NUDT11	nudix hydrolase 11 [Source:HGNC Symbol;Acc:HGNC:18011]	86.6220331374224	14.6460911441108	12.25529162241	7.60938668887375	1.20873119359023	4.06043692456726	113.803912294042	67.3993150290178	24.7362577253907	50.5883234902443	4.11994280661782	-1.71410377453726	0.00932144372647243	0.177349697175639
ENSECAG00000011631	ENSG00000133216	EPHB2	EPH receptor B2 [Source:HGNC Symbol;Acc:HGNC:3393]	1.11053888637721	21.9691367161662	15.5976438830673	10.6531413644233	1.20873119359023	2.70695794971151	60.9663815860939	65.2482730600066	0.797943797593249	42.7190287250952	59.3271764152966	-2.77953537724164	0.0093010684494177	0.177349697175639
ENSECAG00000024149	ENSG00000105323	HNRNPUL1	heterogeneous nuclear ribonucleoprotein U like 1 [Source:HGNC Symbol;Acc:HGNC:17011]	970.610986693682	1123.68065944539	690.752800535837	829.423149087239	934.349212645245	740.352999246097	1775.1378105151	1621.88564463445	1392.41192680022	890.3544934283	1049.76142712622	-0.544561276446717	0.00936868092913314	0.177979021523712
ENSECAG00000009818	ENSG00000114019	AMOTL2	angiomotin like 2 [Source:HGNC Symbol;Acc:HGNC:17812]	415.341543505077	388.121415318935	359.859926730767	368.29431574149	344.488390173214	272.049273946006	382.055991272855	751.430661174582	946.361343945594	405.830772888404	1247.51868184388	-0.819088102308598	0.00938569464553656	0.178055961265808
ENSECAG00000022307	ENSG00000118217	ATF6	activating transcription factor 6 [Source:HGNC Symbol;Acc:HGNC:791]	752.945364963749	875.510781725733	753.143376068106	803.551234345068	709.525210637463	454.768935551533	1111.62035758645	1604.67730888236	1811.33242053668	936.446077052745	624.583329483262	-0.682635607019855	0.00942852428108462	0.178621766897513
ENSECAG00000008452	ENSG00000100243	CYB5R3	cytochrome b5 reductase 3 [Source:HGNC Symbol;Acc:HGNC:2873]	893.983803533655	650.937384182701	392.16933191712	567.660246989982	450.856735209154	323.481474990525	1202.05382360582	1374.51581819816	1155.42261891503	486.772090472795	830.580469814153	-0.753336137958969	0.00951210370158435	0.179772954322508
ENSECAG00000015789	ENSG00000186812	ZNF397	zinc finger protein 397 [Source:HGNC Symbol;Acc:HGNC:18818]	1.11053888637721	0.813671730228376	1.11411742021909	12.175018702198	1.20873119359023	1.35347897485575	1.01610635976823	53.7760492252802	0.797943797593249	94.4315371817894	0.823988561323564	-3.64737169442103	0.00951546689424558	0.179772954322508
ENSECAG00000012089	ENSG00000204256	BRD2	bromodomain containing 2 [Source:HGNC Symbol;Acc:HGNC:1103]	748.50320941824	1064.28262313872	425.592854523693	719.847980767457	774.796695091335	494.01982582235	1963.11748707222	1480.63388866938	884.919671530914	752.079742554966	2083.04308302597	-0.946363560221204	0.00955964876601496	0.180107112360631
ENSECAG00000011947	ENSG00000111725	PRKAB1	protein kinase AMP-activated non-catalytic subunit beta 1 [Source:HGNC Symbol;Acc:HGNC:9378]	1437.03731897211	1909.687550846	1331.37031716181	1287.50822775744	1381.57975427363	799.90607413975	2143.98441911097	2597.0246705862	1582.32255062741	1836.91823517909	2331.88762854569	-0.61952797391939	0.00957249304865384	0.180107112360631
ENSECAG00000032131	ENSG00000156587	UBE2L6	ubiquitin conjugating enzyme E2 L6 [Source:HGNC Symbol;Acc:HGNC:12490]	36.647783250448	13.018747683654	37.8799922874491	12.175018702198	1.20873119359023	1.35347897485575	54.8697434274845	93.9288326468227	25.534201522984	93.3073522153395	6.59190849058851	-1.9586396593642	0.00957064400433213	0.180107112360631
ENSECAG00000002876	ENSG00000185504	FAAP100	FA core complex associated protein 100 [Source:HGNC Symbol;Acc:HGNC:26171]	83.2904164782908	340.92845496569	188.285844017026	205.453440599591	207.901765297519	290.997979593987	598.486645903489	456.020897430376	642.344757062566	165.255190068131	454.017697289284	-1.15359621577078	0.00965533727686898	0.180922315822368
ENSECAG00000009685	ENSG00000150403	TMCO3	transmembrane and coiled-coil domains 3 [Source:HGNC Symbol;Acc:HGNC:20329]	445.326093437262	401.953834732818	443.418733247198	972.479618838066	716.777597799004	1280.39111021354	733.628791752664	677.57822023853	1230.42933588879	732.968598125318	2063.2673575542	-0.612399388593224	0.00964837918624171	0.180922315822368
ENSECAG00000022436	ENSG00000102910	LONP2	lon peptidase 2, peroxisomal [Source:HGNC Symbol;Acc:HGNC:20598]	3439.33893111022	2960.95142630106	2244.94660174147	3074.192222305	3345.76794385775	3349.86046276799	4930.14805759546	3750.70017996588	3530.10336055254	4013.34033022605	4854.94060331844	-0.450580166325713	0.00965131752404128	0.180922315822368
ENSECAG00000039558	ENSG00000181904	C5orf24	chromosome 5 open reading frame 24 [Source:HGNC Symbol;Acc:HGNC:26746]	68.8534109553871	101.708966278547	122.5529162241	80.6594989020618	41.0968605820677	41.9578482205284	170.705868441063	187.140651303975	202.677724588685	116.915236510787	49.4393136794138	-0.908437530396403	0.00977371443829627	0.182872544350672
ENSECAG00000012499	ENSG00000108061	SHOC2	SHOC2 leucine rich repeat scaffold protein [Source:HGNC Symbol;Acc:HGNC:15454]	913.973503488445	799.839310814494	987.108034314115	969.435864162516	733.699834509267	785.017805416337	1355.48588393082	1872.12352702942	1700.41823267121	899.347973159899	976.426445168423	-0.566529628059264	0.00978604441920231	0.182872544350672
ENSECAG00000016230	ENSG00000141642	ELAC1	elaC ribonuclease Z 1 [Source:HGNC Symbol;Acc:HGNC:14197]	484.194954460464	495.526083709081	420.022267422597	346.988033012643	356.575702109117	433.113271953841	649.2919638919	677.57822023853	504.300480078934	480.026980674096	563.608175945318	-0.433505870662385	0.00981034851646666	0.183077631621834
ENSECAG00000018090	ENSG00000104613	INTS10	integrator complex subunit 10 [Source:HGNC Symbol;Acc:HGNC:25548]	1211.59792503754	1149.7181548127	1183.19270027267	1295.11761444631	872.703921772143	890.589165455086	1713.15532256924	2227.04545191627	1583.9184382226	1177.02165987302	1298.60597264594	-0.505195784425273	0.00984334851308643	0.183444222289338
ENSECAG00000030438	ENSG00000141867	BRD4	bromodomain containing 4 [Source:HGNC Symbol;Acc:HGNC:13575]	951.73182562527	1169.24627633818	821.10453870147	608.7509351099	737.326028090038	791.785200290616	1502.82130609722	906.305682943389	984.66264623007	1360.26380940435	937.698982786216	-0.500690228307503	0.00985728455959656	0.183455018192491
ENSECAG00000008131	ENSG00000123104	ITPR2	inositol 1,4,5-trisphosphate receptor type 2 [Source:HGNC Symbol;Acc:HGNC:6181]	4.44215554550884	4.06835865114188	76.8741019951173	4.56563201332425	4.8349247743609	73.0878646422107	4.06442543907293	3.58506994835201	3.98971898796625	4.4967398657995	4.11994280661782	2.79846618340686	0.00987630467489775	0.183560277009094
ENSECAG00000016028	ENSG00000244754	N4BP2L2	NEDD4 binding protein 2 like 2 [Source:HGNC Symbol;Acc:HGNC:26916]	1624.71839076986	2394.63590206211	1478.43381663073	1868.86537078739	1130.16366600686	1767.64354116161	1721.28417344739	1806.87525396941	2157.64002869215	2357.41587464539	1989.10838703508	-0.402453513312843	0.00992282866726783	0.184044428761508
ENSECAG00000034673	N/A	N/A	Pseudogene	12.2159277501493	33.3605409393634	17.8258787235055	10.6531413644233	8.46111835513158	16.241747698269	28.4509780735105	32.2656295351681	12.767100761492	105.673386846288	11.5358398585299	-1.39117167594895	0.009929153382765	0.184044428761508
ENSECAG00000009628	ENSG00000187555	USP7	ubiquitin specific peptidase 7 [Source:HGNC Symbol;Acc:HGNC:12630]	1108.31780860446	1270.1415708865	1086.26448471361	774.635564927348	893.252352063177	659.144260754752	1336.17986309523	1570.26063737818	1263.94297538771	1179.27002980592	807.508790097093	-0.343117213767972	0.00995326065474289	0.184142858167863
ENSECAG00000021626	ENSG00000137992	DBT	dihydrolipoamide branched chain transacylase E2 [Source:HGNC Symbol;Acc:HGNC:2698]	692.97626509938	1179.82400883115	719.719853461533	934.432685393697	908.96585757985	1074.66230603547	1204.08603632536	1102.05050212341	1192.12803360431	1135.42681611437	1029.98570165446	-0.415146200590635	0.00997468412645722	0.184142858167863
ENSECAG00000015493	ENSG00000134369	NAV1	neuron navigator 1 [Source:HGNC Symbol;Acc:HGNC:15989]	211.00238841167	149.715598362021	98.04233297928	10.6531413644233	19.3396990974436	32.4834953965381	232.688356386925	162.762175655181	111.712131663055	130.405456108185	19.7757254717655	-0.902674604209521	0.00996245766298489	0.184142858167863
ENSECAG00000000287	ENSG00000182872	RBM10	RNA binding motif protein 10 [Source:HGNC Symbol;Acc:HGNC:9896]	908.420809056558	806.348684656321	1097.4056589158	1219.02374755758	966.984954872181	963.677030097296	1144.13576109903	2275.80240321386	2952.39205109502	969.047441079791	2093.75493432318	-0.757530620705633	0.0100819141380867	0.184894614310303
ENSECAG00000010283	ENSG00000140943	MBTPS1	membrane bound transcription factor peptidase, site 1 [Source:HGNC Symbol;Acc:HGNC:15456]	712.965965054169	1169.24627633818	682.953978594303	719.847980767457	535.46791876047	404.69021348187	1040.49291240267	1972.50548558328	2081.83536792079	688.001199467323	716.870048351501	-0.863791815241649	0.0100961747894232	0.184894614310303
ENSECAG00000019987	ENSG00000068400	GRIPAP1	GRIP1 associated protein 1 [Source:HGNC Symbol;Acc:HGNC:18706]	546.385132097588	213.995665050063	242.877597607762	184.147157870745	137.795356069286	77.1483015667779	666.56577200796	567.875079818959	492.331323115035	203.477478927427	223.300900118686	-0.726350482463232	0.0100958091597721	0.184894614310303
ENSECAG00000009178	ENSG00000166135	HIF1AN	hypoxia inducible factor 1 subunit alpha inhibitor [Source:HGNC Symbol;Acc:HGNC:17113]	915.084042374822	1834.01607993476	717.491618621095	1337.73017990401	1254.66297894665	824.268695687154	1913.32827544358	1776.04365241359	2171.20507325123	1651.42771571486	1143.69612311711	-0.6951539843027	0.010065367477091	0.184894614310303
ENSECAG00000041606	NA	NA	Protein coding gene	11747.2803400981	10292.1337156587	12017.9846119033	11033.6106988669	12480.1495738191	10704.6652121342	13284.5745476099	14744.6756835822	16345.0807499001	11924.2299391338	24554.0351388809	-0.352372012143927	0.0100871680530991	0.184894614310303
ENSECAG00000011663	ENSG00000171246	NPTX1	neuronal pentraxin 1 [Source:HGNC Symbol;Acc:HGNC:7952]	11.1053888637721	64.2800666880417	61.27645811205	18.262528053297	282.843099300113	17.5952266731248	16.2577017562917	13.6232658037376	19.9485949398312	14.6144045638484	51.087290802061	1.96334375492911	0.0100891530005439	0.184894614310303
ENSECAG00000018519	ENSG00000144554	FANCD2	FA complementation group D2 [Source:HGNC Symbol;Acc:HGNC:3585]	414.2310046187	543.532715792555	284.099942155868	543.310209585586	410.968605820677	443.941103752687	533.455838878322	722.033087598095	938.381905969661	467.660946043148	869.30793219636	-0.703190651700919	0.0101885659820419	0.1863381541456
ENSECAG00000014298	ENSG00000089876	DHX32	DEAH-box helicase 32 (putative) [Source:HGNC Symbol;Acc:HGNC:16717]	500.853037756122	571.19755462032	269.61641569302	351.553665025967	180.100947844944	286.93754266942	421.684139303816	811.659836306895	679.050171751855	435.059582016101	646.831020638998	-0.864335115464596	0.010207491358107	0.186436028994149
ENSECAG00000020109	ENSG00000167780	SOAT2	sterol O-acyltransferase 2 [Source:HGNC Symbol;Acc:HGNC:11178]	1.11053888637721	43.1246017021039	1.11411742021909	6.087509351099	1.20873119359023	1.35347897485575	1.01610635976823	56.6441051839618	0.797943797593249	1.12418496644987	125.246261321182	-3.92076548210127	0.0102230773558859	0.186472732381266
ENSECAG00000036779	ENSG00000089280	FUS	FUS RNA binding protein [Source:HGNC Symbol;Acc:HGNC:4010]	5586.01059847737	7157.0565390888	8484.00415496838	6245.78459422758	6171.7814744717	6493.9921213579	9127.68342979803	12896.9306322015	8915.42605050938	9064.30338448533	6778.12990544764	-0.477312114407789	0.0102536635467689	0.186589236867766
ENSECAG00000023457	ENSG00000169508	GPR183	G protein-coupled receptor 183 [Source:HGNC Symbol;Acc:HGNC:3128]	1.11053888637721	0.813671730228376	1.11411742021909	9.1312640266485	1.20873119359023	1.35347897485575	61.9824879458622	27.9635455971457	29.5239205109502	1.12418496644987	0.823988561323564	-3.30486656126009	0.0102574045822882	0.186589236867766
ENSECAG00000014782	ENSG00000121481	RNF2	ring finger protein 2 [Source:HGNC Symbol;Acc:HGNC:10061]	1144.9655918549	1334.42163757454	933.630398143599	884.21073324713	934.349212645245	809.38042696374	1313.82552318032	1248.32135601617	1703.61000786159	1315.29641074635	953.354765451364	-0.409572580744959	0.0102702193718261	0.186589236867766
ENSECAG00000022859	ENSG00000239306	RBM14	RNA binding motif protein 14 [Source:HGNC Symbol;Acc:HGNC:14219]	598.580459757317	460.538199309261	386.598744816025	630.057217838747	491.953595791222	416.871524255572	646.243644812596	1235.4151042021	831.457437092166	609.308251815832	739.941728068561	-0.660355748450714	0.010345191667141	0.186962115194976
ENSECAG00000019544	ENSG00000213204	AL049697.1	novel transcript, C6orf165-SLC35A1 readthrough	4.44215554550884	3.2546869209135	111.411742021909	33.4813014310445	4.8349247743609	2.70695794971151	4.06442543907293	2.86805595868161	3.191775190373	4.4967398657995	3.29595424529426	2.9232671815415	0.0103295219804959	0.186962115194976
ENSECAG00000024184	ENSG00000185220	PGBD2	piggyBac transposable element derived 2 [Source:HGNC Symbol;Acc:HGNC:19399]	9.9948499773949	8.13671730228376	12.25529162241	48.700074808792	8.46111835513158	9.47435282399027	9.14495723791409	251.671910374311	225.020150921296	10.1176646980489	7.41589705191208	-2.70749835907268	0.0103409782605232	0.186962115194976
ENSECAG00000013864	ENSG00000111596	CNOT2	CCR4-NOT transcription complex subunit 2 [Source:HGNC Symbol;Acc:HGNC:7878]	1966.76436777404	2200.16835853753	1592.07379349308	2116.93137684468	1730.9030692212	2070.8228315293	2416.30092352886	2396.26075347848	2499.95791785965	2442.85393209558	1694.12048208125	-0.314253472564891	0.0103329757201692	0.186962115194976
ENSECAG00000018350	ENSG00000100227	POLDIP3	DNA polymerase delta interacting protein 3 [Source:HGNC Symbol;Acc:HGNC:23782]	445.326093437262	690.807298963891	482.412842954867	522.00392685674	519.754413243797	452.061977601822	626.937623976999	1101.33348813374	1101.96038447628	625.04684134613	598.215695520908	-0.64692560322893	0.0103797460273052	0.187340094198471
ENSECAG00000011325	ENSG00000128849	CGNL1	cingulin like 1 [Source:HGNC Symbol;Acc:HGNC:25931]	197.675921775144	359.642904760942	412.223445481064	321.116118270472	236.911313943684	193.547493404373	273.332610777654	1038.23625704274	1343.73735514703	276.549501746669	906.387417455921	-1.20102327267374	0.0104984602004804	0.189234056238317
ENSECAG00000038319	N/A	N/A	LncRNA	1.11053888637721	6.50937384182701	33.4235226065727	1.52187733777475	1.20873119359023	1.35347897485575	34.5476162321199	61.6632031116546	15.1609321542717	75.3203927521415	9.06387417455921	-2.63568702518264	0.0105304506868243	0.189561913739884
ENSECAG00000022504	ENSG00000175029	CTBP2	C-terminal binding protein 2 [Source:HGNC Symbol;Acc:HGNC:2495]	2857.41655464856	2718.47725069301	1541.93850958322	1596.44932732571	1474.65205618008	1721.62525601652	3500.48640940156	2841.5264410638	1969.32529246014	2837.44285531948	2064.09134611553	-0.502328735452002	0.010595847321377	0.190240474456357
ENSECAG00000000562	ENSG00000099904	ZDHHC8	zinc finger DHHC-type palmitoyltransferase 8 [Source:HGNC Symbol;Acc:HGNC:18474]	1.11053888637721	0.813671730228376	1.11411742021909	4.56563201332425	1.20873119359023	1.35347897485575	36.5798289516564	13.6232658037376	0.797943797593249	1.12418496644987	43.6713937501489	-3.13791334066183	0.0105916207001122	0.190240474456357
ENSECAG00000029122	ENSG00000081377	CDC14B	cell division cycle 14B [Source:HGNC Symbol;Acc:HGNC:1719]	451.989326755525	340.92845496569	123.667033644319	190.234667221844	62.8540220666918	120.459628762162	557.842391512759	210.802112963098	392.588348415879	369.856853962008	206.821128892215	-1.01271246716282	0.0106490308056505	0.190945741665286
ENSECAG00000009327	ENSG00000100393	EP300	E1A binding protein p300 [Source:HGNC Symbol;Acc:HGNC:3373]	2415.42207787043	1507.73371611318	1297.94679455524	1082.05478715785	883.582502514455	1307.46068971066	2711.98787422141	1878.57665293645	1944.58903473475	1961.70276645503	1764.15950979375	-0.568274994735102	0.0106694606391687	0.19106263608733
ENSECAG00000006792	ENSG00000133315	MACROD1	mono-ADP ribosylhydrolase 1 [Source:HGNC Symbol;Acc:HGNC:29598]	16.6580832956582	26.037495367308	10.0270567819718	13.6968960399728	18.1309679038534	23.0091425725478	82.3046151412268	31.5486155454977	23.9383139277975	29.2288091276967	81.5748675710329	-1.44901138228386	0.0106979429850748	0.191323238151045
ENSECAG00000019186	ENSG00000008838	MED24	mediator complex subunit 24 [Source:HGNC Symbol;Acc:HGNC:22963]	507.516271074385	469.488588341773	310.838760241126	462.650710683524	245.372432298816	380.327591934467	782.401897021539	992.347361703837	789.964359617317	347.373154633011	491.921171110168	-0.772081258596415	0.010721060951332	0.191487350021515
ENSECAG00000013171	ENSG00000011275	RNF216	ring finger protein 216 [Source:HGNC Symbol;Acc:HGNC:21698]	73.2955665008959	535.395998490272	115.868211702786	118.706432346431	60.4365596795113	47.3717641199514	1240.66586527701	623.08515702358	188.314736232007	73.0720228192418	88.1667760616214	-1.59471694781894	0.0107363624309798	0.19151160777858
ENSECAG00000008139	ENSG00000137871	ZNF280D	zinc finger protein 280D [Source:HGNC Symbol;Acc:HGNC:25953]	477.531721142201	333.605409393634	357.631691890328	365.25056106594	464.152778338647	282.877105744852	469.441138212923	502.626806758952	624.789993515514	580.079442688135	588.327832785025	-0.484810447133581	0.0107830883313986	0.192051796808778
ENSECAG00000015440	ENSG00000109436	TBC1D9	TBC1 domain family member 9 [Source:HGNC Symbol;Acc:HGNC:21710]	5.55269443188605	62.652723227585	11.1411742021909	12.175018702198	2.41746238718045	43.3113271953841	5.08053179884116	141.96876995474	66.2293352002397	5.62092483224937	70.8630162738265	-2.61866038767017	0.010794611367774	0.192051796808778
ENSECAG00000012106	ENSG00000102038	SMARCA1	SWI/SNF related, matrix associated, actin dependent regulator of chromatin, subfamily a, member 1 [Source:HGNC Symbol;Acc:HGNC:11097]	22.2107777275442	87.0628751344363	30.0811703459155	44.1344427954678	43.5143229692481	93.390049265047	65.0308070251669	141.96876995474	59.0478410219005	136.026380940435	44.4953823114725	-1.13530179196739	0.0108207615114027	0.19226799399627
ENSECAG00000015920	ENSG00000006576	PHTF2	putative homeodomain transcription factor 2 [Source:HGNC Symbol;Acc:HGNC:13411]	541.942976552079	489.016709867254	501.352839098591	316.550486257148	264.71213139626	152.9431241587	1298.5839277838	668.974052362485	385.40685423754	524.994379332091	422.706131958988	-0.772956550137213	0.010848209745525	0.192506667771041
ENSECAG00000009966	ENSG00000154096	THY1	Thy-1 cell surface antigen [Source:HGNC Symbol;Acc:HGNC:11801]	446.436632323639	179.821452380471	227.279953724695	44.1344427954678	39.8881293884775	155.650082108412	698.065069160775	543.496604170165	273.694722574485	367.608484029109	74.1589705191208	-1.14040502043193	0.0108653502900025	0.192562046752496
ENSECAG00000024657	ENSG00000147457	CHMP7	charged multivesicular body protein 7 [Source:HGNC Symbol;Acc:HGNC:28439]	938.405358988743	493.085068518396	441.19049840676	517.438294843415	485.909939823271	571.168127389128	986.639275334953	1228.2449643054	1260.75120019733	657.648205373176	669.902700356058	-0.642936451778586	0.0109131837358979	0.193160539449172
ENSECAG00000023550	ENSG00000167419	LPO	lactoperoxidase [Source:HGNC Symbol;Acc:HGNC:6678]	1.11053888637721	0.813671730228376	65.7329277929264	24.350037404396	1.20873119359023	12.1813107737018	1.01610635976823	0.717013989670402	0.797943797593249	1.12418496644987	160.677769458095	3.39746467623244	0.0109669951603479	0.193692677054606
ENSECAG00000004845	ENSG00000183765	CHEK2	checkpoint kinase 2 [Source:HGNC Symbol;Acc:HGNC:16627]	665.212792939949	1245.73141897964	613.878698540719	494.610134776794	350.532046141166	290.997979593987	1524.15953965235	1069.06785859857	735.704181380976	638.537060943528	525.704702124434	-0.689317020873904	0.0109714526937374	0.193692677054606
ENSECAG00000017271	ENSG00000100852	ARHGAP5	Rho GTPase activating protein 5 [Source:HGNC Symbol;Acc:HGNC:675]	1674.69264065683	1397.07436080212	1268.97974162955	1859.73410676075	1601.56883150705	2062.70195768017	2278.11045860038	3007.15667267767	3853.2705985778	2297.83407142354	1519.43490708065	-0.68178333660726	0.011056648200467	0.193950272073326
ENSECAG00000034389	ENSG00000255529	POLR2M	RNA polymerase II subunit M [Source:HGNC Symbol;Acc:HGNC:14862]	629.675548575879	1848.66217107887	678.497508913427	1083.57666449562	703.481554669512	384.388028859034	1876.74844649192	1841.29192547359	1607.0588083528	1088.21104752348	809.980755781064	-0.86379643858389	0.0110312901477128	0.193950272073326
ENSECAG00000017253	ENSG00000101624	CEP76	centrosomal protein 76 [Source:HGNC Symbol;Acc:HGNC:25727]	285.408493798943	349.065172267973	262.931711171706	216.106581964015	155.926323973139	161.063998007835	414.571394785439	465.342079296091	203.475668386279	388.967998391656	211.765060260156	-0.604235365017644	0.0110242457648517	0.193950272073326
ENSECAG00000005387	ENSG00000132467	UTP3	UTP3 small subunit processome component [Source:HGNC Symbol;Acc:HGNC:24477]	1181.61337510535	1760.78562421421	1274.55032873064	1292.07385977076	1437.18138917878	931.193534700758	1762.94453419788	2432.82846695168	2289.30075529503	1513.15296484153	1704.00834481713	-0.532017299318779	0.0110329197181511	0.193950272073326
ENSECAG00000020739	ENSG00000143570	SLC39A1	solute carrier family 39 member 1 [Source:HGNC Symbol;Acc:HGNC:12876]	2365.44782798346	2122.05587243561	1277.8926809913	1409.25841477942	1223.23596791331	1456.34337694479	2431.54251892538	2475.13229234223	2823.92309968251	2023.53293960977	1220.3270593202	-0.460791879900585	0.0110507976758514	0.193950272073326
ENSECAG00000020267	ENSG00000131914	LIN28A	lin-28 homolog A [Source:HGNC Symbol;Acc:HGNC:15986]	1101.65457528619	1388.93764349984	903.549227797683	1246.41753963752	1267.95902207615	1361.59984870489	1193.92497272767	1315.72067104519	1932.61987777085	2042.64408403942	1344.74933208006	-0.470489258653602	0.0110915953523651	0.194315130312162
ENSECAG00000022326	ENSG00000170581	STAT2	signal transducer and activator of transcription 2 [Source:HGNC Symbol;Acc:HGNC:11363]	202.118077320652	299.431196724042	115.868211702786	193.278421897393	216.36288365265	228.737946750622	683.83958012402	616.632031116546	501.906648686154	168.627744967481	269.444259552805	-0.999873537024994	0.0112130478535786	0.194616818958738
ENSECAG00000020501	ENSG00000141522	ARHGDIA	Rho GDP dissociation inhibitor alpha [Source:HGNC Symbol;Acc:HGNC:678]	6307.86087462256	4020.35201905841	3644.27808153665	3573.36798909511	2957.76523071528	2556.72178350252	7164.56594272581	8389.06367914371	6026.86950322181	3550.1761240487	6522.69345143733	-0.584527943444858	0.0112347471099012	0.194616818958738
ENSECAG00000006984	ENSG00000033030	ZCCHC8	zinc finger CCHC-type containing 8 [Source:HGNC Symbol;Acc:HGNC:25265]	1256.01948049263	1168.43260460795	775.425724472488	844.641922464987	669.637081248985	820.208258762587	1445.91934995019	1248.32135601617	1341.34352375425	1016.26320967069	1050.58541568754	-0.438087653024132	0.0112447749665927	0.194616818958738
ENSECAG00000013061	ENSG00000154975	CA10	carbonic anhydrase 10 [Source:HGNC Symbol;Acc:HGNC:1369]	6.66323331826326	4.88203038137026	93.5858632984037	12.175018702198	7.25238716154136	47.3717641199514	6.09663815860939	4.30208393802241	4.7876627855595	6.74510979869924	6.59190849058851	2.42012736554491	0.0111488280921033	0.194616818958738
ENSECAG00000008997	ENSG00000168090	COPS6	COP9 signalosome subunit 6 [Source:HGNC Symbol;Acc:HGNC:21749]	4106.77280182293	3873.8911076173	2820.94530799474	2570.45082350155	2441.63701105226	2514.76393528199	5271.55979447759	4128.56655252218	3510.9527094103	3484.97339599461	3423.67247229941	-0.390703686125399	0.011123824519913	0.194616818958738
ENSECAG00000018567	ENSG00000103510	KAT8	lysine acetyltransferase 8 [Source:HGNC Symbol;Acc:HGNC:17933]	826.240931464645	1368.59585024413	725.290440562628	709.194839403034	591.069553665621	594.177269961676	1050.65397600035	1175.18592906979	1105.95010346424	994.903695308138	1076.12906108857	-0.552799415209748	0.0111798230172076	0.194616818958738
ENSECAG00000000350	ENSG00000167113	COQ4	Coenzyme Q4	186.570532911371	192.026528333897	95.8140981388419	156.753365790799	117.246925778252	142.115292359854	265.203759899509	413.000058050152	238.585195480382	145.019860672034	381.50670389281	-0.897698355492092	0.0112576114912822	0.194616818958738
ENSECAG00000019556	ENSG00000170502	NUDT9	nudix hydrolase 9 [Source:HGNC Symbol;Acc:HGNC:8056]	1571.41252422375	2620.02297133537	958.140981388419	1597.97120466349	1051.5961384235	1621.46781187719	2489.46058143217	1629.05578453115	1271.92241336364	2609.23330713016	1793.8230980014	-0.583291737271356	0.0112191113420235	0.194616818958738
ENSECAG00000004871	ENSG00000149257	SERPINH1	serpin family H member 1 [Source:HGNC Symbol;Acc:HGNC:1546]	310.950888185619	144.019896250423	254.018771809953	105.009536306458	195.814453361617	452.061977601822	847.432704046706	668.974052362485	408.547224367744	549.726448593988	259.556396816923	-1.11864453521204	0.0112077305286505	0.194616818958738
ENSECAG00000023036	ENSG00000100364	KIAA0930	KIAA0930 [Source:HGNC Symbol;Acc:HGNC:1314]	403.125615754928	358.015561300486	300.811703459155	293.722326190527	433.934498498891	424.992398104707	526.343094359944	563.572995880936	553.772995529715	401.334033022605	969.010548116511	-0.540163625996753	0.0112646793645574	0.194616818958738
ENSECAG00000002920	ENSG00000137710	RDX	radixin [Source:HGNC Symbol;Acc:HGNC:9944]	2181.09837284484	2112.29181167286	2023.23723511787	2119.97513152023	1576.18547644165	1155.87104452681	3636.6446616105	1425.42381146476	2394.62933657734	4801.39399170741	3306.66609659146	-0.810102817005631	0.0111820534079354	0.194616818958738
ENSECAG00000003869	ENSG00000122299	ZC3H7A	zinc finger CCCH-type containing 7A [Source:HGNC Symbol;Acc:HGNC:30959]	440.883937891753	1021.97169316684	464.586964231361	692.454188687512	594.695747246391	587.409875087397	1520.09511421328	793.734486565135	661.495408204804	921.831672488897	757.245487856355	-0.71459588299645	0.0113116499316818	0.194693623824121
ENSECAG00000019874	ENSG00000204084	INPP5B	inositol polyphosphate-5-phosphatase B [Source:HGNC Symbol;Acc:HGNC:6077]	1278.23025822017	1704.64227482845	720.833970881752	1136.84237131774	662.384694087444	866.226543907682	2372.60835005882	2002.62007314943	2215.09198211886	856.628944434804	1176.65566557005	-0.768785317843337	0.01129229450207	0.194693623824121
ENSECAG00000031951	ENSG00000084234	APLP2	amyloid beta precursor like protein 2 [Source:HGNC Symbol;Acc:HGNC:598]	1883.47395129575	1642.80322333109	1208.81740093771	1302.72700113519	1422.6766148557	1042.17881063893	2401.05932813233	2270.06629129649	2217.48581351164	1400.73446819654	1895.1736910442	-0.436109130769443	0.0113096836364459	0.194693623824121
ENSECAG00000006306	ENSG00000017483	SLC38A5	solute carrier family 38 member 5 [Source:HGNC Symbol;Acc:HGNC:18070]	394.24130466391	135.883178948139	79.1023368355555	13.6968960399728	24.1746238718045	31.1300164216823	477.569989091069	93.9288326468227	190.708567624787	189.987259330029	102.174581604122	-1.45042083962933	0.0113364364595463	0.194876038512977
ENSECAG00000018106	ENSG00000108389	MTMR4	myotubularin related protein 4 [Source:HGNC Symbol;Acc:HGNC:7452]	48.8637110005973	52.8886624648445	55.7058710109546	88.2688855909355	32.6357422269361	60.9065538685089	37.5959353114246	513.382016604008	316.78368764452	40.4706587921955	125.246261321182	-1.76151050147521	0.0114148222528573	0.195978229553743
ENSECAG00000014002	ENSG00000130985	UBA1	ubiquitin like modifier activating enzyme 1 [Source:HGNC Symbol;Acc:HGNC:12469]	3099.5140318788	1886.09107066938	3493.87222980707	3090.93287302052	3780.91117355023	2378.06255882156	4335.72583713105	6201.45399665931	6745.81686485333	2434.98463733043	5788.51964329804	-0.511154242115547	0.011445603596791	0.19626138002737
ENSECAG00000010226	ENSG00000134759	ELP2	elongator acetyltransferase complex subunit 2 [Source:HGNC Symbol;Acc:HGNC:18248]	1862.37371245458	1975.5949609945	1603.21496769527	1881.04038948959	1681.345090284	1662.07218112287	1998.68120966411	2875.22609857831	3173.42248302835	2175.29791008051	1871.27802276581	-0.455788665855375	0.0115010782705209	0.196721432186306
ENSECAG00000013378	ENSG00000113272	THG1L	tRNA-histidine guanylyltransferase 1 like [Source:HGNC Symbol;Acc:HGNC:26053]	300.956038208224	709.521748759144	425.592854523693	353.075542363742	299.765336010376	267.988837021439	573.083986909283	559.987925932584	462.009458806491	676.759349802824	282.628076533982	-0.537274205020632	0.0114902885340135	0.196721432186306
ENSECAG00000024286	ENSG00000197555	SIPA1L1	signal induced proliferation associated 1 like 1 [Source:HGNC Symbol;Acc:HGNC:20284]	1691.35072395249	1355.57710256047	852.299826467605	643.75411387872	820.728480447764	908.18439212821	1523.14343329258	1644.8300923039	1348.52501793259	1672.78723007741	901.443486087979	-0.509965444182104	0.0115912494073221	0.198017177375086
ENSECAG00000037199	ENSG00000197061	H4C3	H4 clustered histone 3	179.907299593108	182.262467571156	284.099942155868	336.33489164822	158.34378636032	204.375325203219	176.802506599672	1937.37180008943	2139.2873213475	194.483999195828	179.629506368537	-1.76414503274631	0.011625419791123	0.198108115175029
ENSECAG00000013650	ENSG00000130829	DUSP9	dual specificity phosphatase 9 [Source:HGNC Symbol;Acc:HGNC:3076]	14.4370055229037	211.554649859378	25.6247006650391	28.9156694177203	16.9222367102632	18.9487056479805	780.369684302002	10.755209845056	7.97943797593249	14.6144045638484	163.149735142066	-2.78572270229438	0.0116224443969312	0.198108115175029
ENSECAG00000008550	ENSG00000084463	WBP11	WW domain binding protein 11	3343.83258688178	4279.91330100126	2994.74762554892	2920.48261118975	2488.77752760228	2518.82437220656	3691.51440503799	6815.93498580685	5185.83674055853	3363.56141961802	3436.03230071926	-0.554112231418814	0.0116632295503356	0.198506143585947
ENSECAG00000016261	ENSG00000137831	UACA	uveal autoantigen with coiled-coil domains and ankyrin repeats [Source:HGNC Symbol;Acc:HGNC:15947]	1329.31504699352	2609.4452388424	1105.20448085734	1072.9235231312	760.291920768252	1004.28139934297	1428.64554183413	2901.03860220645	2715.40274320983	1409.72794792814	1296.13400696197	-0.768115473062657	0.011699084314123	0.198624132329393
ENSECAG00000024358	ENSG00000109906	ZBTB16	zinc finger and BTB domain containing 16 [Source:HGNC Symbol;Acc:HGNC:12930]	809.582848168987	561.43349385758	189.399961437246	80.6594989020618	14.5047743230827	265.281879071728	982.57484989588	569.309107798299	576.115421862326	614.929176648081	189.51736910442	-1.42779327307572	0.0116938633560278	0.198624132329393
ENSECAG00000023882	ENSG00000146904	EPHA1	EPH receptor A1 [Source:HGNC Symbol;Acc:HGNC:3385]	431.999626800735	492.271396788168	209.454075001189	450.475691981326	390.420175529643	281.523626769997	721.435515435445	564.290009870607	546.591501351376	482.275350606996	768.781327714885	-0.7222486132824	0.0117454652168771	0.198813196775359
ENSECAG00000037711	ENSG00000145358	DDIT4L	DNA damage inducible transcript 4 like [Source:HGNC Symbol;Acc:HGNC:30555]	133.264666365265	4.88203038137026	3.34235226065727	21.3062827288465	3.62619358077068	52.7856800193744	3.0483190793047	3.58506994835201	3.98971898796625	4.4967398657995	76.6309362030915	2.91276716864672	0.0117335800281498	0.198813196775359
ENSECAG00000016813	ENSG00000087338	GMCL1	germ cell-less 1, spermatogenesis associated [Source:HGNC Symbol;Acc:HGNC:23843]	362.035676958971	161.107002585219	307.496407980469	357.641174377066	219.989077233421	337.016264739083	586.29336958627	326.958379289703	489.937491722255	455.294911412199	704.510219931647	-0.734627945512459	0.0117545769568006	0.198813196775359
ENSECAG00000023697	ENSG00000102531	FNDC3A	fibronectin type III domain containing 3A [Source:HGNC Symbol;Acc:HGNC:20296]	322.056277049391	493.898740248624	345.376400267918	725.935490118556	500.414714146354	651.023386905617	640.147006653986	904.871654964048	1364.48389388446	520.497639466292	718.518025474148	-0.827844033744201	0.0117681200566703	0.198813196775359
ENSECAG00000021048	ENSG00000144908	ALDH1L1	aldehyde dehydrogenase 1 family member L1 [Source:HGNC Symbol;Acc:HGNC:3978]	1.11053888637721	0.813671730228376	1.11411742021909	47.1781974710173	1.20873119359023	1.35347897485575	1.01610635976823	86.7586927501187	0.797943797593249	1.12418496644987	252.140499765011	-3.71408948761313	0.011820354275937	0.199205602429441
ENSECAG00000017766	ENSG00000115526	CHST10	carbohydrate sulfotransferase 10 [Source:HGNC Symbol;Acc:HGNC:19650]	1.11053888637721	0.813671730228376	1.11411742021909	85.225130915386	2.41746238718045	441.234145802976	1.01610635976823	183.555581355623	0.797943797593249	1.12418496644987	181.277483491184	-4.42037427785672	0.0118072466010164	0.199205602429441
ENSECAG00000035490	ENSG00000268223	ARL14EPL	ADP ribosylation factor like GTPase 14 effector protein like [Source:HGNC Symbol;Acc:HGNC:44201]	1.11053888637721	0.813671730228376	1.11411742021909	19.7844053910718	159.55251755391	1.35347897485575	1.01610635976823	0.717013989670402	0.797943797593249	1.12418496644987	0.823988561323564	3.42673102185757	0.0118549497764966	0.199543793112967
ENSECAG00000016800	ENSG00000117523	PRRC2C	proline rich coiled-coil 2C [Source:HGNC Symbol;Acc:HGNC:24903]	8447.86930867144	8148.92237823719	7186.05736041314	7545.46784068721	6505.3912839026	6636.10741371776	8103.44821915165	10773.8522087875	14376.5534012376	12704.41430585	5732.48842112804	-0.530703465214296	0.0119106289142592	0.200214713262963
ENSECAG00000033109	NA	LOC111771759	Amyloid-like protein 2	1122.75481412736	1080.55605774328	682.953978594303	754.851159536276	864.242803417012	598.237706886243	1718.23585436808	1382.40297208454	1519.28499061755	811.661545776809	1198.90335672579	-0.539618841814444	0.0119239632653152	0.200214713262963
ENSECAG00000009552	ENSG00000083168	KAT6A	lysine acetyltransferase 6A [Source:HGNC Symbol;Acc:HGNC:13013]	96.6168831148173	321.400333440209	63.5046929524882	203.931563261817	111.203269810301	46.0182851450956	112.787805934274	502.626806758952	613.618780349209	140.523120806234	344.42721863325	-1.5535329110455	0.0120624900725991	0.200875191684946
ENSECAG00000027735	ENSG00000131462	TUBG1	tubulin gamma 1 [Source:HGNC Symbol;Acc:HGNC:12417]	2867.41140462596	3563.06850667006	1660.03495612645	2351.30048686199	1869.90715648408	1949.00972379228	4709.65297752576	3811.64636908786	2594.91322977325	2736.26620833899	3525.84705390353	-0.62220697338993	0.0120393293370805	0.200875191684946
ENSECAG00000004666	ENSG00000161267	BDH1	3-hydroxybutyrate dehydrogenase 1 [Source:HGNC Symbol;Acc:HGNC:1027]	85.5114942510452	75.671470911239	127.009385904976	200.887808586267	96.6984954872181	140.761813384998	79.2562960619221	1343.68421664233	71.8149417833925	87.6864273830902	3809.29911899884	-1.95634461612929	0.0120026551047892	0.200875191684946
ENSECAG00000022880	ENSG00000127946	HIP1	huntingtin interacting protein 1 [Source:HGNC Symbol;Acc:HGNC:4913]	132.154127478888	236.778473496458	65.7329277929264	91.312640266485	105.15961384235	43.3113271953841	219.478973709938	300.428861671899	398.173954999031	104.549201879838	317.235596109572	-1.22804905522254	0.0120130146530661	0.200875191684946
ENSECAG00000006451	ENSG00000182810	DDX28	DEAD-box helicase 28 [Source:HGNC Symbol;Acc:HGNC:17330]	346.48813254969	551.669433094839	274.072885373896	255.675392746158	234.493851556504	180.012703655815	414.571394785439	714.145933711721	492.331323115035	366.484299062659	304.051779128395	-0.662170733297608	0.0120476825166002	0.200875191684946
ENSECAG00000008187	ENSG00000142731	PLK4	polo like kinase 4 [Source:HGNC Symbol;Acc:HGNC:11397]	1266.01433047002	1378.35991100687	758.713963169201	1295.11761444631	616.452908731015	812.087384913452	1948.89199803547	2108.02112963098	2214.29403832127	944.315371817894	940.170948470187	-0.729902921240794	0.0120656740546109	0.200875191684946
ENSECAG00000024393	ENSG00000166261	ZNF202	zinc finger protein 202 [Source:HGNC Symbol;Acc:HGNC:12994]	303.177115980979	281.530418659018	124.781151064538	109.575168319782	94.2810331000376	121.813107737018	260.123228100667	518.401114531701	328.752844608419	182.11796456488	226.59685436398	-0.879628792126464	0.011987406594827	0.200875191684946
ENSECAG00000018965	ENSG00000140553	UNC45A	unc-45 myosin chaperone A [Source:HGNC Symbol;Acc:HGNC:30594]	395.351843550287	994.306854339076	225.051718884256	601.141548421027	321.522497495	327.541911915092	449.119011017559	1459.84048296894	1028.5495550977	475.530240808297	805.860812974446	-1.12173408624833	0.0121114619439068	0.201393377481307
ENSECAG00000020566	ENSG00000138036	DYNC2LI1	dynein cytoplasmic 2 light intermediate chain 1 [Source:HGNC Symbol;Acc:HGNC:24595]	264.308254957776	104.963653199461	187.171726596807	103.487658968683	45.9317853564286	78.5017805416337	256.058802661594	357.07296685586	131.660726602886	329.386195169813	140.902043986329	-1.02621923268631	0.0121461299565948	0.201491219898112
ENSECAG00000019344	ENSG00000187531	SIRT7	sirtuin 7 [Source:HGNC Symbol;Acc:HGNC:14935]	863.99925360147	1127.74901809653	636.161046945101	876.601346558256	863.034072223422	751.180831044943	978.510424456808	1188.80919487353	841.830706460878	1449.07442175389	1520.25889564198	-0.549488823013732	0.0121466858446041	0.201491219898112
ENSECAG00000039946	ENSG00000205030	OR5L2	olfactory receptor family 5 subfamily L member 2 [Source:HGNC Symbol;Acc:HGNC:8351]	7.77377220464048	8.13671730228376	28.9670529256964	27.3937920799455	8.46111835513158	98.80396516447	4.06442543907293	5.01909792769282	5.58560658315275	6.74510979869924	4.94393136794138	1.95570893329476	0.0121717770769568	0.201663881968638
ENSECAG00000021291	ENSG00000138594	TMOD3	tropomodulin 3 [Source:HGNC Symbol;Acc:HGNC:11873]	457.542021187411	623.272545354936	489.097547476181	655.929132580918	403.716218659136	437.173708878408	637.098687574682	925.665060664489	1712.38738963511	605.935696916482	614.695466747379	-0.840212297228554	0.0122094681294753	0.201801497904143
ENSECAG00000021989	ENSG00000107201	DDX58	DExD/H-box helicase 58 [Source:HGNC Symbol;Acc:HGNC:19102]	417.562621277831	295.362838072901	77.9882194153364	263.284779435032	79.7762587769549	318.067559091102	839.30385316856	608.027863240501	711.765867453179	275.425316780219	127.718227005152	-1.25166659693579	0.0121952098151942	0.201801497904143
ENSECAG00000024368	ENSG00000198700	IPO9	importin 9 [Source:HGNC Symbol;Acc:HGNC:19425]	1859.04209579545	2006.51448674318	867.897470350672	1124.66735261554	1284.88125878641	1201.88932967191	3508.61526027971	3131.20009289065	2423.3553132907	1247.84531275936	1706.4803105011	-0.706357058450004	0.0122323546453977	0.201936768094395
ENSECAG00000013957	ENSG00000138735	PDE5A	phosphodiesterase 5A [Source:HGNC Symbol;Acc:HGNC:8784]	12.2159277501493	10.5777324929689	15.5976438830673	86.7470082531608	13.2960431294925	10.827831798846	11.1771699574506	266.72920415739	384.608910439946	12.3660346309486	7.41589705191208	-2.7404068252993	0.012264672511041	0.202132503154903
ENSECAG00000011273	ENSG00000139637	C12orf10	chromosome 12 open reading frame 10 [Source:HGNC Symbol;Acc:HGNC:17590]	1138.30235853664	1371.85053716504	1445.01029402416	1214.45811554425	1157.96448345944	1088.19709578403	1523.14343329258	1584.60091717159	1530.45620378385	1469.30975114999	1543.33057535904	-0.30221751775861	0.0122736445308474	0.202132503154903
ENSECAG00000011767	ENSG00000129347	KRI1	KRI1 homolog [Source:HGNC Symbol;Acc:HGNC:25769]	409.788849073191	538.650685411185	398.854036438435	298.287958203851	368.663014045019	178.659224680959	1002.89697709125	338.43060312443	744.481563154502	542.981338795289	791.853007431945	-0.865783861613769	0.0123182934366741	0.202601292840341
ENSECAG00000000478	ENSG00000169239	CA5B	carbonic anhydrase 5B [Source:HGNC Symbol;Acc:HGNC:1378]	4.44215554550884	3.2546869209135	6.68470452131455	6.087509351099	4.8349247743609	6.76739487427877	4.06442543907293	118.307308295616	106.924468877495	4.4967398657995	4.11994280661782	-2.62889737122859	0.0123316112715344	0.202601292840341
ENSECAG00000010167	ENSG00000165195	PIGA	phosphatidylinositol glycan anchor biosynthesis class A [Source:HGNC Symbol;Acc:HGNC:8957]	408.678310186814	263.629640593994	589.368115295899	496.132012114569	727.656178541316	480.485036073792	551.74575335415	901.286585015696	1113.92954144018	444.0530617477	1254.11059033446	-0.513527560835835	0.0123638428196761	0.202888149496119
ENSECAG00000022483	ENSG00000112245	PTP4A1	protein tyrosine phosphatase 4A1 [Source:HGNC Symbol;Acc:HGNC:9634]	12141.521644762	12307.5985914344	11890.9752259984	15083.3262946856	15486.264052278	14514.7085263531	15740.5036191697	22018.0655947987	27987.8787005832	15052.8367007638	18443.3359681053	-0.507552666986015	0.0123831816341366	0.202963006855449
ENSECAG00000011746	ENSG00000173846	PLK3	polo like kinase 3 [Source:HGNC Symbol;Acc:HGNC:2154]	29.9845499321847	156.224972203848	43.4505793885446	42.612565457693	26.592086258985	12.1813107737018	200.172952874342	212.953154932109	75.8046607713587	30.3529940941466	182.101472052508	-1.75170666159321	0.0124449341536824	0.203732026937816
ENSECAG00000018608	ENSG00000108591	DRG2	developmentally regulated GTP binding protein 2 [Source:HGNC Symbol;Acc:HGNC:3030]	2284.37848927792	2209.11874757004	1896.22784921289	2290.425393351	2806.67383151651	2234.59378748685	2868.46825362572	2809.26081152864	2907.7071984298	2812.71078605758	2911.97557571748	-0.306330359961256	0.0124919750732671	0.204015787908827
ENSECAG00000022582	ENSG00000109670	FBXW7	F-box and WD repeat domain containing 7 [Source:HGNC Symbol;Acc:HGNC:16712]	598.580459757317	759.155724303075	621.677520482253	308.941099568274	403.716218659136	326.188432940237	1010.00972160962	696.220583969961	618.406443134768	685.752829534423	703.686231370324	-0.592999585322403	0.0124893549888704	0.204015787908827
ENSECAG00000018918	ENSG00000071539	TRIP13	thyroid hormone receptor interactor 13 [Source:HGNC Symbol;Acc:HGNC:12307]	2743.03104935171	4781.13508682194	2932.35705001665	2842.86686696323	2389.66156972788	1892.16360684834	4968.76009926665	5759.05636503267	3308.27498482161	4143.74578633424	1880.34189694037	-0.512368925642917	0.0125230001367012	0.204146594474636
ENSECAG00000019458	ENSG00000152818	UTRN	utrophin [Source:HGNC Symbol;Acc:HGNC:12635]	102.169577546703	51.2613190043877	100.270567819718	164.362752479673	499.205982952763	33.8369743713938	910.431298352336	271.031288095412	678.252227954262	698.118864165372	67.5670620285323	-1.85544554559065	0.0125297108949486	0.204146594474636
ENSECAG00000018243	ENSG00000076108	BAZ2A	bromodomain adjacent to zinc finger domain 2A [Source:HGNC Symbol;Acc:HGNC:962]	786.261531555065	872.256094804819	594.938702396995	378.947457105913	358.993164496297	586.056396112541	793.579066978989	1062.61473269154	781.984921641385	797.047141212961	769.605316276209	-0.592427514312486	0.0125873578136224	0.204842843092541
ENSECAG00000011550	ENSG00000167193	CRK	CRK proto-oncogene, adaptor protein [Source:HGNC Symbol;Acc:HGNC:2362]	394.24130466391	265.256984054451	161.547025931768	295.244203528302	276.799443332162	324.834953965381	489.763265408288	475.380275151477	329.550788406012	478.902795707646	427.65006332693	-0.659014260648854	0.0126188475034036	0.205112272732839
ENSECAG00000038167	ENSG00000255529	POLR2M	RNA polymerase II subunit M [Source:HGNC Symbol;Acc:HGNC:14862]	647.444170757914	1862.49459049275	697.437505057151	1088.14229650895	722.821253766955	384.388028859034	1866.58738289424	1845.59400941162	1611.04852734077	1102.82545208733	823.988561323564	-0.841280990011162	0.0126806186307438	0.20548084604342
ENSECAG00000023909	ENSG00000124198	ARFGEF2	ADP ribosylation factor guanine nucleotide exchange factor 2 [Source:HGNC Symbol;Acc:HGNC:15853]	589.696148666299	621.645201894479	411.109328060845	815.726253047266	750.62207121953	479.131557098937	844.384384967401	1545.88216172939	1500.9322832729	753.203927521415	763.837396346944	-0.776413543034841	0.0127038180022539	0.20548084604342
ENSECAG00000009118	ENSG00000197822	OCLN	occludin [Source:HGNC Symbol;Acc:HGNC:8104]	1825.72592920413	2798.21708025539	1608.78555479637	3249.20811614909	2638.66019560746	2572.96353120079	3364.32815719262	4350.12387533033	4272.98903611185	2585.62542283471	3205.31550354866	-0.613372976541525	0.0127048084562871	0.20548084604342
ENSECAG00000020358	NA	DRB	MHC class II DR-beta chain	17.7686221820354	14.6460911441108	12.25529162241	126.315819035304	19.3396990974436	27.0695794971151	1686.73655721527	468.927149244443	14.3629883566785	14.6144045638484	14.0078055425006	-3.31981950535452	0.0127312850369822	0.20548084604342
ENSECAG00000020519	ENSG00000136813	ECPAS	Ecm29 proteasome adaptor and scaffold [Source:HGNC Symbol;Acc:HGNC:29020]	2164.44028954918	2971.52915879403	2319.59246889615	2631.32591701254	1825.18410232124	1778.47137296046	3383.63417802821	4464.8461136776	2784.82385360044	2746.38387303704	2035.2517464692	-0.480335663616446	0.0126718029673024	0.20548084604342
ENSECAG00000004216	ENSG00000026025	VIM	vimentin [Source:HGNC Symbol;Acc:HGNC:12692]	1743.54605161222	424.736643179212	1127.48682926172	1118.57984326444	259.877206621899	1341.29766408205	2321.80303207041	1501.42729436982	1856.81521699949	2853.18144484978	2042.66764352112	-1.14526166740421	0.0127293359894504	0.20548084604342
ENSECAG00000012468	ENSG00000178776	C5orf46	chromosome 5 open reading frame 46 [Source:HGNC Symbol;Acc:HGNC:33768]	1.11053888637721	0.813671730228376	1.11411742021909	21.3062827288465	1.20873119359023	1.35347897485575	1.01610635976823	20.0763917107713	0.797943797593249	60.7059881882932	25.5436454010305	-3.10839661627227	0.0127936898968885	0.205774091540635
ENSECAG00000026812	ENSG00000183161	FANCF	FA complementation group F [Source:HGNC Symbol;Acc:HGNC:3587]	245.429093889364	675.347536089552	257.36112407061	170.450261830772	259.877206621899	276.109710870574	187.979676557123	166.347245603533	75.8046607713587	204.601663893877	103.822558726769	0.867659788555042	0.0127943992847253	0.205774091540635
ENSECAG00000010534	ENSG00000077235	GTF3C1	general transcription factor IIIC subunit 1 [Source:HGNC Symbol;Acc:HGNC:4664]	277.634721594303	561.43349385758	437.848146146103	359.163051714841	239.328776330865	161.063998007835	485.698839969215	1146.50536948297	1215.26840373452	323.765270337564	437.537926062813	-1.02475449469253	0.0127752786945733	0.205774091540635
ENSECAG00000019162	ENSG00000108312	UBTF	upstream binding transcription factor [Source:HGNC Symbol;Acc:HGNC:12511]	323.166815935768	439.382734323323	265.159946012144	438.300673279128	371.080476432199	254.454047272882	521.262562561103	1112.08869797879	1315.80932223127	357.49081933106	397.986475119281	-0.985692527829274	0.012814844201982	0.205861853934764
ENSECAG00000039732	NA	NA	LncRNA	1.11053888637721	0.813671730228376	53.4776361705164	4.56563201332425	1.20873119359023	1.35347897485575	1.01610635976823	0.717013989670402	0.797943797593249	1.12418496644987	0.823988561323564	3.55588194150807	0.0128740949607463	0.205897453449243
ENSECAG00000008927	ENSG00000064393	HIPK2	homeodomain interacting protein kinase 2 [Source:HGNC Symbol;Acc:HGNC:14402]	319.835199276637	182.262467571156	67.9611626333646	42.612565457693	6.04365596795113	6.76739487427877	211.350122831792	166.347245603533	97.3491433063764	210.222588726126	9.06387417455921	-1.18415198391001	0.0128653966150133	0.205897453449243
ENSECAG00000012548	ENSG00000154240	CEP112	centrosomal protein 112 [Source:HGNC Symbol;Acc:HGNC:28514]	637.449320780519	316.518303058838	102.498802660156	144.578347088601	49.5579789371993	77.1483015667779	486.714946328983	274.616358043764	279.280329157637	527.242749264991	117.83036426927	-1.07773710347574	0.0128770231170658	0.205897453449243
ENSECAG00000001597	ENSG00000273706	LHX1	LIM homeobox 1 [Source:HGNC Symbol;Acc:HGNC:6593]	1.11053888637721	23.5964801766229	72.4176323142409	21.3062827288465	4.8349247743609	14.8882687234133	136.158252208943	113.288210367924	76.6026045689519	88.81061234954	45.319370872796	-1.96704467391772	0.0128727410866277	0.205897453449243
ENSECAG00000021973	ENSG00000050344	NFE2L3	nuclear factor, erythroid 2 like 3 [Source:HGNC Symbol;Acc:HGNC:7783]	811.803925941741	294.549166342672	327.550521544413	129.359573710854	54.3929037115602	113.692233887883	1001.88087073148	737.807395370844	160.386703316243	591.321292352634	118.654352830593	-1.09331505754136	0.0129814872001435	0.207026087288873
ENSECAG00000022823	ENSG00000138193	PLCE1	phospholipase C epsilon 1 [Source:HGNC Symbol;Acc:HGNC:17175]	1.11053888637721	0.813671730228376	1.11411742021909	10.6531413644233	1.20873119359023	1.35347897485575	1.01610635976823	181.404539386612	0.797943797593249	1.12418496644987	0.823988561323564	-4.03569513160412	0.01296474338348	0.207026087288873
ENSECAG00000021521	ENSG00000170653	ATF7	activating transcription factor 7 [Source:HGNC Symbol;Acc:HGNC:792]	312.061427071996	244.101519068513	240.649362767324	286.112939501653	268.33832497703	319.421038065958	372.911034034941	544.213618159835	276.088553967264	395.713108190356	519.112793633845	-0.577733002685548	0.0129928276114312	0.207026087288873
ENSECAG00000015872	ENSG00000010438	PRSS3	serine protease 3 [Source:HGNC Symbol;Acc:HGNC:9486]	55.5269443188605	61.0253797671282	52.3635187502973	7.60938668887375	1.20873119359023	1.35347897485575	77.2240833423856	103.967028502208	37.5033584868827	61.8301731547431	34.6075195755897	-1.84141748899493	0.0130155422103734	0.207147708296036
ENSECAG00000009005	ENSG00000105993	DNAJB6	DnaJ heat shock protein family (Hsp40) member B6 [Source:HGNC Symbol;Acc:HGNC:14888]	4476.58225098654	4282.35431619194	3232.05463605558	1948.00299235168	1842.1063390315	2314.44904700334	6117.97639216453	4237.55267895208	3538.08279852847	3293.86195169813	2394.51075920628	-0.414328137783543	0.0130428935603813	0.207342758161849
ENSECAG00000004471	ENSG00000163412	EIF4E3	eukaryotic translation initiation factor 4E family member 3 [Source:HGNC Symbol;Acc:HGNC:31837]	33.3161665913163	50.4476472741593	31.1952877661346	24.350037404396	13.2960431294925	21.6556635976921	143.270996727321	36.5677134731905	79.7943797593249	31.4771790605965	45.319370872796	-1.24232666968696	0.0131593418203808	0.208059838836002
ENSECAG00000018788	ENSG00000175215	CTDSP2	CTD small phosphatase 2 [Source:HGNC Symbol;Acc:HGNC:17077]	698.528959531266	755.901037382162	522.521070082754	826.37939441169	715.568866605414	1021.87662601609	790.530747899685	1048.9914668878	989.450309015629	873.491718931552	1351.34124057065	-0.453694945100997	0.013153921392612	0.208059838836002
ENSECAG00000006383	ENSG00000136918	WDR38	WD repeat domain 38 [Source:HGNC Symbol;Acc:HGNC:23745]	102.169577546703	108.218340120374	163.775260772206	85.225130915386	131.751700101335	266.635358046583	76.2079769826174	57.3611191736322	80.5923235569182	84.3138724837405	70.039027712503	0.893744426767462	0.0131637422605377	0.208059838836002
ENSECAG00000013685	ENSG00000168477	TNXB	Tenascin XB	2.22107777275442	3.2546869209135	37.8799922874491	15.2187733777475	3.62619358077068	58.1995959187974	2.03221271953646	2.86805595868161	3.191775190373	3.37255489934962	2.47196568397069	2.60400825773889	0.0131153393899745	0.208059838836002
ENSECAG00000011087	ENSG00000186063	AIDA	axin interactor, dorsalization associated [Source:HGNC Symbol;Acc:HGNC:25761]	407.567771300436	328.723379012264	456.788142289827	662.016641932017	491.953595791222	557.63333764057	1052.68618871989	719.882045629084	1046.10431864475	429.438657183852	948.410834083422	-0.688445826420689	0.0131615576143108	0.208059838836002
ENSECAG00000007090	ENSG00000105278	ZFR2	zinc finger RNA binding protein 2 [Source:HGNC Symbol;Acc:HGNC:29189]	1.11053888637721	45.5656168927891	1.11411742021909	3.0437546755495	1.20873119359023	1.35347897485575	93.4817850986774	43.7378533698945	12.767100761492	1.12418496644987	0.823988561323564	-2.82822854197822	0.0131921510993661	0.208269190057233
ENSECAG00000006607	ENSG00000138160	KIF11	kinesin family member 11 [Source:HGNC Symbol;Acc:HGNC:6388]	1433.70570231298	1662.33134485657	1268.97974162955	2477.61630589729	1756.2864242866	1852.91271657753	2363.46339282091	3103.95356128317	3483.02467649453	1960.57858148858	2006.41214682288	-0.626081029393882	0.0132219462103491	0.208499921009351
ENSECAG00000037809	N/A	N/A	LncRNA	1.11053888637721	0.813671730228376	2.22823484043818	9.1312640266485	83.4024523577256	37.8974112959611	66.0469133849351	26.5295176178049	15.1609321542717	58.4576182553934	27.1916225236776	-2.55473177809194	0.0132401784879828	0.208547994876655
ENSECAG00000037252	ENSG00000255529	POLR2M	RNA polymerase II subunit M [Source:HGNC Symbol;Acc:HGNC:14862]	539.721898779324	1620.0204148847	584.911645615023	946.607704095895	669.637081248985	346.490617563073	1810.70153310699	1573.84570732653	1415.55229693042	981.41347571074	689.678425827823	-0.854543813742728	0.0132838750391002	0.208996590678168
ENSECAG00000023331	ENSG00000138182	KIF20B	kinesin family member 20B [Source:HGNC Symbol;Acc:HGNC:7212]	2423.19585007507	4066.73130768142	2656.05592980231	3154.85172120706	2685.80071215748	2797.64104102684	3398.87577342474	4062.6012654725	5748.38711786177	4416.92273318155	2360.72722819201	-0.536293104465787	0.0134517187698032	0.210672015169039
ENSECAG00000000060	ENSG00000005194	CIAPIN1	cytokine induced apoptosis inhibitor 1 [Source:HGNC Symbol;Acc:HGNC:28050]	1792.40976261282	1812.86061494882	1816.01139495712	1900.82479488066	1746.61657473788	1561.91473698354	1948.89199803547	2764.0889301794	2189.55778059588	2597.99145746566	1742.73580719934	-0.372582339520422	0.0134244670292994	0.210672015169039
ENSECAG00000015384	ENSG00000104728	ARHGEF10	Rho guanine nucleotide exchange factor 10 [Source:HGNC Symbol;Acc:HGNC:14103]	47.7531721142201	53.7023341950728	2.22823484043818	19.7844053910718	1.20873119359023	21.6556635976921	1.01610635976823	100.381958553856	49.4725154507815	201.229108994527	25.5436454010305	-2.41646047366326	0.0134368376503874	0.210672015169039
ENSECAG00000021008	ENSG00000188848	BEND4	BEN domain containing 4 [Source:HGNC Symbol;Acc:HGNC:23815]	108.832810864967	48.0066320834742	42.3364619683255	1.52187733777475	1.20873119359023	1.35347897485575	143.270996727321	47.3229233182466	43.0889650700355	59.5818032218433	0.823988561323564	-1.5935668013778	0.0134512648218669	0.210672015169039
ENSECAG00000031784	NA	NA	LncRNA	509.73734884714	742.882289698508	238.421127926886	249.587883395059	171.639829489812	646.96294998105	1637.96345194639	825.283102110633	592.872241611784	460.915836244448	294.163916392512	-1.05406752091348	0.0135585903794842	0.212103916699562
ENSECAG00000013822	ENSG00000168280	KIF5C	kinesin family member 5C [Source:HGNC Symbol;Acc:HGNC:6325]	217.665621729933	141.578881059737	143.721147208263	95.8782722798093	90.654839519267	254.454047272882	428.796883822194	329.109421258715	169.962028887362	340.628044834312	159.029792335448	-0.93085404133984	0.0135902304314031	0.212115698835593
ENSECAG00000011057	ENSG00000137337	MDC1	mediator of DNA damage checkpoint 1 [Source:HGNC Symbol;Acc:HGNC:21163]	438.662860118998	507.731159662507	470.157551332457	496.132012114569	398.881293884775	292.351458568843	488.74715904852	1230.39600627441	1051.6899252279	457.543281345099	760.54144210165	-0.772497697497581	0.0135839577670285	0.212115698835593
ENSECAG00000017543	ENSG00000149474	KAT14	lysine acetyltransferase 14 [Source:HGNC Symbol;Acc:HGNC:15904]	751.834826077372	874.697109995505	362.088161571205	563.094614976658	396.463831497594	319.421038065958	495.859903566897	649.614674641385	1097.17272169072	1259.08716242386	650.126974884292	-0.8042351050446	0.0136255986101215	0.212426330204335
ENSECAG00000008502	ENSG00000147140	NONO	non-POU domain containing octamer binding [Source:HGNC Symbol;Acc:HGNC:7871]	16062.83445256	13317.3652086478	11206.9071299838	9876.98392215813	10897.9204414095	8285.99828406692	27089.3955514211	22047.4631683752	18895.3091270081	10468.4104075812	10136.7072814025	-0.451510038179441	0.0136611687313093	0.212739401955253
ENSECAG00000012016	ENSG00000173065	FAM222B	family with sequence similarity 222 member B [Source:HGNC Symbol;Acc:HGNC:25563]	135.48574413802	373.475324174825	155.976438830673	241.978496706185	158.34378636032	105.571360038749	282.477568015569	666.105996403804	689.423441120568	165.255190068131	276.860156604718	-1.14977816573245	0.0137015571772689	0.213126713284018
ENSECAG00000008911	ENSG00000116731	PRDM2	PR/SET domain 2 [Source:HGNC Symbol;Acc:HGNC:9347]	460.873637846542	603.744423829455	487.983430055962	465.694465359074	274.381980944981	408.750650406438	484.682733609447	769.356010916342	1168.98766347411	551.974818526888	580.087947171789	-0.725367269661392	0.0137987071741015	0.214395071308014
ENSECAG00000024284	ENSG00000105887	MTPN	myotrophin [Source:HGNC Symbol;Acc:HGNC:15667]	1030.58008655805	1672.09540561931	1023.87390918134	1814.0777866275	1520.5838415365	1588.98431648065	1554.6427304454	1878.57665293645	2568.58108445267	1867.27122927324	1662.80891675095	-0.526001204659698	0.0138144235171669	0.214396731082811
ENSECAG00000038387	NA	NA	Protein coding gene	1.11053888637721	0.813671730228376	49.02116648964	1.52187733777475	1.20873119359023	40.6043692456726	1.01610635976823	0.717013989670402	0.797943797593249	1.12418496644987	23.8956682783834	3.50682881742484	0.0138644225899397	0.214929846809054
ENSECAG00000017922	ENSG00000135074	ADAM19	ADAM metallopeptidase domain 19 [Source:HGNC Symbol;Acc:HGNC:197]	171.02298850209	80.5535012926093	162.661143351987	135.447083061953	13.2960431294925	235.505341624901	230.656143667389	462.47402333741	129.266895210106	477.778610741196	416.938212029723	-1.49299717334683	0.0139236226443827	0.215604235648925
ENSECAG00000019157	ENSG00000172939	OXSR1	oxidative stress responsive kinase 1 [Source:HGNC Symbol;Acc:HGNC:8508]	383.135915800138	301.058540184499	305.268173140031	336.33489164822	342.070927786034	358.671928336775	531.423626158785	438.095547688616	777.995202653418	379.974518660057	479.561342690314	-0.550462930933381	0.0139684495014609	0.215811759170489
ENSECAG00000015563	ENSG00000175216	CKAP5	cytoskeleton associated protein 5 [Source:HGNC Symbol;Acc:HGNC:28959]	1789.07814595369	3088.69788794692	1382.61971849189	1645.14940213451	1217.19231194536	913.598308027633	4836.66627249679	5165.36878158558	3260.39835696602	1424.34235249199	1000.32211344681	-0.80165909743257	0.0139636745389764	0.215811759170489
ENSECAG00000018027	ENSG00000100226	GTPBP1	GTP binding protein 1 [Source:HGNC Symbol;Acc:HGNC:4669]	648.554709644291	524.818265997303	528.091657183849	430.691286590254	413.386068207857	299.118853443122	1347.35703305268	1599.65821095467	1229.6313920912	457.543281345099	269.444259552805	-0.748338431772543	0.0140412982096391	0.21645031527429
ENSECAG00000010908	ENSG00000186409	CCDC30	coiled-coil domain containing 30 [Source:HGNC Symbol;Acc:HGNC:26103]	47.7531721142201	83.8081882135228	24.51058324482	56.3094614976658	7.25238716154136	32.4834953965381	194.076314715732	121.175364254298	51.8663468435612	24.7320692618972	84.0468332550035	-1.59627411979475	0.0140287865900285	0.21645031527429
ENSECAG00000001515	ENSG00000183617	MRPL54	mitochondrial ribosomal protein L54 [Source:HGNC Symbol;Acc:HGNC:16685]	968.389908920928	1052.07754718529	1179.85034801202	619.404076474324	2028.2509428444	1632.29564367604	815.93340689389	618.783073085557	837.840987472912	662.144945238976	1499.65918160889	0.666935669716373	0.0141014402014567	0.216764501096278
ENSECAG00000022245	ENSG00000181938	GINS3	GINS complex subunit 3 [Source:HGNC Symbol;Acc:HGNC:25851]	848.451709192189	825.063134451574	569.314001731956	511.350785492316	466.570240725827	519.735926344609	902.30244747419	1008.83868346626	959.128444707086	674.510979869924	472.145445638402	-0.380275231510595	0.0141282252028665	0.216764501096278
ENSECAG00000020392	ENSG00000163512	AZI2	5-azacytidine induced 2 [Source:HGNC Symbol;Acc:HGNC:24002]	1546.98066872345	1518.31144860615	1173.1656434907	1649.71503414783	1437.18138917878	1622.82129085205	1698.92983353248	1571.69466535752	1722.76065900383	1957.20602658923	1730.37597877948	-0.280131099043338	0.0141563711309327	0.216764501096278
ENSECAG00000010668	ENSG00000134897	BIVM	basic, immunoglobulin-like variable motif containing [Source:HGNC Symbol;Acc:HGNC:16034]	662.991715167195	883.647499028017	339.805813166823	856.816941167185	599.530672020752	607.712059710233	857.593767644388	816.678934234588	1256.76148120937	1146.66866577887	527.352679247081	-0.654536767849053	0.0141534113265434	0.216764501096278
ENSECAG00000041779	ENSG00000238363	SNORA13	small nucleolar RNA, H/ACA box 13 [Source:HGNC Symbol;Acc:HGNC:32601]	1.11053888637721	69.9757687996404	16.7117613032864	10.6531413644233	1.20873119359023	2.70695794971151	1.01610635976823	0.717013989670402	1.5958875951865	1.12418496644987	0.823988561323564	2.77466311207389	0.014127243220748	0.216764501096278
ENSECAG00000025207	ENSG00000238363	SNORA13	small nucleolar RNA, H/ACA box 13 [Source:HGNC Symbol;Acc:HGNC:32601]	1.11053888637721	69.9757687996404	16.7117613032864	10.6531413644233	1.20873119359023	2.70695794971151	1.01610635976823	0.717013989670402	1.5958875951865	1.12418496644987	0.823988561323564	2.77466311207389	0.014127243220748	0.216764501096278
ENSECAG00000015508	ENSG00000117408	IPO13	importin 13 [Source:HGNC Symbol;Acc:HGNC:16853]	232.102627252837	403.581178193275	295.241116358059	683.322924660863	688.976780346429	560.340295590282	554.794072433455	912.758808850422	1222.44989791286	471.033500942497	933.579039979598	-0.830383887809218	0.0142044530939441	0.217016866791237
ENSECAG00000028115	ENSG00000203965	EFCAB7	EF-hand calcium binding domain 7 [Source:HGNC Symbol;Acc:HGNC:29379]	63.300716523501	341.742126695918	54.5917535907355	179.581525857421	59.2278284859211	81.2087384913452	251.994377222522	423.755267895208	230.605757504449	42.7190287250952	269.444259552805	-1.55453300398263	0.0142024690018941	0.217016866791237
ENSECAG00000015415	ENSG00000140497	SCAMP2	secretory carrier membrane protein 2 [Source:HGNC Symbol;Acc:HGNC:10564]	2193.31430059499	2347.44294170887	1828.26668657953	2710.46353857683	1701.89352057504	2735.38100818348	2440.68747616329	3454.573402232	4176.43783660307	2315.82103088674	4667.07121133667	-0.588602740654108	0.014249313737941	0.217302849148049
ENSECAG00000000512	ENSG00000213626	LBH	LBH regulator of WNT signaling pathway [Source:HGNC Symbol;Acc:HGNC:29532]	126.601433047002	148.901926631793	130.351738165634	65.4407255243143	55.6016349051504	119.106149787306	428.796883822194	186.423637314305	280.876216752824	125.908716242386	69.2150391511794	-0.929727174075327	0.0142548137664647	0.217302849148049
ENSECAG00000014723	ENSG00000145012	LPP	LIM domain containing preferred translocation partner in lipoma [Source:HGNC Symbol;Acc:HGNC:6679]	206.560232866161	185.51715449207	191.628196277684	181.103403195195	172.848560683402	170.538350831825	191.027995636428	623.08515702358	430.091706902761	187.738889397129	460.609605779872	-0.846633972901977	0.0143522656599196	0.217931029824618
ENSECAG00000011451	ENSG00000197157	SND1	staphylococcal nuclease and tudor domain containing 1 [Source:HGNC Symbol;Acc:HGNC:30646]	3608.14084183956	2788.45301949265	3431.4816542748	3880.78721132561	3441.25770815137	2855.84063694564	4431.23983494926	5403.41742615615	6665.22454129641	3047.66544404561	6606.74028469234	-0.474268643627936	0.0143788344536696	0.217931029824618
ENSECAG00000018980	ENSG00000160294	MCM3AP	minichromosome maintenance complex component 3 associated protein [Source:HGNC Symbol;Acc:HGNC:6946]	1544.7595909507	1790.89147823266	960.369216228857	1228.15501158422	1156.75575226585	951.495719323595	2051.51874037206	2118.77633947604	1863.99671117783	1509.78040994218	987.962285026953	-0.444167602151881	0.0143569827261874	0.217931029824618
ENSECAG00000021052	ENSG00000163508	EOMES	eomesodermin [Source:HGNC Symbol;Acc:HGNC:3372]	87.7325720237996	3.2546869209135	174.916434974397	31.9594240932698	12.0873119359023	50.0787220696629	322.10571604653	365.677134731905	150.013433947531	284.418796511818	56.0312221700024	-1.87273274157328	0.0143381453157125	0.217931029824618
ENSECAG00000037155	NA	NA	LncRNA	84.400955364668	53.7023341950728	16.7117613032864	38.0469334443688	49.5579789371993	55.4926379690859	20.3221271953646	7.88715388637443	27.1300891181705	20.2353293960977	20.5997140330891	1.35543323556926	0.0143608454842189	0.217931029824618
ENSECAG00000021759	ENSG00000108379	WNT3	Wnt family member 3 [Source:HGNC Symbol;Acc:HGNC:12782]	28.8740110458075	27.6648388277648	26.7388180852582	7.60938668887375	1.20873119359023	12.1813107737018	51.8214243481798	91.7777906778115	43.8869088676287	29.2288091276967	4.94393136794138	-1.43093390875245	0.0143912227193978	0.217931029824618
ENSECAG00000026892	ENSG00000151338	MIPOL1	mirror-image polydactyly 1 [Source:HGNC Symbol;Acc:HGNC:21460]	390.909688004778	799.839310814494	327.550521544413	547.87584159891	727.656178541316	258.514484197449	1082.15327315317	727.769199515458	508.2901990669	1354.6428845721	842.116309672683	-0.913283975916553	0.0144265160714989	0.217998849028653
ENSECAG00000011567	ENSG00000087206	UIMC1	ubiquitin interaction motif containing 1 [Source:HGNC Symbol;Acc:HGNC:30298]	593.027765325431	814.485401958605	622.791637902472	593.532161732153	557.225080245094	798.552595164894	781.385790661771	787.998374647772	1243.99438044788	902.720528059249	702.862242809	-0.499908403961845	0.0144433165355715	0.217998849028653
ENSECAG00000023137	ENSG00000206199	ANKUB1	ankyrin repeat and ubiquitin domain containing 1 [Source:HGNC Symbol;Acc:HGNC:29642]	12.2159277501493	29.2921822882215	14.4835264628482	15.2187733777475	6.04365596795113	12.1813107737018	11.1771699574506	10.0381958553856	22.342426332611	163.006820135232	23.0716797170598	-1.62832336056016	0.0144319086869292	0.217998849028653
ENSECAG00000010608	NA	NA	Protein coding gene	4120.09926845945	1930.02934410171	629.476342423787	482.435116074596	326.357422269361	619.893370483935	3773.81902017921	3090.33029547943	1255.96353741177	1814.4345358501	543.008461912229	-0.927880174374795	0.0145594618457875	0.218531271553645
ENSECAG00000015566	ENSG00000168824	NSG1	neuronal vesicle trafficking associated 1 [Source:HGNC Symbol;Acc:HGNC:18790]	83.2904164782908	92.7585772460349	133.694090426291	82.1813762398365	58.0190972923309	139.408334410143	157.496485764076	259.559064260686	214.646881552584	103.425016913388	266.148305307511	-0.897002595001065	0.0145251220548289	0.218531271553645
ENSECAG00000015778	ENSG00000240230	COX19	cytochrome c oxidase assembly factor COX19 [Source:HGNC Symbol;Acc:HGNC:28074]	168.801910729336	208.299962938464	198.312900798998	187.190912546294	189.770797393666	189.487056479805	187.979676557123	230.87850467387	419.718437534049	335.007120002062	262.852351062217	-0.632447057185619	0.014574054950356	0.218531271553645
ENSECAG00000020276	ENSG00000168172	HOOK3	hook microtubule tethering protein 3 [Source:HGNC Symbol;Acc:HGNC:23576]	1242.6930138561	625.713560545621	632.818694684444	620.925953812098	524.589338018158	561.693774565138	2080.98582480534	1552.33528763642	1039.720768264	857.753129401254	488.625216864874	-0.63761345551696	0.0145405657649347	0.218531271553645
ENSECAG00000000751	ENSG00000049759	NEDD4L	NEDD4 like E3 ubiquitin protein ligase [Source:HGNC Symbol;Acc:HGNC:7728]	1022.80631435341	743.695961428736	900.206875537026	802.029357007294	841.276910738797	835.096527486	1498.75688065814	957.930690199658	1002.21740977712	1190.51187947042	1235.15885342402	-0.424519679220731	0.0144995198586024	0.218531271553645
ENSECAG00000035334	N/A	N/A	LncRNA	1.11053888637721	26.8511670975364	1.11411742021909	1.52187733777475	1.20873119359023	1.35347897485575	1.01610635976823	33.6996575145089	20.7465387374245	1.12418496644987	32.135553891619	-3.35155003855824	0.0145648344460349	0.218531271553645
ENSECAG00000023146	ENSG00000160439	RDH13	retinol dehydrogenase 13 [Source:HGNC Symbol;Acc:HGNC:19978]	2311.03142255098	2742.07373086963	1929.65137181947	1628.40875141898	1680.13635909041	1427.92031847282	2744.503277734	3131.20009289065	2824.7210434801	1999.92505531433	2365.67115955995	-0.409815807481639	0.0146053056006149	0.218761038630801
ENSECAG00000007763	ENSG00000116127	ALMS1	ALMS1 centrosome and basal body associated protein [Source:HGNC Symbol;Acc:HGNC:428]	39.9793999095796	35.8015561300486	59.0482232716118	91.312640266485	20.5484302910338	75.7948225919222	36.5798289516564	506.211876707304	506.694311471713	38.2222888592957	35.4315081369133	-2.03320911018781	0.0147111685074291	0.219901638681042
ENSECAG00000028444	ENSG00000204899	MZT1	mitotic spindle organizing protein 1 [Source:HGNC Symbol;Acc:HGNC:33830]	419.783699050586	716.8447943312	530.319892024287	741.154263496304	529.424262792519	573.875085338839	566.987348750674	760.751843040297	745.279506952095	856.628944434804	596.56771839826	-0.408851548072169	0.0147134769528852	0.219901638681042
ENSECAG00000013325	ENSG00000132591	ERAL1	Era like 12S mitochondrial rRNA chaperone 1 [Source:HGNC Symbol;Acc:HGNC:3424]	910.641886829313	1419.04349751829	754.257493488325	1094.22980586005	722.821253766955	1057.06707936234	1184.78001548976	2377.61838974705	1608.65469594799	1011.76646980489	1190.66347111255	-0.684781563621152	0.0147489809667597	0.220192666933092
ENSECAG00000000631	ENSG00000134900	TPP2	tripeptidyl peptidase 2 [Source:HGNC Symbol;Acc:HGNC:12016]	1449.25324672226	2804.72645409721	1148.65506024588	2261.50972393328	1566.51562689293	1192.41497684792	4083.73145990853	3496.87722762255	4610.5192624938	1844.78752994424	1270.59036156094	-0.840593158730473	0.0148560066779086	0.221549676135803
ENSECAG00000023096	ENSG00000134779	TPGS2	tubulin polyglutamylase complex subunit 2 [Source:HGNC Symbol;Acc:HGNC:24561]	185.459994024994	544.346387522784	268.502298272801	261.762902097257	198.231915748797	131.287460561008	385.10431035216	616.632031116546	833.851268484946	283.294611545368	308.171721935013	-0.968449497613275	0.014953783112889	0.222554703064058
ENSECAG00000001187	ENSG00000143294	PRCC	proline rich mitotic checkpoint control factor [Source:HGNC Symbol;Acc:HGNC:9343]	586.364532007167	617.576843243338	469.043433912237	488.522625425695	372.28920762579	403.336734507015	717.371089996372	545.647646139176	833.851268484946	596.942217184883	771.253293398856	-0.517570634506342	0.0149558056736895	0.222554703064058
ENSECAG00000008838	ENSG00000174469	CNTNAP2	contactin associated protein 2 [Source:HGNC Symbol;Acc:HGNC:13830]	82.1798775919136	183.076139301385	288.556411836745	141.534592413052	123.290581746203	94.7435282399027	172.738081160599	358.506994835201	313.591912454147	313.647605639515	390.570578067369	-0.981369511418614	0.0149892169522612	0.222810492250333
ENSECAG00000024031	ENSG00000170871	KIAA0232	KIAA0232 [Source:HGNC Symbol;Acc:HGNC:28992]	46.6426332278429	192.026528333897	64.6188103727073	89.7907629287103	20.5484302910338	33.8369743713938	50.8053179884116	304.013931620251	315.187800049334	51.7125084566942	93.1107074295628	-1.62460987188985	0.0150245787575411	0.223094691064679
ENSECAG00000022848	ENSG00000196510	ANAPC7	anaphase promoting complex subunit 7 [Source:HGNC Symbol;Acc:HGNC:17380]	2407.64830566579	3036.6228972123	2009.86782607524	2739.37920799455	2185.38599801113	2020.74410945964	3191.59007603202	3587.22099032102	4032.80795303628	3060.03147867656	1894.34970248287	-0.447636148853516	0.0150739651391624	0.223586297177534
ENSECAG00000002408	ENSG00000181894	ZNF329	zinc finger protein 329 [Source:HGNC Symbol;Acc:HGNC:14209]	396.462382436664	1052.07754718529	155.976438830673	476.347606723497	146.256474424417	239.565778549468	945.995020944224	742.109479308867	1055.67964421587	290.039721344067	164.797712264713	-1.10273846921465	0.0150907685006162	0.223594072660155
ENSECAG00000022608	ENSG00000204138	PHACTR4	phosphatase and actin regulator 4 [Source:HGNC Symbol;Acc:HGNC:25793]	656.328481848932	628.154575736306	277.415237634554	383.513089119237	273.173249751391	304.532769342544	839.30385316856	1015.29180937329	623.992049717921	394.588923223906	627.879283728556	-0.751636997974131	0.0152129903020262	0.224919722064941
ENSECAG00000007022	ENSG00000049883	PTCD2	pentatricopeptide repeat domain 2 [Source:HGNC Symbol;Acc:HGNC:25734]	840.677936987549	1742.07117441895	1033.90096596332	919.213912015949	939.184137419606	652.376865880473	1849.31357477818	1889.33186278151	1727.54832178938	1210.74720886651	814.924687149005	-0.567777770740309	0.0152127438062243	0.224919722064941
ENSECAG00000007422	ENSG00000198837	DENND4B	DENN domain containing 4B [Source:HGNC Symbol;Acc:HGNC:29044]	58.8585609779922	128.560133376083	43.4505793885446	35.0031787688193	24.1746238718045	25.7161005222593	129.045507690565	154.158007779137	33.5136394989165	86.5622424166403	46.9673479954432	-1.09165806711728	0.0152672711868021	0.225479537366373
ENSECAG00000006405	ENSG00000112640	PPP2R5D	protein phosphatase 2 regulatory subunit B'delta [Source:HGNC Symbol;Acc:HGNC:9312]	3344.94312576816	3452.409151359	2961.32410294234	3077.23597698055	2454.93305418175	2744.85536100747	4186.35820224512	6025.06855520039	5983.78053815178	2674.43603518425	4186.68588008503	-0.543200900477268	0.0153699328381114	0.22650861323118
ENSECAG00000019916	ENSG00000171634	BPTF	bromodomain PHD finger transcription factor [Source:HGNC Symbol;Acc:HGNC:3581]	1844.60509027255	1379.1735827371	1154.22564734698	919.213912015949	867.868996997782	1514.54297286359	1916.37659452289	1403.91339177465	2017.99986411333	2202.2783492753	1342.27736639609	-0.554535415007631	0.0153537257128564	0.22650861323118
ENSECAG00000016797	ENSG00000136231	IGF2BP3	insulin like growth factor 2 mRNA binding protein 3 [Source:HGNC Symbol;Acc:HGNC:28868]	93.2852664556857	151.342941822478	76.8741019951173	258.719147421708	257.459744234718	131.287460561008	487.731052688751	198.612875138701	430.091706902761	167.503560001031	418.586189152371	-1.06021151353756	0.0154065723169353	0.226805220549953
ENSECAG00000014430	ENSG00000143891	GALM	galactose mutarotase [Source:HGNC Symbol;Acc:HGNC:24063]	760.719137168389	588.284660955116	982.651564633239	817.248130385041	1010.49927784143	1193.76845582277	676.726835605643	500.475764789941	600.053735790124	719.478378527919	725.93392252606	0.475112296043086	0.0155668999838354	0.227943892620447
ENSECAG00000039448	NA	NA	LncRNA	2503.15464989423	2567.13430887053	1095.17742407537	975.523373513615	4400.99027586201	2047.81368895675	1347.35703305268	445.98270157499	1066.05291358458	1587.34917262722	779.493179012092	1.11784907860322	0.0155640006951759	0.227943892620447
ENSECAG00000004107	ENSG00000168209	DDIT4	DNA damage inducible transcript 4 [Source:HGNC Symbol;Acc:HGNC:24944]	516.400582165403	263.629640593994	207.225840160751	73.050112213188	39.8881293884775	25.7161005222593	170.705868441063	662.520926455452	192.304455219973	359.73918926396	114.534410023975	-1.2554647638722	0.0155326406397061	0.227943892620447
ENSECAG00000009756	ENSG00000177465	ACOT4	acyl-CoA thioesterase 4 [Source:HGNC Symbol;Acc:HGNC:19748]	404.236154641305	333.605409393634	519.178717822097	873.557591882707	466.570240725827	623.953807408502	369.862714955637	222.991350787495	201.879780791092	410.327512754204	327.123458845455	0.686571080382407	0.0155107060528353	0.227943892620447
ENSECAG00000004548	ENSG00000155026	RSPH10B	radial spoke head 10 homolog B [Source:HGNC Symbol;Acc:HGNC:27362]	2.22107777275442	0.813671730228376	52.3635187502973	22.8281600666213	2.41746238718045	2.70695794971151	2.03221271953646	1.4340279793408	0.797943797593249	2.24836993289975	1.64797712264713	3.16489498688117	0.0155592285614245	0.227943892620447
ENSECAG00000002676	ENSG00000153147	SMARCA5	SWI/SNF related, matrix associated, actin dependent regulator of chromatin, subfamily a, member 5 [Source:HGNC Symbol;Acc:HGNC:11101]	3887.99664120662	5352.33264144226	4125.5768070713	4870.0074808792	3180.17177033588	3177.96863296131	5992.99530991303	8757.6088698343	10152.2389367789	4542.83144942394	3211.08342347793	-0.669737626716835	0.0156427215544938	0.228323890064795
ENSECAG00000002115	ENSG00000008128	CDK11A	cyclin dependent kinase 11A [Source:HGNC Symbol;Acc:HGNC:1730]	1939.00089561461	2714.40889204186	2103.45368937364	1482.30852699261	1501.24414243906	1411.67857077455	3322.66779644212	3792.28699136676	2690.66648548444	1825.6763855146	1493.89126167962	-0.451384636880291	0.0156269450870589	0.228323890064795
ENSECAG00000010397	ENSG00000153885	KCTD15	potassium channel tetramerization domain containing 15 [Source:HGNC Symbol;Acc:HGNC:23297]	161.028138524696	185.51715449207	201.655253059656	146.100224426376	143.839012037237	73.0878646422107	284.509780735105	243.784756487937	249.756408646687	192.235629262928	205.997140330891	-0.571862796463601	0.0156168490854437	0.228323890064795
ENSECAG00000021027	ENSG00000090060	PAPOLA	poly(A) polymerase alpha [Source:HGNC Symbol;Acc:HGNC:14981]	4526.55650087351	6209.12897337274	4045.36035281552	4478.88500507109	3554.87844034886	3650.33279518597	5718.64659277561	5488.74209092693	8364.04688637244	5804.1669817807	3351.16147890294	-0.463019464320967	0.015666618340976	0.228429939398414
ENSECAG00000021423	ENSG00000134874	DZIP1	DAZ interacting zinc finger protein 1 [Source:HGNC Symbol;Acc:HGNC:20908]	538.611359892947	174.125750268873	90.2435110377464	18.262528053297	19.3396990974436	98.80396516447	474.521670011764	635.991408837647	243.372858265941	296.784831142767	31.3115653302954	-1.35356651498737	0.0157420840107371	0.228953503292493
ENSECAG00000034369	NA	NA	LncRNA	1.11053888637721	0.813671730228376	1.11411742021909	7.60938668887375	116.038194584662	1.35347897485575	1.01610635976823	0.717013989670402	0.797943797593249	1.12418496644987	0.823988561323564	3.21370252894438	0.0157525344456794	0.228953503292493
ENSECAG00000014963	ENSG00000011405	PIK3C2A	phosphatidylinositol-4-phosphate 3-kinase catalytic subunit type 2 alpha [Source:HGNC Symbol;Acc:HGNC:8971]	332.051127026786	334.419081123863	265.159946012144	362.206806390391	233.285120362914	204.375325203219	329.218460564907	1036.8022290634	1362.09006249168	306.902495840816	294.987904953836	-1.08666906847373	0.0157271180299239	0.228953503292493
ENSECAG00000011851	ENSG00000080561	MID2	midline 2 [Source:HGNC Symbol;Acc:HGNC:7096]	1.11053888637721	153.783957013163	2.22823484043818	18.262528053297	1.20873119359023	1.35347897485575	1.01610635976823	1.4340279793408	71.0169979857992	1.12418496644987	200.229220401626	-3.72990770907891	0.0158059073497676	0.229014771542829
ENSECAG00000037484	ENSG00000068985	PAGE1	PAGE family member 1 [Source:HGNC Symbol;Acc:HGNC:4107]	31.0950888185619	411.717895495558	61.27645811205	77.6157442265123	29.0095486461654	327.541911915092	28.4509780735105	22.9444476694529	28.725976713357	31.4771790605965	13.183816981177	1.34450226301255	0.0157976585475349	0.229014771542829
ENSECAG00000006243	ENSG00000137040	RANBP6	RAN binding protein 6	3.33161665913163	5.69570211159863	3.34235226065727	15.2187733777475	3.62619358077068	14.8882687234133	4.06442543907293	51.625007256269	33.5136394989165	4.4967398657995	45.319370872796	-2.16976838699675	0.0158067712721225	0.229014771542829
ENSECAG00000016827	ENSG00000161204	ABCF3	ATP binding cassette subfamily F member 3 [Source:HGNC Symbol;Acc:HGNC:72]	1644.70809072465	1359.64546121162	979.309212372581	1292.07385977076	1154.33828987867	1249.26109379186	1411.37173371807	1922.31450630635	2047.52378462428	1573.85895302982	1989.10838703508	-0.469151980151029	0.015874503155233	0.229753741661881
ENSECAG00000000121	ENSG00000067798	NAV3	neuron navigator 3 [Source:HGNC Symbol;Acc:HGNC:15998]	3.33161665913163	2.44101519068513	3.34235226065727	30.437546755495	3.62619358077068	2.70695794971151	3.0483190793047	132.647588089024	2.39383139277975	3.37255489934962	148.317941038242	-2.92296558473668	0.0159472141152459	0.230563143024108
ENSECAG00000019522	ENSG00000133703	KRAS	KRAS proto-oncogene, GTPase [Source:HGNC Symbol;Acc:HGNC:6407]	182.128377365863	375.91633936551	209.454075001189	304.37546755495	205.484302910338	142.115292359854	543.616902476004	474.663261161806	454.827964628152	221.464438390625	332.067390213396	-0.799530559937526	0.0160323920074877	0.231550898236428
ENSECAG00000020694	ENSG00000198707	CEP290	centrosomal protein 290 [Source:HGNC Symbol;Acc:HGNC:29021]	167.691371842959	294.549166342672	203.883487900094	222.194091315114	155.926323973139	215.203157002065	238.784994545535	340.581645093441	387.002741832726	233.830473021574	429.298040449577	-0.674751772298359	0.0160869311530962	0.232063061352144
ENSECAG00000015038	NA	LOC100068723	Serine protease 33	3.33161665913163	3.2546869209135	4.45646968087637	12.175018702198	2.41746238718045	4.06043692456726	3.0483190793047	78.8715388637443	82.1882111521047	3.37255489934962	3.29595424529426	-2.71515370075062	0.0161016452470763	0.232063061352144
ENSECAG00000019509	ENSG00000197081	IGF2R	insulin like growth factor 2 receptor [Source:HGNC Symbol;Acc:HGNC:5467]	1876.81071797749	1908.87387911577	1350.31031330554	1909.95605890731	1828.81029590201	1532.13819953671	1945.84367895616	2234.21559181297	2509.53324343077	2124.70958659026	2499.98129505569	-0.382744692485312	0.0161535106413308	0.232079988136693
ENSECAG00000018988	ENSG00000088930	XRN2	5'-3' exoribonuclease 2 [Source:HGNC Symbol;Acc:HGNC:12836]	2465.39632775741	2947.93267861741	2183.67014362942	2728.72606663013	2126.15816952521	1988.2606140631	3839.86593356415	4683.53538052707	6077.93790626778	2577.75612806956	2011.35607819082	-0.634781996582199	0.0161489719112915	0.232079988136693
ENSECAG00000017460	ENSG00000075673	ATP12A	ATPase H+/K+ transporting non-gastric alpha2 subunit [Source:HGNC Symbol;Acc:HGNC:13816]	4620.95230621557	6808.80503855105	2881.10764868657	6603.42576860464	3757.94528087201	4857.6360407573	8013.01475313228	7263.35171536118	8730.30308946774	4410.17762338286	8019.05667880093	-0.686391182107947	0.0161376889005459	0.232079988136693
ENSECAG00000020910	ENSG00000103248	MTHFSD	methenyltetrahydrofolate synthetase domain containing [Source:HGNC Symbol;Acc:HGNC:25778]	254.313404980381	713.590107410286	460.130494550485	400.253739834759	292.512948848835	285.584063694564	291.622525253483	769.356010916342	658.303633014431	811.661545776809	591.623787030319	-0.825089255755678	0.0162152776036046	0.232723968532403
ENSECAG00000022784	ENSG00000162521	RBBP4	RB binding protein 4, chromatin remodeling factor [Source:HGNC Symbol;Acc:HGNC:9887]	14826.8046720221	17441.0535374452	13095.3361572552	11943.6933468562	13037.3746540642	11864.5966935855	19655.5614233567	17637.1101179126	25196.671296602	16080.341760099	12128.2876341215	-0.400508697740189	0.0162680089886222	0.233237059977794
ENSECAG00000001165	ENSG00000163472	TMEM79	Transmembrane protein 79	48.8637110005973	45.5656168927891	47.9070490694209	132.403328386403	74.941334002594	41.9578482205284	54.8697434274845	305.447959599591	334.338451191571	57.3334332889436	220.004945873392	-1.40196201906599	0.0163606823382145	0.233950277171433
ENSECAG00000007717	ENSG00000105176	URI1	URI1 prefoldin like chaperone [Source:HGNC Symbol;Acc:HGNC:13236]	599.690998643694	973.151389353138	670.698686971893	582.879020367729	663.593425281034	308.593206267112	1427.62943547437	845.359493821404	556.964770720088	1714.38207383606	685.558483021205	-0.802750869645503	0.0163688544857479	0.233950277171433
ENSECAG00000013214	ENSG00000100722	ZC3H14	zinc finger CCCH-type containing 14 [Source:HGNC Symbol;Acc:HGNC:20509]	1810.17838479485	1841.33912550682	1801.52786849427	1601.01495933904	1508.4965296006	1590.33779545551	2020.01944321925	2657.25384571851	2824.7210434801	2028.02967947557	1532.61872406183	-0.37983461621544	0.0163581375814925	0.233950277171433
ENSECAG00000012845	ENSG00000166974	MAPRE2	microtubule associated protein RP/EB family member 2 [Source:HGNC Symbol;Acc:HGNC:6891]	496.410882210613	145.647239710879	306.38229056025	13.6968960399728	101.533420261579	56.8461169439416	649.2919638919	403.678876184437	292.047429919129	194.483999195828	158.205803774124	-0.942371022267427	0.0164302629384896	0.234583847671679
ENSECAG00000014820	ENSG00000096696	DSP	desmoplakin [Source:HGNC Symbol;Acc:HGNC:3052]	2025.62292875203	629.781919196763	716.377501200876	1451.87098023711	611.617983956654	1886.74969094892	5367.0737922958	3022.93098045042	2825.5189872777	1019.63576457004	2709.27438963188	-1.14583703712161	0.0165059946429981	0.235420390884299
ENSECAG00000030797	ENSG00000147586	MRPS28	mitochondrial ribosomal protein S28 [Source:HGNC Symbol;Acc:HGNC:14513]	1206.04523060565	1423.92552789966	1437.21147208263	1250.98317165085	1431.13773321083	1647.18391239945	1046.58955056128	955.062634240976	914.443592041864	1275.94993692061	1253.28660177314	0.333450827650582	0.0165722150064981	0.235630821029245
ENSECAG00000011007	ENSG00000151498	ACAD8	acyl-CoA dehydrogenase family member 8 [Source:HGNC Symbol;Acc:HGNC:87]	617.459620825729	355.5745461098	521.406952662535	435.256918603579	433.934498498891	404.69021348187	535.488051597858	889.814361180969	819.488280128267	559.844113292037	633.647203657821	-0.477472493505247	0.0165488688202019	0.235630821029245
ENSECAG00000020766	ENSG00000188158	NHS	NHS actin remodeling regulator [Source:HGNC Symbol;Acc:HGNC:7820]	1.11053888637721	35.8015561300486	2.22823484043818	1.52187733777475	1.20873119359023	2.70695794971151	1.01610635976823	33.6996575145089	35.109527094103	1.12418496644987	25.5436454010305	-3.18349642280178	0.0165662659751583	0.235630821029245
ENSECAG00000021483	ENSG00000176986	SEC24C	SEC24 homolog C, COPII coat complex component	2572.00806084962	2759.97450893465	2667.1971040045	3985.79674763207	2705.14041125493	3069.69031497285	3583.80713090255	6017.18140131402	6192.84181312121	2759.87409263444	4803.85331251638	-0.61787773022416	0.0166238597626757	0.236120696835936
ENSECAG00000006101	ENSG00000166860	ZBTB39	zinc finger and BTB domain containing 39 [Source:HGNC Symbol;Acc:HGNC:29014]	127.711971933379	73.2304557205539	35.6517574470109	41.0906881199183	25.3833550653947	32.4834953965381	245.897739063912	175.668427469249	19.9485949398312	129.281271141735	85.6948103776507	-1.37743515838816	0.0166881020720689	0.236788307809779
ENSECAG00000036837	ENSG00000147586	MRPS28	mitochondrial ribosomal protein S28 [Source:HGNC Symbol;Acc:HGNC:14513]	1207.15576949203	1420.67084097874	1437.21147208263	1252.50504898862	1428.72027082365	1652.59782829887	1046.58955056128	955.062634240976	914.443592041864	1275.94993692061	1257.40654457976	0.332879796464401	0.0167529141093532	0.237393086040122
ENSECAG00000014692	ENSG00000182934	SRPRA	SRP receptor subunit alpha [Source:HGNC Symbol;Acc:HGNC:11307]	3022.88684871877	3340.93612431771	2482.25361224814	3526.1897916241	3951.34227184645	3602.96103106602	4096.94084258551	5201.2194810691	5261.64140132989	3504.08454042426	4647.2954858649	-0.42847347620624	0.0167652925707258	0.237393086040122
ENSECAG00000018428	ENSG00000120694	HSPH1	heat shock protein family H (Hsp110) member 1 [Source:HGNC Symbol;Acc:HGNC:16969]	2958.47559330889	3503.67047036339	3224.25581411405	3777.29955235693	2834.47464896908	2704.25099176179	3928.26718686399	7720.80664077089	8445.43715372695	3477.10410122946	3224.26724045911	-0.707786451985005	0.0168186542939346	0.237903415784955
ENSECAG00000000550	ENSG00000083544	TDRD3	tudor domain containing 3 [Source:HGNC Symbol;Acc:HGNC:20612]	451.989326755525	510.98584658342	306.38229056025	222.194091315114	281.634368106523	358.671928336775	727.532153594054	728.486213505129	486.745716531882	359.73918926396	447.425788798695	-0.609388377397967	0.0168543493869431	0.237945312120155
ENSECAG00000019038	ENSG00000142945	KIF2C	kinesin family member 2C [Source:HGNC Symbol;Acc:HGNC:6393]	1626.93946854261	2055.33479055688	972.624507851267	1311.85826516184	915.009513547801	946.081803424172	2459.99349699889	2313.08713067672	1897.51035067675	1233.23090819551	1207.96723090034	-0.541534428262596	0.0168562641931497	0.237945312120155
ENSECAG00000019028	ENSG00000133641	C12orf29	chromosome 12 open reading frame 29 [Source:HGNC Symbol;Acc:HGNC:25322]	243.208016116609	450.77413854652	232.85054082579	416.994390550282	269.54705617062	419.578482205284	402.37811846822	689.767458062927	335.934338786758	432.811212083201	408.698326416488	-0.638578803769828	0.0169112824412897	0.23847686276295
ENSECAG00000010751	ENSG00000196876	SCN8A	sodium voltage-gated channel alpha subunit 8 [Source:HGNC Symbol;Acc:HGNC:10596]	98.8379608875718	65.9074101484985	25.6247006650391	4.56563201332425	13.2960431294925	13.5347897485575	54.8697434274845	82.4566088120963	71.0169979857992	85.4380574501904	37.0794852595604	-1.34452611543537	0.0169425559272937	0.238672826319363
ENSECAG00000009967	ENSG00000164902	PHAX	phosphorylated adaptor for RNA export [Source:HGNC Symbol;Acc:HGNC:10241]	3477.09725324705	5583.41541282712	3977.39919018216	3197.46428666475	3247.86071717694	2637.93052199386	5261.39873087991	3960.7852789393	6713.10116915201	5274.67586258281	3463.22392324294	-0.489071603275113	0.0169893216682862	0.239086406879007
ENSECAG00000015394	ENSG00000125434	SLC25A35	solute carrier family 25 member 35 [Source:HGNC Symbol;Acc:HGNC:31921]	26.6529332730531	2196.09999988639	25.6247006650391	608.7509351099	29.0095486461654	25.7161005222593	8059.75564568162	2218.44128404023	18.3527073446447	26.980439194797	20.5997140330891	-3.4855437898093	0.0170993981757851	0.240143388491216
ENSECAG00000008144	ENSG00000006607	FARP2	FERM, ARH/RhoGEF and pleckstrin domain protein 2 [Source:HGNC Symbol;Acc:HGNC:16460]	300.956038208224	229.455427924402	252.904654389734	267.850411448356	244.163701105226	232.79838367519	451.151223737095	552.81778603588	276.886497764858	276.549501746669	564.432164506641	-0.602277978815179	0.0170854619018859	0.240143388491216
ENSECAG00000025060	ENSG00000109063	MYH3	myosin heavy chain 3 [Source:HGNC Symbol;Acc:HGNC:7573]	2.22107777275442	1.62734346045675	2.22823484043818	12.175018702198	2.41746238718045	2.70695794971151	2.03221271953646	1.4340279793408	114.903906853428	2.24836993289975	86.5187989389742	-2.89465108918926	0.0172572176279396	0.24068876606062
ENSECAG00000013779	ENSG00000196526	AFAP1	actin filament associated protein 1 [Source:HGNC Symbol;Acc:HGNC:24017]	14.4370055229037	48.0066320834742	36.76587486723	54.787584159891	10.878580742312	13.5347897485575	158.512592123844	146.987867882432	55.8560658315275	11.2418496644987	112.886432901328	-1.75534911077716	0.0172275121946402	0.24068876606062
ENSECAG00000000728	ENSG00000197563	PIGN	phosphatidylinositol glycan anchor biosynthesis class N [Source:HGNC Symbol;Acc:HGNC:8967]	282.076877139812	601.30340863877	218.367014362942	575.269633678856	367.454282851429	362.732365261342	765.128088905479	364.960120742235	928.806580398542	429.438657183852	800.916881606504	-0.877129263747674	0.0172471843717189	0.24068876606062
ENSECAG00000030502	NA	C28H12orf75	Chromosome 28 C12orf75 homolog	233.213166139214	122.050759534256	114.754094282566	38.0469334443688	37.470667001297	64.9669907930762	401.362012108452	278.201427992116	226.616038516483	67.4510979869924	82.3988561323564	-0.864846347703339	0.0171907442633979	0.24068876606062
ENSECAG00000008665	ENSG00000198815	FOXJ3	forkhead box J3 [Source:HGNC Symbol;Acc:HGNC:29178]	102.169577546703	210.740978129149	33.4235226065727	182.62528053297	74.941334002594	44.6648061702399	213.382335551329	421.604225926197	272.098834979298	70.823652886342	243.076625590451	-1.40326463078238	0.0172608980392945	0.24068876606062
ENSECAG00000013081	ENSG00000100985	MMP9	matrix metallopeptidase 9 [Source:HGNC Symbol;Acc:HGNC:7176]	188.791610684126	50.4476472741593	24.51058324482	3.0437546755495	3.62619358077068	9.47435282399027	76.2079769826174	89.6267487088003	62.2396162122735	107.921756779188	22.2476911557362	-1.66022415787762	0.0172525300709064	0.24068876606062
ENSECAG00000025954	ENSG00000212168	AC073875.1	NA	118.827660842362	188.771841412983	65.7329277929264	149.143979101926	54.3929037115602	64.9669907930762	102.626742336591	173.517385500237	92.5614805208169	272.052761880869	140.078055425006	-0.874030384626176	0.017227628728157	0.24068876606062
ENSECAG00000030386	ENSG00000106261	ZKSCAN1	zinc finger with KRAB and SCAN domains 1 [Source:HGNC Symbol;Acc:HGNC:13101]	1680.24533508872	2474.37573162449	1417.15735851868	1383.38650003725	1665.63158476733	1430.62727642253	2368.54392461975	2586.98647473081	2112.95517602692	1947.08836189118	2003.94018113891	-0.428180309450388	0.0172971366091757	0.240825141977884
ENSECAG00000022099	ENSG00000104442	ARMC1	armadillo repeat containing 1 [Source:HGNC Symbol;Acc:HGNC:17684]	824.01985369189	827.504149642259	678.497508913427	949.651458771444	899.296008031128	863.519585957971	1184.78001548976	1497.1252104318	1745.10308533644	982.53766067719	839.644343988712	-0.55303058463384	0.0173057455502127	0.240825141977884
ENSECAG00000000536	ENSG00000107651	SEC23IP	SEC23 interacting protein [Source:HGNC Symbol;Acc:HGNC:17018]	1581.40737420115	2417.41871050851	1349.19619588532	2139.7595369113	1906.16909229179	1835.3174899044	4354.01575160687	3614.4675219285	2617.25565610586	2214.64438390625	1554.86641521757	-0.633916429852491	0.0173367669886182	0.241012646344809
ENSECAG00000027765	NA	NA	LncRNA	1840.16293472704	607.812782480597	105.841154920814	7.60938668887375	1.20873119359023	50.0787220696629	1986.48793334689	1284.88906948936	217.040712945364	713.85745369567	60.9751535379437	-2.30656776705984	0.0174873556649375	0.241223957019498
ENSECAG00000015697	ENSG00000186889	TMEM17	transmembrane protein 17 [Source:HGNC Symbol;Acc:HGNC:26623]	12.2159277501493	9.76406076274051	93.5858632984037	28.9156694177203	15.7135055166729	31.1300164216823	11.1771699574506	8.60416787604483	10.3732693687122	12.3660346309486	4.94393136794138	1.80742207887295	0.0174924689618799	0.241223957019498
ENSECAG00000007660	ENSG00000077380	DYNC1I2	dynein cytoplasmic 1 intermediate chain 2 [Source:HGNC Symbol;Acc:HGNC:2964]	2283.26795039155	2186.33593912365	1807.09845559537	2027.14061391597	1753.86896189942	2322.56992085247	3242.39539402043	2478.00034830091	2512.72501862114	2282.09548189324	2632.64345342879	-0.366151647947733	0.0174602164794894	0.241223957019498
ENSECAG00000020785	ENSG00000144659	SLC25A38	solute carrier family 25 member 38 [Source:HGNC Symbol;Acc:HGNC:26054]	471.979026710315	615.135828052652	691.866917956056	753.329282198502	697.43789870156	481.838515048648	678.759048325179	871.889011439209	952.74489432634	759.949037320115	1391.7166800755	-0.492413490515437	0.0174086633071922	0.241223957019498
ENSECAG00000002892	ENSG00000111602	TIMELESS	timeless circadian regulator [Source:HGNC Symbol;Acc:HGNC:11813]	686.313031781116	733.931900665995	833.35983032388	599.619671083252	499.205982952763	613.125975609656	1051.67008236012	1588.18598711994	1480.98368833307	695.870494232472	553.720313209435	-0.609285922613646	0.0174178005256362	0.241223957019498
ENSECAG00000020548	ENSG00000255501	CARD18	caspase recruitment domain family member 18 [Source:HGNC Symbol;Acc:HGNC:28861]	507.516271074385	332.791737663406	125.895268484757	31.9594240932698	7.25238716154136	110.985275938172	912.463511071873	703.390723866665	293.643317514316	207.974218793227	11.5358398585299	-1.38680456631461	0.0174568512040453	0.241223957019498
ENSECAG00000016343	ENSG00000177302	TOP3A	DNA topoisomerase III alpha [Source:HGNC Symbol;Acc:HGNC:11992]	548.606209870342	416.599925876929	432.277559045007	663.538519269791	426.68211133735	495.373304797206	800.691811497367	1112.80571196846	1316.60726602886	535.11204403014	517.464816511198	-0.727883277918667	0.0174378468474448	0.241223957019498
ENSECAG00000024123	ENSG00000145700	ANKRD31	ankyrin repeat domain 31 [Source:HGNC Symbol;Acc:HGNC:26853]	87.7325720237996	13.018747683654	20.0541135639436	1.52187733777475	1.20873119359023	1.35347897485575	64.0147006653986	28.6805595868161	42.2910212724422	66.3269130205425	0.823988561323564	-1.91861708335926	0.0174060878837477	0.241223957019498
ENSECAG00000015148	ENSG00000127463	EMC1	ER membrane protein complex subunit 1 [Source:HGNC Symbol;Acc:HGNC:28957]	477.531721142201	815.299073688833	599.395172077871	1126.18922995332	616.452908731015	309.946685241967	928.721212828164	3323.35984212232	2284.51309250947	596.942217184883	833.052435498123	-1.17736528003601	0.0176175523760338	0.242462005896618
ENSECAG00000003539	ENSG00000059691	GATB	glutamyl-tRNA amidotransferase subunit B [Source:HGNC Symbol;Acc:HGNC:8849]	307.619271526487	578.520600192376	411.109328060845	763.982423562925	307.017723171917	529.2102791686	565.971242390905	863.284843563164	805.125291771589	471.033500942497	781.141156134739	-0.712857992294682	0.0176155411388434	0.242462005896618
ENSECAG00000019557	ENSG00000130164	LDLR	low density lipoprotein receptor [Source:HGNC Symbol;Acc:HGNC:6547]	85.5114942510452	78.1124861019241	172.688200133959	114.140800333106	84.6111835513158	96.0970072147585	78.2401897021539	1496.40819644213	75.8046607713587	82.0655025508408	1174.18369988608	-1.80869278468864	0.0176598551937758	0.242800911998509
ENSECAG00000038860	ENSG00000272047	GTF2H5	general transcription factor IIH subunit 5 [Source:HGNC Symbol;Acc:HGNC:21157]	4962.99828321975	4701.39525725956	6517.58690828168	5562.46166956671	5419.95067205857	7472.55742017861	4085.76367262806	3248.07337320692	3523.71981017179	5452.29708728189	4687.67092536976	0.42208195372372	0.0177144397974595	0.243307830618106
ENSECAG00000004262	ENSG00000099949	LZTR1	leucine zipper like transcription regulator 1 [Source:HGNC Symbol;Acc:HGNC:6742]	155.47544409281	209.927306398921	113.639976862347	205.453440599591	189.770797393666	204.375325203219	151.399847605467	321.939281362011	213.848937754991	274.301131813769	444.953823114725	-0.668117998082437	0.0177441665160326	0.243472654443264
ENSECAG00000011102	ENSG00000033050	ABCF2	ATP binding cassette subfamily F member 2 [Source:HGNC Symbol;Acc:HGNC:71]	2650.8563217824	2936.54127439421	2693.93592208976	3469.88033012643	3681.79521567583	2766.51102460516	3813.44716821018	5176.12399143064	4884.21398506828	3379.30000914832	3755.73986251281	-0.431035863791446	0.0178514684959774	0.24470051875474
ENSECAG00000014461	ENSG00000112855	HARS2	histidyl-tRNA synthetase 2, mitochondrial [Source:HGNC Symbol;Acc:HGNC:4817]	913.973503488445	1672.09540561931	835.588065164319	872.035714544932	923.470631902933	622.600328433646	1317.8899486194	1416.81964358872	1524.8705972007	1257.96297745741	1152.75999729167	-0.539622810262982	0.0179287919155043	0.244764580871272
ENSECAG00000019423	ENSG00000075420	FNDC3B	fibronectin type III domain containing 3B [Source:HGNC Symbol;Acc:HGNC:24670]	325.387893708523	228.641756194174	233.964658246009	611.79468978545	541.511574728421	967.737467021864	389.168735791233	1022.46194926999	944.765456350407	587.948737453284	956.650719696658	-0.85267362182935	0.0179630649813063	0.244764580871272
ENSECAG00000008645	ENSG00000102312	PORCN	porcupine O-acyltransferase [Source:HGNC Symbol;Acc:HGNC:17652]	64.4112554098782	50.4476472741593	108.069389761252	74.5719895509628	72.5238716154136	56.8461169439416	58.9341688665575	410.849016081141	346.30760815547	60.7059881882932	243.076625590451	-1.23602287050774	0.0179376607409356	0.244764580871272
ENSECAG00000015641	ENSG00000136982	DSCC1	DNA replication and sister chromatid cohesion 1 [Source:HGNC Symbol;Acc:HGNC:24453]	896.204881306409	880.392812107103	1134.17153378303	995.307778904687	820.728480447764	732.232125396963	1057.76672051873	1246.88732803683	1090.78917130997	1298.4336362496	1463.40368491065	-0.414487631449864	0.0179012991625922	0.244764580871272
ENSECAG00000031178	ENSG00000175691	ZNF77	zinc finger protein 77 [Source:HGNC Symbol;Acc:HGNC:13150]	94.3958053420629	668.024490517497	22.2823484043818	219.150336639564	43.5143229692481	253.100568298026	60.9663815860939	306.164973589262	172.355860280142	444.0530617477	53.5592564860317	-1.21563414900575	0.0179250925951002	0.244764580871272
ENSECAG00000010835	ENSG00000205643	CDPF1	cysteine rich DPF motif domain containing 1 [Source:HGNC Symbol;Acc:HGNC:33710]	238.7658605711	177.380437189786	225.051718884256	190.234667221844	84.6111835513158	364.085844236198	253.01048358229	489.003540955214	363.862371702522	349.621524565911	383.154681015457	-0.874375032445185	0.0179518433155112	0.244764580871272
ENSECAG00000021260	ENSG00000112578	BYSL	bystin like [Source:HGNC Symbol;Acc:HGNC:1157]	2027.84400652479	3496.34742479133	1516.31380891818	1645.14940213451	1606.40375628141	1008.34183626754	2991.41712315768	3414.42061881046	1721.16477140864	3090.3844727707	1715.54418467566	-0.603109270958644	0.018002717573711	0.245061769945412
ENSECAG00000020780	ENSG00000141456	PELP1	proline, glutamate and leucine rich protein 1 [Source:HGNC Symbol;Acc:HGNC:30134]	1208.26630837841	1575.26846972214	1334.71266942247	870.513837207157	925.888094290113	872.993938781961	1935.68261535848	1535.843965874	1879.1576433321	1228.73416832971	865.187989389742	-0.376883799277694	0.0180505863602604	0.245237509484727
ENSECAG00000018134	ENSG00000104435	STMN2	stathmin 2 [Source:HGNC Symbol;Acc:HGNC:10577]	348.709210322444	483.321007755656	505.809308779467	95.8782722798093	30.2182798397557	416.871524255572	2172.43539718448	863.284843563164	492.331323115035	418.196807519353	205.997140330891	-1.41685337658659	0.0180513376111437	0.245237509484727
ENSECAG00000004725	ENSG00000168334	XIRP1	xin actin binding repeat containing 1 [Source:HGNC Symbol;Acc:HGNC:14301]	1.11053888637721	20.3417932557094	1.11411742021909	12.175018702198	2.41746238718045	13.5347897485575	1.01610635976823	14.340279793408	53.4622344387477	1.12418496644987	37.903473820884	-2.87487886894032	0.0180888313329518	0.245504049760961
ENSECAG00000008651	ENSG00000141376	BCAS3	BCAS3 microtubule associated cell migration factor [Source:HGNC Symbol;Acc:HGNC:14347]	209.891849525293	181.448795840928	73.53174973446	111.097045657557	55.6016349051504	219.263593926632	482.65052088991	204.348987056065	157.19492812587	204.601663893877	317.235596109572	-1.12134336720963	0.0181499588808545	0.245973861737538
ENSECAG00000021240	ENSG00000154447	SH3RF1	SH3 domain containing ring finger 1 [Source:HGNC Symbol;Acc:HGNC:17650]	211.00238841167	166.802704696817	158.204673671111	272.41604346168	165.596173521861	173.245308781536	217.446760990402	345.600743021134	322.369294227673	229.333733155774	748.181613681796	-0.729401833430609	0.0181866827634617	0.245973861737538
ENSECAG00000015011	ENSG00000071537	SEL1L	SEL1L adaptor subunit of ERAD E3 ubiquitin ligase [Source:HGNC Symbol;Acc:HGNC:10717]	1364.85229135759	1634.66650602881	889.065701334835	1454.91473491266	1648.70934805707	1532.13819953671	2411.22039173001	2494.49167006333	3415.9973974967	1470.43393611644	1675.99273373213	-0.657602451580463	0.0182293908757878	0.245973861737538
ENSECAG00000023932	ENSG00000124193	SRSF6	serine and arginine rich splicing factor 6 [Source:HGNC Symbol;Acc:HGNC:10788]	6673.22816824066	8726.62930669933	6181.12344737552	5844.00897705504	6768.89468410527	6445.2668782631	8658.24229158511	8514.54112733603	7500.67169737655	8224.53721454728	8361.0119317502	-0.315472134497557	0.0182247856228788	0.245973861737538
ENSECAG00000009463	ENSG00000149548	CCDC15	coiled-coil domain containing 15 [Source:HGNC Symbol;Acc:HGNC:25798]	400.904537982173	374.288995905053	367.6587486723	470.260097372398	360.201895689887	602.29814381081	560.890710592064	818.8299762036	987.854421420443	422.693547385153	639.415123587086	-0.663158788150052	0.018230898525578	0.245973861737538
ENSECAG00000004224	ENSG00000136715	SAP130	Sin3A associated protein 130 [Source:HGNC Symbol;Acc:HGNC:29813]	863.99925360147	930.026787651034	444.532850667417	715.282348754133	472.613896693778	400.629776557303	991.719807133795	1773.89261044458	1414.75435313283	668.890055037675	489.449205426197	-0.736846146849887	0.0181806401294118	0.245973861737538
ENSECAG00000014047	ENSG00000247596	TWF2	twinfilin actin binding protein 2 [Source:HGNC Symbol;Acc:HGNC:9621]	425.336393482472	494.712411978853	360.974044150986	225.237845990663	164.387442328271	235.505341624901	376.975459474014	746.411563246889	981.470871039697	300.157386042116	482.857296935609	-0.861879886626556	0.0183151749498054	0.246384846166089
ENSECAG00000043682	NA	NA	LncRNA	4.44215554550884	4.06835865114188	70.1893974738028	15.2187733777475	4.8349247743609	8.12087384913452	4.06442543907293	2.15104196901121	3.98971898796625	4.4967398657995	2.47196568397069	2.41030799219554	0.0182839204072388	0.246384846166089
ENSECAG00000018633	ENSG00000119147	ECRG4	ECRG4 augurin precursor [Source:HGNC Symbol;Acc:HGNC:24642]	270.971488276039	79.7398295623809	84.6729239366509	12.175018702198	1.20873119359023	21.6556635976921	219.478973709938	222.274336797825	94.9553119135967	125.908716242386	13.183816981177	-1.33660321807	0.0183148671145595	0.246384846166089
ENSECAG00000019673	ENSG00000120008	WDR11	WD repeat domain 11 [Source:HGNC Symbol;Acc:HGNC:13831]	543.053515438456	820.181104070203	474.614021013333	1168.80179541101	656.341038119493	595.530748936531	773.256939783625	1692.87002961182	1338.94969236147	744.210447789816	1153.58398585299	-0.776983983332736	0.0183737780545515	0.246931351838811
ENSECAG00000009723	ENSG00000159217	IGF2BP1	insulin like growth factor 2 mRNA binding protein 1 [Source:HGNC Symbol;Acc:HGNC:28866]	2047.83370647958	4067.54497941165	1837.17962594128	2400.00056167078	1793.7570912879	1425.21336052311	3721.99759583103	6253.79601790525	4644.03290199271	2146.06910095281	1797.94304080802	-0.741903296462848	0.0185120551982017	0.248499631796301
ENSECAG00000009462	ENSG00000187955	COL14A1	collagen type XIV alpha 1 chain [Source:HGNC Symbol;Acc:HGNC:2191]	1.11053888637721	0.813671730228376	1.11411742021909	48.700074808792	1.20873119359023	36.5439323211053	1.01610635976823	70.9843849773698	0.797943797593249	1.12418496644987	128.542215566476	-3.32420643596698	0.018526656203816	0.248499631796301
ENSECAG00000003581	ENSG00000173275	ZNF449	zinc finger protein 449 [Source:HGNC Symbol;Acc:HGNC:21039]	1.11053888637721	37.4288995905053	1.11411742021909	36.525056106594	1.20873119359023	1.35347897485575	123.964975891724	83.8906367914371	0.797943797593249	1.12418496644987	0.823988561323564	-3.37008655563983	0.0185771800237445	0.248934212318177
ENSECAG00000017463	ENSG00000203880	PCMTD2	protein-L-isoaspartate (D-aspartate) O-methyltransferase domain containing 2 [Source:HGNC Symbol;Acc:HGNC:15882]	163.24921629745	148.088254901564	73.53174973446	165.884629817448	120.873119359023	110.985275938172	298.73526977186	253.105938353652	284.067991943197	149.516600537833	133.486146934417	-0.760887257986741	0.0186029223005337	0.249036196684046
ENSECAG00000019560	ENSG00000110906	KCTD10	potassium channel tetramerization domain containing 10 [Source:HGNC Symbol;Acc:HGNC:23236]	908.420809056558	1163.55057422658	466.815199071799	791.37621564287	843.694373125978	664.558176654175	1637.96345194639	1602.52626691335	1262.34708779252	910.589822824398	803.388847290475	-0.618471546468167	0.01865426864803	0.249480408841959
ENSECAG00000023886	ENSG00000132383	RPA1	replication protein A1 [Source:HGNC Symbol;Acc:HGNC:10289]	4644.2736228295	4986.99403456972	3760.14629323943	4664.55404027961	4062.54554165675	4063.14388251697	6649.40001832331	7749.48720035771	8822.86456998856	4789.02795707646	3629.6696126303	-0.510647301867886	0.0186980139908011	0.249822200548301
ENSECAG00000019283	ENSG00000181404	WASHC1	WASH complex subunit 1 [Source:HGNC Symbol;Acc:HGNC:24361]	247.650171662118	243.287847338285	509.151661040125	245.022251381735	392.837637916823	262.574921122016	278.413142576496	162.762175655181	170.759972684955	227.085363222875	182.925460613831	0.69316304717945	0.0188475346284254	0.251330959341188
ENSECAG00000020692	ENSG00000111731	C2CD5	C2 calcium dependent domain containing 5 [Source:HGNC Symbol;Acc:HGNC:29062]	543.053515438456	790.888921781982	477.95637327399	1333.16454789068	685.350586765658	576.582043288551	1243.71418435632	1792.53497417601	1850.43166661875	521.621824432742	1482.35542182109	-0.921471861557612	0.0188444932310604	0.251330959341188
ENSECAG00000009007	ENSG00000124784	RIOK1	RIO kinase 1 [Source:HGNC Symbol;Acc:HGNC:18656]	908.420809056558	1605.37432374059	714.149266360438	1065.31413644233	725.238716154136	771.483015667779	1220.34373808165	2659.40488768752	2235.04057705869	1018.51157960359	725.93392252606	-0.78300945600537	0.0188662264488788	0.251336198133221
ENSECAG00000015256	ENSG00000008294	SPAG9	sperm associated antigen 9 [Source:HGNC Symbol;Acc:HGNC:14524]	143.25951634266	131.814820296997	112.525859442128	140.012715075277	154.717592779549	93.390049265047	184.931357477818	129.779532130343	291.249486121536	215.843513558376	235.660728538539	-0.672529725409553	0.0189068604973399	0.251633458266437
ENSECAG00000035965	NA	NA	LncRNA	26.6529332730531	15.4597628743391	10.0270567819718	9.1312640266485	13.2960431294925	27.0695794971151	16.2577017562917	35.1336854938497	51.068403045968	56.2092483224937	43.6713937501489	-1.30265682767704	0.0189819912447596	0.252388818728725
ENSECAG00000000042	ENSG00000058673	ZC3H11A	zinc finger CCCH-type containing 11A [Source:HGNC Symbol;Acc:HGNC:29093]	1596.95491861043	2130.19258973789	1251.15386290604	1462.52412160154	1222.02723671972	916.305265977345	1470.30590258463	2754.05073432402	2443.30390823053	1907.74188806544	1445.27593656153	-0.556910861822929	0.0190899201233142	0.253088854144518
ENSECAG00000022005	ENSG00000111642	CHD4	chromodomain helicase DNA binding protein 4 [Source:HGNC Symbol;Acc:HGNC:1919]	2716.37811607866	2501.22689872203	2013.2101783359	2619.15089831035	2945.67791877938	2506.64306143286	3390.74692254659	3483.97097580849	3994.50665075181	3300.60706149683	2574.96425413614	-0.388947540386319	0.0190704015657818	0.253088854144518
ENSECAG00000020691	ENSG00000110844	PRPF40B	pre-mRNA processing factor 40 homolog B [Source:HGNC Symbol;Acc:HGNC:25031]	348.709210322444	388.121415318935	237.307010506666	199.365931248492	100.324689067989	144.822250309566	879.948107559289	594.404597436764	265.715284598552	183.242149531329	271.092236675453	-0.88802913521671	0.019073893531825	0.253088854144518
ENSECAG00000009928	ENSG00000141551	CSNK1D	casein kinase 1 delta [Source:HGNC Symbol;Acc:HGNC:2452]	3974.61867434404	3925.15242662169	2878.87941384613	2406.08807102188	2332.85120362914	1507.77557798931	5043.9519698895	4855.61873804797	4106.21878241486	2720.52761880869	3500.3034085025	-0.465054275900676	0.0191544922776061	0.253700049597801
ENSECAG00000009780	ENSG00000156467	UQCRB	ubiquinol-cytochrome c reductase binding protein [Source:HGNC Symbol;Acc:HGNC:12582]	13377.5514252999	11538.6788063686	15264.5227744218	15682.9459657688	15263.8575126574	17055.1885621573	12133.3260419925	8753.30678589627	9365.46635235197	13482.3503026333	12228.814238603	0.37053352681105	0.0193103676197906	0.25381269235201
ENSECAG00000014621	ENSG00000062582	MRPS24	mitochondrial ribosomal protein S24 [Source:HGNC Symbol;Acc:HGNC:14510]	5129.57911617634	5676.17399007315	5861.37174777264	6323.40033845409	7164.14978440927	6989.36542615511	4734.03953016019	4179.47454578878	4294.53351864687	5915.46129345924	6287.03272289879	0.269663167894223	0.0192997239287631	0.25381269235201
ENSECAG00000018675	NA	NA	LncRNA	332.051127026786	392.189773970077	227.279953724695	261.762902097257	135.377893682105	328.895390889948	497.892116286434	340.581645093441	383.810966642353	341.752229800762	459.785617218549	-0.680692188098638	0.019227735557871	0.25381269235201
ENSECAG00000002833	ENSG00000004975	DVL2	dishevelled segment polarity protein 2 [Source:HGNC Symbol;Acc:HGNC:3086]	461.98417673292	406.02219338396	300.811703459155	255.675392746158	174.057291876993	186.780098530094	521.262562561103	674.710164279849	445.252639057033	281.046241612468	444.953823114725	-0.647429957753154	0.0191853373099574	0.25381269235201
ENSECAG00000000260	ENSG00000040341	STAU2	staufen double-stranded RNA binding protein 2 [Source:HGNC Symbol;Acc:HGNC:11371]	770.713987145784	476.811633913828	578.226941093708	625.491585825423	767.544307929794	867.580022882538	1043.54123148197	991.630347714167	1067.64880117977	721.726748460819	1100.02472936696	-0.43383195730703	0.0192744593777441	0.25381269235201
ENSECAG00000036686	ENSG00000113595	TRIM23	tripartite motif containing 23 [Source:HGNC Symbol;Acc:HGNC:660]	104.390655319458	142.392552789966	81.3305716759937	144.578347088601	82.1937211641354	131.287460561008	121.932763172188	184.272595345293	236.191364087602	150.640785504283	124.422272759858	-0.684485579902889	0.019250325909106	0.25381269235201
ENSECAG00000042118	NA	NA	Protein coding gene	75.5166442736503	82.9945164832944	47.9070490694209	51.7438294843415	70.1064092282331	52.7856800193744	236.752781825998	246.652812446618	46.2807402604085	82.0655025508408	131.83816981177	-1.09805330721029	0.0192125709574373	0.25381269235201
ENSECAG00000041218	ENSG00000147145	LPAR4	lysophosphatidic acid receptor 4 [Source:HGNC Symbol;Acc:HGNC:4478]	74.4061053872731	39.8699147811904	7.79882194153364	36.525056106594	1.20873119359023	43.3113271953841	291.622525253483	111.854182388583	64.6334476050532	97.804092081139	0.823988561323564	-1.96406509456689	0.0193108309798217	0.25381269235201
ENSECAG00000012085	ENSG00000116668	SWT1	SWT1 RNA endoribonuclease homolog [Source:HGNC Symbol;Acc:HGNC:16785]	248.760710548495	257.933938482395	822.218656121689	872.035714544932	477.448821468139	2112.78067974983	236.752781825998	265.295176178049	307.208362073401	395.713108190356	353.491092807809	0.998145198716005	0.0193903754310694	0.25437135295677
ENSECAG00000020589	ENSG00000171720	HDAC3	histone deacetylase 3 [Source:HGNC Symbol;Acc:HGNC:4854]	1936.77981784186	1694.06454233548	1793.72904655274	1275.33320905524	1352.57020562746	1067.89491116119	2403.09154085187	2398.4117954475	2053.90733500502	1494.04182041188	2571.66829989084	-0.409363620119988	0.0193782947705158	0.25437135295677
ENSECAG00000007436	ENSG00000177150	FAM210A	family with sequence similarity 210 member A [Source:HGNC Symbol;Acc:HGNC:28346]	847.341170305812	1299.43375317472	776.539841892707	1135.32049397996	942.810331000376	591.470312011964	1357.51809665036	1142.92029953462	1618.23002151911	1316.4205957128	1003.6180676921	-0.535217952148744	0.019442062355275	0.254806036688646
ENSECAG00000015096	ENSG00000092094	OSGEP	O-sialoglycoprotein endopeptidase [Source:HGNC Symbol;Acc:HGNC:18028]	2026.73346763841	2317.33708769042	1660.03495612645	1468.61163095263	1444.43377634032	1606.57954315378	2011.8905923411	2249.27288559605	2459.26278418239	2062.87941343552	1933.07716486508	-0.33418300512459	0.0195346469564101	0.255531786615517
ENSECAG00000010419	ENSG00000158301	GPRASP2	G protein-coupled receptor associated sorting protein 2 [Source:HGNC Symbol;Acc:HGNC:25169]	670.765487371835	495.526083709081	509.151661040125	123.272064359755	4.8349247743609	297.765374468266	1764.97674691742	1407.498461723	671.868677573516	524.994379332091	164.797712264713	-1.51494494933413	0.0195290375855649	0.255531786615517
ENSECAG00000008833	ENSG00000065526	SPEN	spen family transcriptional repressor [Source:HGNC Symbol;Acc:HGNC:17575]	2524.2548887354	968.269358971768	900.206875537026	789.854338305096	1012.91674022861	705.162545899847	2653.05370535485	1817.63046381447	1253.56970601899	2017.91201477752	1682.58464222272	-0.721577963367173	0.0196786529600837	0.256087629564643
ENSECAG00000017324	NA	LOC100050473	Class I histocompatibility antigen, Gogo-B*0103 alpha chain	186.570532911371	148.901926631793	287.442294416526	263.284779435032	218.780346039831	254.454047272882	93.4817850986774	136.232658037376	159.58875951865	188.863074363579	154.90984952883	0.616595137130223	0.0196242603698036	0.256087629564643
ENSECAG00000029519	ENSG00000167522	ANKRD11	ankyrin repeat domain 11 [Source:HGNC Symbol;Acc:HGNC:21316]	1784.63599040818	1965.83090023176	1789.27257687186	1278.37696373079	1403.33691575825	1251.96805174157	1989.5362524262	2110.17217159999	2103.37985045581	1746.9834378631	1433.740096703	-0.243197460404826	0.0196890088693312	0.256087629564643
ENSECAG00000009602	ENSG00000143437	ARNT	aryl hydrocarbon receptor nuclear translocator [Source:HGNC Symbol;Acc:HGNC:700]	579.701298688904	751.019007000791	636.161046945101	500.697644127893	512.502026082256	227.384467775767	974.445999017735	1051.85952284648	1285.48745792272	610.432436782281	462.257582902519	-0.618316076765406	0.0196667629375327	0.256087629564643
ENSECAG00000010560	ENSG00000163739	CXCL1	Chemokine (C-X-C motif) ligand 1 (melanoma growth stimulating activity, alpha)	1.11053888637721	51.2613190043877	1.11411742021909	9.1312640266485	1.20873119359023	1.35347897485575	1.01610635976823	49.4739652872578	0.797943797593249	1.12418496644987	64.271107783238	-3.52403070492394	0.019658961734166	0.256087629564643
ENSECAG00000014876	ENSG00000122008	POLK	DNA polymerase kappa [Source:HGNC Symbol;Acc:HGNC:9183]	26.6529332730531	17.9007780650243	30.0811703459155	101.965781630908	26.592086258985	17.5952266731248	23.3704462746693	235.897602601562	240.181083075568	30.3529940941466	135.958112618388	-1.76394734238114	0.0196637354777273	0.256087629564643
ENSECAG00000017571	ENSG00000196116	TDRD7	tudor domain containing 7 [Source:HGNC Symbol;Acc:HGNC:30831]	2.22107777275442	2.44101519068513	2.22823484043818	77.6157442265123	2.41746238718045	2.70695794971151	2.03221271953646	2.15104196901121	165.972309899396	2.24836993289975	340.307275826632	-3.02275512895832	0.0197461108948074	0.25658735396422
ENSECAG00000025013	ENSG00000104679	R3HCC1	R3H domain and coiled-coil containing 1 [Source:HGNC Symbol;Acc:HGNC:27329]	1585.84952974666	2006.51448674318	1311.31620359787	905.517015975977	1014.1254714222	912.244829052778	1804.60489494838	2384.78852964376	1578.33283163945	1434.46001719004	1162.64786002755	-0.411968892961118	0.0197702407352603	0.256658087427977
ENSECAG00000024672	ENSG00000132478	UNK	unk zinc finger [Source:HGNC Symbol;Acc:HGNC:29369]	408.678310186814	441.01007778378	178.258787235055	286.112939501653	200.649378135978	211.142720077498	493.827690847361	592.253555467752	480.362166151136	281.046241612468	399.634452241929	-0.695010231401449	0.0197950663700255	0.25673771160746
ENSECAG00000037727	NA	LOC111774045	Transmembrane and TPR repeat-containing protein 1-like	82.1798775919136	75.671470911239	130.351738165634	105.009536306458	106.36834503594	154.296603133556	61.9824879458622	44.454867359565	60.643728617087	88.81061234954	78.2789133257386	0.676614861645583	0.0198243394622918	0.256766896406356
ENSECAG00000021028	ENSG00000127507	ADGRE2	adhesion G protein-coupled receptor E2 [Source:HGNC Symbol;Acc:HGNC:3337]	2.22107777275442	63.4663949578133	1.11411742021909	25.8719147421708	2.41746238718045	37.8974112959611	196.108527435269	41.5868114008833	1.5958875951865	2.24836993289975	1.64797712264713	-2.95104057289991	0.0198347052848303	0.256766896406356
ENSECAG00000013570	ENSG00000151657	KIN	Kin17 DNA and RNA binding protein [Source:HGNC Symbol;Acc:HGNC:6327]	750.724287190994	1328.72593546294	996.020973675868	992.264024229137	1028.63024574528	1107.14580143201	1202.05382360582	1301.38039125178	1441.08649845341	1218.61650363166	1385.94876014623	-0.394566019035533	0.0198764166214276	0.256842012771067
ENSECAG00000008056	ENSG00000075618	FSCN1	fascin actin-bundling protein 1 [Source:HGNC Symbol;Acc:HGNC:11148]	285.408493798943	253.051908101025	378.799922874491	112.618922995332	91.8635707128572	303.179290367689	587.309475946038	770.790038895683	388.598629427912	346.248969666561	208.469106014862	-0.914660925285703	0.0198876801139129	0.256842012771067
ENSECAG00000022444	ENSG00000172992	DCAKD	dephospho-CoA kinase domain containing [Source:HGNC Symbol;Acc:HGNC:26238]	375.362143595497	329.537050742492	232.85054082579	380.469334443688	253.833550653947	412.811087331005	370.878821315405	650.331688631055	418.122549938863	411.451697720654	574.320027242524	-0.597564106381747	0.0198966073235104	0.256842012771067
ENSECAG00000039281	ENSG00000263426	RN7SL471P	RNA, 7SL, cytoplasmic 471, pseudogene [Source:HGNC Symbol;Acc:HGNC:46487]	21.100238841167	21.9691367161662	111.411742021909	65.4407255243143	33.8444734205263	208.435762127786	21.3382335551329	11.4722238347264	25.534201522984	30.3529940941466	28.8395996463247	1.48832132183995	0.020006042123484	0.257591536441895
ENSECAG00000021538	ENSG00000169607	CKAP2L	cytoskeleton associated protein 2 like [Source:HGNC Symbol;Acc:HGNC:26877]	931.74212567048	1700.57391617731	1192.10563963443	1034.87658968683	566.894929793816	745.76691514552	1310.77720410102	1616.86654670676	1852.02755421393	1154.53796054402	1756.74361274184	-0.683545366698708	0.0200109333369859	0.257591536441895
ENSECAG00000000725	ENSG00000015171	ZMYND11	zinc finger MYND-type containing 11 [Source:HGNC Symbol;Acc:HGNC:16966]	1258.24055826538	2516.68666159637	1456.15146822635	1890.17165351624	1396.08452859671	1334.53026920777	2609.36113188482	2236.36663378199	2697.84797966278	1908.86607303189	1376.06089741035	-0.503721974728921	0.0200064649604119	0.257591536441895
ENSECAG00000025090	ENSG00000168495	POLR3D	RNA polymerase III subunit D [Source:HGNC Symbol;Acc:HGNC:1080]	1337.08881919816	1011.39396067387	1243.35504096451	1546.22737517915	1118.07635407096	877.054375706528	1687.75266357503	3544.91716493047	2513.52296241874	1387.24424859914	1219.50307075887	-0.691770486747078	0.0202136548648664	0.258306908840148
ENSECAG00000016932	ENSG00000234127	TRIM26	tripartite motif containing 26 [Source:HGNC Symbol;Acc:HGNC:12962]	290.961188230829	291.294479421759	241.763480187543	267.850411448356	219.989077233421	235.505341624901	338.363417802821	744.977535267548	660.697464407211	215.843513558376	438.361914624136	-0.759888347341881	0.0200905146236226	0.258306908840148
ENSECAG00000000252	ENSG00000176946	THAP4	THAP domain containing 4 [Source:HGNC Symbol;Acc:HGNC:23187]	368.698910277234	519.122563885704	296.355233778278	350.031787688193	329.983615850132	327.541911915092	742.773748990578	1036.8022290634	346.30760815547	378.850333693607	652.598940568263	-0.773363721055992	0.020156370910352	0.258306908840148
ENSECAG00000010966	ENSG00000134198	TSPAN2	tetraspanin 2 [Source:HGNC Symbol;Acc:HGNC:20659]	943.958053420629	374.288995905053	304.154055719812	59.3532161732153	31.4270110333459	64.9669907930762	995.784232572867	441.680617636968	339.126113977131	462.040021210898	11.5358398585299	-0.860781979900408	0.0201855994201608	0.258306908840148
ENSECAG00000017776	ENSG00000110697	PITPNM1	phosphatidylinositol transfer protein membrane associated 1 [Source:HGNC Symbol;Acc:HGNC:9003]	1.11053888637721	0.813671730228376	1.11411742021909	18.262528053297	1.20873119359023	1.35347897485575	1.01610635976823	155.592035758477	0.797943797593249	1.12418496644987	0.823988561323564	-3.8468523254726	0.0201304629562625	0.258306908840148
ENSECAG00000011639	ENSG00000171824	EXOSC10	exosome component 10 [Source:HGNC Symbol;Acc:HGNC:9138]	1495.8958799501	1986.98636521769	992.67862141521	1340.77393457956	896.878545643948	695.688193075857	1509.93405061559	2535.36146747454	2499.95791785965	1540.13340403633	870.131920757684	-0.622416351696456	0.0202147161665349	0.258306908840148
ENSECAG00000015387	ENSG00000065534	MYLK	myosin light chain kinase [Source:HGNC Symbol;Acc:HGNC:7590]	2156.66651734454	2803.09911063676	2361.92893086447	2565.88519148823	2406.58380643814	2506.64306143286	2624.60272728134	2687.36843328467	3225.28882987191	2847.56052001753	3588.47018456412	-0.293788520019642	0.0201646756871749	0.258306908840148
ENSECAG00000015533	ENSG00000066427	ATXN3	ataxin 3 [Source:HGNC Symbol;Acc:HGNC:7106]	534.169204347438	993.493182608847	504.695191359248	476.347606723497	412.177337014267	507.554615570908	612.712134940244	735.656353401833	1033.33721788326	762.197407253014	545.480427596199	-0.538601557712367	0.0202169586460254	0.258306908840148
ENSECAG00000024205	ENSG00000044574	HSPA5	heat shock protein family A (Hsp70) member 5 [Source:HGNC Symbol;Acc:HGNC:5238]	44232.7638444043	44258.0464223121	37437.6876716221	63375.5379769539	65619.5990376262	68971.9350796743	64174.2293638822	73901.9149013387	93377.7770257548	47782.3578139854	117479.345142146	-0.468357679683586	0.020257288329736	0.258581649822419
ENSECAG00000018525	ENSG00000147099	HDAC8	histone deacetylase 8 [Source:HGNC Symbol;Acc:HGNC:13315]	414.2310046187	505.290144471822	513.608130721001	298.287958203851	500.414714146354	304.532769342544	1000.86476437171	971.553956003395	568.135983886394	457.543281345099	450.72174304399	-0.540183096279989	0.020356103196261	0.258918061199436
ENSECAG00000011908	ENSG00000205126	ACCSL	1-aminocyclopropane-1-carboxylate synthase homolog (inactive) like [Source:HGNC Symbol;Acc:HGNC:34391]	6.66323331826326	265.256984054451	7.79882194153364	33.4813014310445	7.25238716154136	8.12087384913452	602.551071342562	362.809078773224	4.7876627855595	6.74510979869924	4.11994280661782	-2.4967611265035	0.0203590466760386	0.258918061199436
ENSECAG00000015930	ENSG00000211460	TSN	translin [Source:HGNC Symbol;Acc:HGNC:12379]	2537.58135537193	2560.6249350287	2025.46546995831	2028.66249125374	2398.12268808301	1384.60899127744	3967.89533489495	3869.00748826149	3850.07882338743	2449.59904189428	1724.60805885022	-0.452844144116757	0.0203380275892147	0.258918061199436
ENSECAG00000036142	ENSG00000171872	KLF17	Kruppel like factor 17 [Source:HGNC Symbol;Acc:HGNC:18830]	6.66323331826326	382.425713207337	8.91293936175273	42.612565457693	6.04365596795113	5.41391589942301	6.09663815860939	365.677134731905	193.102399017566	6.74510979869924	4.11994280661782	-2.61786143901211	0.0203372354117079	0.258918061199436
ENSECAG00000019019	ENSG00000028528	SNX1	sorting nexin 1 [Source:HGNC Symbol;Acc:HGNC:11172]	3356.04851463193	4020.35201905841	2579.1818278072	3317.69259634896	3315.54966401799	3229.40083400583	3701.67546863567	3947.16201313557	4787.6627855595	4142.62160136778	3527.49503102618	-0.338109214826924	0.0204086039698672	0.259222788300888
ENSECAG00000035305	NA	NA	Protein coding gene	21.100238841167	4.06835865114188	26.7388180852582	18.262528053297	6.04365596795113	20.3021846228363	96.5301041779821	35.8506994835201	48.6745716531882	26.980439194797	43.6713937501489	-1.45028477645686	0.0204207540547187	0.259222788300888
ENSECAG00000007301	ENSG00000168488	ATXN2L	ataxin 2 like [Source:HGNC Symbol;Acc:HGNC:31326]	1529.21204654142	1335.23530930477	1058.41154920814	1036.39846702461	1143.45970913635	759.301704894078	1470.30590258463	1773.17559645491	1496.94256428494	1414.22468779394	1415.61234835388	-0.381878465974055	0.0204807827459635	0.259505120863292
ENSECAG00000010707	ENSG00000163793	DNAJC5G	DnaJ heat shock protein family (Hsp40) member C5 gamma [Source:HGNC Symbol;Acc:HGNC:24844]	250.98178832125	244.915190798741	406.652858379968	829.423149087239	2543.17043131384	970.444424971575	281.4614616558	314.052127475636	364.660315500115	409.203327787754	2103.64279705906	0.591806164919589	0.0204623900187882	0.259505120863292
ENSECAG00000012624	ENSG00000077514	POLD3	DNA polymerase delta 3, accessory subunit [Source:HGNC Symbol;Acc:HGNC:20932]	656.328481848932	1209.11619111937	834.473947744099	859.860695842734	705.899017056692	952.84919829845	1132.95859114158	1141.48627155528	2090.61274969431	1073.59664295963	833.052435498123	-0.626179778880344	0.0205258426954296	0.259836358914033
ENSECAG00000019894	ENSG00000153250	RBMS1	RNA binding motif single stranded interacting protein 1 [Source:HGNC Symbol;Acc:HGNC:9907]	645.223092985159	786.006891400611	819.990421281251	590.488407056603	477.448821468139	665.911655629031	785.450216100843	848.227549780086	837.840987472912	965.674886180442	1235.98284198535	-0.501696486448729	0.0205625849309433	0.260061790079656
ENSECAG00000016643	ENSG00000182853	VMO1	vitelline membrane outer layer 1 homolog [Source:HGNC Symbol;Acc:HGNC:30387]	428.668010141603	95.19959243672	52.3635187502973	30.437546755495	7.25238716154136	78.5017805416337	14.2254890367553	70.9843849773698	16.7568197494582	16.8627744967481	17.3037597877948	1.82373724419421	0.0206350058967194	0.260465143250116
ENSECAG00000015515	ENSG00000132964	CDK8	cyclin dependent kinase 8 [Source:HGNC Symbol;Acc:HGNC:1779]	118.827660842362	244.915190798741	173.802317554178	159.797120466349	112.412001003891	115.045712862739	187.979676557123	268.880246126401	291.249486121536	206.850033826777	149.141929599565	-0.629145422137191	0.0206892953247817	0.260465143250116
ENSECAG00000010846	ENSG00000074603	DPP8	dipeptidyl peptidase 8 [Source:HGNC Symbol;Acc:HGNC:16490]	209.891849525293	255.49292329171	210.568192421408	280.025430150554	203.066840523158	166.477913907258	205.253484673183	367.828176700916	567.3380400888	310.275050740165	337.835310142661	-0.709207041353609	0.0206746196712867	0.260465143250116
ENSECAG00000035747	NA	LOC102148661	NACHT, LRR and PYD domains-containing protein 1a	116.606583069607	877.951796916418	129.237620745415	182.62528053297	43.5143229692481	216.556635976921	106.691167775664	833.887269986678	567.3380400888	107.921756779188	155.733838090154	-1.5556167581394	0.020684833498187	0.260465143250116
ENSECAG00000009616	ENSG00000136153	LMO7	LIM domain 7 [Source:HGNC Symbol;Acc:HGNC:6646]	69.9639498417643	228.641756194174	80.2164542557746	121.75018702198	35.0532046141166	77.1483015667779	64.0147006653986	381.451442504654	304.814530680621	66.3269130205425	289.219985024571	-1.45766364682657	0.0206616891697274	0.260465143250116
ENSECAG00000015266	ENSG00000134250	NOTCH2	notch receptor 2 [Source:HGNC Symbol;Acc:HGNC:7882]	71.0744887281415	57.7706928462147	59.0482232716118	79.137621564287	90.654839519267	62.2600328433647	53.8536370677163	177.81946943826	308.804249668588	71.9478378527919	310.643687618984	-1.03408840006542	0.02076193045656	0.26114021503741
ENSECAG00000025048	ENSG00000198677	TTC37	tetratricopeptide repeat domain 37 [Source:HGNC Symbol;Acc:HGNC:23639]	857.336020283207	1443.45364942514	1187.64916995355	986.176514878038	831.607061190076	614.479454584512	1299.60003414357	2306.63400476968	2361.91364087602	1128.68170631567	883.315737738861	-0.662126231335043	0.0209850932557186	0.26254522505819
ENSECAG00000032106	NA	NA	Protein coding gene	1.11053888637721	0.813671730228376	31.1952877661346	16.7406507155223	1.20873119359023	1.35347897485575	1.01610635976823	0.717013989670402	0.797943797593249	1.12418496644987	0.823988561323564	3.39231001412479	0.0209883259638801	0.26254522505819
ENSECAG00000031524	NA	NA	Protein coding gene	1.11053888637721	0.813671730228376	31.1952877661346	16.7406507155223	1.20873119359023	1.35347897485575	1.01610635976823	0.717013989670402	0.797943797593249	1.12418496644987	0.823988561323564	3.39231001412479	0.0209883259638801	0.26254522505819
ENSECAG00000005863	ENSG00000163931	TKT	transketolase [Source:HGNC Symbol;Acc:HGNC:11834]	21997.5542613598	18087.9225629768	18682.6350196539	16591.5067364203	18180.5258827906	14923.4591767595	21894.0437339261	26771.8683463135	27058.2741763871	17693.5471869546	24463.3963971353	-0.286394836796207	0.0209087286288798	0.26254522505819
ENSECAG00000033032	NA	NA	Pseudogene	11.1053888637721	7.32304557205539	100.270567819718	13.6968960399728	10.878580742312	158.357040058123	9.14495723791409	5.01909792769282	7.97943797593249	8.99347973159899	106.29452441074	2.04241529645879	0.0209847548488007	0.26254522505819
ENSECAG00000014940	ENSG00000086589	RBM22	RNA binding motif protein 22 [Source:HGNC Symbol;Acc:HGNC:25503]	620.791237484861	777.056502368099	479.070490694209	640.71035920317	462.944047145057	503.49417864634	689.93621828263	786.564346668431	1040.5187120616	793.674586313611	430.946017572224	-0.466639597733485	0.020912929162317	0.26254522505819
ENSECAG00000017326	ENSG00000104853	CLPTM1	CLPTM1 regulator of GABA type A receptor forward trafficking [Source:HGNC Symbol;Acc:HGNC:2087]	1228.2560083332	1166.80526114749	1141.97035572457	1040.96409903793	1092.69299900556	1051.65316346292	1294.51950234473	1881.44470889514	1640.57244785172	1124.18496644987	1995.70029552567	-0.398781210764565	0.021131729500134	0.264098548393394
ENSECAG00000008334	ENSG00000127616	SMARCA4	SWI/SNF related, matrix associated, actin dependent regulator of chromatin, subfamily a, member 4 [Source:HGNC Symbol;Acc:HGNC:11100]	991.711225534849	1194.47009997526	890.179818755054	967.913986824741	1032.25643932605	705.162545899847	1365.6469475285	2522.45521566048	1921.44866460454	1060.10642336223	915.45129163048	-0.602144869586231	0.0211567647499662	0.264171058037078
ENSECAG00000008793	ENSG00000137338	PGBD1	piggyBac transposable element derived 1 [Source:HGNC Symbol;Acc:HGNC:19398]	3.33161665913163	2.44101519068513	4.45646968087637	74.5719895509628	2.41746238718045	5.41391589942301	3.0483190793047	169.215301562215	2.39383139277975	3.37255489934962	88.9907646229449	-3.02968959189419	0.0212626380509922	0.265011192042085
ENSECAG00000018961	ENSG00000248746	ACTN3	actinin alpha 3 (gene/pseudogene) [Source:HGNC Symbol;Acc:HGNC:165]	290.961188230829	81.3671730228376	125.895268484757	30.437546755495	18.1309679038534	48.7252430948071	476.553882731301	414.434086029493	271.300891181705	203.477478927427	4.11994280661782	-1.25231682168044	0.0212546583880315	0.265011192042085
ENSECAG00000021339	ENSG00000197050	ZNF420	zinc finger protein 420 [Source:HGNC Symbol;Acc:HGNC:20649]	279.855799367057	340.92845496569	230.622305985352	203.931563261817	221.197808427011	284.230584719708	398.313693029147	304.730945609921	387.002741832726	335.007120002062	243.900614151775	-0.42083932280413	0.0212859537405992	0.265061264394496
ENSECAG00000024452	ENSG00000180423	HARBI1	harbinger transposase derived 1 [Source:HGNC Symbol;Acc:HGNC:26522]	294.292804889961	116.355057422658	230.622305985352	141.534592413052	230.867657975733	132.640939535864	242.849419984607	295.409763744206	331.146676001199	269.80439194797	405.402372171194	-0.540155639918008	0.0213066436293642	0.265078578124382
ENSECAG00000017477	ENSG00000161217	PCYT1A	phosphate cytidylyltransferase 1, choline, alpha [Source:HGNC Symbol;Acc:HGNC:8754]	178.796760706731	318.145646519295	145.949382048701	260.241024759482	261.085937815489	272.049273946006	326.170141485603	278.918441981787	411.738999558117	266.43183704862	487.80122830355	-0.621160178889772	0.0213344580816244	0.265184417874309
ENSECAG00000015175	ENSG00000166986	mars-01	methionyl-tRNA synthetase 1 [Source:HGNC Symbol;Acc:HGNC:6898]	4086.78310186814	3785.20088902241	2214.86543139555	3454.66155674868	2620.52922770361	2572.96353120079	4776.71599727046	7409.62256925394	5892.01700142855	3144.3453511603	2931.75130118924	-0.59691698854457	0.0214107565956663	0.265892171646904
ENSECAG00000018636	ENSG00000120647	CCDC77	coiled-coil domain containing 77 [Source:HGNC Symbol;Acc:HGNC:28203]	451.989326755525	1059.40059275735	447.875202928075	415.472513212507	206.693034103929	247.686652398603	511.101498963421	544.213618159835	567.3380400888	752.079742554966	308.171721935013	-0.564374773438436	0.021461446218521	0.266280906785353
ENSECAG00000015914	ENSG00000023228	NDUFS1	NADH:ubiquinone oxidoreductase core subunit S1 [Source:HGNC Symbol;Acc:HGNC:7707]	11800.5862066442	12652.5954050513	11768.4223097743	17605.0770433783	15854.927066323	12730.8232374932	15245.6598219626	19865.5895978082	21473.4655370319	15167.5035673417	19353.8433283679	-0.390380713458059	0.0215771519531215	0.267474893570508
ENSECAG00000032403	ENSG00000235194	PPP1R3E	protein phosphatase 1 regulatory subunit 3E [Source:HGNC Symbol;Acc:HGNC:14943]	1.11053888637721	52.8886624648445	38.9941097076682	9.1312640266485	1.20873119359023	21.6556635976921	1.01610635976823	0.717013989670402	0.797943797593249	1.12418496644987	43.6713937501489	3.1598108768675	0.0216333998688368	0.267930340124863
ENSECAG00000008137	ENSG00000173218	VANGL1	VANGL planar cell polarity protein 1 [Source:HGNC Symbol;Acc:HGNC:15512]	162.138677411073	244.101519068513	101.384685239937	165.884629817448	90.654839519267	55.4926379690859	159.528698483612	245.218784467278	286.461823335977	206.850033826777	158.205803774124	-0.824100932590135	0.0217918583766466	0.269138157211997
ENSECAG00000040848	N/A	N/A	LncRNA	2.22107777275442	17.0871063347959	14.4835264628482	6.087509351099	3.62619358077068	6.76739487427877	61.9824879458622	80.3055668430851	25.534201522984	4.4967398657995	12.3598284198535	-1.87004744351088	0.0218007068866367	0.269138157211997
ENSECAG00000020311	ENSG00000197580	BCO2	beta-carotene oxygenase 2 [Source:HGNC Symbol;Acc:HGNC:18503]	111.053888637721	71.6031122600971	24.51058324482	15.2187733777475	15.7135055166729	1.35347897485575	173.754187520368	136.949672027047	42.2910212724422	42.7190287250952	43.6713937501489	-1.39681141940837	0.0217850626837833	0.269138157211997
ENSECAG00000013426	ENSG00000150672	DLG2	discs large MAGUK scaffold protein 2 [Source:HGNC Symbol;Acc:HGNC:2901]	159.917599638318	62.652723227585	86.9011587770891	9.1312640266485	1.20873119359023	1.35347897485575	223.543399149011	168.498287572545	62.2396162122735	43.8432136915451	45.319370872796	-1.62282333075887	0.0218093024373464	0.269138157211997
ENSECAG00000023940	ENSG00000188566	NDOR1	NADPH dependent diflavin oxidoreductase 1 [Source:HGNC Symbol;Acc:HGNC:29838]	1037.24331987631	1254.68180801216	969.282155590609	986.176514878038	884.791233708046	718.697335648405	1150.23239925764	1730.15475707468	1255.96353741177	1130.93007624857	1335.6854579055	-0.438488974286834	0.0218547257217703	0.269214939720641
ENSECAG00000011562	ENSG00000163104	SMARCAD1	SWI/SNF-related, matrix-associated actin-dependent regulator of chromatin, subfamily a, containing DEAD/H box 1 [Source:HGNC Symbol;Acc:HGNC:18398]	943.958053420629	659.887773215213	666.242217291017	748.763650185177	681.724393184888	630.721202282781	851.497129485779	1210.31961456364	1090.78917130997	866.746609132853	844.588275356653	-0.390926021019277	0.0218486699117282	0.269214939720641
ENSECAG00000019702	ENSG00000223501	VPS52	VPS52 subunit of GARP complex [Source:HGNC Symbol;Acc:HGNC:10518]	1681.3558739751	3165.99670231861	1570.90556250892	2282.81600666213	2034.29459881235	1639.06303855032	1860.49074473563	1986.84576537668	2454.47512139684	4370.83114955711	4175.97402878782	-0.615615945999574	0.0218918431345841	0.269430524599921
ENSECAG00000024053	ENSG00000196586	MYO6	myosin VI [Source:HGNC Symbol;Acc:HGNC:7605]	3239.44193156232	4724.99173743618	2483.36772966835	5860.74962777056	6605.71597297059	3214.51256528241	8341.21710733742	6660.34295004837	11341.9731389904	6406.73012379783	4601.97611499211	-0.783662801581476	0.0219559111790834	0.269735635102604
ENSECAG00000031091	NA	NA	LncRNA	467.536871164806	41.4972582416472	42.3364619683255	13.6968960399728	8.46111835513158	13.5347897485575	451.151223737095	119.024322285287	126.873063817327	121.411976376586	15.6557826651477	-1.37423826684756	0.0219480526523607	0.269735635102604
ENSECAG00000013274	ENSG00000204624	DISP3	dispatched RND transporter family member 3 [Source:HGNC Symbol;Acc:HGNC:29251]	164.359755183827	37.4288995905053	14.4835264628482	1.52187733777475	1.20873119359023	1.35347897485575	176.802506599672	43.7378533698945	15.958875951865	58.4576182553934	0.823988561323564	-1.68293051143194	0.0220067898058094	0.270119086669162
ENSECAG00000016473	ENSG00000163516	ANKZF1	ankyrin repeat and zinc finger peptidyl tRNA hydrolase 1 [Source:HGNC Symbol;Acc:HGNC:25527]	236.544782798346	170.871063347959	140.378794947606	241.978496706185	147.465205618008	277.463189845429	219.478973709938	458.888953389058	416.526662343676	250.693247518322	291.691950708542	-0.740087884116081	0.0221514211598949	0.271651580027818
ENSECAG00000026993	ENSG00000218739	CEBPZOS	CEBPZ opposite strand [Source:HGNC Symbol;Acc:HGNC:49288]	1192.71876396912	1098.45683580831	1325.79973006072	1308.81451048629	1211.14865597741	1377.84159640316	1035.41238060383	775.809136823375	783.580809236571	1157.91051544337	1060.47327842343	0.35582437152349	0.022289094497826	0.273096086465334
ENSECAG00000012019	ENSG00000107290	SETX	senataxin [Source:HGNC Symbol;Acc:HGNC:445]	540.832437665702	896.666246711671	639.503399205758	844.641922464987	268.33832497703	476.424599149225	552.761859713918	2166.09926279429	2582.14612901176	540.732968862389	505.928976652668	-1.14649968954578	0.0223510618480558	0.273124407903066
ENSECAG00000021957	ENSG00000122779	TRIM24	tripartite motif containing 24 [Source:HGNC Symbol;Acc:HGNC:11812]	1437.03731897211	1633.03916256835	379.91404029471	415.472513212507	240.537507524455	339.723222688794	2886.75816810155	2070.73640216812	717.351474036331	428.314472217402	1133.80826038122	-1.16728691905531	0.0223247256822018	0.273124407903066
ENSECAG00000020125	ENSG00000186716	BCR	BCR activator of RhoGEF and GTPase [Source:HGNC Symbol;Acc:HGNC:1014]	585.25399312079	307.567914026326	151.519969149796	226.759723328438	259.877206621899	188.13357750495	864.706512162766	425.189295874549	335.934338786758	476.654425774746	476.26538844502	-0.839140074422699	0.0223381801016203	0.273124407903066
ENSECAG00000014564	ENSG00000120686	UFM1	ubiquitin fold modifier 1 [Source:HGNC Symbol;Acc:HGNC:20597]	2364.33728909708	2349.07028516932	2922.32999323468	2865.69502702986	3187.42415749743	4206.61265385168	2259.82054412455	1829.1026876492	2145.67087172825	2544.03057907606	2804.03307418409	0.337799299609138	0.0224215188553209	0.273136988523668
ENSECAG00000006211	ENSG00000132109	TRIM21	tripartite motif containing 21 [Source:HGNC Symbol;Acc:HGNC:11312]	6.66323331826326	100.895294548319	3.34235226065727	63.9188481865395	4.8349247743609	12.1813107737018	6.09663815860939	94.6458466364931	120.489513436581	4.4967398657995	6.59190849058851	-2.46865383094104	0.0224001534709021	0.273136988523668
ENSECAG00000037966	ENSG00000255154	HTD2	hydroxyacyl-thioester dehydratase type 2 [Source:HGNC Symbol;Acc:HGNC:53111]	217.665621729933	315.70463132861	279.643472474992	357.641174377066	360.201895689887	370.853239110476	344.460055961431	438.812561678286	517.865524638019	377.726148727158	422.706131958988	-0.449573774942776	0.0224067357366475	0.273136988523668
ENSECAG00000007963	ENSG00000137845	ADAM10	ADAM metallopeptidase domain 10 [Source:HGNC Symbol;Acc:HGNC:188]	1541.42797429157	1916.19692468783	692.981035376275	1593.40557265016	980.280998001673	826.975653636865	3033.07748390817	3032.25216231613	2440.11213304016	1219.74068859811	901.443486087979	-0.754849526435206	0.0224316361889113	0.273136988523668
ENSECAG00000011960	ENSG00000100418	DESI1	desumoylating isopeptidase 1 [Source:HGNC Symbol;Acc:HGNC:24577]	132.154127478888	313.263616137925	158.204673671111	240.456619368411	108.78580742312	94.7435282399027	190.011889276659	683.314332155893	395.780123606252	170.876114900381	213.413037382803	-1.05712452291309	0.0224848848730746	0.27330079091299
ENSECAG00000025903	ENSG00000206603	SNORA22B	small nucleolar RNA, H/ACA box 22B [Source:HGNC Symbol;Acc:HGNC:52196]	11.1053888637721	15.4597628743391	46.7929316492018	9.1312640266485	51.9754413243797	28.4230584719708	9.14495723791409	7.88715388637443	15.1609321542717	10.1176646980489	2.47196568397069	1.68004001263856	0.022478453090414	0.27330079091299
ENSECAG00000022842	ENSG00000083444	PLOD1	procollagen-lysine,2-oxoglutarate 5-dioxygenase 1 [Source:HGNC Symbol;Acc:HGNC:9081]	288.740110458075	254.679251561482	252.904654389734	336.33489164822	178.892216651353	250.393610348314	289.590312533946	622.368143033909	764.430158094333	245.072322686072	501.809033846051	-0.807457554564652	0.0225226799555058	0.273518133677164
ENSECAG00000012725	ENSG00000022840	RNF10	ring finger protein 10 [Source:HGNC Symbol;Acc:HGNC:10055]	3926.86550222982	4420.67851033077	2445.48773738091	3275.08003089126	3001.27955368453	3091.34597857054	4694.41138212923	4714.3669820829	4545.08787109115	3604.1370024383	4012.00030508443	-0.396767301327694	0.0225907824861528	0.274102824600096
ENSECAG00000021369	ENSG00000134644	PUM1	pumilio RNA binding family member 1 [Source:HGNC Symbol;Acc:HGNC:14957]	1444.81109117675	1758.34460902352	1211.04563577815	1363.60209464618	936.766675032425	622.600328433646	1732.46134340484	3113.27474314889	3921.89376517082	1279.32249181996	935.227017102245	-0.780254635742956	0.0226168156311818	0.274176489580125
ENSECAG00000014045	ENSG00000167759	KLK13	kallikrein related peptidase 13 [Source:HGNC Symbol;Acc:HGNC:6361]	171.02298850209	145.647239710879	1462.83617274767	254.153515408383	161.96997994109	166.477913907258	155.46427304454	121.175364254298	141.236052174005	169.751929933931	145.845975354271	1.40591782007373	0.0227314860433529	0.274708118948943
ENSECAG00000031050	ENSG00000089280	FUS	FUS RNA binding protein [Source:HGNC Symbol;Acc:HGNC:4010]	1080.55433644503	1328.72593546294	1530.79733538103	1187.06432346431	1155.54702107226	1159.93148145138	1540.41724140864	3070.25390376866	2038.74640285075	1422.09398255909	1389.24471439153	-0.548825251012646	0.0227131231901333	0.274708118948943
ENSECAG00000015558	ENSG00000160201	U2AF1	U2 small nuclear RNA auxiliary factor 1 [Source:HGNC Symbol;Acc:HGNC:12453]	5963.59381984562	8235.1715816414	8837.17937717783	4879.13874490585	5919.15665501134	6044.63710170579	9900.94036958165	8323.09839209403	9694.21919696039	9087.91126878078	6324.93619671968	-0.392021714842614	0.0227221564811493	0.274708118948943
ENSECAG00000011381	ENSG00000204977	TRIM13	tripartite motif containing 13 [Source:HGNC Symbol;Acc:HGNC:9976]	252.092327207627	253.051908101025	414.451680321502	278.503552812779	340.862196592444	335.662785764227	472.489457292228	334.845533176078	531.430569197104	395.713108190356	553.720313209435	-0.461587888254707	0.0227406720964651	0.274708118948943
ENSECAG00000008281	ENSG00000006282	SPATA20	spermatogenesis associated 20 [Source:HGNC Symbol;Acc:HGNC:26125]	5.55269443188605	13.018747683654	28.9670529256964	15.2187733777475	15.7135055166729	40.6043692456726	4.06442543907293	2.86805595868161	11.1712131663055	4.4967398657995	0.823988561323564	1.9588137959923	0.0227921328194695	0.275011395173962
ENSECAG00000018333	ENSG00000092820	EZR	ezrin [Source:HGNC Symbol;Acc:HGNC:12691]	12114.868711489	12726.639532502	12131.6245887657	27223.3418181147	27714.9975378303	24435.7094120458	17556.2856840755	23394.0154409762	31277.0030342626	21589.9722806698	35641.6252200508	-0.461673664858261	0.0228058230144262	0.275011395173962
ENSECAG00000033089	ENSG00000284873	OOSP1	oocyte secreted protein 1 [Source:HGNC Symbol;Acc:HGNC:49233]	5.55269443188605	3.2546869209135	14.4835264628482	53.2657068221163	106.36834503594	12.1813107737018	3.0483190793047	74.5694549257218	60.643728617087	258.562542283471	70.039027712503	-2.11361360735621	0.0228365370372995	0.275140207199394
ENSECAG00000008082	ENSG00000198961	PJA2	praja ring finger ubiquitin ligase 2 [Source:HGNC Symbol;Acc:HGNC:17481]	476.421182255823	516.681548695019	506.923426199687	1130.75486196664	760.291920768252	840.510443385423	1248.79471615516	1618.3005746861	1601.47320176965	486.772090472795	1326.62158373094	-0.803680681929045	0.0229414044449026	0.276161428615896
ENSECAG00000011407	ENSG00000140022	STON2	stonin 2 [Source:HGNC Symbol;Acc:HGNC:30652]	52.1953276597289	52.0749907346161	92.4717458781846	76.0938668887375	60.4365596795113	75.7948225919222	48.7731052688751	41.5868114008833	49.4725154507815	32.6013640270463	46.9673479954432	0.701817923395028	0.0230231525918309	0.276902802844832
[truncated: 12,593 more rows]
