# Supplementary material for: Maternal age affects equine day 8 embryo gene expression both in trophoblast and inner cell mass
Source: BMC Genomics. 2022 Jun 15;23:443. doi: 10.1186/s12864-022-08593-7 (PMC9199136; doi:10.1186/s12864-022-08593-7)
Supplement: Supplementary file 7 — Additional file 7: Supplementary Table 5. Differential gene analysis using DeSeq2 in TE_part of equine embryo at Day 8 post-ovulation. Equine ensemble ID, orthologue human Ensembl ID, Orthologue human Entrez Gene ID, gene description, normalized counts for each sample of ICM and parameters obtained after Deseq2 analysis (log2FoldChange, pvalue and padj (after FDR correction)) of genes expressed in TE of OM and YM embryos. Young group was the reference group. TE: Trophoblast; OM: old mares; YM: young mares. [file 12864_2022_8593_MOESM7_ESM.csv]

Geneid	ortholog_ensg	ortholog_name	description	OM_E1_TE_part	OM_E2_TE_part	OM_E3_TE_part	OM_E4_TE_part	OM_E5_TE_part	OM_E6_TE_part	YM_E1_TE_part	YM_E2_TE_part	YM_E3_TE_part	YM_E4_TE_part	YM_E5_TE_part	log2FoldChange	pvalue	padj
ENSECAG00000037199	ENSG00000197061	H4C3	H4 clustered histone 3	449.67894822393	599.93882208146	319.192010447813	502.356758053508	320.724260288814	331.000566020871	799.017483577685	1019.64705714119	1221.80630658836	1034.00463566165	697.081676097925	-1.32557077250334	7.45756520849472e-14	9.82757943175434e-10
ENSECAG00000011930	ENSG00000129538	RNASE1	ribonuclease A family member 1, pancreatic [Source:HGNC Symbol;Acc:HGNC:10044]	510.309817647382	168.148943213143	253.282155783073	92.1192099120126	162.137356677371	100.270529771795	925.575808399683	1296.01471509992	705.713891579952	1300.60845982113	272.845465859188	-2.13907078107018	5.81967906345115e-13	3.83458653490796e-09
ENSECAG00000038654	NA	NA	LncRNA	68.7149853465781	12.4554772750476	16.9482483423617	18.4238419824025	24.8531714614948	19.40719931067	166.225859467698	225.975834285344	178.888185444855	147.416232182298	73.5570848397811	-2.4848460162395	4.25208112618884e-11	1.86779750269722e-07
ENSECAG00000011782	ENSG00000213741	RPS29	ribosomal protein S29 [Source:HGNC Symbol;Acc:HGNC:10419]	12630.4206153953	16967.4739179336	17065.9445114059	27309.0468424492	23522.9350461271	19098.8404771782	10000.9410562696	9886.24590692258	9473.9183011595	11351.049878037	14232.4406015576	0.778972872763309	2.4235063005034e-09	7.98424150700846e-06
ENSECAG00000023573	ENSG00000119778	ATAD2B	ATPase family AAA domain containing 2B [Source:HGNC Symbol;Acc:HGNC:29230]	131.366883750811	138.048206465111	100.747920701817	83.5214169868914	93.4952640694327	87.3323968980148	238.005207874204	236.999045713898	177.99374451763	212.237554134798	115.467516899656	-0.925601037716986	1.19065218939916e-07	0.00026150690919837
ENSECAG00000022280	NA	NA	Protein coding gene	20.2102898078171	7.26569507711111	6.59098546647401	4.91302452864067	8.28439048716492	2.15635547896333	43.4453950881484	66.9266408162169	58.1386602695778	43.9112180968548	25.6594481999236	-2.52609851020719	1.0485370549995e-07	0.00026150690919837
ENSECAG00000010118	ENSG00000196220	SRGAP3	SLIT-ROBO Rho GTPase activating protein 3 [Source:HGNC Symbol;Acc:HGNC:19744]	8.08411592312684	21.7970852313333	16.0066789900083	93.3474660441727	81.66042051634	62.5343088899365	2.83339533183576	6.29897795917336	5.36664556334564	7.3185363494758	7.69783445997709	2.52077923636931	3.29126642821965e-06	0.00619604414158265
ENSECAG00000012019	ENSG00000107290	SETX	senataxin [Source:HGNC Symbol;Acc:HGNC:445]	1005.4619179389	813.757848636444	773.970007634519	580.965150511759	676.953051236905	598.388645412324	1326.02901529914	1235.38705224287	1220.01742473391	960.819272166894	639.775575118096	-0.48805051239382	6.80125002895447e-06	0.0112033591101952
ENSECAG00000021479	ENSG00000008311	AASS	aminoadipate-semialdehyde synthase [Source:HGNC Symbol;Acc:HGNC:17366]	3794.48191141766	5723.29180788438	3212.6346302299	1524.26586001077	1527.87830270427	1067.39596208685	4922.55215650933	5475.38659101144	5028.54689285486	4000.10286758492	1226.52162395635	-0.700885746943764	8.6700904659633e-06	0.0126949391289405
ENSECAG00000021749	ENSG00000160200	CBS	cystathionine beta-synthase [Source:HGNC Symbol;Acc:HGNC:1550]	1049.9245555161	1209.21925211921	1059.26552139761	1707.27602370263	1469.88756929412	1831.82397937935	1352.47403839627	1417.27004081401	1608.20478714924	1823.36105621226	2464.16234213267	-0.372483816367232	1.28029757098626e-05	0.0168717613904569
ENSECAG00000022502	ENSG00000009413	REV3L	REV3 like, DNA directed polymerase zeta catalytic subunit [Source:HGNC Symbol;Acc:HGNC:9968]	330.438238357809	315.538757634539	282.470805706029	192.836212749146	190.540981204793	238.277280425448	417.453578890469	441.715829387032	561.708902296844	471.522841944798	220.671254519343	-0.753642007608411	1.57234508844319e-05	0.0188366941595494
ENSECAG00000023027	ENSG00000110848	CD69	CD69 molecule	45.4731520675885	20.759128791746	6.59098546647401	1.22825613216017	9.4678748424742	4.31271095792666	0	0	0.894440927224273	0	0.855314939997455	5.09199957740921	2.19644567519152e-05	0.0241206342563949
ENSECAG00000014762	ENSG00000178921	PFAS	phosphoribosylformylglycinamidine synthase [Source:HGNC Symbol;Acc:HGNC:8863]	1951.30348094474	2115.35522387892	1692.94169553147	1426.00536943795	1292.36491599773	1355.26941852845	2556.66705442647	2367.62834040429	1829.13169617364	2178.83282175822	1408.70370617581	-0.383314786149582	2.87030394844729e-05	0.0290960503327987
ENSECAG00000000901	ENSG00000169641	LUZP1	leucine zipper protein 1 [Source:HGNC Symbol;Acc:HGNC:14985]	301.133318136475	260.527066336413	204.320549460694	195.292725013467	155.036450545515	183.290215711883	433.509485770872	336.995320815775	424.85944043153	426.566118655161	136.850390399593	-0.74982823597318	4.26878901709613e-05	0.0401815011909235
ENSECAG00000022794	ENSG00000160200	CBS	cystathionine beta-synthase [Source:HGNC Symbol;Acc:HGNC:1550]	159.661289481755	264.678892094762	226.918213917177	424.976621727418	325.458197710051	533.697981043424	320.173672497441	307.862547754598	413.231708377614	535.298658704516	492.661405438534	-0.590197960303682	9.94138364654193e-05	0.0873383691294197
ENSECAG00000032123	NA	NA	LncRNA	221.302673395597	217.970852313333	221.268797803056	693.964714670495	1132.59452803098	431.271095792666	171.89265013137	131.491164897744	123.43284795695	190.281945086371	827.089546977539	1.04076148531368	0.000118581494393558	0.0976599931100601
ENSECAG00000010629	ENSG00000129566	TEP1	telomerase associated protein 1 [Source:HGNC Symbol;Acc:HGNC:11726]	369.848303483053	431.789878868317	322.016718504873	523.237112300231	507.714788427679	467.929138935042	556.289950150422	574.781738774569	544.714524679582	591.755939114758	744.979312737783	-0.494760980332078	0.000152126768419537	0.0976599931100601
ENSECAG00000021852	ENSG00000130529	TRPM4	transient receptor potential cation channel subfamily M member 4 [Source:HGNC Symbol;Acc:HGNC:17993]	466.857694560575	316.576714074127	546.110224364989	345.139973137007	334.926072552525	469.007316674524	844.351808887057	673.203269386652	776.374724830669	507.070018499395	774.060020697696	-0.66691304604973	0.000155627550107092	0.0976599931100601
ENSECAG00000029603	ENSG00000168298	H1-4	H1.4 linker histone, cluster member [Source:HGNC Symbol;Acc:HGNC:4718]	276.880970367094	235.616111786317	230.68449132659	262.846812282276	195.27491862603	187.60292666981	531.733857274512	244.085395917968	397.131771687577	596.983465078669	249.751962479257	-0.871463821673354	0.000131249699392824	0.0976599931100601
ENSECAG00000018485	ENSG00000181222	POLR2A	RNA polymerase II subunit A [Source:HGNC Symbol;Acc:HGNC:9187]	3249.81460109699	3344.29564835028	2662.7581284555	3019.05357284969	2880.60092082278	2980.08327192732	3811.86118642971	4149.45173060545	3758.4407761964	3785.77430306455	3185.19283655052	-0.337204969926329	0.000145015802138896	0.0976599931100601
ENSECAG00000026873	ENSG00000100650	SRSF5	serine and arginine rich splicing factor 5 [Source:HGNC Symbol;Acc:HGNC:10787]	5743.76436338162	5914.27579276844	4821.77665340191	5357.65324848265	5105.55150880421	5419.99949637433	3403.85225864536	4551.79894774765	3837.15157779213	4467.44368875859	3546.99105616944	0.397532156283689	0.000148745939254951	0.0976599931100601
ENSECAG00000026842	ENSG00000078124	ACER3	alkaline ceramidase 3 [Source:HGNC Symbol;Acc:HGNC:16066]	503.236216214646	335.259929986698	482.083508404956	499.900245789188	685.23744172407	513.212603993272	334.34064915662	470.061230203312	375.665189434195	246.739225496613	403.708651678799	0.602415371642257	0.000179683977675926	0.107630702627879
ENSECAG00000016958	ENSG00000171604	CXXC5	CXXC finger protein 5 [Source:HGNC Symbol;Acc:HGNC:26943]	724.538889610243	395.461403482762	515.038435737326	740.638447692581	694.705316566544	628.57762211781	465.621299531677	318.098386938254	373.876307579746	360.699291509879	515.754908818465	0.674164550163237	0.000203765681523629	0.116748876135582
ENSECAG00000021548	ENSG00000132128	LRRC41	leucine rich repeat containing 41 [Source:HGNC Symbol;Acc:HGNC:16917]	1480.4037284226	1701.21060448359	1985.76976411338	2850.78248274375	2756.3350635153	2719.16425897276	1336.41813151587	1336.17069958965	1616.25475549426	1881.90934700806	2756.6800516118	0.333107306900619	0.000217662041119962	0.117107473948032
ENSECAG00000014430	ENSG00000143891	GALM	galactose mutarotase [Source:HGNC Symbol;Acc:HGNC:24063]	808.411592312684	611.35634291692	1037.60942629348	662.03005523433	1439.11697605608	971.43814327298	546.845299044302	544.861593468495	530.403469843994	645.076703946653	1058.02458077685	0.607357347027296	0.000222164732789559	0.117107473948032
ENSECAG00000027676	NA	NA	Mt rrna gene	42908.4662909765	31521.6991138267	40927.1950387465	55658.426628838	37269.1058330444	53260.9021526547	62476.3670669786	53548.3990031776	57804.1393627959	61588.6198964172	66537.515127222	-0.503045983918125	0.000278932626092595	0.141375928717239
ENSECAG00000007942	ENSG00000113368	LMNB1	lamin B1 [Source:HGNC Symbol;Acc:HGNC:6637]	690.181396936954	389.233664845238	298.477484696037	325.487875022444	865.12706373108	394.613052650289	214.393580108906	378.726049795298	223.610231806068	259.28528781	216.394679819356	1.02244403061317	0.000290769068795304	0.141916844021649
ENSECAG00000036065	NA	NA	LncRNA	92.9673331159586	129.744554948413	196.787994641867	110.543051894415	186.990528138865	381.674919776509	121.835999268938	44.8802179591102	59.033101196802	25.0921246267742	79.5442894197633	1.53146038890662	0.000342196993621718	0.161052570783822
ENSECAG00000016707	ENSG00000085224	ATRX	ATRX chromatin remodeler [Source:HGNC Symbol;Acc:HGNC:886]	1295.47957668108	1273.57255137362	1377.51596249307	734.49716703178	1048.56713880402	630.733977596774	1750.09384996389	1759.77696734406	1694.07111616277	1288.06239750774	961.373992557139	-0.42296799078085	0.000364165262116695	0.165481718074959
ENSECAG00000006869	ENSG00000164114	MAP9	microtubule associated protein 9 [Source:HGNC Symbol;Acc:HGNC:26118]	194.018782155044	247.033632621778	188.313870470686	239.509945771233	222.495058798144	203.775592762035	367.396928028037	291.327730611768	412.33726745039	262.421803388347	318.177157679053	-0.612660761432402	0.000662701144958721	0.291102522942201
ENSECAG00000004868	ENSG00000044446	PHKA2	phosphorylase kinase regulatory subunit alpha 2 [Source:HGNC Symbol;Acc:HGNC:8926]	170.776948876054	125.592729190063	185.489162413626	142.477711330579	144.385091347732	84.0978636795698	261.616835639502	244.085395917968	235.237963859984	201.782502206976	196.722436199415	-0.597662027821756	0.000848064172085674	0.291619216832635
ENSECAG00000000132	ENSG00000069535	MAOB	monoamine oxidase B [Source:HGNC Symbol;Acc:HGNC:6834]	21.2208042982079	0	1.88313870470686	19.6520981145627	4.7339374212371	44.2052873187482	0	0	2.68332278167282	0	33.3572826599007	4.59068137590022	0.000730684336225015	0.291619216832635
ENSECAG00000003966	ENSG00000076716	GPC4	glypican 4 [Source:HGNC Symbol;Acc:HGNC:4452]	16.1682318462537	8.30365151669841	9.4156935235343	0	311.256385446339	1.07817773948166	13.2225115485669	2.36211673469001	0.894440927224273	0	0	5.42377651383944	0.000885169879595188	0.291619216832635
ENSECAG00000042590	ENSG00000197363	ZNF517	zinc finger protein 517 [Source:HGNC Symbol;Acc:HGNC:27984]	141.47202865472	365.36066673473	246.691170316599	267.759836810916	196.45840298134	260.919012954563	326.784928271725	370.852327346331	389.081803342559	400.428488835605	238.63286825929	-0.668187704666683	0.00076259280905301	0.291619216832635
ENSECAG00000022893	ENSG00000112893	MAN2A1	mannosidase alpha class 2A member 1 [Source:HGNC Symbol;Acc:HGNC:6824]	98.0199055679129	161.921204575619	133.702848034187	95.803978308493	78.1099674504121	75.4724417637165	185.115161679937	181.882988571131	144.004989283108	190.281945086371	101.782477859697	-0.680297723153079	0.000786285928953242	0.291619216832635
ENSECAG00000006129	ENSG00000213024	NUP62	nucleoporin 62 [Source:HGNC Symbol;Acc:HGNC:8066]	964.030823832875	992.28635624546	1125.17537606235	720.986349578018	804.769361610307	672.782909436559	1173.02566738001	1346.4065387733	1140.41218221095	1201.28546650681	1046.90548655688	-0.41141058139062	0.000873620859204543	0.291619216832635
ENSECAG00000035582	NA	NA	LncRNA	562.856571147706	401.689142120285	228.801352621883	386.900681630453	312.439869801649	384.909452994954	274.839347188069	191.331455509891	245.076814059451	192.372955471935	206.986215479384	0.753313596890664	0.000875854125853074	0.291619216832635
ENSECAG00000013046	ENSG00000173276	ZBTB21	zinc finger and BTB domain containing 21 [Source:HGNC Symbol;Acc:HGNC:13083]	223.323702376379	258.451153457238	184.547593061272	127.738637744657	111.247529399072	113.208662645575	260.67237052889	269.281307754661	211.982499752153	259.28528781	139.416335219585	-0.531480356513884	0.000874851163721639	0.291619216832635
ENSECAG00000005273	ENSG00000242616	GNG10	G protein subunit gamma 10 [Source:HGNC Symbol;Acc:HGNC:4402]	849.842686418709	681.937380808857	888.841468621638	824.159864679472	1015.42957685536	801.086060434877	674.348088976912	766.113194284459	617.164239784748	541.571689861209	970.782456897111	0.373523960802382	0.000817056471469554	0.291619216832635
ENSECAG00000037980	NA	LOC100056032	Ral guanine nucleotide dissociation stimulator	2480.81307390955	1237.24407598806	1585.60278936318	1514.43981095349	2487.6841148601	1273.32791032785	1305.25078286567	1806.23192979296	560.814461369619	587.573918343629	1776.48913037471	0.853554053516113	0.000843020554280787	0.291619216832635
ENSECAG00000014633	ENSG00000178971	CTC1	CST telomere replication complex component 1 [Source:HGNC Symbol;Acc:HGNC:26169]	721.50734613907	647.684818302476	474.550953586129	693.964714670495	518.366147625462	553.105180354094	848.129669329505	924.37501550869	655.625199655392	918.999064455604	663.724393438025	-0.486629162449996	0.000930174673363216	0.298971752331231
ENSECAG00000018853	ENSG00000163017	ACTG2	actin gamma 2, smooth muscle [Source:HGNC Symbol;Acc:HGNC:145]	12.1261738846903	11.4175208354603	6.59098546647401	9.82604905728134	338.476525618453	14.0163106132616	6.61125577428345	5.51160571427669	3.57776370889709	6.27303115669354	5.98720457998218	2.75422409233389	0.00097194056593654	0.304957923283612
ENSECAG00000023584	ENSG00000172869	DMXL1	Dmx like 1 [Source:HGNC Symbol;Acc:HGNC:2937]	382.984991858134	609.280430037746	546.110224364989	585.8781750404	536.118412955102	445.287406405927	635.625019441823	740.917282447766	688.71951396269	844.768195768064	590.167308598244	-0.50313880716526	0.0010116954974337	0.310049378260032
ENSECAG00000016358	ENSG00000150527	MIA2	MIA SH3 domain ER export factor 2 [Source:HGNC Symbol;Acc:HGNC:18432]	914.515613803723	1078.43674073121	1071.5059229782	1152.10425196624	1113.65877834603	1183.83915795087	1410.0864101436	1370.0277061202	1389.0667599793	1364.38427658085	1207.70469527641	-0.343745070898923	0.00103827465872919	0.310963260289393
ENSECAG00000036105	ENSG00000148773	MKI67	marker of proliferation Ki-67 [Source:HGNC Symbol;Acc:HGNC:7107]	2983.0387756338	4105.11771856778	3563.83999865773	3214.34629786316	2832.0780622551	2721.32061445172	3949.75309257905	4421.0951550948	4727.12030038028	5089.51927846403	2524.03438793249	-0.422621709303097	0.00119478201157929	0.314896746971837
ENSECAG00000001010	ENSG00000128040	SPINK2	serine peptidase inhibitor Kazal type 2 [Source:HGNC Symbol;Acc:HGNC:11245]	793.253874956821	358.094971657619	207.145257517755	63.8693188723287	118.348435530927	88.4105746374965	310.729021391322	236.999045713898	100.177383849119	76.3218790731048	30.7913378399084	0.883367504299262	0.00113399835135471	0.314896746971837
ENSECAG00000017044	ENSG00000006451	RALA	RAS like proto-oncogene A [Source:HGNC Symbol;Acc:HGNC:9839]	891.273780524734	641.457079664952	808.808073671596	953.12675855629	1139.69543416283	1024.26885250758	636.569484552435	796.82071183543	628.791971838664	609.529527392056	1009.271629197	0.398200498694823	0.00118829571415217	0.314896746971837
ENSECAG00000016337	ENSG00000139629	GALNT6	polypeptide N-acetylgalactosaminyltransferase 6 [Source:HGNC Symbol;Acc:HGNC:4128]	105.093507000649	170.224856092317	97.9232126447567	60.1845504758482	37.8714993698968	97.0359965533498	240.83860320604	228.337951020034	161.893807827593	108.732540049355	79.5442894197633	-0.923187880408638	0.00112430998938224	0.314896746971837
ENSECAG00000011765	ENSG00000108561	C1QBP	complement C1q binding protein [Source:HGNC Symbol;Acc:HGNC:1243]	3601.47364375301	3054.70580170543	3370.81828142528	3663.88804223378	3944.55335624581	3566.61196220535	2337.5511487645	2500.69424979182	2587.61760245982	3159.51669258798	3563.2420400294	0.34577602503863	0.00118001105980685	0.314896746971837
ENSECAG00000025382	ENSG00000209482	SNORD83A	small nucleolar RNA, C/D box 83A [Source:HGNC Symbol;Acc:HGNC:17131]	12.1261738846903	9.34160795628571	5.64941611412058	20.8803542467228	7.10090613185565	15.0944883527433	34.9452090926411	22.0464228571067	27.7276687439525	38.6836921329435	19.6722436199415	-1.55931255507319	0.00113500084609342	0.314896746971837
ENSECAG00000018714	ENSG00000148180	GSN	gelsolin [Source:HGNC Symbol;Acc:HGNC:4620]	710.391686744771	516.902306914476	905.789716963999	869.605341569398	1200.0531362836	826.962326182437	703.626507405881	659.030568978512	550.975611170152	465.249810788104	1237.64071817632	0.430841590448747	0.00124305128485833	0.321194702585551
ENSECAG00000029663	ENSG00000154545	MAGED4	MAGE family member D4 [Source:HGNC Symbol;Acc:HGNC:23793]	367.827274502271	256.375240578063	201.495841403634	253.020763224994	255.632620746803	261.997190694044	406.119997563126	348.805904489225	635.053058329234	432.839149811854	328.440936959023	-0.692986017628947	0.00130460519352027	0.330617062311732
ENSECAG00000034424	ENSG00000154545	MAGED4	MAGE family member D4 [Source:HGNC Symbol;Acc:HGNC:23793]	368.837788992662	255.337284138476	201.495841403634	250.564250960674	255.632620746803	261.997190694044	407.064462673738	348.018532244328	635.947499256458	431.793644619072	328.440936959023	-0.693433168185788	0.00133633838580092	0.332269193360085
ENSECAG00000041646	ENSG00000174903	RAB1B	RAB1B, member RAS oncogene family [Source:HGNC Symbol;Acc:HGNC:18370]	1024.66169325633	953.88196798073	949.101907172257	1308.09278075058	1169.28254304556	1354.19124078897	749.905297825865	870.04633061082	908.751982059862	748.581718032096	1161.51768851654	0.366000043212099	0.0013657470718249	0.333292868750158
ENSECAG00000021107	ENSG00000135148	TRAFD1	TRAF-type zinc finger domain containing 1 [Source:HGNC Symbol;Acc:HGNC:24808]	673.002650600309	745.252723623682	689.228765922711	658.34528683785	596.476115075875	643.672110470554	813.184460236864	916.501293059723	748.647056086717	851.041226924757	770.638760937707	-0.327418585419221	0.00146899596223917	0.339621557726102
ENSECAG00000011994	ENSG00000055163	CYFIP2	cytoplasmic FMR1 interacting protein 2 [Source:HGNC Symbol;Acc:HGNC:13760]	20.2102898078171	28.0248238688571	66.8514240170935	1.22825613216017	44.9724055017524	24.7980880080783	21.7226975440742	19.6843061224167	8.94440927224273	1.04550519278226	0.855314939997455	2.50014770338848	0.00146317571681613	0.339621557726102
ENSECAG00000026992	ENSG00000154545	MAGED4	MAGE family member D4 [Source:HGNC Symbol;Acc:HGNC:23793]	374.900875935007	256.375240578063	200.554272051281	255.477275489315	254.449136391494	260.919012954563	407.064462673738	347.231159999431	635.947499256458	435.975665390201	331.006881779015	-0.692228980200296	0.0014635204237731	0.339621557726102
ENSECAG00000011678	ENSG00000140262	TCF12	transcription factor 12 [Source:HGNC Symbol;Acc:HGNC:11623]	306.185890588429	278.172325809397	364.387339360777	216.173079260189	249.715198970257	201.619237283071	362.674602474978	460.612763264552	382.820716851989	446.430717318024	300.215543939107	-0.52836698779235	0.00158768244190993	0.350813027001268
ENSECAG00000015967	ENSG00000105011	ASF1B	anti-silencing function 1B histone chaperone [Source:HGNC Symbol;Acc:HGNC:20996]	850.8532009091	558.420564497968	709.943291674486	486.389428335426	570.439459259071	555.261535833057	968.076738377219	953.507788569867	1043.81256207073	623.121094898225	868.999979037414	-0.390455178457932	0.00159726677948672	0.350813027001268
ENSECAG00000020356	ENSG00000116604	MEF2D	myocyte enhancer factor 2D [Source:HGNC Symbol;Acc:HGNC:6997]	53.5572679907153	87.1883409253333	49.9031756747318	65.0975750044889	67.4586082526287	54.9870647135649	102.946697056699	87.3983191835303	87.6552108679788	115.005571206048	113.756887019661	-0.765701684524773	0.00159454767916394	0.350813027001268
ENSECAG00000013777	ENSG00000060138	YBX3	Y-box binding protein 3 [Source:HGNC Symbol;Acc:HGNC:2428]	154.608717029801	65.391255694	80.0333949500415	46.6737330220864	158.586903611443	100.270529771795	25.5005579865219	42.5181012244201	32.1998733800738	69.003342723629	43.6210619398702	1.2693083012534	0.00164454858922868	0.355276414899271
ENSECAG00000021236	ENSG00000100814	CCNB1IP1	cyclin B1 interacting protein 1 [Source:HGNC Symbol;Acc:HGNC:19437]	31.3259492021165	22.8350416709206	20.7145257517755	42.9889646256059	21.3027183955669	42.0489318397849	10.3891162167311	11.0232114285534	9.83885019946701	12.5460623133871	6.84251951997964	1.40473105995967	0.00174075258167523	0.36922723873428
ENSECAG00000022842	ENSG00000083444	PLOD1	procollagen-lysine,2-oxoglutarate 5-dioxygenase 1 [Source:HGNC Symbol;Acc:HGNC:9081]	385.006020838916	397.537316361936	421.823069854337	385.672425498293	284.036245274226	349.329587592059	629.958228778151	493.682397550212	590.33101196802	419.247582305685	464.436012418618	-0.474758561999164	0.00176516285022459	0.36922723873428
ENSECAG00000020419	ENSG00000105514	RAB3D	RAB3D, member RAS oncogene family [Source:HGNC Symbol;Acc:HGNC:9779]	351.659042656017	231.464286027968	243.866462259538	131.423406141138	134.917216505257	100.270529771795	349.452090926411	346.443787754535	339.887552345224	246.739225496613	123.165351359633	-0.480166958055159	0.00179825885591661	0.37027273755108
ENSECAG00000007545	ENSG00000101335	MYL9	myosin light chain 9 [Source:HGNC Symbol;Acc:HGNC:15754]	481.004897426047	393.385490603587	732.540956130968	447.085232106301	668.66866074974	453.912828321781	622.402507893256	772.412172243633	813.046802846864	699.44297397133	1130.72635067663	-0.459667749797349	0.00190805828939421	0.375289434890103
ENSECAG00000021482	ENSG00000162227	TAF6L	TATA-box binding protein associated factor 6 like [Source:HGNC Symbol;Acc:HGNC:17305]	363.785216540708	208.629244357047	166.657775366557	167.042833973783	424.87088355603	171.430260577585	145.447627034236	140.939631836504	135.060580010865	165.189820459597	127.441926059621	0.870715753616457	0.00188929427823978	0.375289434890103
ENSECAG00000039017	ENSG00000125977	EIF2S2	eukaryotic translation initiation factor 2 subunit beta [Source:HGNC Symbol;Acc:HGNC:3266]	13870.3218951049	14945.5347736175	14124.4818546538	15025.2572647153	12542.5671975677	14735.4551654959	10884.0159346918	11627.1259403891	11325.4110205137	12634.9302547736	12163.4337617038	0.235166700142044	0.00190467415496723	0.375289434890103
ENSECAG00000032705	ENSG00000124575	H1-3	H1.3 linker histone, cluster member [Source:HGNC Symbol;Acc:HGNC:4717]	673.002650600309	547.003043662508	628.968327372091	611.671553815763	443.806633240978	422.645673876813	748.016367604641	647.219985305062	936.479650803814	903.31648656387	638.920260178099	-0.513149474813558	0.00195273992916102	0.378429511565939
ENSECAG00000015282	ENSG00000166169	POLL	DNA polymerase lambda [Source:HGNC Symbol;Acc:HGNC:9184]	29.3049202213348	78.8846894086349	35.7796353894303	73.69536792961	54.4402803442267	105.661418469203	162.44799902525	102.358391836567	105.544029412464	65.8668271452822	125.731296179626	-1.10892037413198	0.00220850345062902	0.379416132138672
ENSECAG00000034550	ENSG00000187193	MT1X	metallothionein 1X [Source:HGNC Symbol;Acc:HGNC:7405]	21.2208042982079	3.1138693187619	32.0133579800166	2.45651226432033	10.6513591977835	3.23453321844499	62.3346973003868	24.4085395917968	11.6277320539156	38.6836921329435	200.999010899402	-2.10677257082923	0.00211905283554838	0.379416132138672
ENSECAG00000016507	ENSG00000134222	PSRC1	proline and serine rich coiled-coil 1 [Source:HGNC Symbol;Acc:HGNC:24472]	135.408941712375	186.832159125714	115.813030339472	210.031798599389	145.568575703041	159.570305443286	212.504649887682	185.819849795614	206.615854188807	234.193163183226	195.867121259417	-0.518155476403542	0.002198879126909	0.379416132138672
ENSECAG00000023608	ENSG00000157111	TMEM171	transmembrane protein 171 [Source:HGNC Symbol;Acc:HGNC:27031]	167.745405404882	85.1124280461587	34.8380660370769	8.59779292512117	121.898888596855	21.5635547896333	71.779348406506	60.6276628570435	31.3054324528496	11.5005571206048	5.13188963998473	1.65147715585526	0.00198991307083912	0.379416132138672
ENSECAG00000017462	ENSG00000168890	TMEM150A	transmembrane protein 150A [Source:HGNC Symbol;Acc:HGNC:24677]	1136.82880168971	1096.08200020419	1090.33731002527	846.268475058355	985.842467972626	861.46401384585	1356.25189883872	1181.8457395899	1362.23353216257	1237.87814825419	1086.24997379677	-0.294555441475386	0.00238970549153967	0.379416132138672
ENSECAG00000043138	NA	LOC106780978	Ral guanine nucleotide dissociation stimulator-like	1187.35452620925	707.886291798539	783.385701158054	849.953243454836	1152.71376207123	597.310467672842	693.23739118915	778.711150202806	314.843206382944	394.155457678911	889.527537597353	0.726517944353168	0.00237210524091548	0.379416132138672
ENSECAG00000016802	ENSG00000198300	PEG3	paternally expressed 3 [Source:HGNC Symbol;Acc:HGNC:8826]	346.606470204063	252.223414819714	170.424052775971	82.2931608547312	102.963138911907	75.4724417637165	334.34064915662	378.726049795298	300.532151547356	176.690377580201	80.3996043597607	-0.55304217733664	0.0020336170578688	0.379416132138672
ENSECAG00000020637	ENSG00000204469	PRRC2A	proline rich coiled-coil 2A [Source:HGNC Symbol;Acc:HGNC:13918]	1797.70527840533	1401.24119344286	1340.79475775128	1192.63670432752	1533.79572448082	1128.8520932373	2157.15831263763	1769.22543428282	1823.76505061029	2012.59749610585	1483.11610595559	-0.381270550088839	0.00236230737050525	0.379416132138672
ENSECAG00000017586	ENSG00000196284	SUPT3H	SPT3 homolog, SAGA and STAGA complex component [Source:HGNC Symbol;Acc:HGNC:11466]	791.232845976039	634.191384587841	609.195370972669	531.834905225352	671.035629460359	539.088869740832	615.791252118973	569.270133060292	468.687045865519	453.7492536675	427.657469998727	0.368445318761295	0.00236667499952834	0.379416132138672
ENSECAG00000023550	ENSG00000167419	LPO	lactoperoxidase [Source:HGNC Symbol;Acc:HGNC:6678]	14.147202865472	0	18.8313870470686	0	117.164951175618	7.54724417637165	6.61125577428345	6.29897795917336	8.04996834501846	0	19.6722436199415	2.25882275562618	0.00222562307394449	0.379416132138672
ENSECAG00000019957	ENSG00000182512	GLRX5	glutaredoxin 5 [Source:HGNC Symbol;Acc:HGNC:20134]	552.751426243797	337.335842865873	426.530916616104	467.965586353024	765.714377885101	494.883582422084	296.562044732143	310.224664489288	316.632088237393	397.291973257258	565.363175338317	0.533292320398802	0.00228030462642494	0.379416132138672
ENSECAG00000012292	ENSG00000087087	SRRT	serrate, RNA effector molecule [Source:HGNC Symbol;Acc:HGNC:24101]	3677.26223053232	3990.94251021317	3690.95186122544	3369.10657051534	3148.06838512267	3449.09058860184	4454.09746164582	4285.66712897257	4064.3395733071	4236.38704115371	3206.57571005046	-0.219516886624773	0.00228274198445201	0.379416132138672
ENSECAG00000037848	NA	LOC111775940	Liprin-alpha-1-like	200.081869097389	235.616111786317	212.794673631875	108.086539630095	370.430603211803	198.384704064626	172.837115241982	238.573790203691	123.43284795695	70.0488479164112	79.5442894197633	0.970843888315755	0.00232985818468224	0.379416132138672
ENSECAG00000012722	ENSG00000162814	SPATA17	spermatogenesis associated 17 [Source:HGNC Symbol;Acc:HGNC:25184]	28.2944057309439	32.1766496272063	40.4874821511975	36.847683964805	50.8898272782988	29.1107989660049	34.0007439820292	18.8969338775201	11.6277320539156	6.27303115669354	0.855314939997455	1.81409242645842	0.00238121940136216	0.379416132138672
ENSECAG00000007979	ENSG00000122194	PLG	plasminogen [Source:HGNC Symbol;Acc:HGNC:9071]	37.3890361444616	17.6452594729841	12.2404015805946	0	41.4219524358246	4.31271095792666	14.1669766591788	6.29897795917336	9.83885019946701	0	0.855314939997455	2.71341798831156	0.00232619511501891	0.379416132138672
ENSECAG00000038999	NA	NA	Protein coding gene	3112.38463040383	1434.45579950965	3307.7331348176	2818.84782330758	3267.60030500891	2010.8014841333	2321.4952418841	2180.23374611888	2133.24161142989	1436.52413488282	3761.67510610881	0.440208588721834	0.00247131299426691	0.383140736922934
ENSECAG00000011096	ENSG00000083817	ZNF416	Zinc finger protein 416	26.2733767501622	60.2014734960634	30.1302192753098	87.2061853833719	17.7522653296391	64.6906643688999	81.2239995126252	56.6908016325602	48.2998100701108	87.8224361937096	57.3061009798295	-0.990605761893124	0.00246394259867652	0.383140736922934
ENSECAG00000011657	ENSG00000049860	HEXB	hexosaminidase subunit beta [Source:HGNC Symbol;Acc:HGNC:4879]	1844.18894496331	1123.06886763346	1912.32735462982	2699.70697848805	3372.93041263143	2507.84142203435	1286.36148065344	1756.62747836447	1392.64452368819	1323.60957406234	4541.72233138648	0.411811326227655	0.00253873420937967	0.384545280588566
ENSECAG00000013285	ENSG00000175054	ATR	ATR serine/threonine kinase [Source:HGNC Symbol;Acc:HGNC:882]	813.464164764638	1083.62652292914	1000.8882215517	740.638447692581	714.824550606802	757.95895085561	1179.63692315429	1292.86522612033	1136.83441850205	1160.51076398831	651.74998427806	-0.382197115814719	0.00251962779006812	0.384545280588566
ENSECAG00000030364	ENSG00000248329	APELA	Apelin receptor early endogenous ligand	67.7044708561873	108.985426156667	55.5525917888524	17.1955858502423	128.999794728711	39.8925763608216	19.8337673228503	62.9897795917336	10.7332911266913	12.5460623133871	25.6594481999236	1.66203935255367	0.00266138795329275	0.386257913670727
ENSECAG00000019132	ENSG00000163681	SLMAP	sarcolemma associated protein [Source:HGNC Symbol;Acc:HGNC:16643]	580.03531748435	789.884850525936	578.123582345006	665.714823630811	555.05416264005	619.952200201957	741.405111830358	744.854143672249	809.469039137967	769.491821887741	715.043289837872	-0.333972488692394	0.00266745994254683	0.386257913670727
ENSECAG00000020551	ENSG00000101444	AHCY	adenosylhomocysteinase [Source:HGNC Symbol;Acc:HGNC:343]	6983.6656430912	5776.22758630333	5395.19238898515	4034.82139414615	5413.25744118462	4681.44774482939	7158.10107332775	8805.97118692435	5753.93848483375	7741.96595255261	7245.37285671844	-0.433213507791331	0.00265358975595492	0.386257913670727
ENSECAG00000017729	ENSG00000011454	RABGAP1	RAB GTPase activating protein 1 [Source:HGNC Symbol;Acc:HGNC:17155]	322.354122434683	332.146060667936	253.282155783073	316.890082097323	261.55004252335	384.909452994954	415.564648669245	399.985100407508	388.187362415335	524.843606776693	255.739167059239	-0.462452071734058	0.00262759506376443	0.386257913670727
ENSECAG00000015567	ENSG00000164946	FREM1	FRAS1 related extracellular matrix 1 [Source:HGNC Symbol;Acc:HGNC:23399]	63.6624128946238	37.3664318251428	80.974964302395	54.0432698150474	80.4769361610307	95.9578188138681	34.9452090926411	56.6908016325602	42.9331645067651	19.8645986628629	29.9360228999109	1.06628371987896	0.00269659493532455	0.386257913670727
ENSECAG00000020681	ENSG00000163930	BAP1	BRCA1 associated protein 1 [Source:HGNC Symbol;Acc:HGNC:950]	544.667310320671	563.610346695904	437.829748844345	417.607084934457	449.724055017524	410.785718742514	981.299249925786	622.024073468369	679.775104690448	595.937959885887	406.274596498791	-0.460965093978095	0.00279500358179523	0.391835714903165
ENSECAG00000017079	ENSG00000154920	EME1	essential meiotic structure-specific endonuclease 1 [Source:HGNC Symbol;Acc:HGNC:24965]	408.247854117905	639.381166785777	481.141939052603	564.997820793677	417.769977424174	545.557936177722	561.012275703481	814.930273468053	630.580853693113	701.533984356895	483.252941098562	-0.448498273526845	0.00277422430082774	0.391835714903165
ENSECAG00000024613	ENSG00000173221	GLRX	glutaredoxin [Source:HGNC Symbol;Acc:HGNC:4330]	1905.83032887715	2031.28075227235	2712.66130413023	2640.75068414436	3278.25166420669	2501.37235559746	1755.76064062756	1886.54389877242	1903.37029313325	2054.41770381714	2961.10032227119	0.316236470945148	0.00304668386970502	0.41671118576052
ENSECAG00000031669	ENSG00000211584	SLC48A1	solute carrier family 48 member 1 [Source:HGNC Symbol;Acc:HGNC:26035]	183.913637251136	183.718289806952	252.340586430719	235.825177374752	183.440075072938	252.29359103871	289.006323847248	294.477219591354	275.487805585076	292.741453979032	339.560031178989	-0.473231482481665	0.00309892974689111	0.41671118576052
ENSECAG00000023724	ENSG00000159917	ZNF235	zinc finger protein 235 [Source:HGNC Symbol;Acc:HGNC:12866]	125.303796808466	96.529948881619	70.6177014265072	82.2931608547312	112.431013754381	97.0359965533498	49.1121857518199	83.461457959047	53.6664556334564	52.2752596391129	43.6210619398702	0.821113234272422	0.00301418021290024	0.41671118576052
ENSECAG00000034606	ENSG00000125977	EIF2S2	eukaryotic translation initiation factor 2 subunit beta [Source:HGNC Symbol;Acc:HGNC:3266]	13394.3695701308	14362.2032545695	13591.5536012218	14418.4987354282	12096.3935956161	14160.7864303522	10477.8959371287	11218.4797452877	11019.512223403	12295.1410671193	11805.9121167849	0.225745879797086	0.003079018325457	0.41671118576052
ENSECAG00000025086	ENSG00000119772	DNMT3A	DNA methyltransferase 3 alpha [Source:HGNC Symbol;Acc:HGNC:2978]	1572.36054704817	2343.70564058813	1949.99012872395	2302.98024780031	2272.28996219381	2426.97809157323	2846.61784338433	2491.24578285306	2383.68507105269	2549.98716519593	2920.04520515131	-0.350602581618897	0.00313098675781933	0.416769126207507
ENSECAG00000017271	ENSG00000100852	ARHGAP5	Rho GTPase activating protein 5 [Source:HGNC Symbol;Acc:HGNC:675]	1299.52163464264	1489.46749080778	1948.10699001925	1546.37447038965	1503.02513124278	1321.84590860452	1989.04352294871	2180.23374611888	2058.10857354305	2179.87832695101	1633.65153539514	-0.401139002689712	0.00323359651487521	0.421904305673519
ENSECAG00000023903	ENSG00000078061	ARAF	A-Raf proto-oncogene, serine/threonine kinase [Source:HGNC Symbol;Acc:HGNC:646]	1945.24039400239	1198.83968772333	1698.59111164559	1434.60316236308	1717.23579955376	1247.45164458029	2488.66556646241	1992.05177958857	2149.34154811993	1634.12461631867	2183.6190418135	-0.314305265178075	0.00321009611495225	0.421904305673519
ENSECAG00000041948	NA	NA	LncRNA	1262.13259849818	1041.07030890606	1266.41077891536	1664.28705907703	1094.72302866108	1431.82003803165	1755.76064062756	1444.04069714049	1652.92683351046	1693.71841230726	1774.77850049472	-0.396144472476578	0.00336030321949748	0.429923066277066
ENSECAG00000008237	ENSG00000003096	KLHL13	kelch like family member 13 [Source:HGNC Symbol;Acc:HGNC:22931]	157.640260500973	152.579596619333	281.529236353676	71.2388556652897	93.4952640694327	170.352082838103	168.114789688922	455.101157550275	387.29292148811	262.421803388347	385.747037938852	-0.997197195762503	0.00332926390515726	0.429923066277066
ENSECAG00000014561	ENSG00000033170	FUT8	fucosyltransferase 8 [Source:HGNC Symbol;Acc:HGNC:4019]	1302.55317811381	1319.24263471546	1822.87826615624	4013.94103989943	2994.21541893247	3586.01916151602	1340.19599195832	1422.78164652828	1465.09423879336	1668.62628768048	2391.46057223288	0.454346367996766	0.00364084607075423	0.461337206926916
ENSECAG00000023762	ENSG00000100412	ACO2	aconitase 2 [Source:HGNC Symbol;Acc:HGNC:118]	2248.39474111965	2145.45596062695	2965.9434599133	2729.18512565989	2640.35359669499	2939.11251782702	3299.96109647805	3048.7053322399	3218.19845615293	2884.54882688625	4477.57371088667	-0.308350766491199	0.00371692692757007	0.46649202906208
ENSECAG00000040547	ENSG00000125977	EIF2S2	eukaryotic translation initiation factor 2 subunit beta [Source:HGNC Symbol;Acc:HGNC:3266]	26698.8033506168	28644.4838632907	27268.7900135077	28806.2910675524	24235.3926280233	28323.7292161833	21037.9603388805	22421.2120456776	22327.9288662995	24670.7860340829	23828.2189133891	0.218327146494871	0.00392392101236569	0.487824821707124
ENSECAG00000016634	NA	NA	Protein coding gene	3335.70833278021	3353.63725630657	3254.06368173345	4657.54725315135	3518.49898833447	3741.27675600138	2704.00361168193	2585.73045224066	2496.38462788295	3087.37683428601	3646.20758920915	0.298103874139184	0.00499616088499283	0.49130881140186
ENSECAG00000042311	NA	NA	Protein coding gene	35.3680071636799	34.2525625063809	700.527598150952	93.3474660441727	173.972200230463	94.8796410743865	52.8900461942676	23.6211673469001	33.9887552345224	40.774702518508	62.4379906198142	2.18515288293107	0.00493871470602047	0.49130881140186
ENSECAG00000033359	ENSG00000187193	MT1X	metallothionein 1X [Source:HGNC Symbol;Acc:HGNC:7405]	1594.59186583677	243.919763303016	1567.71297166846	536.747929753993	578.723849746235	237.199102685966	3707.9700242624	1797.5708350991	894.440927224273	2742.36012066786	16497.3145626709	-2.05596276727644	0.00460628320627962	0.49130881140186
ENSECAG00000003023	NA	NA	Protein coding gene	723.528375119852	796.11258916346	674.163656285056	858.551036379957	697.072285277163	609.17042280714	494.899717960647	470.848602448208	455.270431957155	613.711548163185	635.499000418109	0.409073296327362	0.00462563839890775	0.49130881140186
ENSECAG00000021489	ENSG00000050748	MAPK9	mitogen-activated protein kinase 9 [Source:HGNC Symbol;Acc:HGNC:6886]	98.0199055679129	51.897821979365	58.3772998459126	42.9889646256059	97.0457171353605	38.8143986213399	33.0562788714172	39.3686122448335	47.4053691428865	32.41066097625	47.8976366398575	0.857452478476321	0.00492112952210479	0.49130881140186
ENSECAG00000031968	ENSG00000186468	RPS23	ribosomal protein S23 [Source:HGNC Symbol;Acc:HGNC:10410]	3866.22844023541	3782.31326585612	4006.37759426384	5860.01000653616	3821.47098329365	4919.72502525484	2970.34277287449	3151.85109632137	3036.62694792641	3544.26260353185	4358.68493422703	0.317154580822565	0.00500200048732717	0.49130881140186
ENSECAG00000015670	ENSG00000132153	DHX30	DExH-box helicase 30 [Source:HGNC Symbol;Acc:HGNC:16716]	2446.45558123626	2266.89686405866	2203.27228450703	2073.29635108636	2175.24424505845	1222.65355657221	1445.03161923624	1896.77973795608	1346.13359547253	1103.00797838528	2069.86215479384	0.522423631879229	0.00485795868121888	0.49130881140186
ENSECAG00000026813	ENSG00000188846	RPL14	ribosomal protein L14 [Source:HGNC Symbol;Acc:HGNC:10305]	39360.5499152142	45235.1795936542	44602.140220982	55616.6659203445	44865.8919097746	51843.0984252364	37892.8847028609	36359.2755248384	36209.6520568203	41248.3163708384	43245.5786812113	0.21663346971971	0.00440233677031624	0.49130881140186
ENSECAG00000011456	ENSG00000163466	ARPC2	actin related protein 2/3 complex subunit 2 [Source:HGNC Symbol;Acc:HGNC:705]	16360.2295994279	16767.1483250933	15810.8325647188	17570.2039705512	16708.4321282563	17880.4996315639	14010.1954508172	13930.1897567119	14713.5532528393	14690.3934637835	16079.0655570121	0.187788053447506	0.00436489228572915	0.49130881140186
ENSECAG00000003269	ENSG00000198034	RPS4X	ribosomal protein S4 X-linked [Source:HGNC Symbol;Acc:HGNC:10424]	302.143832626866	190.983984884063	241.983323554831	165.814577841623	223.678543153453	121.834084561428	172.837115241982	171.647149387474	152.949398555351	118.142086784395	185.603341979448	0.518445221500502	0.0041816602207518	0.49130881140186
ENSECAG00000015379	ENSG00000139132	FGD4	FYVE, RhoGEF and PH domain containing 4 [Source:HGNC Symbol;Acc:HGNC:19125]	114.188137414167	176.452594729841	156.300512490669	143.70596746274	120.715404241546	161.72666092225	269.172556524398	275.580285713834	228.08243644219	164.144315266814	159.943893779524	-0.611291899449579	0.00468997406089412	0.49130881140186
ENSECAG00000039807	NA	LOC106783306	Extracellular glycoprotein lacritin-like	186.945180722308	106.909513277492	92.2737965306361	44.217220757766	178.706137651701	84.0978636795698	104.835627277923	81.099341224357	67.0830695418205	57.5027856030241	22.2381884399338	1.00468268078596	0.00470105067149667	0.49130881140186
ENSECAG00000030797	ENSG00000147586	MRPS28	mitochondrial ribosomal protein S28 [Source:HGNC Symbol;Acc:HGNC:14513]	1194.42812764199	1219.59881651508	1274.88490308654	1523.03760387861	1282.89704115525	1511.60519075329	1013.41106368659	1016.4975681616	1138.6233003565	1114.50853550589	1188.88776659646	0.257427933078541	0.00435047284590309	0.49130881140186
ENSECAG00000010199	ENSG00000104412	EMC2	ER membrane protein complex subunit 2 [Source:HGNC Symbol;Acc:HGNC:28963]	4546.30469226845	5049.65807859222	4927.2324208655	4996.54594562756	4749.32271785612	5554.77171380954	3632.41281541345	4207.7172767278	4155.57254788397	4175.74773997233	4651.20264370616	0.238870505029705	0.00480492588849747	0.49130881140186
ENSECAG00000032940	NA	NA	Protein coding gene	400.163738194778	141.162075783873	333.315550733114	424.976621727418	224.862027508762	556.339713572539	147.33655725546	178.733499591544	149.371634846454	177.735882772984	501.214554838508	0.847190938018909	0.00500959705331375	0.49130881140186
ENSECAG00000009216	ENSG00000083828	ZNF586	zinc finger protein 586 [Source:HGNC Symbol;Acc:HGNC:25949]	64.6729273850147	103.79564395873	49.9031756747318	36.847683964805	17.7522653296391	66.8470198478632	93.5020459505802	66.9266408162169	68.871951396269	124.415117941089	59.0167308598244	-0.881360908127108	0.00479198576626228	0.49130881140186
ENSECAG00000032191	ENSG00000174891	RSRC1	arginine and serine rich coiled-coil 1 [Source:HGNC Symbol;Acc:HGNC:24152]	1598.63392379833	1528.90983551209	1516.86822664138	1654.46101001975	1607.17175451	1534.24692328241	1288.25041087466	1379.47617305896	1361.33909123534	1334.06462599016	1336.85725121602	0.23382549389195	0.00403460788059164	0.49130881140186
ENSECAG00000020614	ENSG00000057019	DCBLD2	discoidin, CUB and LCCL domain containing 2 [Source:HGNC Symbol;Acc:HGNC:24627]	64.6729273850147	169.18689965273	90.3906578259293	57.7280382115279	42.6054367911339	58.2215979320099	130.336185264445	145.663865305884	131.482816301968	106.64152966379	106.059052559684	-0.839552519413876	0.0050331377704698	0.49130881140186
ENSECAG00000024029	ENSG00000132382	MYBBP1A	MYB binding protein 1a [Source:HGNC Symbol;Acc:HGNC:7546]	6015.59276129676	6014.95756740841	5180.51457664857	4260.82052246362	4709.0842497756	4142.35887508855	7227.99149151303	6543.85072733622	6268.24201798771	5852.73806919508	3949.84439290825	-0.23164466428685	0.00459079426865149	0.49130881140186
ENSECAG00000025021	ENSG00000198920	KIAA0753	KIAA0753 [Source:HGNC Symbol;Acc:HGNC:29110]	344.585441223281	534.54756638746	339.906536199588	307.064033040042	307.705932380411	282.482567744196	430.676090439036	488.170791835935	451.692668248258	521.707091198346	284.819875019152	-0.403795428691365	0.00494379126452745	0.49130881140186
ENSECAG00000024092	ENSG00000100401	RANGAP1	Ran GTPase activating protein 1 [Source:HGNC Symbol;Acc:HGNC:9854]	1487.47732985534	1735.46316698997	2127.94673631875	1616.38506992278	1658.06158178829	1632.36109757524	2257.27161436249	2213.30338040454	2041.11419592579	2329.38556951887	1929.59050463426	-0.337740307336544	0.00463220672536343	0.49130881140186
ENSECAG00000018142	ENSG00000162144	CYB561A3	cytochrome b561 family member A3 [Source:HGNC Symbol;Acc:HGNC:23014]	486.057469878001	585.407431927238	576.240443640299	557.628284000716	585.824755878091	687.877397789302	709.293298069553	729.894071019213	714.658300852194	672.259838958991	774.060020697696	-0.323410706347892	0.00465923461967855	0.49130881140186
ENSECAG00000033171	ENSG00000177595	PIDD1	p53-induced death domain protein 1 [Source:HGNC Symbol;Acc:HGNC:16491]	121.261738846903	154.655509498508	84.7412417118087	74.9236240617702	76.9264830951029	81.9415082006065	165.281394357086	125.979559183467	124.327288884174	163.098810074032	103.493107739692	-0.582505787308414	0.00501633373259508	0.49130881140186
ENSECAG00000036837	ENSG00000147586	MRPS28	mitochondrial ribosomal protein S28 [Source:HGNC Symbol;Acc:HGNC:14513]	1194.42812764199	1219.59881651508	1277.7096111436	1523.03760387861	1282.89704115525	1511.60519075329	1012.46659857598	1015.7101959167	1138.6233003565	1113.4630303131	1190.59839647646	0.258751469177705	0.00418848428087987	0.49130881140186
ENSECAG00000036984	NA	NA	Protein coding gene	723.528375119852	796.11258916346	674.163656285056	861.007548644277	695.888800921854	608.092245067659	494.899717960647	470.061230203312	455.270431957155	613.711548163185	633.788370538114	0.409780307721733	0.0046279080283096	0.49130881140186
ENSECAG00000039990	NA	NA	Protein coding gene	723.528375119852	796.11258916346	674.163656285056	861.007548644277	695.888800921854	608.092245067659	494.899717960647	470.061230203312	455.270431957155	613.711548163185	633.788370538114	0.409780307721733	0.0046279080283096	0.49130881140186
ENSECAG00000034899	NA	NA	Protein coding gene	723.528375119852	796.11258916346	674.163656285056	858.551036379957	695.888800921854	608.092245067659	494.899717960647	468.486485713518	455.270431957155	613.711548163185	633.788370538114	0.410086350386285	0.004598441371256	0.49130881140186
ENSECAG00000007883	ENSG00000196664	TLR7	Toll like receptor 7	1.01051449039085	0	0	8.59779292512117	0	8.62542191585332	30.2228835395815	11.0232114285534	14.3110548355884	18.8190934700806	0	-3.85745651381139	0.00426956061508516	0.49130881140186
ENSECAG00000031282	NA	NA	LncRNA	0	0	0	6.14128066080084	0	1.07817773948166	0	14.1727004081401	1.78888185444855	10.4550519278226	29.9360228999109	-4.29612073582066	0.00399041939358114	0.49130881140186
ENSECAG00000005267	ENSG00000151929	BAG3	BAG cochaperone 3 [Source:HGNC Symbol;Acc:HGNC:939]	406.226825137124	470.194267133047	436.888179491991	706.247275992096	662.751238973194	735.317218326495	537.400647938183	951.145671835177	542.03120189791	699.44297397133	1338.56788109602	-0.498785972834904	0.00556586026663938	0.514663427420137
ENSECAG00000017367	ENSG00000102383	ZDHHC15	zinc finger DHHC-type palmitoyltransferase 15 [Source:HGNC Symbol;Acc:HGNC:20342]	44.4626375771976	33.2146060667936	40.4874821511975	60.1845504758482	106.513591977835	69.0033753268265	22.6671626546861	29.1327730611768	26.8332278167282	33.4561661690322	77.8336595397684	0.806754574656443	0.00560122978440376	0.514663427420137
ENSECAG00000001515	ENSG00000183617	MRPL54	mitochondrial ribosomal protein L54 [Source:HGNC Symbol;Acc:HGNC:16685]	1539.01356886527	1331.69811199051	1215.56603388828	1110.34354347279	1652.14416001175	1589.23398799597	1065.35664477025	769.262683264046	1230.7507158606	897.043455407177	1542.98815175541	0.458941656702355	0.0056238832560707	0.514663427420137
ENSECAG00000012445	ENSG00000153922	CHD1	chromodomain helicase DNA binding protein 1 [Source:HGNC Symbol;Acc:HGNC:1915]	1351.05787365257	1800.85442268397	1296.54099819067	989.974442521095	1145.61285593938	1012.40889737328	1581.97906027497	1611.75098530348	1868.48709697151	1817.08802505556	974.203716657101	-0.36867210551827	0.00562346488914889	0.514663427420137
ENSECAG00000012018	ENSG00000167535	CACNB3	calcium voltage-gated channel auxiliary subunit beta 3 [Source:HGNC Symbol;Acc:HGNC:1403]	17.1787463366445	21.7970852313333	8.47412417118087	1.22825613216017	1.18348435530927	14.0163106132616	38.7230695350888	22.8337951020034	22.3610231806068	32.41066097625	45.3316918198651	-1.88093841951987	0.00547162512900455	0.514663427420137
ENSECAG00000022434	ENSG00000164830	OXR1	oxidation resistance 1 [Source:HGNC Symbol;Acc:HGNC:15822]	61.6413839138421	100.681774639968	38.6043434464906	74.9236240617702	27.2201401721133	79.7851527216432	85.0018599550729	94.4846693876003	93.9162973585487	89.9134465792741	72.7017698997836	-0.790765005766577	0.00536705041575422	0.514663427420137
ENSECAG00000020908	ENSG00000114021	NIT2	nitrilase family member 2 [Source:HGNC Symbol;Acc:HGNC:29878]	631.571556494284	692.31694520473	576.240443640299	594.475967965521	502.980851006442	541.245225219796	761.238879153208	728.319326529419	696.769482307709	711.989036284717	527.729317978429	-0.263623746796202	0.00553669296416786	0.514663427420137
ENSECAG00000019685	ENSG00000182670	TTC3	tetratricopeptide repeat domain 3 [Source:HGNC Symbol;Acc:HGNC:12393]	385.006020838916	613.432255796095	653.44913053328	584.64991890824	484.045101321493	467.929138935042	936.909389727026	704.698159182519	951.685146566627	766.355306309395	452.461603258653	-0.542447585219081	0.00542323037403044	0.514663427420137
ENSECAG00000039363	ENSG00000197506	SLC28A3	solute carrier family 28 member 3 [Source:HGNC Symbol;Acc:HGNC:16484]	171.787463366445	94.4540360024444	100.747920701817	136.336430669779	140.834638281804	585.450512538544	77.4461390701775	64.5645240815269	110.016234048586	39.7291973257258	174.484247759481	1.16521231180342	0.00545284611973987	0.514663427420137
ENSECAG00000017579	ENSG00000023287	RB1CC1	RB1 inducible coiled-coil 1 [Source:HGNC Symbol;Acc:HGNC:15574]	716.454773687116	895.756407363841	865.302234812802	790.996949111148	697.072285277163	706.20641936049	945.409575722533	1069.25150856968	1153.82879611931	1164.69278475943	608.12892233819	-0.393305041119697	0.00568149664700865	0.514697576044814
ENSECAG00000040215	NA	NA	LncRNA	308.206919569211	309.311018997016	246.691170316599	433.574414652539	338.476525618453	284.638923223159	205.893394113399	216.527367346584	195.882563062116	233.147657990443	281.398615259163	0.472630156022914	0.00574142841695156	0.514697576044814
ENSECAG00000004655	ENSG00000197579	TOPORS	TOP1 binding arginine/serine rich protein [Source:HGNC Symbol;Acc:HGNC:21653]	1119.65005535307	990.210443366285	1085.6294632635	1091.91970149039	911.282953588142	898.122056988227	1436.53143324073	1394.436245712	1381.9112325615	1318.38204809843	856.170254937452	-0.333102249118566	0.00571018239689825	0.514697576044814
ENSECAG00000000279	ENSG00000145982	FARS2	phenylalanyl-tRNA synthetase 2, mitochondrial [Source:HGNC Symbol;Acc:HGNC:21062]	856.916287851445	1109.57543391882	1128.00008411941	1023.13735808942	976.374593130152	962.812721357126	805.628739351969	864.534724896543	756.697024431735	803.993493249556	783.468485037668	0.314169944284311	0.00579188938176862	0.515712961303695
ENSECAG00000011517	ENSG00000151746	BICD1	BICD cargo adaptor 1 [Source:HGNC Symbol;Acc:HGNC:1049]	251.618108107323	372.626361811841	279.646097648969	275.129373603877	183.440075072938	189.759282148773	363.61906758559	384.237655509575	333.626465854654	322.015599376935	248.041332599262	-0.443243323327351	0.00588367137000538	0.516900142092873
ENSECAG00000009007	ENSG00000124784	RIOK1	RIO kinase 1 [Source:HGNC Symbol;Acc:HGNC:18656]	1325.7950113928	1417.84849647625	1265.46920956301	1161.93030102352	1146.79634029469	942.327344306975	1567.81208361579	1965.28112326209	1479.40529362895	1457.43423873847	1111.05410705669	-0.321166944618211	0.00585446970544963	0.516900142092873
ENSECAG00000032479	NA	NA	Pseudogene	526.478049493635	429.713965989143	434.063471434931	553.943515604235	474.577226479019	641.51575499159	270.117021635009	285.816124897491	391.765126124232	333.51615649754	671.422227898002	0.492471257349692	0.00596340791623807	0.519436478494104
ENSECAG00000012493	ENSG00000142494	SLC47A1	solute carrier family 47 member 1 [Source:HGNC Symbol;Acc:HGNC:25588]	341.553897752109	236.654068225905	182.664454356565	49.1302452864067	150.302513124278	93.8014633349048	731.015995613627	295.264591836251	474.948132356089	375.33636420883	41.9104320598753	-0.937885647672185	0.00599137537798633	0.519436478494104
ENSECAG00000009962	ENSG00000113318	MSH3	mutS homolog 3 [Source:HGNC Symbol;Acc:HGNC:7326]	653.802875282883	572.95195465219	535.752961489101	307.064033040042	481.678132610875	328.844210541908	817.906785789924	648.794729794856	703.030568798279	553.072246981814	466.146642298613	-0.350286868115681	0.0060559276352468	0.521518069356275
ENSECAG00000012682	ENSG00000169599	NFU1	NFU1 iron-sulfur cluster scaffold [Source:HGNC Symbol;Acc:HGNC:16287]	2247.38422662926	2534.68962547219	2835.06531993618	3909.53926866581	3817.92053022772	3377.93085779606	2155.2693824164	2457.38877632251	2515.16788735466	2307.42996047044	3818.98120708863	0.27049508861972	0.00609453503421357	0.521518069356275
ENSECAG00000009130	NA	NA	Protein coding gene	399.153223704388	885.376842967968	345.555952313709	509.726294846469	162.137356677371	470.085494414006	507.177764398602	837.764068570056	441.853818048791	658.668271452822	184.74802703945	-0.588665565694075	0.00627018494476865	0.530772603128657
ENSECAG00000013850	ENSG00000114988	LMAN2L	lectin, mannose binding 2 like [Source:HGNC Symbol;Acc:HGNC:19263]	559.825027676533	592.673127004349	537.636100193808	584.64991890824	582.274302812163	605.935889588695	724.404739839344	692.100203264172	754.013701650062	665.986807802298	651.74998427806	-0.284224009154462	0.0063512488778564	0.530772603128657
ENSECAG00000033377	NA	LOC100629170	Zinc finger protein 211	641.676701398193	1612.98430711867	645.916575714453	894.170464212602	494.696460519277	789.226105300578	937.853854837638	1355.06763346717	978.518374383355	1098.82595761415	469.567902058603	-0.490977967548617	0.00639176062083007	0.530772603128657
ENSECAG00000013122	ENSG00000283515	AC020915.5	novel protein	505.257245195427	718.265856194412	400.166974750208	614.128066080084	364.513181435257	578.981446101654	663.014507649569	800.757573059913	576.914398059656	733.944645333145	340.415346118987	-0.417329988804429	0.00640407071615241	0.530772603128657
ENSECAG00000017584	ENSG00000072121	ZFYVE26	zinc finger FYVE-type containing 26 [Source:HGNC Symbol;Acc:HGNC:20761]	383.995506348525	443.207399703777	366.270478065484	411.465804273656	397.650743383916	326.687855062944	289.95078895786	380.300794285091	347.043079763018	194.4639658575	149.680114499555	0.578479350672018	0.00637296114890171	0.530772603128657
ENSECAG00000021002	ENSG00000067900	ROCK1	Rho associated coiled-coil containing protein kinase 1 [Source:HGNC Symbol;Acc:HGNC:10251]	1343.98427221984	1877.66319921343	1918.91834009629	1902.5687487161	1429.6491012136	1866.32566704276	1899.31933744057	2119.60608326183	2246.83560918737	2384.79734473633	1662.73224335505	-0.34635080217322	0.00665886478485258	0.546317529751309
ENSECAG00000014045	ENSG00000167759	KLK13	kallikrein related peptidase 13 [Source:HGNC Symbol;Acc:HGNC:6361]	1119.65005535307	703.73446604019	1092.22044872998	280.042398132518	443.806633240978	331.000566020871	1294.86166664894	1040.9061077534	888.179840733703	813.403039984596	538.848412198396	-0.470219181653185	0.00667454259295498	0.546317529751309
ENSECAG00000017322	ENSG00000214756	CSKMT	citrate synthase lysine methyltransferase [Source:HGNC Symbol;Acc:HGNC:33113]	402.18476717556	740.062941425746	439.712887549052	649.747493912728	543.219319086957	584.372334799062	709.293298069553	614.150351019402	474.053691428865	852.08673211754	756.953721897747	-0.431022055545145	0.00683993761544092	0.556399369730126
ENSECAG00000006230	ENSG00000176293	ZNF135	zinc finger protein 135 [Source:HGNC Symbol;Acc:HGNC:12919]	17.1787463366445	17.6452594729841	29.1886499229563	25.7933787753635	16.5687809743298	26.9544434870416	22.6671626546861	46.4549624489035	27.7276687439525	80.5038998442338	53.8848412198396	-1.11744481785017	0.00688981683409172	0.557018443188103
ENSECAG00000016441	ENSG00000129932	DOHH	deoxyhypusine hydroxylase [Source:HGNC Symbol;Acc:HGNC:28662]	160.671803972146	83.0365151669841	66.8514240170935	62.6410627401685	250.898683325566	72.2379085452715	68.0014879640583	29.1327730611768	73.3441560323904	57.5027856030241	82.1102342397556	1.04373264470186	0.00693774789453126	0.557473425330079
ENSECAG00000008100	ENSG00000135837	CEP350	centrosomal protein 350 [Source:HGNC Symbol;Acc:HGNC:24238]	748.791237379623	730.72133346946	679.813072399176	711.160300520737	469.843289057782	436.661984490074	788.628367360954	1073.97574203906	854.191085499181	848.950216539193	514.899593878468	-0.417508702154873	0.00721291577590569	0.564643342300808
ENSECAG00000008501	NA	NA	Protein coding gene	0	3.1138693187619	0.94156935235343	400.411499084215	1.18348435530927	0	211.56018477707	0.787372244896669	182.465949153752	1.04550519278226	0.855314939997455	-6.21463924573089	0.00713186390816904	0.564643342300808
ENSECAG00000030540	ENSG00000163283	ALPP	alkaline phosphatase, placental [Source:HGNC Symbol;Acc:HGNC:439]	2030.12361119523	1032.76665738936	1888.78812082098	2171.55684165918	3206.05911853283	1932.09450915114	3981.86490633986	2469.98673224085	2613.55638934933	3839.09506789645	2859.31784441149	-0.617176440161674	0.00716583902915025	0.564643342300808
ENSECAG00000012016	ENSG00000173065	FAM222B	family with sequence similarity 222 member B [Source:HGNC Symbol;Acc:HGNC:25563]	292.038687722957	271.944587171873	274.938250887201	330.400899551085	262.733526878659	270.622612609898	410.842323116186	414.157800815648	403.392858178147	319.924588991371	324.164362259035	-0.390812299910095	0.00715162062185816	0.564643342300808
ENSECAG00000037310	NA	NA	Protein coding gene	5740.73281991044	6454.01314135384	6526.95875051398	8780.80308881304	6303.2376763772	7575.27679759818	4639.21262332576	5205.31791101188	4884.54190357176	6256.30307360903	6779.22621441982	0.25609429988662	0.00732690935904069	0.564643342300808
ENSECAG00000022168	ENSG00000183530	PRR14L	proline rich 14 like [Source:HGNC Symbol;Acc:HGNC:28738]	565.888114618878	635.229341027428	644.033437009746	353.737766062128	402.384680805153	284.638923223159	674.348088976912	851.936768978196	558.131138587946	793.538441321733	370.351369018898	-0.470959954631953	0.0073184130244182	0.564643342300808
ENSECAG00000040727	NA	NA	LncRNA	86.9042461736135	101.719731079555	38.6043434464906	49.1302452864067	23.6696871061855	37.7362208818583	42.5009299775365	33.0696342856601	19.677700398934	33.4561661690322	0.855314939997455	1.02557688644571	0.00730085620895732	0.564643342300808
ENSECAG00000000767	ENSG00000033867	SLC4A7	solute carrier family 4 member 7 [Source:HGNC Symbol;Acc:HGNC:11033]	29.3049202213348	13.4934337146349	18.8313870470686	0	3.55045306592782	0	30.2228835395815	35.4317510203501	26.8332278167282	34.5016713618145	1.71062987999491	-1.83443255523239	0.0076209420649869	0.583888224025566
ENSECAG00000001514	ENSG00000142089	IFITM3	interferon induced transmembrane protein 3 [Source:HGNC Symbol;Acc:HGNC:5414]	47.4941810483702	20.759128791746	4.70784676176715	20.8803542467228	169.238262809226	6.46906643688999	11.3335813273431	13.3853281632434	8.94440927224273	9.40954673504032	22.2381884399338	1.88920397336789	0.00771114975939018	0.586835379843779
ENSECAG00000032849	NA	NA	LncRNA	146.524601106674	148.427770860984	88.5075191212224	163.358065577302	104.146623267216	134.772217435208	168.114789688922	185.032477550717	164.577130609266	185.05441912246	164.220468479511	-0.518615832798091	0.00774847139875684	0.586835379843779
ENSECAG00000012037	ENSG00000213672	NCKIPSD	NCK interacting protein with SH3 domain [Source:HGNC Symbol;Acc:HGNC:15486]	145.514086616283	134.934337146349	141.235402853014	153.532016520021	113.61449810969	175.742971535511	192.670882564832	229.912695509828	212.876940679377	158.916789302903	263.437001519216	-0.520030861598048	0.00779371204484994	0.5868887847259
ENSECAG00000006613	ENSG00000174013	FBXO45	F-box protein 45 [Source:HGNC Symbol;Acc:HGNC:29148]	145.514086616283	93.4160795628571	69.6761320741538	85.9779292512117	123.082372952165	75.4724417637165	39.6675346457007	85.0362024488403	54.5608965606807	63.7758167597177	39.3444872398829	0.836396077012445	0.00787062288928597	0.589312888835287
ENSECAG00000024908	ENSG00000082805	ERC1	ELKS/RAB6-interacting/CAST family member 1 [Source:HGNC Symbol;Acc:HGNC:17072]	197.050325626217	267.792761413524	282.470805706029	205.118774070748	242.614292838401	176.821149274993	384.397300019052	351.168021223915	355.987489035261	250.921246267742	305.347433579091	-0.451961293023449	0.00795135226552251	0.591993899181105
ENSECAG00000008495	ENSG00000185104	FAF1	Fas associated factor 1 [Source:HGNC Symbol;Acc:HGNC:3578]	827.61136763011	759.784113777904	805.983365614536	935.931172706048	797.668455478451	805.398771392803	614.846787008361	645.645240815269	675.302900054326	703.624994742459	751.821832257763	0.274134891517399	0.00803233582637971	0.593247978099434
ENSECAG00000020005	ENSG00000130528	HRC	histidine rich calcium binding protein [Source:HGNC Symbol;Acc:HGNC:5178]	554.772455224579	352.905189459682	426.530916616104	1050.15899299694	627.246708313916	673.86108717604	313.562416723158	292.115102856664	369.404102943625	480.932388679838	609.839552218185	0.537030759431767	0.00805823251478211	0.593247978099434
ENSECAG00000010212	ENSG00000065613	SLK	STE20 like kinase [Source:HGNC Symbol;Acc:HGNC:11088]	292.038687722957	289.589846644857	337.081828142528	297.237983982761	355.045306592782	300.811589315384	424.064834664753	504.705608978765	372.981866652522	403.565004413951	369.4960540789	-0.381012448859588	0.0081512307583497	0.59448286192173
ENSECAG00000042371	ENSG00000274997	H2AC12	H2A clustered histone 12	19.1997753174262	20.759128791746	41.4290515035509	25.7933787753635	30.7705932380411	19.40719931067	53.8345113048795	36.2191232652468	76.9219197412875	52.2752596391129	53.8848412198396	-0.971226099966869	0.00816522977749531	0.59448286192173
ENSECAG00000005995	ENSG00000183337	BCOR	BCL6 corepressor [Source:HGNC Symbol;Acc:HGNC:20893]	200.081869097389	187.870115565301	168.540914071264	142.477711330579	144.385091347732	95.9578188138681	504.344369066766	319.673131428048	239.710168496105	263.467308581129	66.7145653198015	-0.680283061019231	0.00860079382324722	0.599896381743764
ENSECAG00000012658	ENSG00000174917	MICOS13	mitochondrial contact site and cristae organizing system subunit 13 [Source:HGNC Symbol;Acc:HGNC:33702]	4287.6129827284	4250.43162011	5372.59472452867	7925.93682082956	6661.83343603591	6808.69242482671	3887.41839527867	4042.3691052995	4138.57817026671	4718.36493502633	8531.76652647461	0.268527629879725	0.00844902116112854	0.599896381743764
ENSECAG00000001389	ENSG00000198952	SMG5	SMG5 nonsense mediated mRNA decay factor [Source:HGNC Symbol;Acc:HGNC:24644]	812.453650274247	960.109706618253	829.522599423372	671.856104291611	610.677927339586	694.346464226192	1049.30073788984	859.810491427163	802.313511720173	1032.95913046887	784.323799977666	-0.311131910417535	0.00846278327987914	0.599896381743764
ENSECAG00000005528	ENSG00000164346	NSA2	NSA2 ribosome biogenesis factor [Source:HGNC Symbol;Acc:HGNC:30728]	7884.03405402945	7892.62076662184	7530.67168012273	7892.77390526124	6841.72305804292	7499.80435583446	6971.09698142659	6539.12649386684	6136.75920168574	6967.24660470096	5886.27741706248	0.189302129218989	0.00871265802646133	0.599896381743764
ENSECAG00000009053	ENSG00000131845	ZNF304	zinc finger protein 304 [Source:HGNC Symbol;Acc:HGNC:13505]	168.755919895273	255.337284138476	147.826388319488	148.61899199138	71.0090613185565	160.648483182768	250.283254312159	252.746490611831	159.210485045921	205.964522978105	212.118105119369	-0.65337632935411	0.00850428726500426	0.599896381743764
ENSECAG00000033497	NA	NA	Protein coding gene	22.2313187885988	22.8350416709206	17.8898176947152	31.9346594361643	41.4219524358246	19.40719931067	9.44465110611921	9.44846693876003	12.5221729811398	12.5460623133871	0.855314939997455	1.56957532171545	0.00848342462055582	0.599896381743764
ENSECAG00000020281	ENSG00000180370	PAK2	p21 (RAC1) activated kinase 2 [Source:HGNC Symbol;Acc:HGNC:8591]	850.8532009091	1149.01777862314	895.432454088112	858.551036379957	865.12706373108	702.971886142045	1343.02938729015	1389.71201224262	1187.81755135383	1208.60400285629	607.273607398193	-0.384523386909096	0.00861270480790431	0.599896381743764
ENSECAG00000015218	ENSG00000161692	DBF4B	DBF4 zinc finger B [Source:HGNC Symbol;Acc:HGNC:17883]	69.725499836969	95.4919924420317	61.2020079029729	83.5214169868914	87.5778422928863	74.3942640242349	120.891534158326	112.594231020224	127.010611665847	106.64152966379	103.493107739692	-0.575555165694237	0.00829526410845765	0.599896381743764
ENSECAG00000009943	ENSG00000022277	RTF2	replication termination factor 2 [Source:HGNC Symbol;Acc:HGNC:15890]	2125.11197329197	2202.54356480425	2081.80983805343	2307.89327232895	2080.56549663371	2293.2840518775	1870.0409190116	1665.29229795646	1872.95930160763	1839.04363410399	2013.41136875401	0.2209972036769	0.00865087910815268	0.599896381743764
ENSECAG00000035743	ENSG00000153485	TMEM251	transmembrane protein 251 [Source:HGNC Symbol;Acc:HGNC:20218]	537.593708887935	393.385490603587	554.58434853617	449.541744370621	416.586493068865	474.398205371932	380.619439576604	389.749261223851	397.131771687577	311.560547449113	472.989161818592	0.367326481753898	0.00870475782259523	0.599896381743764
ENSECAG00000043252	ENSG00000158156	XKR8	XK related 8 [Source:HGNC Symbol;Acc:HGNC:25508]	23.2418332789897	46.7080397814285	14.1235402853014	15.9673297180822	5.91742177654637	14.0163106132616	31.1673486501934	40.1559844897301	32.1998733800738	35.5471765545967	25.6594481999236	-1.14196671899471	0.00874033277392645	0.599896381743764
ENSECAG00000014564	ENSG00000120686	UFM1	ubiquitin fold modifier 1 [Source:HGNC Symbol;Acc:HGNC:20597]	2293.86789318724	2637.44731299133	2789.86999102321	3738.81166629555	2975.27966924752	3912.70701657896	2166.60296374375	2405.42220815933	2244.1522864057	2324.15804355496	3291.2518891102	0.264060699159749	0.0089055438641142	0.608068689333144
ENSECAG00000003766	ENSG00000179271	GADD45GIP1	GADD45G interacting protein 1 [Source:HGNC Symbol;Acc:HGNC:29996]	278.901999347876	202.401505719524	159.12522054773	267.759836810916	297.054573182628	183.290215711883	144.503161923624	106.29525306105	122.538407029725	190.281945086371	189.024601739437	0.635599869359519	0.00912076761780331	0.61637679829442
ENSECAG00000043602	NA	NA	LncRNA	13.1366883750811	6.22773863752381	6.59098546647401	44.217220757766	57.9907334101545	22.641732529115	3.77786044244768	6.29897795917336	0	9.40954673504032	6.84251951997964	1.9829971821804	0.0090835062167435	0.61637679829442
ENSECAG00000014123	ENSG00000086712	TXLNG	taxilin gamma [Source:HGNC Symbol;Acc:HGNC:18578]	762.938440245095	554.268738739619	941.56935235343	451.998256634942	814.237236452781	388.143986213399	991.688366142517	1134.6034048961	1075.11799452358	812.357534791814	675.698802597989	-0.402221845054344	0.00940584093388545	0.617354648121215
ENSECAG00000020227	ENSG00000159840	ZYX	zyxin [Source:HGNC Symbol;Acc:HGNC:13200]	505.257245195427	451.511051220476	426.530916616104	428.661390123898	441.43966453036	526.150736867052	645.069670547942	425.968384489098	660.097404291514	684.805901272378	599.575772938216	-0.408331973139413	0.00941632146550039	0.617354648121215
ENSECAG00000003702	ENSG00000182566	CLEC4G	C-type lectin domain family 4 member G [Source:HGNC Symbol;Acc:HGNC:24591]	62.651898404233	128.706598508825	22.5976644564823	22.108610378883	43.7889211464432	25.8762657475599	24.5560928759099	26.7706563264868	19.677700398934	11.5005571206048	13.6850390399593	1.24800864478566	0.00929153555780914	0.617354648121215
ENSECAG00000010652	ENSG00000181027	FKRP	fukutin related protein [Source:HGNC Symbol;Acc:HGNC:17997]	38.3995506348525	10.379564395873	8.47412417118087	13.5108174537618	43.7889211464432	24.7980880080783	5.66679066367153	13.3853281632434	2.68332278167282	8.36404154225806	6.84251951997964	1.72818842965653	0.00921591753039405	0.617354648121215
ENSECAG00000000313	ENSG00000198721	ECI2	enoyl-CoA delta isomerase 2 [Source:HGNC Symbol;Acc:HGNC:14601]	544.667310320671	657.026426258761	807.866504319243	1777.28662323576	3590.69153400834	1432.89821577113	435.398415992096	697.611808978449	669.936254490981	974.410839673064	2528.31096263248	0.570808507920576	0.00939952831729496	0.617354648121215
ENSECAG00000018131	ENSG00000119326	CTNNAL1	catenin alpha like 1 [Source:HGNC Symbol;Acc:HGNC:2512]	328.417209377028	87.1883409253333	138.410694795954	22.108610378883	115.981466820309	28.0326212265233	144.503161923624	126.766931428364	168.154894318163	18.8190934700806	17.1062987999491	0.827683194402308	0.00930218124711222	0.617354648121215
ENSECAG00000023851	ENSG00000139218	SCAF11	SR-related CTD associated factor 11 [Source:HGNC Symbol;Acc:HGNC:10784]	2503.04439269815	3108.67953656397	2917.92342294328	2126.11136476925	1842.68514121654	2025.89597248605	3015.67709818386	2832.17796489332	2945.39397334953	3409.39243366294	1844.91432557451	-0.285185370472146	0.00950153307237079	0.6198574397411
ENSECAG00000013660	ENSG00000263961	RHEX	regulator of hemoglobinization and erythroid cell expansion [Source:HGNC Symbol;Acc:HGNC:25341]	41.431094106025	96.529948881619	66.8514240170935	66.325831136649	144.385091347732	81.9415082006065	51.9455810836557	46.4549624489035	26.8332278167282	46.0022284824193	40.1998021798804	0.945568087569339	0.00960021362289888	0.620154976090987
ENSECAG00000012894	ENSG00000124214	STAU1	staufen double-stranded RNA binding protein 1 [Source:HGNC Symbol;Acc:HGNC:11370]	1770.42138716478	2089.40631288924	2048.85491072106	1773.60185483928	1572.85070820603	1714.30260577585	2068.37859224011	2089.68593795576	2244.1522864057	2482.02932766508	1664.44287323505	-0.260620697175988	0.00958390394509636	0.620154976090987
ENSECAG00000020560	ENSG00000133424	LARGE1	LARGE xylosyl- and glucuronyltransferase 1 [Source:HGNC Symbol;Acc:HGNC:6511]	82.8621882120501	35.2905189459682	35.7796353894303	22.108610378883	13.018327908402	24.7980880080783	91.6131157293564	66.1392685713202	99.2829429218943	47.0477336752016	32.5019677199033	-0.91920762801107	0.00973865538683988	0.626029271647688
ENSECAG00000009872	ENSG00000134318	ROCK2	Rho associated coiled-coil containing protein kinase 2 [Source:HGNC Symbol;Acc:HGNC:10252]	238.481419732242	288.55189020527	177.956607594798	137.564686801939	210.660215245051	139.084928393135	242.727533427264	346.443787754535	266.543396312833	356.51727073875	189.879916679435	-0.551553848400471	0.0098073905992088	0.627387346195988
ENSECAG00000012334	ENSG00000185973	TMLHE	trimethyllysine hydroxylase, epsilon [Source:HGNC Symbol;Acc:HGNC:18308]	98.0199055679129	63.3153428148254	76.2671175406278	36.847683964805	91.1282953588142	37.7362208818583	163.392464135862	107.869997550844	130.588375374744	70.0488479164112	131.718500759608	-0.617954216017139	0.009998347487798	0.629779121927296
ENSECAG00000015110	ENSG00000182919	C11orf54	chromosome 11 open reading frame 54 [Source:HGNC Symbol;Acc:HGNC:30204]	1958.37708237748	2710.10426376244	2996.07367918861	4271.87482765306	2248.62027508762	3228.0641520081	3341.51756134498	4045.51859427909	2821.96112539258	3598.62887355653	4611.85815646627	-0.436423037577318	0.0101019511038607	0.629779121927296
ENSECAG00000023849	ENSG00000064886	CHI3L2	chitinase 3 like 2 [Source:HGNC Symbol;Acc:HGNC:1933]	113.177622923776	55.0116912981269	43.3121902082578	237.053433506912	118.348435530927	95.9578188138681	33.0562788714172	29.9201453060734	75.1330378868389	24.0466194339919	220.671254519343	1.14040611044	0.00997558776294893	0.629779121927296
ENSECAG00000041300	ENSG00000163283	ALPP	alkaline phosphatase, placental [Source:HGNC Symbol;Acc:HGNC:439]	5303.1800455712	2550.258972066	4601.44942495121	5549.26120509964	7877.27186893853	4888.45787080987	10095.3875673308	5945.44782121475	6329.95844196618	9476.45906737838	7147.01163861873	-0.595558545760754	0.0101689368205488	0.629779121927296
ENSECAG00000017075	ENSG00000215114	UBXN2B	UBX domain protein 2B [Source:HGNC Symbol;Acc:HGNC:27035]	58.6098404426696	143.237988663048	82.8581030071018	94.5757221763329	68.6420926079379	74.3942640242349	122.78046437955	163.773426938507	132.377257229192	120.23309716996	76.1230296597735	-0.651725643416414	0.010227100629264	0.629779121927296
ENSECAG00000005075	ENSG00000153485	TMEM251	transmembrane protein 251 [Source:HGNC Symbol;Acc:HGNC:20218]	571.951201561224	408.954837197397	594.130261335014	469.193842485184	446.173601951597	514.290781732754	404.231067341902	419.669406529925	416.809472086511	338.743682461451	509.767704238483	0.358992277048518	0.0102020577375561	0.629779121927296
ENSECAG00000000412	ENSG00000176209	SMIM19	small integral membrane protein 19 [Source:HGNC Symbol;Acc:HGNC:25166]	681.086766523436	811.681935757269	870.010081574569	903.996513269883	840.273892269585	876.558502198593	684.737205193643	572.419622039879	685.141750253793	635.667157211612	817.681082637567	0.297428676569599	0.0101435848629872	0.629779121927296
ENSECAG00000015397	ENSG00000165409	TSHR	Thyroid stimulating hormone receptor	0	0	1.88313870470686	0	5.91742177654637	1.07817773948166	15.1114417697907	3.93686122448335	15.2054957628126	4.18202077112903	15.3956689199542	-2.76462104199776	0.0101446197814881	0.629779121927296
ENSECAG00000019590	ENSG00000101004	NINL	ninein like [Source:HGNC Symbol;Acc:HGNC:29163]	482.015411916438	450.473094780889	764.554314110985	1252.82125480337	1286.44749422118	1083.56862817907	415.564648669245	607.851373060229	563.497784151292	674.350849344556	1254.74701697627	0.366170674821646	0.0102888869680921	0.630636988211713
ENSECAG00000024899	ENSG00000146070	PLA2G7	phospholipase A2 group VII [Source:HGNC Symbol;Acc:HGNC:9040]	1062.05072940079	646.646861862888	731.599386778615	1887.82967513018	2384.72097594819	1732.63162734703	638.458414773659	488.170791835935	499.098037391144	1147.96470167492	2365.80112403296	0.603490424594819	0.0103548368827258	0.631740927965558
ENSECAG00000003418	ENSG00000146859	TMEM140	transmembrane protein 140 [Source:HGNC Symbol;Acc:HGNC:21870]	26.2733767501622	16.6073030333968	34.8380660370769	24.5651226432033	7.10090613185565	31.2671544449683	34.9452090926411	68.5013853060102	57.2442193423535	57.5027856030241	28.225393019916	-1.148334121736	0.0104133211836408	0.632381320543866
ENSECAG00000009780	ENSG00000156467	UQCRB	ubiquinol-cytochrome c reductase binding protein [Source:HGNC Symbol;Acc:HGNC:12582]	13634.8720188438	13132.2248736585	13601.9108640976	21522.7322038426	14046.7758131658	17094.5080594818	10086.8873813353	11017.6998228391	10221.670916319	11474.4194907853	19052.9956033833	0.339272524977622	0.0104984827362556	0.63462846558888
ENSECAG00000024795	ENSG00000106066	CPVL	carboxypeptidase vitellogenic like [Source:HGNC Symbol;Acc:HGNC:14399]	7801.1718658174	4661.46237018657	6189.87692237145	6272.70406694197	8647.72018424487	5429.70309602966	6154.13466074728	4477.78595672736	5438.20083752358	3413.57445443407	10713.6749384081	0.402582054878149	0.0106390808941154	0.639560554860571
ENSECAG00000018438	ENSG00000138180	CEP55	centrosomal protein 55 [Source:HGNC Symbol;Acc:HGNC:1161]	622.476926080766	474.346092891396	440.654456901405	334.085667947566	472.210257768401	397.847585868734	342.840835152127	489.745536325728	395.342889833129	306.333021485201	290.807079599135	0.395076724174131	0.0114394211255164	0.639560554860571
ENSECAG00000015450	ENSG00000138336	TET1	tet methylcytosine dioxygenase 1 [Source:HGNC Symbol;Acc:HGNC:29484]	1596.61289481755	1726.12155903368	1209.91661777416	928.561635913086	1035.54881089562	1066.31778434737	1702.87059443329	1803.08244081337	1596.57705509533	1538.98364377548	833.932066497518	-0.281359173937838	0.010911468643506	0.639560554860571
ENSECAG00000016826	ENSG00000166224	SGPL1	sphingosine-1-phosphate lyase 1 [Source:HGNC Symbol;Acc:HGNC:10817]	550.730397263016	587.483344806412	533.869822784395	465.509074088703	489.96252309804	713.753663536862	811.29553001564	891.30538122303	711.974978070522	687.942416850725	516.610223758463	-0.408603800047808	0.0122468677288769	0.639560554860571
ENSECAG00000039185	ENSG00000117450	PRDX1	peroxiredoxin 1 [Source:HGNC Symbol;Acc:HGNC:9352]	8175.06222726201	7592.65135558111	7429.92375942091	9442.83314404737	7924.6112431509	9357.50460096137	6388.36200817903	6536.76437713215	6975.74479142211	6374.44516039342	9076.60214325299	0.250396435429774	0.0113182482665476	0.639560554860571
ENSECAG00000004409	NA	NA	Protein coding gene	12.1261738846903	11.4175208354603	27.3055112182495	11.0543051894415	2.36696871061855	5.39088869740832	3.77786044244768	3.14948897958668	3.57776370889709	3.13651557834677	0	2.14831101933017	0.0115303246097566	0.639560554860571
ENSECAG00000022974	ENSG00000126895	AVPR2	arginine vasopressin receptor 2 [Source:HGNC Symbol;Acc:HGNC:897]	33.3469781828982	6.22773863752381	13.181970932948	4.91302452864067	17.7522653296391	3.23453321844499	52.8900461942676	33.8570065305568	33.9887552345224	24.0466194339919	18.816928679944	-1.21944019503303	0.0111366116728833	0.639560554860571
ENSECAG00000024558	ENSG00000138778	CENPE	centromere protein E [Source:HGNC Symbol;Acc:HGNC:1856]	2360.56184955304	4250.43162011	3774.7515335849	3167.67256484107	2984.74754408999	3097.60464553082	3321.68379402213	4491.9586571355	4734.27582779808	4935.83001512504	3091.9635080908	-0.412244041626885	0.0108833512667892	0.639560554860571
ENSECAG00000015839	ENSG00000204160	ZDHHC18	zinc finger DHHC-type palmitoyltransferase 18 [Source:HGNC Symbol;Acc:HGNC:20712]	5.05257245195427	19.7211723521587	11.2988322282412	17.1955858502423	20.1192340402577	18.3290215711883	4.72232555305961	2.36211673469001	1.78888185444855	3.13651557834677	11.9744091599644	1.72841546824333	0.0111182009616598	0.639560554860571
ENSECAG00000031363	NA	NA	LncRNA	100.040934548695	112.099295475428	192.0801478801	90.8909537798524	101.779654556598	226.41732529115	88.7797203975206	61.4150351019402	92.1274155041001	52.2752596391129	133.429130639603	0.826512620910634	0.0110193085682302	0.639560554860571
ENSECAG00000015391	ENSG00000106348	IMPDH1	inosine monophosphate dehydrogenase 1 [Source:HGNC Symbol;Acc:HGNC:6052]	424.416085964159	353.94314589927	429.355624673164	272.672861339557	222.495058798144	356.876831768431	446.731997319439	486.596047346142	618.953121639197	594.892454693104	231.79034873931	-0.518992944735514	0.0118837504184526	0.639560554860571
ENSECAG00000008326	ENSG00000227500	SCAMP4	secretory carrier membrane protein 4 [Source:HGNC Symbol;Acc:HGNC:30385]	1201.50172907473	1177.042602492	1009.36234572288	981.376649595974	1108.92484092479	960.656365878163	1350.58510817505	1158.224572243	1232.53959771505	1435.47862969004	1361.66138447595	-0.291940406037836	0.0122895165232276	0.639560554860571
ENSECAG00000011541	ENSG00000167815	PRDX2	peroxiredoxin 2 [Source:HGNC Symbol;Acc:HGNC:9353]	10220.3435558131	7627.94187452707	14274.191381678	14381.6510514634	14451.5274626816	15186.1334605992	8719.30190116926	8905.96746202623	10939.0125399529	9786.97410963471	17849.5674828069	0.288907655658793	0.0110822659057324	0.639560554860571
ENSECAG00000009295	ENSG00000128191	DGCR8	DGCR8 microprocessor complex subunit [Source:HGNC Symbol;Acc:HGNC:2847]	547.698853791843	551.154869420857	375.686171589018	316.890082097323	321.907744644123	293.264345139013	555.34548503981	456.675902040068	537.558997261788	698.397468778548	246.330702719267	-0.401918345200069	0.01237062445637	0.639560554860571
ENSECAG00000020724	ENSG00000047410	TPR	translocated promoter region, nuclear basket protein [Source:HGNC Symbol;Acc:HGNC:12017]	4254.2660045455	5711.87428704892	5536.42779183817	4228.88586302746	4247.52535120499	3975.2413254689	5854.7392206833	6335.9844546835	5926.56558378803	6432.99345118923	3690.68396608902	-0.310313428369398	0.0108534905304627	0.639560554860571
ENSECAG00000024343	ENSG00000168765	GSTM4	glutathione S-transferase mu 4 [Source:HGNC Symbol;Acc:HGNC:4636]	1577.41311950012	1418.88645291584	1351.15202062717	1395.29896613395	1798.8962200701	2052.85041597309	1811.48408215366	2097.55966040473	1746.84313086901	2207.06146196334	2088.67908347378	-0.334102833526647	0.0120496942823861	0.639560554860571
ENSECAG00000031228	NA	NA	LncRNA	545.677824811061	582.293562608476	514.096866384973	493.758965128387	486.412070032112	353.642298549986	423.120369554141	371.639699591228	332.73202492743	438.066675775766	319.887787559048	0.367433826587396	0.0110117245363131	0.639560554860571
ENSECAG00000010807	ENSG00000155893	PXYLP1	2-phosphoxylose phosphatase 1 [Source:HGNC Symbol;Acc:HGNC:26303]	97.009391077522	146.351857981809	154.417373785962	155.988528784341	140.834638281804	225.339147551668	204.004463892175	250.384373877141	217.349145315498	185.05441912246	206.130900539387	-0.545941968167887	0.0119796408299384	0.639560554860571
ENSECAG00000024374	ENSG00000065361	ERBB3	erb-b2 receptor tyrosine kinase 3 [Source:HGNC Symbol;Acc:HGNC:3431]	1739.09543796266	1518.53027111622	1200.50092425062	1014.5395651643	1089.98909123984	993.001698062613	1779.37226839286	2158.18732326177	1729.84875325174	1383.20337005093	925.450765077246	-0.31089898104871	0.0114933599649747	0.639560554860571
ENSECAG00000022388	ENSG00000135506	OS9	OS9 endoplasmic reticulum lectin [Source:HGNC Symbol;Acc:HGNC:16994]	338.522354280936	298.931454601143	314.484163686046	362.335558987249	395.283774673298	382.753097515991	258.783440307666	251.959118366934	235.237963859984	247.784730689395	446.474398678671	0.365287318044273	0.0113109121224573	0.639560554860571
ENSECAG00000042403	NA	NA	LncRNA	19.1997753174262	31.138693187619	37.6627740941372	98.2604905728134	31.9540775933504	78.7069749821615	8.50018599550729	13.3853281632434	9.83885019946701	38.6836921329435	37.633857359888	0.972653751766311	0.0114430608279787	0.639560554860571
ENSECAG00000009738	ENSG00000105372	RPS19	ribosomal protein S19 [Source:HGNC Symbol;Acc:HGNC:10402]	32241.4753304106	34391.6486692856	35090.4066235076	51234.2480407971	36309.3000208886	42755.1382591454	28274.4520163891	24736.0864456738	30258.9365679972	35207.3873669425	36708.4065948108	0.253429353928967	0.0115973827500719	0.639560554860571
ENSECAG00000019809	ENSG00000164430	CGAS	cyclic GMP-AMP synthase [Source:HGNC Symbol;Acc:HGNC:21367]	201.09238358778	220.046765192508	167.599344718911	216.173079260189	145.568575703041	209.166481459443	111.446883052207	122.83007020388	143.110548355884	175.644872387419	102.637792799695	0.4283279576919	0.012078409328432	0.639560554860571
ENSECAG00000005959	ENSG00000173890	GPR160	G protein-coupled receptor 160 [Source:HGNC Symbol;Acc:HGNC:23693]	224.33421686677	171.262812531905	302.243762105451	583.421662776079	488.779038742731	569.277846446319	127.502789932609	136.215398367124	177.099303590406	308.424031870766	998.15253497703	0.522085910561474	0.0122928055422842	0.639560554860571
ENSECAG00000014723	ENSG00000145012	LPP	LIM domain containing preferred translocation partner in lipoma [Source:HGNC Symbol;Acc:HGNC:6679]	198.060840116607	200.325592840349	154.417373785962	171.955858502423	236.696871061855	160.648483182768	256.894510086443	262.982329795488	279.065569293973	225.829121640968	280.543300319165	-0.424013906624385	0.0113826502118944	0.639560554860571
ENSECAG00000009723	ENSG00000159217	IGF2BP1	insulin like growth factor 2 mRNA binding protein 1 [Source:HGNC Symbol;Acc:HGNC:28866]	3024.46986973983	3571.6081086199	3182.50441095459	2924.47785067336	3159.90322867576	2584.39204153755	4712.88090195349	3847.10078856513	3778.11847659533	3877.77876002939	2577.91922915233	-0.290273857369747	0.0117371983170306	0.639560554860571
ENSECAG00000023616	ENSG00000152670	DDX4	DEAD-box helicase 4 [Source:HGNC Symbol;Acc:HGNC:18700]	24.2523477693805	19.7211723521587	6.59098546647401	0	5.91742177654637	9.70359965533498	4.72232555305961	2.36211673469001	2.68332278167282	1.04550519278226	0	2.47107719110657	0.0122315957946836	0.639560554860571
ENSECAG00000014267	ENSG00000131669	NINJ1	ninjurin 1 [Source:HGNC Symbol;Acc:HGNC:7824]	409.258368608296	287.513933765682	204.320549460694	124.053869348177	287.586698340154	221.026436593741	417.453578890469	517.303564897112	317.526529164617	360.699291509879	440.487194098689	-0.615544268131278	0.0118066966585602	0.639560554860571
ENSECAG00000024249	ENSG00000006194	ZNF263	zinc finger protein 263 [Source:HGNC Symbol;Acc:HGNC:13056]	453.721006185494	489.915439485206	332.373981380761	265.303324546596	215.394152666288	213.47919241737	472.232555305961	466.124368978828	423.070558577081	369.063333052137	285.67518995915	-0.370355700384969	0.0120612916377751	0.639560554860571
ENSECAG00000031859	ENSG00000188536	HBA2	hemoglobin subunit alpha 2 [Source:HGNC Symbol;Acc:HGNC:4824]	17.1787463366445	25.9489109896825	1.88313870470686	6.14128066080084	81.66042051634	3.23453321844499	9.44465110611921	10.2358391836567	4.47220463612137	0	13.6850390399593	2.3816028978476	0.01214825595994	0.639560554860571
ENSECAG00000009059	ENSG00000249209	AP000311.1	novel protein similar to ATP synthase delta (OSCP) subunit domain	34461.5756657993	36430.1951166351	42098.5073130742	53026.2737376187	39959.1657726624	50976.2435226931	28815.6305247697	33075.9332636193	30879.6785714908	36001.971313457	49003.5588572742	0.255631619564879	0.0110109734123077	0.639560554860571
ENSECAG00000018297	ENSG00000136891	TEX10	testis expressed 10 [Source:HGNC Symbol;Acc:HGNC:25988]	2265.5734874563	2706.99039444368	2317.20217614179	1911.16654164122	1761.0247207002	1763.898781792	2444.27570626365	2982.56606366858	2307.65759223863	2655.58318966693	1893.66727715436	-0.261845937640548	0.0122246843834279	0.639560554860571
ENSECAG00000040586	ENSG00000162194	LBHD1	LBH domain containing 1 [Source:HGNC Symbol;Acc:HGNC:28351]	3024.46986973983	4835.83905203723	3299.25901064642	5807.19499285327	3054.57312105324	3314.31837116664	4224.59243976712	4184.8834816258	4211.9223262991	5138.65802252479	4681.13866660607	-0.369246196956128	0.0123836720274312	0.639560554860571
ENSECAG00000012339	ENSG00000154305	MIA3	MIA SH3 domain ER export factor 3 [Source:HGNC Symbol;Acc:HGNC:24008]	1540.02408335566	1655.54052114174	1703.29895840735	1500.92899349972	1621.37356677371	1522.38696814811	2165.65849863313	2045.59309224155	2309.44647409307	1620.5330488125	1755.10625687478	-0.269074350250234	0.0121692751981741	0.639560554860571
ENSECAG00000030157	ENSG00000148450	MSRB2	methionine sulfoxide reductase B2 [Source:HGNC Symbol;Acc:HGNC:17061]	298.101774665302	176.452594729841	241.041754202478	116.684332555216	183.440075072938	242.589991383375	101.057766835476	159.836565714024	129.69393444752	113.960066013266	238.63286825929	0.683502275453214	0.0118030789298889	0.639560554860571
ENSECAG00000037271	ENSG00000148450	MSRB2	methionine sulfoxide reductase B2 [Source:HGNC Symbol;Acc:HGNC:17061]	298.101774665302	176.452594729841	241.041754202478	116.684332555216	183.440075072938	244.746346862338	101.057766835476	159.836565714024	129.69393444752	113.960066013266	238.63286825929	0.685781826160134	0.0116779675320497	0.639560554860571
ENSECAG00000033520	NA	NA	LncRNA	660.876476715619	330.070147788762	374.744602236665	276.357629736038	624.879739603297	209.166481459443	300.339905174591	397.622983672818	42.9331645067651	49.1387440607661	313.045268039068	1.43617088129987	0.0113373059514666	0.639560554860571
ENSECAG00000001667	ENSG00000121690	DEPDC7	DEP domain containing 7 [Source:HGNC Symbol;Acc:HGNC:29899]	572.961716051615	386.119795526476	539.519238898515	330.400899551085	436.705727109122	324.531499583981	349.452090926411	422.031523264615	374.77074850697	324.1066097625	355.811015038941	0.330734057631467	0.0124243058160803	0.639560554860571
ENSECAG00000011650	ENSG00000106605	BLVRA	biliverdin reductase A [Source:HGNC Symbol;Acc:HGNC:1062]	24.2523477693805	25.9489109896825	23.5392338088357	15.9673297180822	84.0273892269585	30.1889767054866	26.4450230971338	33.0696342856601	10.7332911266913	4.18202077112903	0	1.88648413137254	0.0129655774190639	0.643905281281351
ENSECAG00000023149	ENSG00000006747	SCIN	scinderin [Source:HGNC Symbol;Acc:HGNC:21695]	78.8201302504867	32.1766496272063	71.5592707788607	77.3801363260905	82.8439048716492	133.694039695726	66.1125577428345	51.1791959182835	29.516550598401	19.8645986628629	59.8720457998218	0.975591358307793	0.0126801084354732	0.643905281281351
ENSECAG00000008451	ENSG00000229833	PET100	PET100 cytochrome c oxidase chaperone [Source:HGNC Symbol;Acc:HGNC:40038]	1244.95385216153	1068.05717633533	1038.55099564583	1928.36212749146	1417.81425766051	1436.13274898958	898.186320191937	854.298885712886	884.602077024806	1083.14337972242	1602.86019755523	0.35426302775352	0.012661979451213	0.643905281281351
ENSECAG00000012394	ENSG00000139610	CELA1	chymotrypsin like elastase 1 [Source:HGNC Symbol;Acc:HGNC:3308]	18.1892608270354	9.34160795628571	45.1953289129646	42.9889646256059	49.7063429229895	57.1434201925282	16.0559068804027	8.66109469386336	12.5221729811398	18.8190934700806	38.4891722998855	1.08841324921948	0.0131875870735933	0.643905281281351
ENSECAG00000040447	ENSG00000139547	RDH16	retinol dehydrogenase 16 [Source:HGNC Symbol;Acc:HGNC:29674]	15.1577173558628	34.2525625063809	16.9482483423617	51.586757550727	152.669481834896	66.8470198478632	17.0003719910146	5.51160571427669	32.1998733800738	4.18202077112903	102.637792799695	1.38587535977407	0.0130501281108418	0.643905281281351
ENSECAG00000005773	ENSG00000105732	ZNF574	zinc finger protein 574 [Source:HGNC Symbol;Acc:HGNC:26166]	641.676701398193	602.014734960635	531.986684079688	467.965586353024	570.439459259071	446.365584145409	927.464738620906	720.445604080453	626.108649056991	629.394126054919	597.009828118223	-0.324341823950831	0.0128107180721636	0.643905281281351
ENSECAG00000008822	ENSG00000118246	FASTKD2	FAST kinase domains 2 [Source:HGNC Symbol;Acc:HGNC:29160]	1389.45742428743	1899.46028444476	1747.55271796797	2101.54624212605	1475.80499107067	1913.76548757995	1833.20677969774	2029.05827509872	1938.253489295	2104.60195307068	1968.07967693414	-0.260394041604014	0.0130702394857464	0.643905281281351
ENSECAG00000017468	ENSG00000137203	TFAP2A	transcription factor AP-2 alpha [Source:HGNC Symbol;Acc:HGNC:11742]	920.578700746068	1027.57687519143	814.457489785717	1181.58239913808	1091.17257559515	1093.27222783441	1211.74873691509	1004.68698448815	1104.63454512198	1306.88149097782	1302.64465361612	-0.2699526948204	0.0131653948195796	0.643905281281351
ENSECAG00000020666	ENSG00000197935	ZNF311	zinc finger protein 311 [Source:HGNC Symbol;Acc:HGNC:13847]	7.07360143273598	15.5693465938095	3.76627740941372	30.7064033040042	0	17.2508438317066	56.6679066367153	33.0696342856601	15.2054957628126	4.18202077112903	8.55314939997455	-2.13036834252373	0.0132991177873464	0.643905281281351
ENSECAG00000006293	ENSG00000124702	KLHDC3	kelch domain containing 3 [Source:HGNC Symbol;Acc:HGNC:20704]	821.548280687765	661.178252017111	722.183693255081	659.57354297001	622.512770892679	550.948824875131	950.131901275593	832.25246285578	732.54711939668	856.268752888669	977.624976417091	-0.338543484306429	0.0132410620279304	0.643905281281351
ENSECAG00000023588	ENSG00000113790	EHHADH	enoyl-CoA hydratase and 3-hydroxyacyl CoA dehydrogenase [Source:HGNC Symbol;Acc:HGNC:3247]	2.02102898078171	13.4934337146349	4.70784676176715	30.7064033040042	8.28439048716492	45.2834650582299	15.1114417697907	28.3454008162801	29.516550598401	13.5915675061693	33.3572826599007	-1.52860210859894	0.0130818614955469	0.643905281281351
ENSECAG00000019123	ENSG00000141034	GID4	GID complex subunit 4 homolog [Source:HGNC Symbol;Acc:HGNC:28453]	115.198651904557	84.0744716065714	75.3255481882744	63.8693188723287	72.1925456738658	51.7525314951199	136.947441038729	145.663865305884	101.966265703567	110.823550434919	72.7017698997836	-0.533161050206855	0.0129994802422258	0.643905281281351
ENSECAG00000034991	ENSG00000197506	SLC28A3	solute carrier family 28 member 3 [Source:HGNC Symbol;Acc:HGNC:16484]	100.040934548695	67.4671685731746	134.64441738654	81.064904722571	120.715404241546	74.3942640242349	77.4461390701775	90.547808163117	101.966265703567	40.774702518508	44.4763768798676	0.669646795809032	0.0128014415583329	0.643905281281351
ENSECAG00000012442	ENSG00000148288	GBGT1	globoside alpha-1,3-N-acetylgalactosaminyltransferase 1 (FORS blood group) [Source:HGNC Symbol;Acc:HGNC:20460]	435.531745358458	788.846894086349	596.013400039721	670.627848159451	582.274302812163	825.884148442955	693.23739118915	908.627570610757	767.430315558426	714.080046670282	1001.57379473702	-0.4126488220248	0.0133068686187588	0.643905281281351
ENSECAG00000035857	ENSG00000197506	SLC28A3	solute carrier family 28 member 3 [Source:HGNC Symbol;Acc:HGNC:16484]	100.040934548695	67.4671685731746	134.64441738654	81.064904722571	120.715404241546	74.3942640242349	77.4461390701775	90.547808163117	101.966265703567	40.774702518508	44.4763768798676	0.669646795809032	0.0128014415583329	0.643905281281351
ENSECAG00000039234	ENSG00000197506	SLC28A3	solute carrier family 28 member 3 [Source:HGNC Symbol;Acc:HGNC:16484]	100.040934548695	67.4671685731746	134.64441738654	81.064904722571	120.715404241546	74.3942640242349	77.4461390701775	90.547808163117	101.966265703567	40.774702518508	44.4763768798676	0.669646795809032	0.0128014415583329	0.643905281281351
ENSECAG00000035360	NA	NA	LncRNA	34.3574926732891	87.1883409253333	54.6110224364989	52.8150136828872	74.5595143844843	61.4561311504549	93.5020459505802	100.783647346774	99.2829429218943	74.2308686875403	147.96948461956	-0.740719363523295	0.0133393642274859	0.643905281281351
ENSECAG00000000638	ENSG00000091490	SEL1L3	SEL1L family member 3 [Source:HGNC Symbol;Acc:HGNC:29108]	434.521230868067	137.010250025524	116.754599691825	92.1192099120126	163.32084103268	89.4887523769782	104.835627277923	96.0594138773937	142.216107428659	87.8224361937096	85.5314939997455	0.772755868113436	0.0141565549658116	0.644525870415617
ENSECAG00000017416	ENSG00000105793	GTPBP10	GTP binding protein 10 [Source:HGNC Symbol;Acc:HGNC:25106]	567.90914359966	719.303812634	539.519238898515	580.965150511759	510.081757138298	571.434201925282	661.125577428345	673.203269386652	632.369735547561	708.85252070637	641.486204998091	-0.258488994848616	0.0139830423806492	0.644525870415617
ENSECAG00000012821	ENSG00000130165	ELOF1	elongation factor 1 homolog [Source:HGNC Symbol;Acc:HGNC:28691]	1629.95987300045	1591.18722188733	1628.91497957143	1527.95062840725	1584.68555175912	1541.79416745878	1434.64250301951	1381.83828979365	1398.90561017876	1381.11235966536	1426.66531991575	0.186108503265396	0.0142497333950229	0.644525870415617
ENSECAG00000000883	ENSG00000091009	RBM27	RNA binding motif protein 27 [Source:HGNC Symbol;Acc:HGNC:29243]	1344.99478671023	1836.14494162994	1467.906620319	1344.94046471538	1401.24547668618	1425.35097159476	1869.09645390099	1734.58105550736	1804.08735021136	1979.14132993681	1168.36020803652	-0.277273319752047	0.013585655678379	0.644525870415617
ENSECAG00000016472	ENSG00000115282	TTC31	tetratricopeptide repeat domain 31 [Source:HGNC Symbol;Acc:HGNC:25759]	73.7675577985324	132.858424267175	118.637738396532	128.966893876818	124.265857307474	174.66479379603	153.947813029743	178.733499591544	212.876940679377	165.189820459597	151.390744379549	-0.562167651210926	0.0135523941401222	0.644525870415617
ENSECAG00000009462	ENSG00000187955	COL14A1	collagen type XIV alpha 1 chain [Source:HGNC Symbol;Acc:HGNC:2191]	5.05257245195427	4.1518257583492	14.1235402853014	12.2825613216017	29.5871088827319	7.54724417637165	1.88893022122384	2.36211673469001	9.83885019946701	0	13.6850390399593	1.9127058805662	0.0137225927976781	0.644525870415617
ENSECAG00000007461	ENSG00000112357	PEX7	peroxisomal biogenesis factor 7 [Source:HGNC Symbol;Acc:HGNC:8860]	1173.20732334378	1134.48638846892	1095.04515678704	1756.40626898904	1462.78666316226	1619.42296470146	768.794600038104	759.026844080389	1071.54023081468	1155.28323802439	1856.88873473447	0.328925532764165	0.0138250374919635	0.644525870415617
ENSECAG00000009365	ENSG00000032742	IFT88	intraflagellar transport 88 [Source:HGNC Symbol;Acc:HGNC:20606]	482.015411916438	538.699392145809	457.602705243767	375.846376441011	371.614087567112	438.818339969037	512.844555062273	716.508742855969	567.075547860189	609.529527392056	345.547235758972	-0.357850762735661	0.0138408614092327	0.644525870415617
ENSECAG00000009150	ENSG00000050393	MCUR1	mitochondrial calcium uniporter regulator 1 [Source:HGNC Symbol;Acc:HGNC:21097]	534.562165416762	536.623479266635	496.207048690258	657.11703070569	654.466848486029	604.857711849214	444.843067098215	395.260866938128	466.003723083846	524.843606776693	485.818885918554	0.294274406944849	0.0136997303090152	0.644525870415617
ENSECAG00000023134	ENSG00000164626	KCNK5	potassium two pore domain channel subfamily K member 5 [Source:HGNC Symbol;Acc:HGNC:6280]	274.859941386312	233.540198907143	239.158615497771	265.303324546596	285.219729629535	273.857145828343	331.507253824784	299.201453060734	372.981866652522	313.651557834677	363.508849498918	-0.32734081558994	0.0141368132896998	0.644525870415617
ENSECAG00000009402	ENSG00000112715	VEGFA	vascular endothelial growth factor A [Source:HGNC Symbol;Acc:HGNC:12680]	323.364636925073	363.284753855555	471.726245529068	463.052561824383	485.228585676803	535.854336522387	476.010415748408	399.197728162611	550.975611170152	671.214333766209	693.660416337936	-0.360317129327365	0.0141340441514676	0.644525870415617
ENSECAG00000035731	ENSG00000153914	SREK1	splicing regulatory glutamic acid and lysine rich protein 1 [Source:HGNC Symbol;Acc:HGNC:17882]	1340.95272874866	1238.28203242765	1118.58439059587	1154.56076423056	965.723233932368	1074.94320626322	1233.47143445917	1436.16697469153	1254.90062089566	1581.84935667956	1144.41138971659	-0.265850443710553	0.0138676813489577	0.644525870415617
ENSECAG00000011939	ENSG00000106665	CLIP2	CAP-Gly domain containing linker protein 2 [Source:HGNC Symbol;Acc:HGNC:2586]	13.1366883750811	21.7970852313333	147.826388319488	50.3585014185669	30.7705932380411	7.54724417637165	19.8337673228503	15.7474448979334	20.5721413261583	7.3185363494758	47.04232169986	1.60935583015388	0.014237583007657	0.644525870415617
ENSECAG00000032728	ENSG00000086506	HBQ1	hemoglobin subunit theta 1 [Source:HGNC Symbol;Acc:HGNC:4833]	31.3259492021165	30.1007367480317	0.94156935235343	19.6520981145627	88.7613266481956	5.39088869740832	19.8337673228503	8.66109469386336	11.6277320539156	1.04550519278226	12.8297240999618	2.0818056588952	0.0139710130739667	0.644525870415617
ENSECAG00000002233	ENSG00000070214	SLC44A1	solute carrier family 44 member 1 [Source:HGNC Symbol;Acc:HGNC:18798]	258.691709540059	226.274503830032	265.522557363667	197.749237277787	356.228790948092	214.557370156851	228.560556768085	190.544083264994	245.076814059451	135.915675061693	300.215543939107	0.408816521939871	0.0141218953031961	0.644525870415617
ENSECAG00000003790	ENSG00000177963	RIC8A	RIC8 guanine nucleotide exchange factor A [Source:HGNC Symbol;Acc:HGNC:29550]	861.968860303399	655.988469819174	670.397378875642	789.768692978988	720.741972383348	609.17042280714	972.799063930279	990.51428408001	886.390958879255	768.446316694959	1197.44091599644	-0.338906572528268	0.0139570855428073	0.644525870415617
ENSECAG00000038401	ENSG00000143768	LEFTY2	left-right determination factor 2 [Source:HGNC Symbol;Acc:HGNC:3122]	36.3785216540708	32.1766496272063	24.4808031611892	63.8693188723287	165.687809743298	83.0196859400882	39.6675346457007	4.72423346938002	22.3610231806068	19.8645986628629	65.0039354398065	1.24370391204008	0.0138071585289805	0.644525870415617
ENSECAG00000043675	ENSG00000100450	GZMH	granzyme H [Source:HGNC Symbol;Acc:HGNC:4710]	16.1682318462537	39.4423447043174	31.0717886276632	81.064904722571	67.4586082526287	103.50506299024	11.3335813273431	22.8337951020034	27.7276687439525	9.40954673504032	75.267714719776	1.00774964296192	0.0135925021521389	0.644525870415617
ENSECAG00000016034	ENSG00000165806	CASP7	caspase 7 [Source:HGNC Symbol;Acc:HGNC:1508]	79.8306447408775	30.1007367480317	27.3055112182495	9.82604905728134	15.3852966190206	19.40719931067	65.1680926322226	57.4781738774569	58.1386602695778	56.4572804102419	41.0551171198778	-0.988715507194951	0.0142814959903901	0.644525870415617
ENSECAG00000000320	ENSG00000104723	TUSC3	tumor suppressor candidate 3 [Source:HGNC Symbol;Acc:HGNC:30242]	241.512963203414	210.705157236222	267.405696068374	216.173079260189	312.439869801649	214.557370156851	187.00409190116	170.072404897681	231.660200151087	180.872398351331	234.356293559303	0.376674052326877	0.0143523615693652	0.645513381437182
ENSECAG00000024544	ENSG00000168066	SF1	splicing factor 1 [Source:HGNC Symbol;Acc:HGNC:12950]	2558.62268966964	3350.52338698781	3471.5662021271	3549.66022194288	3266.4168206536	3411.35436771999	3622.96816430733	3455.77678285148	3555.40268571649	4304.34487868455	3765.0963658688	-0.244351138992534	0.0144152297321281	0.646135705476138
ENSECAG00000011236	ENSG00000138777	PPA2	inorganic pyrophosphatase 2 [Source:HGNC Symbol;Acc:HGNC:28883]	1072.1558743047	709.962204677714	900.140300849879	1078.40888403663	717.191519317421	1090.03769461596	529.844927053288	638.558890611199	715.552741779419	757.991264767136	828.800176857533	0.413165750768624	0.014610840520805	0.652683580959891
ENSECAG00000018554	ENSG00000172809	RPL38	Ribosomal protein L38	15281.0001236905	15955.466389336	16985.9111164559	28307.6190778954	19551.1615497092	21453.5806602062	12263.8794612958	13693.9780832429	14295.8493398256	15819.5390719883	24295.2208706277	0.279211864022905	0.0147801763567879	0.655874674771493
ENSECAG00000000910	ENSG00000142089	IFITM3	interferon induced transmembrane protein 3 [Source:HGNC Symbol;Acc:HGNC:5414]	952.915164438576	236.654068225905	338.964966847235	440.9439514455	898.26462567974	290.029811920568	292.784184289696	223.613717550654	302.321033401804	267.649329352258	977.624976417091	0.775017645582274	0.014781816543264	0.655874674771493
ENSECAG00000022682	ENSG00000159063	ALG8	ALG8 alpha-1,3-glucosyltransferase [Source:HGNC Symbol;Acc:HGNC:23161]	1866.42026375191	1896.346415126	1931.15874167688	2215.77406241694	1977.6023577218	2307.30036249076	1476.19896788643	1677.10288162991	1761.15418570459	1776.31332253706	2027.95172273396	0.205852597664919	0.014891932911413	0.658543261431544
ENSECAG00000008660	ENSG00000137693	YAP1	Yes associated protein 1 [Source:HGNC Symbol;Acc:HGNC:16262]	148.545630087456	118.327034112952	142.176972205368	149.84724812354	214.210668310979	184.368393451365	119.947069047714	108.65736979574	94.810738285773	128.597138712218	117.178146779651	0.496028473980227	0.0149879050726017	0.660570612196474
ENSECAG00000035058	NA	LOC100070895	Cytochrome P450 2D14	203.113412568562	112.099295475428	167.599344718911	292.32495945412	327.825166420669	180.055682493438	169.059254799534	118.1058367345	144.004989283108	115.005571206048	278.83267043917	0.550481673919675	0.0150983241803803	0.663219053496839
ENSECAG00000021875	ENSG00000106346	USP42	ubiquitin specific peptidase 42 [Source:HGNC Symbol;Acc:HGNC:20068]	193.008267664653	141.162075783873	157.242081843023	174.412370766744	121.898888596855	107.817773948166	311.673486501934	314.161525713771	195.882563062116	207.010028170887	105.203737619687	-0.55272974223536	0.0152030979073555	0.665602738282827
ENSECAG00000024231	ENSG00000156398	SFXN2	sideroflexin 2 [Source:HGNC Symbol;Acc:HGNC:16086]	2131.17506023431	920.667361913936	1554.53100073551	1271.24509678577	1289.99794728711	989.767164844168	669.625763423852	1469.23660897719	711.974978070522	797.720462092862	1490.81394041556	0.579546489681676	0.0154300650661327	0.67169326460463
ENSECAG00000008781	ENSG00000129465	RIPK3	receptor interacting serine/threonine kinase 3 [Source:HGNC Symbol;Acc:HGNC:10021]	378.94293389657	200.325592840349	259.873141249547	260.390300017955	356.228790948092	334.235099239316	425.009299775364	429.117873468685	483.892541628332	338.743682461451	460.159437718631	-0.403588318466397	0.0155178565929957	0.67169326460463
ENSECAG00000012712	ENSG00000032444	PNPLA6	patatin like phospholipase domain containing 6 [Source:HGNC Symbol;Acc:HGNC:16268]	597.214063820995	526.243914870762	573.415735583239	540.432698150474	502.980851006442	460.381894758671	676.237019198135	571.632249794982	659.202963364289	740.217676489838	613.260811978175	-0.299310813858871	0.0154669745418653	0.67169326460463
ENSECAG00000000327	ENSG00000168894	RNF181	ring finger protein 181 [Source:HGNC Symbol;Acc:HGNC:28037]	2041.23927058953	1387.74775972822	1979.17877864691	2538.80542517507	2085.29943405494	2859.32736510537	1254.24966689263	1322.7853714264	1500.87187588233	1854.72621199572	2828.52650657158	0.352208314689107	0.0157107554498016	0.67169326460463
ENSECAG00000005293	ENSG00000175105	ZNF654	zinc finger protein 654 [Source:HGNC Symbol;Acc:HGNC:25612]	235.449876261069	178.528507609016	128.99500127242	112.999564158735	216.577637021597	141.241283872098	115.224743494654	122.042697958984	115.382879611931	122.324107555524	118.888776659646	0.557952709615779	0.0157302579227415	0.67169326460463
ENSECAG00000022013	ENSG00000166352	IFTAP	intraflagellar transport associated protein [Source:HGNC Symbol;Acc:HGNC:25142]	1392.4889677586	1172.89077673365	1355.85986738894	1299.49498782546	1474.62150671536	1244.21711136184	986.966040589458	1362.15398367124	966.890642329439	1041.32317201113	1262.44485143624	0.292394430525087	0.0157343337166073	0.67169326460463
ENSECAG00000019207	ENSG00000143799	PARP1	poly(ADP-ribose) polymerase 1 [Source:HGNC Symbol;Acc:HGNC:270]	749.801751870014	951.806055101555	757.963328644511	662.03005523433	809.503299031544	540.167047480314	1195.69283003469	1026.73340734526	1052.75697134297	1254.60623133871	473.84447675859	-0.428705847129201	0.0156105159783302	0.67169326460463
ENSECAG00000007095	ENSG00000120278	PLEKHG1	pleckstrin homology and RhoGEF domain containing G1 [Source:HGNC Symbol;Acc:HGNC:20884]	267.786339953576	143.237988663048	129.936570624773	126.510381612497	229.595964929999	146.632172569506	198.337673228503	103.93313632636	110.016234048586	105.596024471008	82.1102342397556	0.653054491271682	0.0157499786585848	0.67169326460463
ENSECAG00000007319	ENSG00000181991	MRPS11	mitochondrial ribosomal protein S11 [Source:HGNC Symbol;Acc:HGNC:14050]	1829.03122760745	1930.59897763238	2227.75308766821	2348.42572469024	1992.98765434082	2183.30992245037	1638.64696691168	1815.68039673172	1576.89935469639	1714.6285161629	2086.96845359379	0.242722190458035	0.0168999944062915	0.673571999255827
ENSECAG00000022278	ENSG00000137812	KNL1	kinetochore scaffold 1 [Source:HGNC Symbol;Acc:HGNC:24054]	1044.87198306414	1309.90102675917	1192.9683694318	1001.02874771054	1075.78727897613	967.125432315053	1393.08603815258	1829.06572489496	1973.13668545675	1596.48642937851	694.515731277933	-0.442182225118994	0.0169185257060008	0.673571999255827
ENSECAG00000012818	ENSG00000198211	AC092143.1	novel protein (MC1R-TUBB3 readthrough)	215.239586453252	192.021941323651	258.931571897193	207.575286335068	511.265241493607	232.88639172804	181.337301237489	211.015761632307	202.143649552686	180.872398351331	307.913378399084	0.456979729543341	0.0164396212003927	0.673571999255827
ENSECAG00000019061	ENSG00000156140	ADAMTS3	ADAM metallopeptidase with thrombospondin type 1 motif 3 [Source:HGNC Symbol;Acc:HGNC:219]	73.7675577985324	118.327034112952	53.6694530841455	100.717002837134	36.6880150145875	99.1923520323131	137.89190614934	95.272041632497	114.488438684707	128.597138712218	35.0679125398956	-0.651419043729231	0.0167791880011638	0.673571999255827
ENSECAG00000013136	ENSG00000087274	ADD1	adducin 1 [Source:HGNC Symbol;Acc:HGNC:243]	657.844933244446	776.391416811301	796.567672091002	577.280382115279	668.66866074974	798.929704955913	1056.85645877474	1028.30815183505	1019.66265703567	812.357534791814	670.566912958004	-0.349473986366438	0.0168424950649651	0.673571999255827
ENSECAG00000014975	ENSG00000089159	PXN	paxillin [Source:HGNC Symbol;Acc:HGNC:9718]	359.743158579144	527.281871310349	418.056792444923	461.824305692223	459.191929859999	517.525314951199	464.676834421065	423.606267754408	499.098037391144	678.532870115685	648.328724518071	-0.320825860862565	0.0161237727003098	0.673571999255827
ENSECAG00000010425	ENSG00000162664	ZNF326	zinc finger protein 326 [Source:HGNC Symbol;Acc:HGNC:14104]	1018.59860631398	1369.06454381565	1510.2772411749	1222.11485149937	1288.8144629318	1258.2334219751	1415.75320080727	1618.04996326266	1679.76006132718	1635.17012151145	1477.1289013756	-0.303493470175806	0.0167374265766195	0.673571999255827
ENSECAG00000010922	ENSG00000113522	RAD50	RAD50 double strand break repair protein [Source:HGNC Symbol;Acc:HGNC:9816]	4970.72077823261	5455.49904647085	4258.71818069456	4785.28589089601	4268.82806960055	3742.35493374086	5765.95950028578	6190.32058937762	5791.50500377717	5773.27967454362	3406.71940600986	-0.266885778582258	0.0169182218584526	0.673571999255827
ENSECAG00000032970	ENSG00000153094	BCL2L11	BCL2 like 11 [Source:HGNC Symbol;Acc:HGNC:994]	99.0304200583037	201.363549279936	206.203688165401	144.9342235949	128.999794728711	144.475817090543	186.059626790548	298.414080815838	245.076814059451	200.736997014193	204.420270659392	-0.584032057790568	0.016150155624928	0.673571999255827
ENSECAG00000015350	ENSG00000163283	ALPP	alkaline phosphatase, placental [Source:HGNC Symbol;Acc:HGNC:439]	2758.70455876703	1294.33168016536	2215.51268608762	2699.70697848805	3794.25084312154	2407.57089226256	4919.7187611775	2861.3107379545	3114.44330859492	4553.17511456673	3340.00484069006	-0.557011271656113	0.0167683678636127	0.673571999255827
ENSECAG00000013849	ENSG00000196867	ZFP28	ZFP28 zinc finger protein [Source:HGNC Symbol;Acc:HGNC:17801]	7.07360143273598	13.4934337146349	14.1235402853014	19.6520981145627	15.3852966190206	15.0944883527433	47.2232555305961	26.7706563264868	44.7220463612137	20.9101038556451	18.816928679944	-1.16526109242422	0.0165907874838532	0.673571999255827
ENSECAG00000011074	ENSG00000112379	ARFGEF3	ARFGEF family member 3 [Source:HGNC Symbol;Acc:HGNC:21213]	180.882093779963	190.983984884063	100.747920701817	72.4671117974499	36.6880150145875	64.6906643688999	179.448371016265	204.716783673134	187.832594717097	102.459508892661	56.450786039832	-0.595580844450685	0.0169153572782511	0.673571999255827
ENSECAG00000018428	ENSG00000120694	HSPH1	heat shock protein family H (Hsp110) member 1 [Source:HGNC Symbol;Acc:HGNC:16969]	5303.1800455712	5340.28588167666	5569.38271917054	3948.84346489494	4141.01175922715	4714.87125475332	6333.58303176354	7125.71881631486	5994.54309425708	5699.04880585608	3897.6701815684	-0.259565151247656	0.0168458067039509	0.673571999255827
ENSECAG00000040461	NA	NA	Protein coding gene	132.377398241202	56.0496477377142	17.8898176947152	46.6737330220864	40.2384680805153	39.8925763608216	12.278046437955	22.0464228571067	20.5721413261583	21.9556090484274	47.04232169986	1.29476201026566	0.0161611650965378	0.673571999255827
ENSECAG00000008651	ENSG00000141376	BCAS3	BCAS3 microtubule associated cell migration factor [Source:HGNC Symbol;Acc:HGNC:14347]	45.4731520675885	71.6189943315238	62.1435772553264	103.173515101454	56.8072490548452	99.1923520323131	85.9463250656848	80.3119689794603	73.3441560323904	108.732540049355	127.441926059621	-0.543850959386379	0.0159547304206429	0.673571999255827
ENSECAG00000029421	ENSG00000126803	HSPA2	heat shock protein family A (Hsp70) member 2 [Source:HGNC Symbol;Acc:HGNC:5235]	391.069107781261	581.255606168888	583.772998459126	700.105995331295	673.402598170977	726.691796410642	918.020087514787	718.083487345763	606.430948658057	771.582832273306	819.391712517561	-0.395945412562236	0.0164094927059976	0.673571999255827
ENSECAG00000001192	ENSG00000183864	TOB2	transducer of ERBB2, 2 [Source:HGNC Symbol;Acc:HGNC:11980]	322.354122434683	251.185458380127	284.353944410736	270.216349075237	259.183073812731	293.264345139013	312.617951612546	340.144809795361	282.64333300287	481.977893872621	508.912389298485	-0.449444890928726	0.0167940626998314	0.673571999255827
ENSECAG00000011960	ENSG00000100418	DESI1	desumoylating isopeptidase 1 [Source:HGNC Symbol;Acc:HGNC:24577]	381.974477367743	364.322710295143	417.115223092569	272.672861339557	362.146212724638	310.515188970719	512.844555062273	477.934952652278	427.542763213203	419.247582305685	393.444872398829	-0.295388715981561	0.0162667334036733	0.673571999255827
ENSECAG00000006899	ENSG00000008710	PKD1	polycystin 1, transient receptor potential channel interacting [Source:HGNC Symbol;Acc:HGNC:9008]	110.146079452603	66.4292121335873	83.7996723594553	28.2498910396838	41.4219524358246	31.2671544449683	125.613859711386	64.5645240815269	121.643966102501	102.459508892661	80.3996043597607	-0.764693722902996	0.0162723461630192	0.673571999255827
ENSECAG00000030375	ENSG00000119318	RAD23B	RAD23 homolog B, nucleotide excision repair protein [Source:HGNC Symbol;Acc:HGNC:9813]	1646.1281048467	1757.2602522213	1862.42417895508	1828.87338078649	2028.4921850001	1784.38415884215	1381.75245682524	1427.50587999766	1547.38280409799	1742.85715636802	1140.13481501661	0.304120444738029	0.0161835631755651	0.673571999255827
ENSECAG00000012787	ENSG00000165219	GAPVD1	GTPase activating protein and VPS9 domains 1 [Source:HGNC Symbol;Acc:HGNC:23375]	1694.63280038546	1864.16976549879	1891.61282887804	1870.63408927993	1737.35503359402	1904.06188792462	2258.2160794731	2618.01271428143	2443.61261317671	2127.60306731189	1641.34936985512	-0.291868352348965	0.0163312080386457	0.673571999255827
ENSECAG00000028463	ENSG00000119318	RAD23B	RAD23 homolog B, nucleotide excision repair protein [Source:HGNC Symbol;Acc:HGNC:9813]	1646.1281048467	1757.2602522213	1862.42417895508	1828.87338078649	2028.4921850001	1784.38415884215	1381.75245682524	1427.50587999766	1547.38280409799	1742.85715636802	1140.13481501661	0.304120444738029	0.0161835631755651	0.673571999255827
ENSECAG00000025090	ENSG00000168495	POLR3D	RNA polymerase III subunit D [Source:HGNC Symbol;Acc:HGNC:1080]	1549.11871376918	2061.38148902038	2159.96009429877	1922.22084683066	2000.08856047267	1762.82060405252	2438.60891559998	2393.61162448588	2487.4402186107	2506.07594709907	1816.68893255459	-0.303348242381244	0.0170060943077356	0.675019008395603
ENSECAG00000025022	ENSG00000116251	RPL22	Ribosomal protein L22	10265.8167078807	11068.767471759	10548.4014544155	15374.0820062488	9427.63637439368	11579.6289220331	7790.89269743774	8239.06317059875	7835.30252248463	9885.25159775624	10937.7674526874	0.283629950047196	0.0171316748765148	0.675388925248145
ENSECAG00000018727	ENSG00000140025	EFCAB11	EF-hand calcium binding domain 11 [Source:HGNC Symbol;Acc:HGNC:20357]	1129.75520025698	1105.42360816048	1054.55767463584	1152.10425196624	1048.56713880402	1266.85884389096	777.294786033611	870.833702855716	952.579587493851	752.763738803225	1341.98914085601	0.32635416311979	0.0171109586544744	0.675388925248145
ENSECAG00000011816	ENSG00000181458	TMEM45A	transmembrane protein 45A [Source:HGNC Symbol;Acc:HGNC:25480]	51.5362390099336	55.0116912981269	83.7996723594553	288.640191057639	204.742793468505	261.997190694044	86.8907901762967	93.6972971427037	136.849461865314	174.599367194637	670.566912958004	-0.43081695151919	0.0173229212880462	0.675388925248145
ENSECAG00000008304	ENSG00000007216	SLC13A2	solute carrier family 13 member 2 [Source:HGNC Symbol;Acc:HGNC:10917]	36.3785216540708	53.9737348585397	35.7796353894303	60.1845504758482	16.5687809743298	22.641732529115	25.5005579865219	13.3853281632434	12.5221729811398	17.7735882772984	9.408464339972	1.02061452484859	0.0171811227676941	0.675388925248145
ENSECAG00000016882	ENSG00000132793	LPIN3	lipin 3 [Source:HGNC Symbol;Acc:HGNC:14451]	248.58656463615	213.819026554984	204.320549460694	181.781907559705	156.219934900824	219.94825885426	354.17441647947	264.557074285281	293.376624129562	221.647100869839	245.475387779269	-0.416266273993943	0.0173059640001595	0.675388925248145
ENSECAG00000006272	ENSG00000188163	FAM166A	family with sequence similarity 166 member A [Source:HGNC Symbol;Acc:HGNC:33818]	2571.75937804472	2887.59481493187	2715.48601218729	5570.14155934636	2727.93143898788	3873.89261795762	1837.9291052508	2171.57265142501	2257.56890031407	2722.495522005	3370.79617852997	0.341998356749717	0.0172962801736945	0.675388925248145
ENSECAG00000017951	ENSG00000197265	GTF2E2	general transcription factor IIE subunit 2 [Source:HGNC Symbol;Acc:HGNC:4651]	1524.8663659998	837.630846746952	765.495883463338	814.333815622191	1984.70326385365	963.890899096608	614.846787008361	608.638745305126	867.607699407545	988.002407179233	821.957657337554	0.603072531394105	0.0174129695213706	0.676897086585906
ENSECAG00000042373	NA	NA	Protein coding gene	367.827274502271	469.15631069346	324.841426561933	169.499346238103	150.302513124278	233.964569467521	372.119253581097	376.363933060608	369.404102943625	409.838035570645	165.075783419509	-0.400056687092456	0.0174963997895331	0.677400096846619
ENSECAG00000017730	ENSG00000184924	PTRHD1	peptidyl-tRNA hydrolase domain containing 1 [Source:HGNC Symbol;Acc:HGNC:33782]	1104.4923379972	1399.16528056368	1161.89658080413	1821.50384399353	1294.73188470835	1715.38078351533	848.129669329505	994.451145304494	1013.4015705451	1231.6051170975	1571.21354477532	0.250624801448123	0.0175287170302547	0.677400096846619
ENSECAG00000011834	ENSG00000035862	TIMP2	TIMP metallopeptidase inhibitor 2 [Source:HGNC Symbol;Acc:HGNC:11821]	527.488563984026	250.14750194054	221.268797803056	203.890517938588	407.118618226391	190.837459888255	224.782696325637	241.723279183278	228.976877369414	187.145429508024	241.198813079282	0.543668914516603	0.0176600928396419	0.677908538547894
ENSECAG00000023641	ENSG00000106266	SNX8	sorting nexin 8 [Source:HGNC Symbol;Acc:HGNC:14972]	3769.21904915789	2870.98751189847	3388.70809911999	3652.83373704434	4393.09392690803	3984.94492512423	3129.01291145729	3321.92350121905	3291.54261218533	2998.50889289951	3639.36506968917	0.22019543856616	0.0176849212186746	0.677908538547894
ENSECAG00000013839	ENSG00000047346	FAM214A	family with sequence similarity 214 member A [Source:HGNC Symbol;Acc:HGNC:25609]	79.8306447408775	45.6700833418412	62.1435772553264	76.1518801939304	95.8622327800513	70.0815530663082	63.2791624109987	42.5181012244201	67.9775104690448	16.7280830845161	79.5442894197633	0.74987927231774	0.0182349327673427	0.677908538547894
ENSECAG00000043423	NA	NA	LncRNA	9.09463041351769	29.0627803084444	15.0651096376549	12.2825613216017	11.8348435530927	9.70359965533498	2.83339533183576	3.14948897958668	11.6277320539156	0	2.56594481999236	1.92306262994768	0.0185178359703079	0.677908538547894
ENSECAG00000014666	ENSG00000050820	BCAR1	BCAR1 scaffold protein, Cas family member [Source:HGNC Symbol;Acc:HGNC:971]	774.054099639395	649.76073118165	689.228765922711	770.116594864425	742.044690778915	622.10855568092	1004.91087769108	758.239471835493	824.67453490078	875.087846358749	977.624976417091	-0.299318762178643	0.0183771055193368	0.677908538547894
ENSECAG00000009675	ENSG00000078177	N4BP2	NEDD4 binding protein 2 [Source:HGNC Symbol;Acc:HGNC:29851]	985.251628131083	894.718450924253	527.278837317921	514.63931937511	581.090818456854	463.616427977116	1024.74464501393	893.66749795772	823.780093973556	832.222133454677	529.439947858424	-0.344168533829782	0.0181885233695636	0.677908538547894
ENSECAG00000020732	ENSG00000142606	MMEL1	Membrane metalloendopeptidase like 1	51.5362390099336	1.0379564395873	3.76627740941372	6.14128066080084	24.8531714614948	4.31271095792666	0.944465110611921	1.57474448979334	2.68332278167282	4.18202077112903	5.13188963998473	2.33123285566938	0.018503553693428	0.677908538547894
ENSECAG00000014997	NA	NA	Protein coding gene	641.676701398193	645.608905423301	543.285516307929	733.26891089962	607.127474273658	581.137801580617	413.675718448021	443.290573876825	373.876307579746	521.707091198346	663.724393438025	0.36794568638245	0.0181288809491669	0.677908538547894
ENSECAG00000012745	ENSG00000120458	MSANTD2	Myb/SANT DNA binding domain containing 2 [Source:HGNC Symbol;Acc:HGNC:26266]	344.585441223281	543.889174343746	374.744602236665	272.672861339557	222.495058798144	238.277280425448	374.952648912933	454.313785305378	400.709535396474	465.249810788104	287.385819839145	-0.393485602206459	0.0183576921272905	0.677908538547894
ENSECAG00000020471	ENSG00000175575	PAAF1	proteasomal ATPase associated factor 1 [Source:HGNC Symbol;Acc:HGNC:25687]	863.989889284181	997.476138443396	1027.25216341759	969.094088274372	923.117797141234	1015.64343059173	876.463622647863	825.953484896606	791.580220593482	744.399697260967	829.655491797531	0.247870568161392	0.0178849580752144	0.677908538547894
ENSECAG00000014409	ENSG00000100014	SPECC1L	sperm antigen with calponin homology and coiled-coil domains 1 like [Source:HGNC Symbol;Acc:HGNC:29022]	522.435991532072	728.645420590285	836.113584889846	515.86757550727	791.751033701905	708.362774839454	830.184832227879	830.677718365986	897.124250005946	1106.14449396363	845.906475657483	-0.409521972571125	0.0180543047755365	0.677908538547894
ENSECAG00000024825	ENSG00000122034	GTF3A	general transcription factor IIIA [Source:HGNC Symbol;Acc:HGNC:4662]	372.879846954225	407.916880757809	322.958287857226	319.346594361643	345.577431750308	274.935323567824	308.840091170098	242.510651428174	280.854451148422	276.013370894516	230.935033799313	0.334158966352005	0.0182976726771968	0.677908538547894
ENSECAG00000010144	ENSG00000013573	DDX11	DEAD/H-box helicase 11 [Source:HGNC Symbol;Acc:HGNC:2736]	197.050325626217	213.819026554984	173.248760833031	158.445041048662	138.467669571185	186.524748930328	246.505393869711	330.696342856601	265.648955385609	172.508356809072	242.909442959277	-0.476585015462946	0.0178985919555178	0.677908538547894
ENSECAG00000007382	ENSG00000188343	FAM92A	family with sequence similarity 92 member A [Source:HGNC Symbol;Acc:HGNC:30452]	1205.54378703629	1206.10538280044	1197.67621619356	1021.90910195726	1059.2184980018	922.920144996305	986.966040589458	1090.51055918189	940.057414512711	962.910282552459	754.387777077755	0.223237804162739	0.0179541329762415	0.677908538547894
ENSECAG00000021949	ENSG00000197275	RAD54B	RAD54 homolog B [Source:HGNC Symbol;Acc:HGNC:17228]	721.50734613907	788.846894086349	808.808073671596	413.922316537976	545.586287797576	486.258160506231	676.237019198135	425.181012244201	716.447182706643	337.698177268669	317.321842739056	0.442794445247429	0.0177827874147912	0.677908538547894
ENSECAG00000008037	ENSG00000152034	MCHR2	melanin concentrating hormone receptor 2 [Source:HGNC Symbol;Acc:HGNC:20867]	83.8727027024409	22.8350416709206	44.2537595606112	132.651662273298	260.366558168041	94.8796410743865	25.5005579865219	78.7372244896669	24.1499050350554	46.0022284824193	41.0551171198778	1.16889442822552	0.018560489336117	0.677908538547894
ENSECAG00000020676	ENSG00000141699	RETREG3	reticulophagy regulator family member 3 [Source:HGNC Symbol;Acc:HGNC:27258]	213.21855747247	175.414638290254	194.90485593716	170.727602370263	164.504325387989	159.570305443286	356.063346700694	241.723279183278	234.34352293276	211.192048942016	185.603341979448	-0.402142563262627	0.018570722599468	0.677908538547894
ENSECAG00000001312	ENSG00000164849	GPR146	G protein-coupled receptor 146 [Source:HGNC Symbol;Acc:HGNC:21718]	18.1892608270354	1.0379564395873	1.88313870470686	22.108610378883	41.4219524358246	19.40719931067	9.44465110611921	4.72423346938002	2.68332278167282	0	8.55314939997455	2.19287891077117	0.0183518098563041	0.677908538547894
ENSECAG00000012593	ENSG00000196296	ATP2A1	ATPase sarcoplasmic/endoplasmic reticulum Ca2+ transporting 1 [Source:HGNC Symbol;Acc:HGNC:811]	604.287665253731	808.568066438507	491.49920192849	821.703352415152	473.39374212371	701.893708402564	969.021203487831	721.232976325349	618.058680711973	917.953559262822	446.474398678671	-0.354788582642236	0.0184572316042634	0.677908538547894
ENSECAG00000026889	ENSG00000131626	PPFIA1	PTPRF interacting protein alpha 1 [Source:HGNC Symbol;Acc:HGNC:9245]	781.127701072131	1079.47469717079	758.904897996864	483.932916071106	1493.55725640031	749.333528939757	816.0178555687	788.946989386463	577.80883898688	568.754824873548	405.419281558793	0.604903279086739	0.0178391068577068	0.677908538547894
ENSECAG00000009152	ENSG00000170890	PLA2G1B	phospholipase A2 group IB [Source:HGNC Symbol;Acc:HGNC:9030]	306.185890588429	124.554772750476	54.6110224364989	6.14128066080084	15.3852966190206	2.15635547896333	87.8352552869087	37.0064955101435	13.4166139083641	19.8645986628629	0	1.08712329350754	0.0186995577070008	0.679263837868844
ENSECAG00000022748	ENSG00000187187	ZNF546	zinc finger protein 546 [Source:HGNC Symbol;Acc:HGNC:28671]	87.9147606640043	44.6321269022539	79.0918255976881	20.8803542467228	48.5228585676803	17.2508438317066	8.50018599550729	62.9897795917336	22.3610231806068	18.8190934700806	5.98720457998218	1.20811395126594	0.0187109404421301	0.679263837868844
ENSECAG00000007500	ENSG00000131469	RPL27	ribosomal protein L27 [Source:HGNC Symbol;Acc:HGNC:10328]	36311.827697705	32540.9723375015	34761.7989195363	37644.822194577	29688.8885372885	30533.9935821207	26635.8050494774	29019.3914579116	27305.4926263026	29184.2319513239	29999.3162054707	0.234268473171996	0.018838287132676	0.680139583107958
ENSECAG00000010476	ENSG00000100395	L3MBTL2	L3MBTL histone methyl-lysine binding protein 2 [Source:HGNC Symbol;Acc:HGNC:18594]	393.090136762042	711.000161117301	677.929933694469	746.779728353382	591.742177654637	666.313842999669	763.127809374432	797.608084080326	803.207952647397	794.583946514515	689.383841637948	-0.372741353261414	0.018806711048782	0.680139583107958
ENSECAG00000020763	ENSG00000008394	MGST1	microsomal glutathione S-transferase 1 [Source:HGNC Symbol;Acc:HGNC:7061]	5144.52927057984	5035.126688438	7085.30937645956	14890.1490901777	9886.82830425368	14569.4157936157	4343.59504370422	5261.22134039955	5595.62244071505	5778.50720050754	21541.9620787759	0.349710405727303	0.0189204477894559	0.6808811803488
ENSECAG00000021928	ENSG00000119318	RAD23B	RAD23 homolog B, nucleotide excision repair protein [Source:HGNC Symbol;Acc:HGNC:9813]	1515.77173558628	1647.23686962505	1740.02016314914	1691.30869398455	1891.20799978422	1647.45558592798	1271.25003888365	1324.3601159162	1438.26101097663	1633.07911112589	1048.61611643688	0.305056825072404	0.018962163696161	0.6808811803488
ENSECAG00000041924	ENSG00000050767	COL23A1	collagen type XXIII alpha 1 chain [Source:HGNC Symbol;Acc:HGNC:22990]	74.7780722889232	195.135810642413	163.833067309497	149.84724812354	49.7063429229895	183.290215711883	181.337301237489	173.221893877267	152.054957628126	225.829121640968	133.429130639603	-0.650593043780389	0.0190897150112866	0.683321791745669
ENSECAG00000037588	NA	NA	LncRNA	1287.39546075795	1191.57399264622	979.232126447567	1007.17002837134	1804.81364184664	1218.34084561428	1197.58176025592	694.462319998862	921.274155041001	970.228818901935	920.318875437261	0.444641274085082	0.0191759604497766	0.683321791745669
ENSECAG00000008112	ENSG00000182585	EPGN	epithelial mitogen [Source:HGNC Symbol;Acc:HGNC:17470]	0	0	23.5392338088357	34.3911717004847	124.265857307474	54.9870647135649	1.88893022122384	7.87372244896669	9.83885019946701	2.09101038556451	76.9783445997709	1.59145711957467	0.0192165781377304	0.683321791745669
ENSECAG00000029769	NA	NA	Protein coding gene	3441.81235427125	3294.47373925009	3646.69810166483	5180.78436545159	3453.40734879246	4438.85775344601	2684.16984435908	2991.22715836245	2826.4333300287	3383.25480384338	3967.80600664819	0.260123119347382	0.0196564308378311	0.683321791745669
ENSECAG00000020512	ENSG00000148950	IMMP1L	inner mitochondrial membrane peptidase subunit 1 [Source:HGNC Symbol;Acc:HGNC:26317]	1475.35115597065	1117.87908543552	1756.02684213915	1987.31842183515	1183.48435530927	2329.94209501988	1179.63692315429	1066.88939183499	1208.38969267999	1165.73828995222	1389.03146255587	0.4151340667193	0.0195027746665337	0.683321791745669
ENSECAG00000021067	ENSG00000158987	RAPGEF6	Rap guanine nucleotide exchange factor 6 [Source:HGNC Symbol;Acc:HGNC:20655]	622.476926080766	507.56069895819	651.565991828573	508.498038714309	444.990117596287	588.685045756989	811.29553001564	716.508742855969	876.552108679788	732.899140140362	454.172233138648	-0.371039310329643	0.0195357121935073	0.683321791745669
ENSECAG00000009704	ENSG00000164076	CAMKV	CaM kinase like vesicle associated [Source:HGNC Symbol;Acc:HGNC:28788]	171.787463366445	155.693465938095	166.657775366557	83.5214169868914	126.632826018092	116.44319586402	275.783812298681	181.095616326234	214.665822533826	156.825778917339	150.535429439552	-0.439019538801703	0.019575923882731	0.683321791745669
ENSECAG00000006771	ENSG00000154229	PRKCA	protein kinase C alpha [Source:HGNC Symbol;Acc:HGNC:9393]	810.432621293465	709.962204677714	752.31391253039	876.97487836236	921.934312785925	958.5000103992	674.348088976912	623.598817958162	693.191718598812	691.078932429072	965.650567257126	0.238186559186955	0.019561633977485	0.683321791745669
ENSECAG00000007543	ENSG00000141294	LRRC46	leucine rich repeat containing 46 [Source:HGNC Symbol;Acc:HGNC:25047]	153.59820253941	103.79564395873	111.105183577705	94.5757221763329	157.403419256134	74.3942640242349	128.447255043221	107.869997550844	99.2829429218943	49.1387440607661	87.2421238797404	0.528016261844824	0.0194315849370251	0.683321791745669
ENSECAG00000019476	ENSG00000072110	ACTN1	actinin alpha 1 [Source:HGNC Symbol;Acc:HGNC:163]	3512.54836859861	3356.75112562533	4180.56792444923	4613.33003239359	4901.99219969102	4128.34256447529	4799.77169212978	4310.07566856437	4912.26957231571	4945.23956186008	5438.94770344381	-0.227449112671395	0.0196462480869335	0.683321791745669
ENSECAG00000021075	ENSG00000180263	FGD6	FYVE, RhoGEF and PH domain containing 6 [Source:HGNC Symbol;Acc:HGNC:21740]	331.4487528482	391.309577724412	327.666134618994	276.357629736038	234.329902351236	218.870081114778	404.231067341902	302.350942040321	423.070558577081	404.610509606734	336.138771419	-0.39100656118158	0.0195185324957123	0.683321791745669
ENSECAG00000023722	ENSG00000146426	TIAM2	TIAM Rac1 associated GEF 2 [Source:HGNC Symbol;Acc:HGNC:11806]	42.4416085964159	122.478859871302	73.4424094835675	14.739073585922	4.7339374212371	17.2508438317066	119.002603937102	139.364887346711	41.1442826523166	49.1387440607661	34.2125975998982	-1.1605032155397	0.0195121122852839	0.683321791745669
ENSECAG00000000712	ENSG00000119705	SLIRP	SRA stem-loop interacting RNA binding protein [Source:HGNC Symbol;Acc:HGNC:20495]	9347.2590361154	10183.390628791	9647.31958421324	15516.5597175794	9416.9850151959	12383.9495156864	6822.81595906052	7994.97777468078	8007.92962143892	10013.8487364685	10803.4830071078	0.260290824553884	0.0197876045532524	0.683321791745669
ENSECAG00000017447	ENSG00000102172	SMS	spermine synthase [Source:HGNC Symbol;Acc:HGNC:11123]	9383.63755776947	8475.9522856699	11679.2262465919	13562.4042113126	13284.6118883466	13698.2481801145	8316.01529893797	9542.16423590274	10838.8351561037	9504.6877075835	11954.7369163444	0.237097923713595	0.0199819558206899	0.683321791745669
ENSECAG00000021725	ENSG00000175066	GK5	glycerol kinase 5 [Source:HGNC Symbol;Acc:HGNC:28635]	1095.39770758369	1270.45868205486	1506.51096376549	2352.11049308672	2142.10668310979	1982.76886290678	945.409575722533	1027.52077959015	1207.49525175277	1693.71841230726	2144.27455457362	0.276048985093201	0.0200392600487875	0.683321791745669
ENSECAG00000012554	ENSG00000163607	GTPBP8	GTP binding protein 8 (putative) [Source:HGNC Symbol;Acc:HGNC:25007]	583.066860955523	189.946028444476	340.848105551942	531.834905225352	459.191929859999	477.632738590377	220.060370772578	342.506926530051	326.47093843686	284.377412436774	342.125975998982	0.579957170798901	0.0199612530117608	0.683321791745669
ENSECAG00000011921	ENSG00000177303	CASKIN2	CASK interacting protein 2 [Source:HGNC Symbol;Acc:HGNC:18200]	87.9147606640043	89.2642538045079	73.4424094835675	62.6410627401685	75.7429987397936	50.6743537556382	136.002975928117	118.893208979397	101.071824776343	99.3229933143144	70.1358250797913	-0.493648388371854	0.0198603178967045	0.683321791745669
ENSECAG00000038773	NA	NA	LncRNA	28.2944057309439	67.4671685731746	40.4874821511975	40.5324523612855	20.1192340402577	31.2671544449683	88.7797203975206	40.9433567346268	43.8276054339894	59.5937959885887	76.9783445997709	-0.899717551856963	0.0200671978604928	0.683321791745669
ENSECAG00000009125	ENSG00000100373	UPK3A	uroplakin 3A [Source:HGNC Symbol;Acc:HGNC:12580]	7.07360143273598	11.4175208354603	20.7145257517755	7.369536792961	10.6513591977835	9.70359965533498	64.2236275216106	37.7938677550401	32.1998733800738	13.5915675061693	13.6850390399593	-1.1995698687983	0.0200644270186178	0.683321791745669
ENSECAG00000004364	ENSG00000089101	CFAP61	cilia and flagella associated protein 61 [Source:HGNC Symbol;Acc:HGNC:15872]	4.04205796156342	11.4175208354603	2.82470805706029	14.739073585922	11.8348435530927	18.3290215711883	10.3891162167311	13.3853281632434	16.9943776172612	36.592681747379	14.5403539799567	-1.25611998312599	0.0200031259174961	0.683321791745669
ENSECAG00000009389	ENSG00000136942	RPL35	ribosomal protein L35 [Source:HGNC Symbol;Acc:HGNC:10344]	17586.9941907624	17876.7237590121	18730.6391263668	25050.2838154066	18077.7235273492	19407.19931067	14856.4361899255	14960.8600252816	14752.0142127099	17437.9811104153	18554.3469933648	0.234465939776542	0.0201847718917936	0.685553927809422
ENSECAG00000010321	ENSG00000052795	FNIP2	folliculin interacting protein 2 [Source:HGNC Symbol;Acc:HGNC:29280]	216.250100943643	135.972293585936	283.412375058382	183.010163691865	208.293246534432	163.883016401213	220.060370772578	174.009266122164	194.093681207667	102.459508892661	86.3868089397429	0.545327625287597	0.0202575072470676	0.686058285309316
ENSECAG00000004392	ENSG00000122026	RPL21	ribosomal protein L21 [Source:HGNC Symbol;Acc:HGNC:10313]	7550.56427220046	7997.45436702015	8024.99559010828	11236.0870970012	7990.88636704822	7780.13056809969	5867.96173223187	6073.78949713291	5726.2108160898	6971.42862547209	9478.60016505179	0.304020392379596	0.0203675680057976	0.686058285309316
ENSECAG00000013309	ENSG00000196235	SUPT5H	SPT5 homolog, DSIF elongation factor subunit [Source:HGNC Symbol;Acc:HGNC:11469]	1628.94935851006	1433.41784307006	1545.11530721198	1513.21155482133	1395.32805490964	1442.60181542647	1890.81915144507	1887.33127101732	1627.88248754818	1695.80942269282	1576.34543441531	-0.209680847978985	0.0204209526121523	0.686058285309316
ENSECAG00000013054	ENSG00000198176	TFDP1	transcription factor Dp-1 [Source:HGNC Symbol;Acc:HGNC:11749]	2619.25355909309	3368.16864646079	2833.18218123147	2112.60054731549	1913.6942025351	2026.97415022553	3299.01663136744	3091.22343346432	2829.11665281038	3158.4711873952	1554.10724597538	-0.225713485231897	0.0203776911856342	0.686058285309316
ENSECAG00000019174	ENSG00000165060	FXN	frataxin [Source:HGNC Symbol;Acc:HGNC:3951]	837.716512534018	214.856982994571	186.430731765979	222.31435992099	675.769566881596	254.449946517673	204.004463892175	166.922915918094	178.888185444855	288.559433207903	276.266725619178	0.872929945611978	0.0205119869791979	0.686058285309316
ENSECAG00000024332	ENSG00000175315	CST6	cystatin E/M [Source:HGNC Symbol;Acc:HGNC:2478]	2810.24079777697	871.883409253333	1230.63114352593	4463.48278427005	4105.50722856787	5645.338643926	787.683902250342	1250.34712489591	1413.21666501435	1396.7949375571	8522.35806213464	0.874304261276987	0.0204967603569607	0.686058285309316
ENSECAG00000022969	ENSG00000118402	ELOVL4	ELOVL fatty acid elongase 4 [Source:HGNC Symbol;Acc:HGNC:14415]	34.3574926732891	20.759128791746	22.5976644564823	56.4997820793677	39.0549837252061	33.4235099239316	58.5568368579391	58.2655461223535	50.9831328517836	44.9567232896371	93.2293284597226	-0.760872099302137	0.0207413121077037	0.68848617369098
ENSECAG00000019253	ENSG00000141570	CBX8	chromobox 8 [Source:HGNC Symbol;Acc:HGNC:15962]	159.661289481755	177.490551169428	193.963286584807	152.303760387861	121.898888596855	158.492127703805	183.226231458713	251.171746122038	194.988122134892	218.510585291492	209.552160299376	-0.424233564603306	0.0207360193164808	0.68848617369098
ENSECAG00000006998	ENSG00000065609	SNAP91	Synaptosome associated protein 91	8.08411592312684	1.0379564395873	14.1235402853014	0	0	0	8.50018599550729	14.1727004081401	7.15552741779419	20.9101038556451	10.2637792799695	-2.59379146524734	0.0207307332881173	0.68848617369098
ENSECAG00000043011	NA	NA	Protein coding gene	11204.5846694538	11595.0113866297	12214.0376387287	17720.0512186747	12256.1639835829	14521.9759730785	9154.70031716135	9309.88942365822	9476.60162394117	11818.3906992106	14864.5183422158	0.247331162347218	0.0209228128758151	0.691531868783199
ENSECAG00000036462	ENSG00000103363	ELOB	elongin B [Source:HGNC Symbol;Acc:HGNC:11619]	9476.60489088543	8246.56391252111	9840.34130144569	12114.2902314957	10395.7265770367	9407.10077697752	8038.34255641806	7116.2703493761	6875.56740757299	8177.94161794282	11922.2349486245	0.283933401787733	0.0209380190958033	0.691531868783199
ENSECAG00000037837	ENSG00000183011	NAA38	N-alpha-acetyltransferase 38, NatC auxiliary subunit [Source:HGNC Symbol;Acc:HGNC:28212]	2463.6343275729	2241.98590950857	2293.66294233296	3156.61825965163	2372.8861323951	2440.99440218649	1724.59329197737	1986.5401738743	1794.24850001189	2161.05923348093	2588.1830084323	0.275056067979019	0.0210229378414763	0.692600687187438
ENSECAG00000014389	ENSG00000120662	MTRF1	mitochondrial translation release factor 1 [Source:HGNC Symbol;Acc:HGNC:7469]	219.281644414815	439.055573945428	264.580988011314	311.977057568682	253.265652036185	370.893142381693	219.115905661966	211.803133877204	223.610231806068	244.648215111048	145.403539799567	0.386141797028692	0.0211818819580723	0.6952866188676
ENSECAG00000011599	ENSG00000158545	ZC3H18	zinc finger CCCH-type containing 18 [Source:HGNC Symbol;Acc:HGNC:25091]	534.562165416762	543.889174343746	460.427413300827	453.226512767102	430.788305332576	355.798654028949	978.46585459395	473.210719182898	621.63644442087	594.892454693104	428.512784938725	-0.413319623627089	0.0213312209427882	0.6952866188676
ENSECAG00000023322	ENSG00000117318	ID3	inhibitor of DNA binding 3, HLH protein [Source:HGNC Symbol;Acc:HGNC:5362]	811.443135783856	326.95627847	269.288834773081	310.748801436522	537.301897310411	316.984255407609	438.231811323931	363.765977142261	213.771381606601	200.736997014193	393.444872398829	0.618930825386253	0.0216540557992267	0.6952866188676
ENSECAG00000020708	ENSG00000115204	MPV17	mitochondrial inner membrane protein MPV17 [Source:HGNC Symbol;Acc:HGNC:7224]	163.703347443318	248.071589061365	209.969965574815	428.661390123898	363.329697079947	570.3560241858	228.560556768085	371.639699591228	299.637710620132	384.745910943871	676.554117537987	-0.376704809690485	0.0213804335033956	0.6952866188676
ENSECAG00000020253	ENSG00000171863	RPS7	ribosomal protein S7 [Source:HGNC Symbol;Acc:HGNC:10440]	32379.9158155942	33172.0498527705	33559.4148565809	42153.7504557369	30232.1078563754	35082.8254649939	26640.5273750305	27757.2337493423	26273.3077962858	30531.8881448203	32454.9253982034	0.221041591604721	0.0215693205134095	0.6952866188676
ENSECAG00000042634	NA	NA	Pseudogene	237.470905241851	272.98254361146	217.502520393642	197.749237277787	218.944605732216	217.791903375296	346.618695594575	292.902475101561	309.476560819599	250.921246267742	237.777553319292	-0.335898002245039	0.0214247521207586	0.6952866188676
ENSECAG00000009105	ENSG00000105270	CLIP3	CAP-Gly domain containing linker protein 3 [Source:HGNC Symbol;Acc:HGNC:24314]	12.1261738846903	21.7970852313333	31.0717886276632	15.9673297180822	9.4678748424742	17.2508438317066	48.167720641208	38.5812399999368	29.516550598401	69.003342723629	6.84251951997964	-1.11070741284649	0.0216758250578752	0.6952866188676
ENSECAG00000019272	ENSG00000083814	ZNF671	zinc finger protein 671 [Source:HGNC Symbol;Acc:HGNC:26279]	7.07360143273598	32.1766496272063	18.8313870470686	38.0759400969652	4.7339374212371	11.8599551342983	21.7226975440742	68.5013853060102	6.26108649056991	57.5027856030241	24.8041332599262	-1.45941439514941	0.0215791670029277	0.6952866188676
ENSECAG00000011384	ENSG00000148110	MFSD14B	major facilitator superfamily domain containing 14B [Source:HGNC Symbol;Acc:HGNC:23376]	379.953448386961	174.376681850667	192.0801478801	125.282125480337	249.715198970257	113.208662645575	144.503161923624	164.560799183404	154.738280409799	158.916789302903	87.2421238797404	0.57736615911585	0.0217375995578579	0.6952866188676
ENSECAG00000000136	ENSG00000101311	FERMT1	fermitin family member 1 [Source:HGNC Symbol;Acc:HGNC:15889]	291.028173232566	285.438020886508	195.846425289513	157.216784916501	353.861822237473	197.306526325145	215.338045219518	225.975834285344	188.727035644322	138.006685447258	183.892712099453	0.502531310305865	0.0215631636889195	0.6952866188676
ENSECAG00000006372	NA	NA	Protein coding gene	240.502448713023	378.854100449365	275.879820239555	337.770436344046	331.375619486597	192.993815367218	201.171068560339	206.291528162927	152.054957628126	205.964522978105	251.462592359252	0.50989370035234	0.0216836427331674	0.6952866188676
ENSECAG00000000679	ENSG00000139515	PDX1	pancreatic and duodenal homeobox 1 [Source:HGNC Symbol;Acc:HGNC:6107]	7.07360143273598	10.379564395873	16.0066789900083	18.4238419824025	9.4678748424742	19.40719931067	20.7782324334623	24.4085395917968	31.3054324528496	26.1376298195564	25.6594481999236	-1.04718097423395	0.0217006066651969	0.6952866188676
ENSECAG00000008542	ENSG00000137818	RPLP1	ribosomal protein lateral stalk subunit P1 [Source:HGNC Symbol;Acc:HGNC:10372]	43749.2143469817	44250.1589324858	43810.2803956527	57081.9754860116	46164.1742475489	49233.9082956907	35582.7230423041	35317.5820448401	32344.7728102842	42876.1679560004	52605.2900696034	0.240662082436006	0.0220196135515267	0.699546625452804
ENSECAG00000008793	ENSG00000137338	PGBD1	piggyBac transposable element derived 1 [Source:HGNC Symbol;Acc:HGNC:19398]	76.7991012697049	85.1124280461587	48.9616063223784	49.1302452864067	62.7246708313916	63.6124866294182	74.6127437383418	96.0594138773937	89.4440927224273	134.870169868911	59.8720457998218	-0.598798445532011	0.021946675909872	0.699546625452804
ENSECAG00000040224	NA	NA	LncRNA	2.02102898078171	0	4.70784676176715	4.91302452864067	1.18348435530927	2.15635547896333	20.7782324334623	3.93686122448335	5.36664556334564	17.7735882772984	7.69783445997709	-2.19389813719617	0.0220300386676972	0.699546625452804
ENSECAG00000018487	ENSG00000123472	ATPAF1	ATP synthase mitochondrial F1 complex assembly factor 1 [Source:HGNC Symbol;Acc:HGNC:18803]	220.292158905206	194.097854202825	193.021717232453	224.770872185311	314.806838512267	263.075368433526	157.725673472191	177.946127346647	183.360390080976	195.509471050282	184.74802703945	0.392515661378002	0.0221125889793564	0.700480042235478
ENSECAG00000000428	ENSG00000162368	CMPK1	cytidine/uridine monophosphate kinase 1 [Source:HGNC Symbol;Acc:HGNC:18170]	11335.9515532046	11761.0844169637	12624.5618763548	17510.0194200753	15948.6351721478	17319.8472070335	8797.69250535005	10805.109316717	12719.8444260564	13321.8271664315	14323.9593001374	0.224924093217201	0.0225655242401472	0.707396080534093
ENSECAG00000024410	ENSG00000125037	EMC3	ER membrane protein complex subunit 3 [Source:HGNC Symbol;Acc:HGNC:23999]	4973.75232170379	4821.30766188301	5545.8434853617	6397.98619242231	5718.59640485442	6462.5973704531	4357.7620203634	4941.5482089715	4840.71429813777	4838.59803219629	5970.09828118223	0.183041040200656	0.0226395409835638	0.707396080534093
ENSECAG00000025129	ENSG00000104419	NDRG1	N-myc downstream regulated 1 [Source:HGNC Symbol;Acc:HGNC:7679]	365.806245521489	353.94314589927	379.452448998432	249.335994828514	220.128090087525	215.635547896333	415.564648669245	444.865318366618	376.559630361419	336.652672075887	279.687985379168	-0.310856123017709	0.0224671253667091	0.707396080534093
ENSECAG00000007621	ENSG00000100815	TRIP11	Thyroid hormone receptor interactor 11	1583.47620644247	1999.10410264514	1418.94501399662	2013.11180061051	1698.30004986881	1722.9280276917	2049.48929002787	2595.17891917942	2027.69758201743	2284.42884622923	1366.79327411593	-0.32669436394067	0.0226548823056241	0.707396080534093
ENSECAG00000027699	NA	NA	Mt rrna gene	67066.8362127506	56420.1981866469	66867.4306960835	87563.6079178305	62811.0651893292	77116.6628164261	76905.9050269075	65539.290920709	73717.1378990429	94821.047954194	104584.489603129	-0.278062263930418	0.02266396116202	0.707396080534093
ENSECAG00000008334	ENSG00000127616	SMARCA4	SWI/SNF related, matrix associated, actin dependent regulator of chromatin, subfamily a, member 4 [Source:HGNC Symbol;Acc:HGNC:11100]	1470.29858351869	1657.61643402092	1615.73300863849	1196.321472724	1291.18143164242	1160.11924768227	2089.15682467357	1610.17624081369	1558.11609522468	1716.71952654847	1302.64465361612	-0.249713585785136	0.0227066734000547	0.707396080534093
ENSECAG00000029763	ENSG00000278189	RNA5-8SN1	RNA, 5.8S ribosomal N1 [Source:HGNC Symbol;Acc:HGNC:53517]	2044.2708140607	1244.50977106517	1085.6294632635	1600.4177402047	1958.66660803685	1132.08662645575	1252.36073667141	992.8764008147	1002.66827941841	1205.46748727794	1342.844455796	0.439219919464456	0.0225684845411459	0.707396080534093
ENSECAG00000040298	NA	NA	LncRNA	10.1051449039085	36.3284753855555	6.59098546647401	30.7064033040042	21.3027183955669	29.1107989660049	33.0562788714172	29.9201453060734	41.1442826523166	32.41066097625	32.5019677199033	-1.02000325949992	0.0228276406334684	0.709487377990203
ENSECAG00000022414	NA	LOC100072585	Solute carrier family 12 member 3	1.01051449039085	39.4423447043174	4.70784676176715	17.1955858502423	35.5045306592782	64.6906643688999	1.88893022122384	23.6211673469001	48.2998100701108	78.4128894586693	173.628932819483	-1.55716916164835	0.0232522114622622	0.71967651884037
ENSECAG00000009496	ENSG00000164253	WDR41	WD repeat domain 41 [Source:HGNC Symbol;Acc:HGNC:25601]	499.194158253082	714.114030436063	641.208728952686	727.127630238819	622.512770892679	645.828465949517	365.507997806813	568.482760815395	562.603343224068	464.204305595322	438.776564218694	0.370576371096889	0.0232646985146455	0.71967651884037
ENSECAG00000007715	ENSG00000075292	ZNF638	zinc finger protein 638 [Source:HGNC Symbol;Acc:HGNC:17894]	1299.52163464264	1293.29372372578	1256.99508539183	994.887467049736	1134.96149674159	1094.35040557389	1277.86129465793	1619.62470775245	1426.63327892272	1573.4853151373	1089.67123355676	-0.261032283703928	0.0233955479072082	0.722029345014495
ENSECAG00000015945	ENSG00000119899	SLC17A5	solute carrier family 17 member 5 [Source:HGNC Symbol;Acc:HGNC:10933]	3913.72262128378	4802.62444597044	4753.98366003247	8563.40175342069	9843.03938310724	9086.88198835147	3430.2972817425	4275.43128978891	5414.05093248853	5769.0976537725	5765.67801052284	0.354656729475236	0.0234528840211302	0.722107723435639
ENSECAG00000038313	ENSG00000169688	MT1B	Metallothionein-1B	3830.86043307173	1827.84129011324	4391.4794593764	1686.39566945591	2601.29861296979	1596.78123217235	5231.39224767943	3679.39050040214	3550.03604015314	4749.73009080979	15841.2880036929	-0.940290316179342	0.0235116950415472	0.722231042558297
ENSECAG00000024902	ENSG00000182774	RPS17	ribosomal protein S17 [Source:HGNC Symbol;Acc:HGNC:10397]	28877.4725918994	26522.9009007743	30837.3378589272	40238.8991456992	30417.914900159	32067.1623276637	22520.7705625413	23710.1404105734	23085.5203316585	27318.0051822076	36751.1723418106	0.254734810027132	0.0237322432664106	0.722271366662259
ENSECAG00000016105	ENSG00000156928	MALSU1	mitochondrial assembly of ribosomal large subunit 1 [Source:HGNC Symbol;Acc:HGNC:21721]	2820.34594268087	2902.12620508609	2106.29064121462	2909.73877708744	2620.23436265473	2742.88416924135	2320.55077677349	1533.80113305871	1923.94243445941	2280.2468254581	2377.77553319292	0.317147906236778	0.0236887522202236	0.722271366662259
ENSECAG00000034242	NA	NA	Protein coding gene	70.7360143273598	35.2905189459682	60.2604385506195	63.8693188723287	52.0733116336081	33.4235099239316	90.6686506187444	96.8467861222903	66.1886286145962	75.2763738803225	134.2844455796	-0.664014998057798	0.0236384270703331	0.722271366662259
ENSECAG00000035532	NA	EQMHCC1	HLA class I histocompatibility antigen, Cw-12 alpha chain	166.734890914491	76.8087765294603	64.9682853123867	55.2715259472075	91.1282953588142	70.0815530663082	40.6119997563126	42.5181012244201	50.0886919245593	51.2297544463306	93.2293284597226	0.808176711152463	0.0236269876454558	0.722271366662259
ENSECAG00000022003	ENSG00000197142	ACSL5	acyl-CoA synthetase long chain family member 5 [Source:HGNC Symbol;Acc:HGNC:16526]	63.6624128946238	24.9109545500952	18.8313870470686	8.59779292512117	24.8531714614948	16.172666092225	14.1669766591788	15.7474448979334	15.2054957628126	5.22752596391129	19.6722436199415	1.17632827668137	0.0238495137209531	0.724167953490139
ENSECAG00000000287	ENSG00000182872	RBM10	RNA binding motif protein 10 [Source:HGNC Symbol;Acc:HGNC:9896]	2008.90280689702	1766.60186017759	2014.01684468399	1682.71090105943	1934.99692093066	1894.35828826928	2729.50416966845	2480.22257142451	2156.49707553772	1922.68404952657	2216.9763244734	-0.226465075788823	0.0240040721355146	0.72628526629336
ENSECAG00000014928	ENSG00000110700	RPS13	ribosomal protein S13 [Source:HGNC Symbol;Acc:HGNC:10386]	29346.3513154408	31669.0889282481	31513.3846539169	42589.7813826538	28598.8994460486	36111.4070284594	23881.744786933	25899.822623631	25137.367818711	29052.4982970334	33113.5179020015	0.228323678956871	0.0240611331523793	0.72628526629336
ENSECAG00000008748	ENSG00000130956	HABP4	hyaluronan binding protein 4 [Source:HGNC Symbol;Acc:HGNC:17062]	404.205796156342	179.566464048603	268.347265420727	268.988092943077	427.237852266648	241.511813643893	249.338789201547	214.165250611894	202.143649552686	228.965637219314	271.990150919191	0.458590233687153	0.0240845850182272	0.72628526629336
ENSECAG00000035032	ENSG00000132661	NXT1	nuclear transport factor 2 like export factor 1 [Source:HGNC Symbol;Acc:HGNC:15913]	2021.02898078171	906.135971759714	829.522599423372	1534.09190906805	2473.48230259638	1070.63049530529	892.519529528265	752.727866121216	841.668912518041	1141.69167051822	1773.92318555472	0.583460163761095	0.0242033344615787	0.728179029620873
ENSECAG00000008678	ENSG00000117450	PRDX1	Peroxiredoxin 1	142766.49771691	127664.49024348	136559.569449227	176651.481695672	140606.225801229	162224.77903789	111072.874868404	122813.535386738	123295.104054157	119657.023808737	164282.906470131	0.218660593496797	0.0245252332019627	0.728179029620873
ENSECAG00000015404	ENSG00000091138	SLC26A3	solute carrier family 26 member 3 [Source:HGNC Symbol;Acc:HGNC:3018]	100.040934548695	161.921204575619	376.627740941372	246.879482564194	485.228585676803	284.638923223159	307.895626059486	509.429842448145	553.658933951825	445.385212125242	412.261801078773	-0.684995565726606	0.0245083079707949	0.728179029620873
ENSECAG00000037214	ENSG00000104833	TUBB4A	tubulin beta 4A class IVa [Source:HGNC Symbol;Acc:HGNC:20774]	368.837788992662	391.309577724412	390.751281226673	476.563379278145	512.448725848916	393.534874910808	323.007067829277	322.035248162738	341.676434199672	332.470651304758	464.436012418618	0.285219560084195	0.0242715433559102	0.728179029620873
ENSECAG00000016190	ENSG00000137154	RPS6	ribosomal protein S6 [Source:HGNC Symbol;Acc:HGNC:10429]	40617.6299412604	42002.9832407793	48009.679707149	57043.8995459147	44291.9019974496	50425.294697818	35478.8318801368	38020.6309615704	36437.7344932624	42935.761751989	47433.2006274388	0.207110618727097	0.0245780556510374	0.728179029620873
ENSECAG00000021604	ENSG00000104213	PDGFRL	platelet derived growth factor receptor like [Source:HGNC Symbol;Acc:HGNC:8805]	293.049202213348	441.131486824603	437.829748844345	454.454768899262	329.008650775978	416.176607439923	216.28251033013	261.407585305694	236.132404787208	328.288630533629	412.261801078773	0.405115460055485	0.0243422808351314	0.728179029620873
ENSECAG00000013822	ENSG00000168280	KIF5C	kinesin family member 5C [Source:HGNC Symbol;Acc:HGNC:6325]	3.03154347117256	5.1897821979365	7.53255481882744	30.7064033040042	94.678748424742	8.62542191585332	1.88893022122384	6.29897795917336	9.83885019946701	3.13651557834677	9.408464339972	1.74162177117761	0.0245273700110132	0.728179029620873
ENSECAG00000021225	ENSG00000133030	MPRIP	myosin phosphatase Rho interacting protein [Source:HGNC Symbol;Acc:HGNC:30321]	771.022556168222	767.049808855015	869.068512222216	760.290545807144	849.741767112059	757.95895085561	943.520645501309	949.570927345383	932.901887094917	1000.54846949262	856.170254937452	-0.226939340995453	0.0247045488365652	0.728179029620873
ENSECAG00000002889	ENSG00000009954	BAZ1B	bromodomain adjacent to zinc finger domain 1B [Source:HGNC Symbol;Acc:HGNC:961]	339.532868771327	267.792761413524	278.704528296615	259.162043885795	304.155479314484	207.01012598048	495.844183071259	338.570065305568	299.637710620132	450.612738089153	276.266725619178	-0.424111189076146	0.0246344115461191	0.728179029620873
ENSECAG00000005305	ENSG00000182240	BACE2	beta-secretase 2 [Source:HGNC Symbol;Acc:HGNC:934]	979.188541188738	855.276106219936	1190.14366137474	1321.60359820434	1222.53933903448	1340.17493017571	875.519157537251	933.82348244745	905.174218350964	970.228818901935	1341.98914085601	0.229253450616103	0.0247011191913889	0.728179029620873
ENSECAG00000015268	ENSG00000112234	FBXL4	F-box and leucine rich repeat protein 4 [Source:HGNC Symbol;Acc:HGNC:13601]	178.861064799181	160.883248136032	145.943249614782	175.640626898904	165.687809743298	177.899327014475	113.335813273431	155.112332244644	100.177383849119	97.2319829287499	165.931098359506	0.463804771732148	0.0247552136340986	0.728179029620873
ENSECAG00000010881	ENSG00000188641	DPYD	dihydropyrimidine dehydrogenase [Source:HGNC Symbol;Acc:HGNC:3012]	79.8306447408775	34.2525625063809	57.4357304935592	70.0105995331295	57.9907334101545	188.681104409291	34.9452090926411	18.1095616326234	24.1499050350554	30.3196505906855	231.79034873931	1.02760128227357	0.0249217358486011	0.7314446214095
ENSECAG00000023579	ENSG00000151131	C12orf45	chromosome 12 open reading frame 45 [Source:HGNC Symbol;Acc:HGNC:28628]	2252.43679908121	2423.62828643635	2461.26228705187	2388.95817705153	2131.455323912	2321.31667310402	1903.09719788302	1844.025797548	1991.91994492846	1967.64077281621	2323.89069197308	0.216974147468773	0.0251786468613979	0.737342685198891
ENSECAG00000023441	ENSG00000112242	E2F3	E2F transcription factor 3 [Source:HGNC Symbol;Acc:HGNC:3115]	92.9673331159586	104.833600398317	96.0400739400498	73.69536792961	131.36676343933	69.0033753268265	123.724929490162	137.790142856917	146.688312064781	151.598252953427	130.007870879613	-0.508100286338553	0.0253069986660542	0.737427754045783
ENSECAG00000002887	ENSG00000124610	H1-1	H1.1 linker histone, cluster member [Source:HGNC Symbol;Acc:HGNC:4715]	1674.42251057765	1489.46749080778	1304.0735530095	792.225205243308	931.402187628399	1121.30484906093	1562.14529295212	1577.89397877293	1550.06612687967	1531.66510742601	1103.35627259672	-0.29898934182122	0.0253462030629166	0.737427754045783
ENSECAG00000009154	ENSG00000136487	GH2	growth hormone 2 [Source:HGNC Symbol;Acc:HGNC:4262]	178.861064799181	71.6189943315238	151.592665728902	74.9236240617702	158.586903611443	143.397639351061	119.002603937102	122.83007020388	160.999366900369	34.5016713618145	117.178146779651	0.630155664525448	0.0253529173912795	0.737427754045783
ENSECAG00000018688	ENSG00000108465	CDK5RAP3	CDK5 regulatory subunit associated protein 3 [Source:HGNC Symbol;Acc:HGNC:18673]	988.283171602256	908.211884638888	907.672855668706	1024.36561422158	1332.60338407824	1063.08325112892	911.408831740504	958.232022039247	828.252298609677	654.486250681693	1282.97240999618	0.284366530917972	0.0254053877930479	0.737427754045783
ENSECAG00000010022	ENSG00000148795	CYP17A1	cytochrome P450 family 17 subfamily A member 1 [Source:HGNC Symbol;Acc:HGNC:2593]	1680.48559751999	1079.47469717079	2010.25056727457	6423.77957119768	5912.68783912514	6585.50963275401	2750.28240210191	3081.77496652556	3719.97981632575	2949.37014883875	19069.2465872432	-0.362163370485532	0.0266692945534919	0.74282632426294
ENSECAG00000017623	ENSG00000169906	S100G	S100 calcium binding protein G [Source:HGNC Symbol;Acc:HGNC:1436]	38.3995506348525	61.2394299356508	64.0267159600332	607.986785419283	391.73332160737	260.919012954563	15.1114417697907	44.0928457142135	19.677700398934	108.732540049355	1382.18894303589	0.872417475685368	0.0261518380128259	0.74282632426294
ENSECAG00000003388	ENSG00000187147	RNF220	ring finger protein 220 [Source:HGNC Symbol;Acc:HGNC:25552]	423.405571473768	264.678892094762	260.8147106019	198.977493409947	404.751649515772	227.495503030631	273.894882077457	180.308244081337	212.876940679377	236.28417356879	205.275585599389	0.484597730861827	0.026049701191756	0.74282632426294
ENSECAG00000022368	ENSG00000134046	MBD2	methyl-CpG binding domain protein 2 [Source:HGNC Symbol;Acc:HGNC:6917]	314.270006511556	222.122678071682	299.419054048391	281.270654264678	215.394152666288	328.844210541908	225.727161436249	177.158755101751	197.671444916564	195.509471050282	269.424206099198	0.418656634104446	0.0265429689997459	0.74282632426294
ENSECAG00000000974	ENSG00000160710	ADAR	adenosine deaminase RNA specific [Source:HGNC Symbol;Acc:HGNC:225]	453.721006185494	503.408873199841	310.717886276632	246.879482564194	273.384886076443	305.124300273311	566.679066367153	495.257142040005	426.648322285978	424.475108269596	207.841530419381	-0.322418524994103	0.0268808193795843	0.74282632426294
ENSECAG00000015844	ENSG00000162714	ZNF496	zinc finger protein 496 [Source:HGNC Symbol;Acc:HGNC:23713]	549.719882772625	587.483344806412	655.332269237987	397.954986819894	325.458197710051	333.156921499834	729.127065392403	599.977650611262	612.692035148627	550.98123659625	544.835616778379	-0.361788046787261	0.0259937216459644	0.74282632426294
ENSECAG00000004471	ENSG00000163412	EIF4E3	eukaryotic translation initiation factor 4E family member 3 [Source:HGNC Symbol;Acc:HGNC:31837]	41.431094106025	18.6832159125714	15.0651096376549	17.1955858502423	35.5045306592782	7.54724417637165	17.9448371016265	14.9600726530367	5.36664556334564	5.22752596391129	15.3956689199542	1.23854666771089	0.0266851987841143	0.74282632426294
ENSECAG00000004865	ENSG00000176020	AMIGO3	adhesion molecule with Ig like domain 3 [Source:HGNC Symbol;Acc:HGNC:24075]	93.9778476063495	87.1883409253333	127.111862567713	98.2604905728134	210.660215245051	109.97412942713	139.780836370564	208.653644897617	160.104925973145	167.280830845161	233.500978619305	-0.483398311629311	0.0264877653537964	0.74282632426294
ENSECAG00000037727	NA	LOC111774045	Transmembrane and TPR repeat-containing protein 1-like	113.177622923776	76.8087765294603	153.475804433609	345.139973137007	150.302513124278	156.335772224841	73.6682786277298	32.2822620407634	96.5996201402215	113.960066013266	181.32676727946	0.759765186319505	0.0261329599832357	0.74282632426294
ENSECAG00000014777	ENSG00000147596	PRDM14	PR/SET domain 14 [Source:HGNC Symbol;Acc:HGNC:14001]	5.05257245195427	0	9.4156935235343	0	192.907949915412	1.07817773948166	0	0	0	0	0	5.68334117289357	0.0266301090207514	0.74282632426294
ENSECAG00000023112	ENSG00000182197	EXT1	exostosin glycosyltransferase 1 [Source:HGNC Symbol;Acc:HGNC:3512]	60.6308694234513	24.9109545500952	32.0133579800166	55.2715259472075	31.9540775933504	43.1271095792666	50.0566508624318	55.9034293876635	46.5109282156622	104.550519278226	130.863185819611	-0.837297487957454	0.0267995602945906	0.74282632426294
ENSECAG00000012679	ENSG00000080345	RIF1	replication timing regulatory factor 1 [Source:HGNC Symbol;Acc:HGNC:23207]	1712.8220612125	2374.84433377574	2143.01184595641	1728.15637794936	1726.70367439623	1771.44602596837	2020.2108715989	2539.27548979176	2674.37837240058	2565.66974308766	1573.77948959532	-0.302074472991004	0.0263958678493379	0.74282632426294
ENSECAG00000042694	NA	NA	LncRNA	176.8400358184	313.462844755365	304.126900810158	217.40133539235	200.008856047267	212.401014677888	210.615719666458	177.946127346647	163.682689682042	139.05219064004	164.220468479511	0.466633995723165	0.0268330286323902	0.74282632426294
ENSECAG00000016147	ENSG00000133026	MYH10	myosin heavy chain 10 [Source:HGNC Symbol;Acc:HGNC:7568]	922.59972972685	747.328636502857	1044.20041175995	679.225641084573	828.439048716492	819.415082006065	1232.52696934856	1569.23288407906	1368.49461865314	842.677185382499	798.864153957623	-0.346608032190288	0.0262230563251868	0.74282632426294
ENSECAG00000026905	ENSG00000145592	RPL37	Ribosomal protein L37	27976.0936664708	27267.1156679584	26347.935186906	38258.9502606571	26983.4433010515	30181.4294613102	21454.4694526604	21683.4442522094	21883.3917254691	26066.5354664472	31078.7236597475	0.242481141462428	0.0268761977857911	0.74282632426294
ENSECAG00000013231	ENSG00000049656	CLPTM1L	CLPTM1 like [Source:HGNC Symbol;Acc:HGNC:24308]	2185.74284271542	1271.49663849444	1144.94833246177	1355.99476990482	2113.70305858236	1402.70923906565	1163.58101627389	1086.5736979574	1153.82879611931	1301.65396501391	1578.9113792353	0.407333558344151	0.0268878552643362	0.74282632426294
ENSECAG00000009424	ENSG00000164989	CCDC171	coiled-coil domain containing 171 [Source:HGNC Symbol;Acc:HGNC:29828]	53.5572679907153	31.138693187619	67.7929933694469	25.7933787753635	24.8531714614948	31.2671544449683	34.0007439820292	30.7075175509701	22.3610231806068	20.9101038556451	8.55314939997455	0.858231415864711	0.0258208223849468	0.74282632426294
ENSECAG00000023869	ENSG00000088766	CRLS1	cardiolipin synthase 1 [Source:HGNC Symbol;Acc:HGNC:16148]	1411.68874307602	1431.34193019089	1149.65617922354	1320.37534207218	1138.51194980752	1364.97301818379	1029.46697056699	977.916328161664	1003.56272034563	1266.10678845931	1043.48422679689	0.224469498769453	0.0267577953948862	0.74282632426294
ENSECAG00000017134	ENSG00000105963	ADAP1	ArfGAP with dual PH domains 1 [Source:HGNC Symbol;Acc:HGNC:16486]	111.156593942994	88.2262973649206	69.6761320741538	144.9342235949	200.008856047267	99.1923520323131	78.3906041807895	46.4549624489035	81.3941243774089	80.5038998442338	106.059052559684	0.643138088310458	0.0268669263214911	0.74282632426294
ENSECAG00000024006	ENSG00000169189	NSMCE1	NSE1 homolog, SMC5-SMC6 complex component [Source:HGNC Symbol;Acc:HGNC:29897]	1878.5464376366	2036.47053447028	1932.10031102924	2209.63278175614	1875.8227031652	2431.29080253115	1676.42557133616	1645.60799183404	1756.68198106847	1451.16120758177	2131.44483047366	0.253919250118068	0.026179320595695	0.74282632426294
ENSECAG00000021271	ENSG00000184900	SUMO3	small ubiquitin like modifier 3 [Source:HGNC Symbol;Acc:HGNC:11124]	222.313187885988	305.159193238666	292.828068581917	343.911717004847	324.274713354741	251.215413299228	201.171068560339	224.401089795551	217.349145315498	224.783616448185	256.594481999236	0.357231708520703	0.0261667753874922	0.74282632426294
ENSECAG00000000135	ENSG00000136861	CDK5RAP2	CDK5 regulatory subunit associated protein 2 [Source:HGNC Symbol;Acc:HGNC:18672]	567.90914359966	838.668803186539	569.649458173825	665.714823630811	472.210257768401	463.616427977116	732.904925834851	850.362024488403	618.953121639197	718.262067441411	543.980301838381	-0.318690605798675	0.0265778247364827	0.74282632426294
ENSECAG00000001418	ENSG00000176383	B3GNT4	UDP-GlcNAc:betaGal beta-1,3-N-acetylglucosaminyltransferase 4	3.03154347117256	0	2.82470805706029	3.6847683964805	5.91742177654637	6.46906643688999	11.3335813273431	11.0232114285534	20.5721413261583	13.5915675061693	5.13188963998473	-1.84121461695972	0.0260627818113164	0.74282632426294
ENSECAG00000000063	ENSG00000182077	PTCHD3	patched domain containing 3 [Source:HGNC Symbol;Acc:HGNC:24776]	25.2628622597714	33.2146060667936	25.4223725135426	1.22825613216017	3.55045306592782	6.46906643688999	34.0007439820292	48.8170791835935	34.8831961617467	23.0011142412097	5.98720457998218	-1.1202083416132	0.027124463520421	0.7477953562178
ENSECAG00000021790	ENSG00000113441	LNPEP	leucyl and cystinyl aminopeptidase [Source:HGNC Symbol;Acc:HGNC:6656]	107.114535981431	162.959161015206	171.365622128324	62.6410627401685	55.6237646995359	73.3160862847532	170.948185020758	263.769702040384	128.799493520295	134.870169868911	89.8080686997327	-0.617942869570881	0.0272861131300934	0.750681417178226
ENSECAG00000021432	ENSG00000157379	DHRS1	dehydrogenase/reductase 1 [Source:HGNC Symbol;Acc:HGNC:16445]	411.279397589078	576.065823970952	566.824750116765	528.150136828872	454.457992438762	459.303717019189	721.571344507508	606.276628570435	534.875674480115	592.80144430754	600.431087878213	-0.318379625372865	0.0274886215221514	0.751545756055833
ENSECAG00000013325	ENSG00000132591	ERAL1	Era like 12S mitochondrial rRNA chaperone 1 [Source:HGNC Symbol;Acc:HGNC:3424]	1107.52388146838	1463.51857981809	1078.09690844468	1223.34310763153	1042.64971702747	1266.85884389096	1665.09199000882	1437.74171918132	1265.63391202235	1364.38427658085	1037.49702221691	-0.254421220454896	0.0274489253519936	0.751545756055833
ENSECAG00000004975	ENSG00000108256	NUFIP2	nuclear FMR1 interacting protein 2 [Source:HGNC Symbol;Acc:HGNC:17634]	1008.49346141007	1334.81198130927	1405.76304306367	1310.5492930149	1053.30107622525	1333.70586373882	1258.02752733508	1669.22915918094	1466.88312064781	1953.00370011726	997.297220037032	-0.331517343353453	0.0274250835857444	0.751545756055833
ENSECAG00000005087	ENSG00000126226	PCID2	PCI domain containing 2 [Source:HGNC Symbol;Acc:HGNC:25653]	2973.94414522029	3586.13949877412	2908.50772941974	2069.61158268988	2727.93143898788	2968.22331679302	1801.09496593693	2525.89016162852	2647.54514458385	2283.38334103645	1956.96058271418	0.334814243601044	0.0275519441736535	0.751717433375582
ENSECAG00000024095	ENSG00000114391	RPL24	Ribosomal protein L24	13259.9711429088	14111.0177961894	13437.1362274358	19787.2062891003	12749.6769597468	15310.1239006396	10636.5660757115	10855.5011403904	10564.2417914459	12679.8869780632	15207.4996331547	0.251938356643291	0.0277804802950491	0.754827153253933
ENSECAG00000021201	ENSG00000125845	BMP2	bone morphogenetic protein 2 [Source:HGNC Symbol;Acc:HGNC:1069]	13.1366883750811	3.1138693187619	8.47412417118087	2.45651226432033	53.2567959889174	5.39088869740832	7.55572088489537	11.0232114285534	0	0	8.55314939997455	2.08075279216878	0.0277413062756198	0.754827153253933
ENSECAG00000042262	NA	NA	LncRNA	12429.3282318075	12460.6670572455	15406.8993125592	18308.3859059795	13105.9057506949	17897.7504753956	13987.5282881626	14833.3057216084	17125.8604335632	19148.427605807	20915.8715426978	-0.242547898208592	0.0280758227105032	0.760673993155404
ENSECAG00000011080	ENSG00000099290	WASHC2A	WASH complex subunit 2A [Source:HGNC Symbol;Acc:HGNC:23416]	2034.16566915679	1844.44859314663	1798.39746299505	1241.76694961393	1291.18143164242	1168.74466959812	2463.16500847589	2163.69892897605	2135.92493421156	1437.5696400756	1229.94288371634	-0.206828343885162	0.0289192343732628	0.760673993155404
ENSECAG00000024315	ENSG00000185418	TARS3	threonyl-tRNA synthetase 3 [Source:HGNC Symbol;Acc:HGNC:24728]	34.3574926732891	14.5313901542222	24.4808031611892	4.91302452864067	15.3852966190206	15.0944883527433	8.50018599550729	10.2358391836567	8.94440927224273	7.3185363494758	7.69783445997709	1.18688858900618	0.0284114678005107	0.760673993155404
ENSECAG00000015464	ENSG00000257529	RPL36A-HNRNPH2	RPL36A-HNRNPH2 readthrough [Source:HGNC Symbol;Acc:HGNC:48349]	23015.4780331421	13920.0338113053	21976.2286839291	21247.6028302387	18532.1815197879	16667.5496746471	17564.2176620499	16134.8320424226	16494.3851389428	13251.7783185151	22921.5850769918	0.291761396910242	0.0284039988010214	0.760673993155404
ENSECAG00000041561	NA	NA	Protein coding gene	225.344731357161	250.14750194054	186.430731765979	163.358065577302	218.944605732216	127.224973258836	165.281394357086	159.836565714024	118.960643320828	172.508356809072	89.8080686997327	0.454363480724563	0.0287826676465102	0.760673993155404
ENSECAG00000020999	ENSG00000121486	TRMT1L	tRNA methyltransferase 1 like [Source:HGNC Symbol;Acc:HGNC:16782]	486.057469878001	755.632288019555	589.422414573247	647.290981648408	536.118412955102	671.704731697077	687.570600525479	628.323051427542	659.202963364289	763.218790731048	643.196834878086	-0.243935573633239	0.0288293195031645	0.760673993155404
ENSECAG00000034667	NA	NA	Protein coding gene	148.545630087456	263.640935655174	181.722885004212	307.064033040042	194.091434270721	280.326212265233	346.618695594575	392.111377958541	317.526529164617	281.240896858427	153.101374259544	-0.538710564304138	0.0286761923333741	0.760673993155404
ENSECAG00000013025	ENSG00000135540	NHSL1	NHS like 1 [Source:HGNC Symbol;Acc:HGNC:21021]	33.3469781828982	26.9868674292698	44.2537595606112	8.59779292512117	17.7522653296391	16.172666092225	15.1114417697907	12.5979559183467	15.2054957628126	8.36404154225806	14.5403539799567	1.03370175923652	0.0287941664953053	0.760673993155404
ENSECAG00000027754	ENSG00000165556	CDX2	caudal type homeobox 2 [Source:HGNC Symbol;Acc:HGNC:1806]	2649.56899380482	2463.07063114067	2501.74976920306	3304.00899551085	2746.86718867283	2761.21319081254	3673.02481516976	2743.20490122	2898.88304513387	3163.69871335911	4098.6691924678	-0.270047535666019	0.0283027683730145	0.760673993155404
ENSECAG00000013334	ENSG00000121578	B4GALT4	beta-1,4-galactosyltransferase 4 [Source:HGNC Symbol;Acc:HGNC:927]	1257.08002604622	1530.98574839127	2018.72469144575	2301.75199166815	2176.42772941376	3197.87517530262	978.46585459395	1366.87821714062	1652.03239258323	1742.85715636802	2631.80407037217	0.30334625878449	0.0288777994083172	0.760673993155404
ENSECAG00000023019	ENSG00000186185	KIF18B	kinesin family member 18B [Source:HGNC Symbol;Acc:HGNC:27102]	241.512963203414	325.918322030412	230.68449132659	223.54261605315	259.183073812731	214.557370156851	435.398415992096	292.115102856664	288.009978566216	342.92570323258	224.092514279333	-0.3794132109196	0.0281551882940094	0.760673993155404
ENSECAG00000015001	ENSG00000139988	RDH12	retinol dehydrogenase 12 [Source:HGNC Symbol;Acc:HGNC:19977]	240.502448713023	75.770820089873	105.455767463584	143.70596746274	115.981466820309	83.0196859400882	89.7241855081325	69.2887575509069	84.971888086306	47.0477336752016	221.526569459341	0.773257213929054	0.0287198989934557	0.760673993155404
ENSECAG00000013072	ENSG00000148450	MSRB2	methionine sulfoxide reductase B2 [Source:HGNC Symbol;Acc:HGNC:17061]	125.303796808466	90.3022102440952	99.8063513494636	57.7280382115279	89.9448110035049	91.6451078559415	52.8900461942676	75.5877355100803	57.2442193423535	43.9112180968548	116.322831839654	0.639014492313405	0.0287280621128791	0.760673993155404
ENSECAG00000007409	ENSG00000204021	LIPK	Lipase member K	0	0	1.88313870470686	18.4238419824025	1.18348435530927	7.54724417637165	10.3891162167311	2.36211673469001	2.68332278167282	16.7280830845161	18.816928679944	-2.30317517814258	0.0287265332360622	0.760673993155404
ENSECAG00000010781	ENSG00000166439	RNF169	ring finger protein 169 [Source:HGNC Symbol;Acc:HGNC:26961]	9.09463041351769	4.1518257583492	8.47412417118087	11.0543051894415	7.10090613185565	8.62542191585332	15.1114417697907	28.3454008162801	40.2498417250923	18.8190934700806	5.98720457998218	-1.3638001008296	0.0282742258928128	0.760673993155404
ENSECAG00000033797	NA	NA	LncRNA	2.02102898078171	25.9489109896825	0	8.59779292512117	2.36696871061855	4.31271095792666	15.1114417697907	4.72423346938002	18.7832594717097	8.36404154225806	5.98720457998218	-1.99752273024147	0.0286423358058191	0.760673993155404
ENSECAG00000038761	ENSG00000129968	ABHD17A	abhydrolase domain containing 17A [Source:HGNC Symbol;Acc:HGNC:28756]	965.041338323266	502.370916760254	547.993363069696	772.573107128745	1042.64971702747	575.746912883209	556.289950150422	383.450283264678	409.653944668717	638.803672789959	720.175179477857	0.503057080214935	0.0290463492987546	0.762376494548978
ENSECAG00000017111	ENSG00000139197	PEX5	peroxisomal biogenesis factor 5 [Source:HGNC Symbol;Acc:HGNC:9719]	228.376274828333	180.60442048819	174.190330185385	179.325395295384	195.27491862603	225.339147551668	258.783440307666	297.626708570941	285.326655784543	226.87462683375	224.947829219331	-0.364804643808292	0.0290996643464969	0.762376494548978
ENSECAG00000019333	ENSG00000122644	ARL4A	ADP ribosylation factor like GTPase 4A [Source:HGNC Symbol;Acc:HGNC:695]	534.562165416762	274.020500051047	566.824750116765	654.660518441369	482.861616966184	741.786284763385	323.007067829277	388.961888978955	406.970621887044	247.784730689395	1217.11315961638	0.49769584030669	0.0293272026522214	0.766813247124947
ENSECAG00000017210	ENSG00000075826	SEC31B	SEC31 homolog B, COPII coat complex component [Source:HGNC Symbol;Acc:HGNC:23197]	33.3469781828982	65.391255694	48.0200369700249	58.956294343688	67.4586082526287	29.1107989660049	54.7789764154914	114.956347754914	85.8663290135302	85.7314258081451	74.4123997797785	-0.74217589627665	0.0294113006820333	0.767489347302643
ENSECAG00000008992	ENSG00000242028	HYPK	huntingtin interacting protein K [Source:HGNC Symbol;Acc:HGNC:18418]	4122.89912079469	3954.61403482762	3849.13551242082	5415.38128669418	4296.04820977267	4384.94886647193	3270.68267804908	3566.00889713702	3248.60944767856	4039.83206491064	4054.19281558793	0.216517087598865	0.0295785831790994	0.769855026260388
ENSECAG00000008692	ENSG00000137802	MAPKBP1	mitogen-activated protein kinase binding protein 1 [Source:HGNC Symbol;Acc:HGNC:29536]	62.651898404233	89.2642538045079	31.0717886276632	29.478147171844	107.697076333144	14.0163106132616	35.889674203253	44.8802179591102	39.355400797868	23.0011142412097	10.2637792799695	1.10336474882832	0.0296187963510409	0.769855026260388
ENSECAG00000021705	ENSG00000156482	RPL30	ribosomal protein L30 [Source:HGNC Symbol;Acc:HGNC:10333]	23043.772438873	25224.4173948506	25831.013612464	34263.43306274	22988.0001175274	29854.7416062473	17910.8363576445	20107.1250179262	19714.3724769502	24225.4008219577	28656.4717496747	0.234407384375739	0.0296790483076135	0.769902556294744
ENSECAG00000014608	ENSG00000163435	ELF3	E74 like ETS transcription factor 3 [Source:HGNC Symbol;Acc:HGNC:3318]	1450.08829371088	1443.79740746594	1430.24384622486	2047.502972311	1443.85091347732	1998.94152899901	1618.81319958883	1822.76674693579	1892.63700200656	1725.08356809072	3440.93200360976	-0.310457848932783	0.0298723539247848	0.773394656229497
ENSECAG00000021917	ENSG00000148688	RPP30	ribonuclease P/MRP subunit p30 [Source:HGNC Symbol;Acc:HGNC:17688]	1845.1994594537	1835.10698519035	1941.51600455277	1833.78640531513	1325.50247794639	1583.84309929857	1291.0838062065	1671.59127591563	1586.73820489586	1276.56184038714	1261.58953649625	0.276361000357399	0.0340594718790716	0.773705644073851
ENSECAG00000017739	ENSG00000167173	C15orf39	chromosome 15 open reading frame 39 [Source:HGNC Symbol;Acc:HGNC:24497]	1588.52877889442	1685.64125788978	1304.0735530095	1427.23362557011	1534.97920883613	1539.63781197982	1868.15198879038	1629.07317469121	1620.72696013038	1820.22454063391	1668.71944793503	-0.215391468180544	0.0342031422372431	0.773705644073851
ENSECAG00000009456	ENSG00000069869	NEDD4	NEDD4 E3 ubiquitin protein ligase [Source:HGNC Symbol;Acc:HGNC:7727]	73.7675577985324	119.36499055254	79.0918255976881	105.630027365774	119.531919886237	66.8470198478632	146.392092144848	166.922915918094	123.43284795695	111.869055627702	141.982280039577	-0.537458089744346	0.032649096292413	0.773705644073851
ENSECAG00000016870	ENSG00000134138	MEIS2	Meis homeobox 2 [Source:HGNC Symbol;Acc:HGNC:7001]	122.272253337293	55.0116912981269	114.871460987118	162.129809445142	68.6420926079379	166.039371880176	43.4453950881484	29.9201453060734	92.1274155041001	62.7303115669354	153.101374259544	0.804853042498578	0.0305144149549666	0.773705644073851
ENSECAG00000000019	ENSG00000172590	MRPL52	mitochondrial ribosomal protein L52 [Source:HGNC Symbol;Acc:HGNC:16655]	1470.29858351869	1486.35362148901	1511.21881052725	1970.12283598491	1602.43781708876	1782.22780336319	1351.52957328566	1234.59967999798	1338.97806805474	1320.47305848399	1822.67613713458	0.213360622015988	0.0351245827336376	0.773705644073851
ENSECAG00000010819	ENSG00000068308	OTUD5	OTU deubiquitinase 5 [Source:HGNC Symbol;Acc:HGNC:25402]	620.455897099985	202.401505719524	258.931571897193	201.434005674267	415.403008713555	222.104614333223	223.838231215025	206.291528162927	204.826972334359	250.921246267742	229.224403919318	0.575123659275057	0.0331935706670044	0.773705644073851
ENSECAG00000024275	ENSG00000158639	PAGE5	PAGE family member 5 [Source:HGNC Symbol;Acc:HGNC:29992]	193.008267664653	101.719731079555	42.3706208559043	58.956294343688	105.330107622525	146.632172569506	67.0570228534464	77.1624799998736	124.327288884174	20.9101038556451	35.9232274798931	0.983089409365797	0.0334711207191444	0.773705644073851
ENSECAG00000006567	ENSG00000179542	SLITRK4	SLIT and NTRK like family member 4 [Source:HGNC Symbol;Acc:HGNC:23502]	45.4731520675885	114.175208354603	22.5976644564823	30.7064033040042	18.9357496849484	22.641732529115	69.8904181852822	33.8570065305568	65.2941876873719	76.3218790731048	16.2509838599516	-0.766267654816618	0.0314856614514656	0.773705644073851
ENSECAG00000010812	ENSG00000038358	EDC4	enhancer of mRNA decapping 4 [Source:HGNC Symbol;Acc:HGNC:17157]	1369.24713447961	1724.04564615451	1733.42917768266	1643.4067048303	1629.65795726087	1492.19799144262	1945.59812786056	1821.97937469089	2004.4421179096	1923.72955471935	1574.63480453531	-0.231758066329535	0.0341052091409755	0.773705644073851
ENSECAG00000007044	ENSG00000138759	FRAS1	Fraser extracellular matrix complex subunit 1 [Source:HGNC Symbol;Acc:HGNC:19185]	53.5572679907153	34.2525625063809	97.9232126447567	30.7064033040042	42.6054367911339	39.8925763608216	22.6671626546861	9.44846693876003	37.5665189434195	25.0921246267742	60.7273607398193	0.975949524820287	0.0347352635931392	0.773705644073851
ENSECAG00000009006	ENSG00000109189	USP46	ubiquitin specific peptidase 46 [Source:HGNC Symbol;Acc:HGNC:20075]	65.6834418754055	121.440903431714	96.9816432924033	85.9779292512117	94.678748424742	105.661418469203	133.169580596281	103.93313632636	137.743902792538	143.234211411169	103.493107739692	-0.474613180520071	0.032035132383918	0.773705644073851
ENSECAG00000024031	ENSG00000170871	KIAA0232	KIAA0232 [Source:HGNC Symbol;Acc:HGNC:28992]	116.209166394948	122.478859871302	83.7996723594553	103.173515101454	107.697076333144	61.4561311504549	128.447255043221	130.703792652847	161.893807827593	154.734768531774	105.203737619687	-0.487499227066567	0.0345667060824056	0.773705644073851
ENSECAG00000016940	ENSG00000159674	SPON2	spondin 2 [Source:HGNC Symbol;Acc:HGNC:11253]	23.2418332789897	8.30365151669841	34.8380660370769	27.0216349075237	59.1742177654637	20.4853770501516	34.0007439820292	41.7307289795235	35.7776370889709	62.7303115669354	122.310036419636	-0.844649310092665	0.0307701734710986	0.773705644073851
ENSECAG00000015014	ENSG00000115361	ACADL	acyl-CoA dehydrogenase long chain [Source:HGNC Symbol;Acc:HGNC:88]	158.650774991364	88.2262973649206	118.637738396532	117.912588687376	106.513591977835	95.9578188138681	85.0018599550729	85.823574693737	52.7720147062321	84.6859206153628	96.6505882197124	0.548688154376717	0.0314287543148417	0.773705644073851
ENSECAG00000016138	ENSG00000040487	SLC66A1	solute carrier family 66 member 1 [Source:HGNC Symbol;Acc:HGNC:26001]	472.92078150292	412.068706516158	409.582668273742	552.715259472075	727.842878515204	574.668735143727	391.953020903947	418.094662040131	474.053691428865	326.197620148064	749.25588743777	0.297858890298529	0.0315950972498881	0.773705644073851
ENSECAG00000020498	ENSG00000198912	C1orf174	chromosome 1 open reading frame 174 [Source:HGNC Symbol;Acc:HGNC:27915]	1035.77735265063	1018.23526723514	866.243804165155	802.051254300589	865.12706373108	923.998322735786	798.073018467073	706.272903672313	776.374724830669	859.405268467015	695.371046217931	0.228743166775147	0.0349549109174434	0.773705644073851
ENSECAG00000001911	ENSG00000106052	TAX1BP1	Tax1 binding protein 1 [Source:HGNC Symbol;Acc:HGNC:11575]	23231.7281340857	34057.4266957385	30420.2226358346	37504.8009955107	31532.7571628603	32026.1915735634	31217.4053010558	34728.6276056574	33852.8002135843	40555.1464280238	32881.7275532621	-0.223498574996634	0.031943126067622	0.773705644073851
ENSECAG00000011289	ENSG00000122787	AKR1D1	aldo-keto reductase family 1 member D1 [Source:HGNC Symbol;Acc:HGNC:388]	22.2313187885988	8.30365151669841	10.3572628758877	2.45651226432033	37.8714993698968	1.07817773948166	2.83339533183576	21.2590506122101	14.3110548355884	0	0	2.17804994898881	0.0332713894858679	0.773705644073851
ENSECAG00000008395	ENSG00000009335	UBE3C	ubiquitin protein ligase E3C [Source:HGNC Symbol;Acc:HGNC:16803]	237.470905241851	436.979661066254	218.444089745996	237.053433506912	233.146417995927	172.508438317066	349.452090926411	357.466999183088	276.3822465123	353.380755160403	220.671254519343	-0.404989426973065	0.0317203783658393	0.773705644073851
ENSECAG00000022936	ENSG00000160953	PWWP3A	PWWP domain containing 3A, DNA repair factor [Source:HGNC Symbol;Acc:HGNC:29641]	271.82839791514	248.071589061365	205.262118813048	178.097139163224	179.88962200701	166.039371880176	317.340277165605	280.304519183214	284.432214857319	217.46508009871	218.105309699351	-0.312885783882545	0.0314704839805993	0.773705644073851
ENSECAG00000009412	ENSG00000076984	MAP2K7	mitogen-activated protein kinase kinase 7 [Source:HGNC Symbol;Acc:HGNC:6847]	112.167108433385	88.2262973649206	78.1502562453347	61.4128066080084	130.18327908402	95.9578188138681	85.9463250656848	52.7539404080769	63.5053058329234	71.0943531091935	46.1870067598625	0.607368782511987	0.0344294265775886	0.773705644073851
ENSECAG00000012801	ENSG00000182359	KBTBD3	kelch repeat and BTB domain containing 3 [Source:HGNC Symbol;Acc:HGNC:22934]	211.197528491689	189.946028444476	218.444089745996	239.509945771233	191.724465560103	266.309901651971	137.89190614934	177.946127346647	185.149271935425	135.915675061693	232.645663679308	0.388301635780714	0.0314573780538169	0.773705644073851
ENSECAG00000041001	NA	NA	Protein coding gene	181.892608270354	201.363549279936	174.190330185385	240.738201903393	301.788510603865	194.0719931067	336.229579377844	286.603497142388	305.004356183477	319.924588991371	216.394679819356	-0.45115848593285	0.0305638319454301	0.773705644073851
ENSECAG00000043251	NA	NA	Protein coding gene	636.624128946238	760.822070217492	554.58434853617	320.574850493804	336.109556907834	339.625987936724	343.785300262739	509.429842448145	421.281676722633	404.610509606734	141.12696509958	0.36553235279258	0.0337287456511714	0.773705644073851
ENSECAG00000010969	ENSG00000198730	CTR9	CTR9 homolog, Paf1/RNA polymerase II complex component [Source:HGNC Symbol;Acc:HGNC:16850]	1761.32675675126	2042.69827310781	2098.7580863958	1573.39610529717	1452.13530396448	1608.64118730664	2264.82733524739	2976.26708570941	2440.03484946782	2001.09693898524	1257.31296179626	-0.305278526901671	0.0349523599174212	0.773705644073851
ENSECAG00000010078	ENSG00000122966	CIT	citron rho-interacting serine/threonine kinase [Source:HGNC Symbol;Acc:HGNC:1985]	121.261738846903	228.350416709206	147.826388319488	122.825613216017	158.586903611443	145.553994830025	271.061486745621	288.178241632181	300.532151547356	177.735882772984	107.769682439679	-0.544939565876515	0.030886434574793	0.773705644073851
ENSECAG00000023668	ENSG00000143248	RGS5	regulator of G protein signaling 5 [Source:HGNC Symbol;Acc:HGNC:10001]	327.406694886637	262.602979215587	40.4874821511975	29.478147171844	67.4586082526287	7.54724417637165	61.3902321897749	91.3351804080137	74.2385969596147	32.41066097625	6.84251951997964	1.01971745981416	0.0330812318584975	0.773705644073851
ENSECAG00000016123	ENSG00000262576	PCDHGA4	protocadherin gamma subfamily A, 4 [Source:HGNC Symbol;Acc:HGNC:8702]	63.6624128946238	55.0116912981269	57.4357304935592	20.8803542467228	74.5595143844843	28.0326212265233	93.5020459505802	75.5877355100803	110.016234048586	87.8224361937096	58.1614159198269	-0.693067325070976	0.0312394052886019	0.773705644073851
ENSECAG00000009383	ENSG00000171530	TBCA	tubulin folding cofactor A [Source:HGNC Symbol;Acc:HGNC:11579]	6838.15155647491	6084.50064886076	6293.44955113032	7343.74341418564	5483.08301814787	6982.27904088326	4946.16378427463	4981.70419346123	4964.14714609472	5270.39167681536	7182.07955115863	0.260783930571002	0.0313887168392422	0.773705644073851
ENSECAG00000022203	ENSG00000115641	FHL2	four and a half LIM domains 2 [Source:HGNC Symbol;Acc:HGNC:3703]	249.597079126541	381.967969768127	316.367302390752	171.955858502423	209.476730889742	105.661418469203	155.836743250967	187.394594285407	185.149271935425	215.374069713145	45.3316918198651	0.577849236054174	0.0322136824099386	0.773705644073851
ENSECAG00000014681	ENSG00000163701	IL17RE	interleukin 17 receptor E [Source:HGNC Symbol;Acc:HGNC:18439]	113.177622923776	74.7328636502857	72.5008401312141	49.1302452864067	134.917216505257	49.5961760161566	102.946697056699	27.5580285713834	49.194250997335	34.5016713618145	64.1486204998091	0.787381147278561	0.0330853286392618	0.773705644073851
ENSECAG00000015673	ENSG00000144736	SHQ1	SHQ1, H/ACA ribonucleoprotein assembly factor [Source:HGNC Symbol;Acc:HGNC:25543]	463.826151089402	600.976778521047	563.058472707351	501.128501921348	410.669071292318	536.932514261869	373.063718691709	536.200498774632	409.653944668717	354.426260353185	277.122040559175	0.356339911928965	0.0329021733756424	0.773705644073851
ENSECAG00000013062	ENSG00000168028	RPSA	Ribosomal protein SA	52262.7989285246	52656.5681367034	57065.6937380843	73836.6173848085	49563.1413159971	68681.0001827215	39974.4858066496	46706.9215672704	42921.5367747112	50624.4069397097	63260.8035920917	0.243821997188689	0.0306613418850813	0.773705644073851
ENSECAG00000020152	ENSG00000168028	RPSA	ribosomal protein SA [Source:HGNC Symbol;Acc:HGNC:6502]	19561.5395049862	23677.8622998655	25481.6913827409	26892.6680136469	26330.1599369207	30177.1167503523	20735.7315034847	20263.8120946607	22176.7683495986	22096.752249453	23232.9197151509	0.192760192356387	0.0346329121635062	0.773705644073851
ENSECAG00000009138	ENSG00000196549	MME	membrane metalloendopeptidase [Source:HGNC Symbol;Acc:HGNC:7154]	129.345854770029	128.706598508825	258.931571897193	385.672425498293	261.55004252335	883.027568635483	199.282138339115	243.298023673071	367.615221089176	566.663814487983	740.702738037796	-0.547724460840572	0.0343567835451808	0.773705644073851
ENSECAG00000030892	ENSG00000197756	RPL37A	ribosomal protein L37a [Source:HGNC Symbol;Acc:HGNC:10348]	18375.1954932673	17422.0988384728	18532.9095623726	27014.2653707307	18799.6489840878	21009.3714315397	14942.3825149912	15615.1663607907	15092.7962059824	17293.7013938113	21636.0467221756	0.23501278840305	0.0336973022645542	0.773705644073851
ENSECAG00000011785	ENSG00000115687	PASK	PAS domain containing serine/threonine kinase [Source:HGNC Symbol;Acc:HGNC:17270]	122.272253337293	116.251121233778	173.248760833031	111.771308026575	85.2108735822678	76.5506195031982	189.837487232996	158.261821224231	155.632721337024	153.689263338992	149.680114499555	-0.468665332066974	0.0329241337069748	0.773705644073851
ENSECAG00000012614	ENSG00000111704	NANOG	Nanog homeobox [Source:HGNC Symbol;Acc:HGNC:20857]	14.147202865472	7.26569507711111	26.363941865896	29.478147171844	343.21046303969	15.0944883527433	21.7226975440742	37.0064955101435	8.04996834501846	8.36404154225806	11.9744091599644	1.51422263639573	0.0331467072814145	0.773705644073851
ENSECAG00000007078	ENSG00000151743	AMN1	antagonist of mitotic exit network 1 homolog [Source:HGNC Symbol;Acc:HGNC:27281]	337.511839790545	403.76505499946	380.394018350786	498.671989657028	750.32908126608	811.867837829693	488.288462186363	322.822620407634	233.449082005535	313.651557834677	416.53837577876	0.519475069015204	0.0346415384114437	0.773705644073851
ENSECAG00000030778	ENSG00000167552	TUBA1A	tubulin alpha 1a [Source:HGNC Symbol;Acc:HGNC:20766]	169488.542900806	167843.784019904	161097.80834091	172947.061201077	172640.78033074	163333.145754077	154965.946418983	152667.54142424	151208.816510972	152203.600460048	152584.764035786	0.137025099559002	0.0316705762167911	0.773705644073851
ENSECAG00000010432	ENSG00000135406	PRPH	peripherin [Source:HGNC Symbol;Acc:HGNC:9461]	16.1682318462537	7.26569507711111	16.9482483423617	1.22825613216017	15.3852966190206	7.54724417637165	2.83339533183576	11.81058367345	5.36664556334564	1.04550519278226	1.71062987999491	1.72428732828318	0.0320708039344542	0.773705644073851
ENSECAG00000007536	ENSG00000127311	HELB	DNA helicase B [Source:HGNC Symbol;Acc:HGNC:17196]	1033.75632366984	1319.24263471546	991.472528028162	686.595177877534	497.063429229895	423.723851616294	1019.07785435026	1483.40930938533	1008.03492498176	965.001292938023	462.725382538623	-0.346294340477019	0.0348847079360795	0.773705644073851
ENSECAG00000013124	ENSG00000069399	BCL3	BCL3 transcription coactivator [Source:HGNC Symbol;Acc:HGNC:998]	46.4836665579793	58.1255606168888	29.1886499229563	60.1845504758482	52.0733116336081	21.5635547896333	95.390976171804	54.3286848978702	81.3941243774089	57.5027856030241	117.178146779651	-0.801409023226098	0.0308288195589385	0.773705644073851
ENSECAG00000013993	ENSG00000130204	TOMM40	translocase of outer mitochondrial membrane 40 [Source:HGNC Symbol;Acc:HGNC:18001]	2388.85625528398	1453.13901542222	1221.2154500024	1445.65746755252	2893.61924873118	1163.35378090072	1327.91794552036	975.554211426973	1001.77383849119	1644.57966824649	1236.78540323632	0.53775124912827	0.0326207559735936	0.773705644073851
ENSECAG00000017326	ENSG00000104853	CLPTM1	CLPTM1 regulator of GABA type A receptor forward trafficking [Source:HGNC Symbol;Acc:HGNC:2087]	1499.60350374003	1191.57399264622	1364.33399156012	1539.00493359669	1390.5941174884	1320.76773086504	1866.26305856916	1422.78164652828	1681.54894318163	1584.9858722579	1885.96944269439	-0.25158936559741	0.0305179197254091	0.773705644073851
ENSECAG00000018105	ENSG00000104951	IL4I1	interleukin 4 induced 1 [Source:HGNC Symbol;Acc:HGNC:19094]	64.6729273850147	60.2014734960634	45.1953289129646	65.0975750044889	82.8439048716492	54.9870647135649	32.1118137608053	44.8802179591102	31.3054324528496	21.9556090484274	102.637792799695	0.746754368237854	0.0317287100007285	0.773705644073851
ENSECAG00000025051	ENSG00000105497	ZNF175	zinc finger protein 175 [Source:HGNC Symbol;Acc:HGNC:12964]	136.419456202765	118.327034112952	132.761278681834	72.4671117974499	108.880560688453	112.130484906093	85.0018599550729	147.238609795677	63.5053058329234	41.8202077112903	78.6889744797658	0.632023850978515	0.0316421501343835	0.773705644073851
ENSECAG00000000591	ENSG00000056972	TRAF3IP2	TRAF3 interacting protein 2 [Source:HGNC Symbol;Acc:HGNC:1343]	748.791237379623	736.949072106984	641.208728952686	779.942643921706	659.200785907266	881.949390896002	610.124461455301	646.432613060166	507.148005736163	476.750367908709	735.570848397811	0.324563881446515	0.0318633553194483	0.773705644073851
ENSECAG00000016653	ENSG00000114942	EEF1B2	eukaryotic translation elongation factor 1 beta 2 [Source:HGNC Symbol;Acc:HGNC:3208]	17579.9205893297	17847.6609787036	18389.7910208148	22305.1313600286	18148.7325886677	21769.4867378743	15446.726884058	15415.9611828319	15266.3177458639	17643.9456333934	20403.5378936393	0.174562128026403	0.0310497798000581	0.773705644073851
ENSECAG00000017978	ENSG00000163249	CCNYL1	cyclin Y like 1 [Source:HGNC Symbol;Acc:HGNC:26868]	52.5467535003244	65.391255694	63.0851466076798	77.3801363260905	75.7429987397936	63.6124866294182	79.3350692914014	74.0129910202869	86.7607699407545	94.0954673504031	130.863185819611	-0.470367029057726	0.0347210532585778	0.773705644073851
ENSECAG00000020574	ENSG00000139793	MBNL2	muscleblind like splicing regulator 2 [Source:HGNC Symbol;Acc:HGNC:16746]	0	6.22773863752381	26.363941865896	18.4238419824025	7.10090613185565	26.9544434870416	0.944465110611921	0	8.04996834501846	0	44.4763768798676	2.37105736037267	0.0350200166464678	0.773705644073851
ENSECAG00000020234	ENSG00000137267	TUBB2A	tubulin beta 2A class IIa [Source:HGNC Symbol;Acc:HGNC:12412]	2940.59716703739	2579.32175237444	3895.27241068614	3673.71409129106	4355.22242753813	3980.63221416631	3098.79002791771	4796.67171591051	4626.94291653116	4125.56349071879	5787.91619896277	-0.259333824083141	0.0338672841538034	0.773705644073851
ENSECAG00000013821	ENSG00000137266	SLC22A23	solute carrier family 22 member 23 [Source:HGNC Symbol;Acc:HGNC:21106]	750.812266360405	746.290680063269	708.060152969779	1023.13735808942	918.383859719997	1013.48707511276	678.125949419359	645.645240815269	728.074914760558	703.624994742459	875.842498557393	0.221594224762156	0.0317204117487003	0.773705644073851
ENSECAG00000037934	NA	LOC100050706	Saoe class I histocompatibility antigen, A alpha chain	429.468658416113	336.297886426286	304.126900810158	251.792507092834	346.760916105618	185.446571190846	51.9455810836557	105.507880816154	143.110548355884	303.196505906855	344.691920818974	0.845762692165312	0.0329326314060978	0.773705644073851
ENSECAG00000000572	ENSG00000137166	FOXP4	forkhead box P4 [Source:HGNC Symbol;Acc:HGNC:20842]	27.2838912405531	29.0627803084444	21.6560951041289	25.7933787753635	14.2018122637113	19.40719931067	69.8904181852822	23.6211673469001	27.7276687439525	41.8202077112903	30.7913378399084	-0.865986635639793	0.0348890620131114	0.773705644073851
ENSECAG00000016282	ENSG00000177694	NAALADL2	N-acetylated alpha-linked acidic dipeptidase like 2 [Source:HGNC Symbol;Acc:HGNC:23219]	213.21855747247	451.511051220476	433.121902082578	447.085232106301	450.907539372834	335.313276978798	302.228835395815	285.816124897491	288.90441949344	157.871284110121	409.695856258781	0.53307865988158	0.0319666089431932	0.773705644073851
ENSECAG00000043814	NA	NA	LncRNA	932.704874630759	772.239591052952	883.192052507517	1096.83272601903	1184.66783966458	1131.00844871627	752.738693157701	750.365749386526	906.068659278189	869.860320394838	1129.87103573664	0.215076071370905	0.0323291193586852	0.773705644073851
ENSECAG00000003569	ENSG00000073849	ST6GAL1	ST6 beta-galactoside alpha-2,6-sialyltransferase 1 [Source:HGNC Symbol;Acc:HGNC:10860]	41.431094106025	34.2525625063809	167.599344718911	589.56294343688	436.705727109122	633.968510815219	71.779348406506	66.9266408162169	150.266075773678	87.8224361937096	543.980301838381	0.694423146342547	0.0329701152066108	0.773705644073851
ENSECAG00000013271	ENSG00000121570	DPPA4	developmental pluripotency associated 4 [Source:HGNC Symbol;Acc:HGNC:19200]	431.489687396895	435.941704626666	393.575989283734	429.889646256059	456.82496114938	471.163672153487	376.841579134157	351.955393468811	317.526529164617	362.790301895443	412.261801078773	0.258547216282071	0.0334295386977034	0.773705644073851
ENSECAG00000003473	ENSG00000070540	WIPI1	WD repeat domain, phosphoinositide interacting 1 [Source:HGNC Symbol;Acc:HGNC:25471]	148.545630087456	88.2262973649206	217.502520393642	200.205749542107	261.55004252335	186.524748930328	170.948185020758	182.670360816027	110.91067497581	86.7769310009273	166.786413299504	0.523451497345754	0.033590939171893	0.773705644073851
ENSECAG00000008126	ENSG00000141510	TP53	tumor protein p53 [Source:HGNC Symbol;Acc:HGNC:11998]	1099.43976554525	937.274664947333	1193.90993878415	808.19253496139	1014.24609250005	687.877397789302	1386.4747823783	1284.20413142647	1217.33410195224	1132.28212378318	874.987183617396	-0.239182861117479	0.0329442557018238	0.773705644073851
ENSECAG00000007592	ENSG00000064489	BORCS8-MEF2B	BORCS8-MEF2B readthrough [Source:HGNC Symbol;Acc:HGNC:39979]	73.7675577985324	57.0876041773016	63.0851466076798	57.7280382115279	66.2751238973194	83.0196859400882	80.2795344020133	87.3983191835303	79.6052425229603	110.823550434919	114.612201959659	-0.497243253929197	0.0342436028955603	0.773705644073851
ENSECAG00000001222	ENSG00000171421	MRPL36	mitochondrial ribosomal protein L36 [Source:HGNC Symbol;Acc:HGNC:14490]	3290.23518071262	3673.32783969946	3274.77820748523	4231.34237529178	3338.60936632746	3915.94154979741	2671.89179792112	2677.06563264868	2625.18412140324	3288.1138313002	3930.1721492883	0.21620825452573	0.0316795097074164	0.773705644073851
ENSECAG00000020450	ENSG00000081386	ZNF510	zinc finger protein 510 [Source:HGNC Symbol;Acc:HGNC:29161]	166.734890914491	278.172325809397	241.041754202478	298.466240114921	213.027183955669	278.169856786269	153.003347919131	170.859777142577	94.810738285773	213.28305932758	202.709640779397	0.436587165631861	0.0348521314017752	0.773705644073851
ENSECAG00000019867	ENSG00000196730	DAPK1	death associated protein kinase 1 [Source:HGNC Symbol;Acc:HGNC:2674]	414.31094106025	379.892056888952	385.101865112553	464.280817956543	555.05416264005	461.460072498152	646.014135658554	515.728820407318	587.647689186348	618.939074127096	443.053138918681	-0.351950847178928	0.0324377486612957	0.773705644073851
ENSECAG00000000271	ENSG00000107282	APBA1	amyloid beta precursor protein binding family A member 1 [Source:HGNC Symbol;Acc:HGNC:578]	9.09463041351769	8.30365151669841	42.3706208559043	33.1629155683245	28.4036245274226	62.5343088899365	4.72232555305961	11.81058367345	10.7332911266913	9.40954673504032	106.914367499682	1.09914993387873	0.0336686968773566	0.773705644073851
ENSECAG00000020393	ENSG00000054654	SYNE2	spectrin repeat containing nuclear envelope protein 2 [Source:HGNC Symbol;Acc:HGNC:17084]	1568.31848908661	1451.06310254305	1194.8515081365	1036.64817554318	1339.7042902101	696.502819705155	1641.48036224352	1492.85777632409	1550.96056780689	1616.35102804137	1609.70271707521	-0.36054267885732	0.0315645665547973	0.773705644073851
ENSECAG00000003862	ENSG00000119720	NRDE2	NRDE-2, necessary for RNA interference, domain containing [Source:HGNC Symbol;Acc:HGNC:20186]	1113.58696841072	1393.97549836575	1267.35234826772	1492.3312005746	1174.0164804668	1240.9825781434	975.632459262114	1043.26822448809	1031.29038908959	1145.87369128935	1110.1987921167	0.215265794651383	0.0304294964240051	0.773705644073851
ENSECAG00000027712	ENSG00000100246	DNAL4	Dynein axonemal light chain 4	69.725499836969	78.8846894086349	101.68949005417	49.1302452864067	43.7889211464432	53.9088869740832	151.114417697907	86.6109469386336	101.071824776343	100.368498507097	51.3188963998473	-0.562012481354128	0.0343030101295732	0.773705644073851
ENSECAG00000012260	ENSG00000100376	FAM118A	family with sequence similarity 118 member A [Source:HGNC Symbol;Acc:HGNC:1313]	33.3469781828982	13.4934337146349	6.59098546647401	15.9673297180822	41.4219524358246	1.07817773948166	8.50018599550729	9.44846693876003	9.83885019946701	5.22752596391129	0	1.86505894546715	0.0320500105988798	0.773705644073851
ENSECAG00000012314	ENSG00000242612	DECR2	2,4-dienoyl-CoA reductase 2 [Source:HGNC Symbol;Acc:HGNC:2754]	33.3469781828982	30.1007367480317	46.1368982653181	58.956294343688	62.7246708313916	71.1597308057899	82.1684646232371	51.1791959182835	93.0218564313244	56.4572804102419	115.467516899656	-0.600575375206188	0.0348677508675776	0.773705644073851
ENSECAG00000007826	ENSG00000159147	DONSON	downstream neighbor of SON [Source:HGNC Symbol;Acc:HGNC:2993]	492.120556820346	263.640935655174	253.282155783073	158.445041048662	385.815899830824	230.730036249076	221.00483588319	285.816124897491	262.965632603936	177.735882772984	261.726371639221	0.455743087451278	0.033469154079287	0.773705644073851
ENSECAG00000019212	ENSG00000160193	WDR4	WD repeat domain 4 [Source:HGNC Symbol;Acc:HGNC:12756]	869.042461736135	892.642538045079	766.437452815692	449.541744370621	504.164335361751	570.3560241858	845.296273997669	825.16611265171	885.49651795203	819.67607114129	694.515731277933	-0.309428534333963	0.0344796433419715	0.773705644073851
ENSECAG00000011454	ENSG00000056558	TRAF1	TNF receptor associated factor 1 [Source:HGNC Symbol;Acc:HGNC:12031]	11.1156593942994	15.5693465938095	16.0066789900083	22.108610378883	9.4678748424742	54.9870647135649	40.6119997563126	21.2590506122101	37.5665189434195	28.2286402051209	48.7529515798549	-1.02964659318735	0.0334428748328759	0.773705644073851
ENSECAG00000024224	ENSG00000119333	WDR34	WD repeat domain 34 [Source:HGNC Symbol;Acc:HGNC:28296]	225.344731357161	135.972293585936	152.534235081256	117.912588687376	155.036450545515	190.837459888255	244.616463648488	247.234884897554	203.03809047991	192.372955471935	305.347433579091	-0.441777690293818	0.0345135076399547	0.773705644073851
ENSECAG00000019248	ENSG00000125484	GTF3C4	general transcription factor IIIC subunit 4 [Source:HGNC Symbol;Acc:HGNC:4667]	86.9042461736135	192.021941323651	63.0851466076798	82.2931608547312	80.4769361610307	91.6451078559415	172.837115241982	121.255325714087	127.010611665847	123.369612748306	89.8080686997327	-0.554801631950887	0.0323956608981482	0.773705644073851
ENSECAG00000023624	ENSG00000137818	RPLP1	ribosomal protein lateral stalk subunit P1 [Source:HGNC Symbol;Acc:HGNC:10372]	624.497955061548	764.973895975841	734.424094835675	927.333379780926	797.668455478451	751.48988441872	635.625019441823	499.194003264488	542.925642825134	690.03342723629	715.898604777869	0.272624423925838	0.031501460164667	0.773705644073851
ENSECAG00000023166	ENSG00000147364	FBXO25	F-box protein 25 [Source:HGNC Symbol;Acc:HGNC:13596]	183.913637251136	170.224856092317	118.637738396532	149.84724812354	151.485997479587	159.570305443286	175.670510573817	188.181966530304	170.838217099836	241.511699532701	206.130900539387	-0.389127497203581	0.0346514158197201	0.773705644073851
ENSECAG00000018796	ENSG00000149091	DGKZ	diacylglycerol kinase zeta [Source:HGNC Symbol;Acc:HGNC:2857]	290.017658742175	225.236547390444	203.378980108341	178.097139163224	342.02697868438	146.632172569506	255.005579865219	184.245105305821	186.043712862649	151.598252953427	144.54822485957	0.454602920680628	0.0331278189216284	0.773705644073851
ENSECAG00000013763	ENSG00000173039	RELA	RELA proto-oncogene, NF-kB subunit [Source:HGNC Symbol;Acc:HGNC:9955]	217.260615434034	187.870115565301	193.963286584807	200.205749542107	140.834638281804	153.101239006396	239.894138095428	231.487439999621	261.176750749488	214.328564520363	210.407475239374	-0.347883233618661	0.0334007983846566	0.773705644073851
ENSECAG00000022859	ENSG00000239306	RBM14	RNA binding motif protein 14 [Source:HGNC Symbol;Acc:HGNC:14219]	618.434868119203	648.722774742063	697.702890093891	601.845504758482	556.237646995359	600.545000891287	787.683902250342	799.970200815016	753.119260722838	687.942416850725	612.405497038177	-0.227925373648403	0.0303944748459186	0.773705644073851
ENSECAG00000000008	ENSG00000177600	RPLP2	ribosomal protein lateral stalk subunit P2 [Source:HGNC Symbol;Acc:HGNC:10377]	19399.8571865236	18207.8318632404	17953.8444106752	24378.427711115	18086.0079178363	17872.9523873876	15839.6243700725	14584.496092221	13791.3846568711	15920.9530756882	20433.4739165392	0.2618317215136	0.0338437544285657	0.773705644073851
ENSECAG00000028406	NA	LOC102150760	Serine protease 48-like	64.6729273850147	50.8598655397777	106.397336815938	206.347030202908	357.412275303401	237.199102685966	79.3350692914014	32.2822620407634	119.855084248053	66.9123323380645	462.725382538623	0.594850055859161	0.0302374868240651	0.773705644073851
ENSECAG00000028803	NA	NA	LncRNA	196.039811135826	83.0365151669841	55.5525917888524	61.4128066080084	226.045511864071	49.5961760161566	84.057394844461	64.5645240815269	42.9331645067651	64.8213219524999	68.4251951997964	0.877207480195393	0.0301754677447833	0.773705644073851
ENSECAG00000027682	NA	NA	Mt trna gene	193.008267664653	166.073030333968	141.235402853014	228.455640581791	189.357496849484	237.199102685966	247.449858980323	180.308244081337	193.199240280443	325.152114955282	243.764757899275	-0.399901378198838	0.0330839080870249	0.773705644073851
ENSECAG00000005573	ENSG00000138131	LOXL4	lysyl oxidase like 4 [Source:HGNC Symbol;Acc:HGNC:17171]	3.03154347117256	7.26569507711111	3.76627740941372	3.6847683964805	2.36696871061855	0	13.2225115485669	7.08635020407003	10.7332911266913	12.5460623133871	4.27657469998727	-1.73050302527636	0.0325180987697422	0.773705644073851
ENSECAG00000037071	ENSG00000198570	RD3	Retinal degeneration 3, GUCY2D regulator	2.02102898078171	3.1138693187619	0	0	2.36696871061855	11.8599551342983	3.77786044244768	13.3853281632434	7.15552741779419	17.7735882772984	5.98720457998218	-2.2232523404403	0.033223797657418	0.773705644073851
ENSECAG00000012011	ENSG00000138829	FBN2	Fibrillin 2	0	0	3.76627740941372	3.6847683964805	3.55045306592782	16.172666092225	2.83339533183576	9.44846693876003	15.2054957628126	19.8645986628629	8.55314939997455	-2.09896470153738	0.0333204998926461	0.773705644073851
ENSECAG00000009700	ENSG00000151150	ANK3	ankyrin 3 [Source:HGNC Symbol;Acc:HGNC:494]	459.784093127839	365.36066673473	474.550953586129	366.02032738373	410.669071292318	350.407765331541	564.790136145929	555.097432652152	559.920020442395	414.020056341774	426.80215505873	-0.232763177883355	0.0385118277954644	0.773705644073851
ENSECAG00000037793	ENSG00000148671	ADIRF	adipogenesis regulatory factor [Source:HGNC Symbol;Acc:HGNC:24043]	920.578700746068	208.629244357047	531.986684079688	946.985477895489	1052.11759186995	1469.55625891351	612.013391676525	538.562615509322	409.653944668717	314.697063027459	1914.1948357143	0.627331480822457	0.035465643749633	0.773705644073851
ENSECAG00000013581	ENSG00000103653	CSK	C-terminal Src kinase [Source:HGNC Symbol;Acc:HGNC:2444]	251.618108107323	189.946028444476	203.378980108341	104.401771233614	184.623559428247	199.462881804108	154.892278140355	152.750215509954	149.371634846454	143.234211411169	122.310036419636	0.427566889463019	0.0379329326569819	0.773705644073851
ENSECAG00000029823	ENSG00000189227	C15orf61	chromosome 15 open reading frame 61 [Source:HGNC Symbol;Acc:HGNC:34453]	1698.67485834703	1113.72725967717	1354.91829803659	1391.61419773747	1054.48456058056	1398.39652810772	988.854970810681	1159.0119444879	1003.56272034563	1100.91696799972	1169.21552297652	0.310645479282427	0.035724612282638	0.773705644073851
ENSECAG00000012470	ENSG00000168907	PLA2G4F	phospholipase A2 group IVF [Source:HGNC Symbol;Acc:HGNC:27396]	2.02102898078171	4.1518257583492	0	22.108610378883	40.2384680805153	31.2671544449683	37.7786044244768	27.5580285713834	11.6277320539156	23.0011142412097	45.3316918198651	-1.59970626337658	0.0362096436421482	0.773705644073851
ENSECAG00000011537	ENSG00000179933	C14orf119	chromosome 14 open reading frame 119 [Source:HGNC Symbol;Acc:HGNC:20270]	759.906896773923	670.519859973396	648.741283771513	681.682153348893	533.751444244483	625.343088899365	509.066694619825	512.579331427732	423.070558577081	511.252039270524	663.724393438025	0.326642576213754	0.0354736419280888	0.773705644073851
ENSECAG00000030185	NA	LOC100629856	40S ribosomal protein S3a-like	24.2523477693805	24.9109545500952	32.0133579800166	13.5108174537618	23.6696871061855	19.40719931067	17.0003719910146	15.7474448979334	10.7332911266913	10.4550519278226	11.9744091599644	0.904930449681536	0.037068438867977	0.773705644073851
ENSECAG00000007640	ENSG00000147050	KDM6A	lysine demethylase 6A [Source:HGNC Symbol;Acc:HGNC:12637]	677.044708561873	432.827835307904	727.833109369201	396.726730687734	418.953461779483	333.156921499834	765.961204706268	996.025889794287	817.519007482986	443.294201739677	467.00195723861	-0.320995196029582	0.0367911680435446	0.773705644073851
ENSECAG00000011344	ENSG00000011677	GABRA3	gamma-aminobutyric acid type A receptor subunit alpha3 [Source:HGNC Symbol;Acc:HGNC:4077]	290.017658742175	244.957719742603	394.517558636087	520.780600035911	546.769772152885	409.707541003033	404.231067341902	374.001816325918	557.236697660722	435.975665390201	940.8464339972	-0.297123864866226	0.0381372223690608	0.773705644073851
ENSECAG00000014879	ENSG00000067955	CBFB	core-binding factor subunit beta [Source:HGNC Symbol;Acc:HGNC:1539]	397.132194723606	266.754804973936	147.826388319488	217.40133539235	334.926072552525	168.19572735914	291.839719179084	135.428026122227	132.377257229192	194.4639658575	100.071847979702	0.630804256961591	0.0382539468623475	0.773705644073851
ENSECAG00000010136	ENSG00000138814	PPP3CA	protein phosphatase 3 catalytic subunit alpha [Source:HGNC Symbol;Acc:HGNC:9314]	199.071354606998	265.716848534349	121.462446453592	357.422534458609	337.293041263143	297.577056096939	143.558696813012	137.00277061202	193.199240280443	129.642643905	330.151566839017	0.519008202263013	0.0387669453022305	0.773705644073851
ENSECAG00000024722	ENSG00000138760	SCARB2	scavenger receptor class B member 2 [Source:HGNC Symbol;Acc:HGNC:1665]	1753.24264082813	992.28635624546	1253.22880798241	1153.3325080984	2433.24383451587	1229.1226230091	1074.80129587637	986.577422855527	1194.0786378444	1253.56072614593	1509.63086909551	0.38166207080223	0.0365260866950871	0.773705644073851
ENSECAG00000018069	ENSG00000047365	ARAP2	ArfGAP with RhoGAP domain, ankyrin repeat and PH domain 2 [Source:HGNC Symbol;Acc:HGNC:16924]	276.880970367094	131.820467827587	94.156935235343	84.7496731190516	119.531919886237	99.1923520323131	256.894510086443	314.948897958668	221.82134995162	190.281945086371	73.5570848397811	-0.565313250450364	0.0363113987567213	0.773705644073851
ENSECAG00000011353	ENSG00000169026	SLC49A3	solute carrier family 49 member 3 [Source:HGNC Symbol;Acc:HGNC:26177]	13524.7259393912	14609.2368871913	15355.1129981797	27467.4918834978	17145.1378553655	18837.9214642236	11804.8694175384	12290.0933705921	11642.9375496784	15145.1882226438	20611.3794240587	0.271074386968687	0.0361914708183586	0.773705644073851
ENSECAG00000021022	ENSG00000116157	GPX7	glutathione peroxidase 7 [Source:HGNC Symbol;Acc:HGNC:4559]	37.3890361444616	11.4175208354603	21.6560951041289	19.6520981145627	71.0090613185565	11.8599551342983	14.1669766591788	25.1959118366934	6.26108649056991	12.5460623133871	10.2637792799695	1.18125981757297	0.0388204854411542	0.773705644073851
ENSECAG00000015089	ENSG00000142937	RPS8	Ribosomal protein S8	28737.0110777351	29447.8621475313	32217.6785294773	37560.0725214579	30914.9783293889	33535.6404088377	24455.0351090745	25391.9675256727	26242.8968047602	29352.5582873619	35092.7166731556	0.184284118223761	0.0361325560848457	0.773705644073851
ENSECAG00000021136	ENSG00000142676	RPL11	Ribosomal protein L11	26467.3955323173	26802.1111830233	28333.7049510194	32995.8727343507	26293.4719219062	28456.3450781396	23558.7377191038	22923.5555379216	22248.3236237766	26753.4323781052	26405.2828276014	0.179188406409177	0.0386683981151612	0.773705644073851
ENSECAG00000007315	ENSG00000131584	ACAP3	ArfGAP with coiled-coil, ankyrin repeat and PH domains 3 [Source:HGNC Symbol;Acc:HGNC:16754]	162.692832952928	36.3284753855555	74.383978835921	109.314795762255	142.018122637113	132.615861956245	75.5572088489537	64.5645240815269	84.971888086306	43.9112180968548	202.709640779397	0.666459747027944	0.0367208004505434	0.773705644073851
ENSECAG00000017227	ENSG00000164125	GASK1B	golgi associated kinase 1B [Source:HGNC Symbol;Acc:HGNC:25312]	65.6834418754055	88.2262973649206	105.455767463584	76.1518801939304	86.3943579375771	84.0978636795698	191.72641745422	161.411310203817	197.671444916564	76.3218790731048	83.8208641197506	-0.595527622135017	0.0378971841747067	0.773705644073851
ENSECAG00000035042	NA	LOC111772536	Serine protease 48-like	75.7885867793141	55.0116912981269	125.228723863006	233.368665110432	415.403008713555	285.717100962641	88.7797203975206	37.7938677550401	148.477193919229	83.6404154225806	535.427152438407	0.555595182626605	0.0378761904440277	0.773705644073851
ENSECAG00000029412	NA	NA	Protein coding gene	6967.49741124494	9224.31887861234	9504.20104265552	9536.18061009154	10306.9652503885	10965.0676105285	7862.67204584424	7324.92399427372	8055.3349905818	8099.52872848415	8273.46141459538	0.219565501823186	0.0364635322702854	0.773705644073851
ENSECAG00000021957	ENSG00000122779	TRIM24	tripartite motif containing 24 [Source:HGNC Symbol;Acc:HGNC:11812]	700.286541840862	732.797246348634	388.868142521966	350.052997665648	650.916395420101	296.498878357458	545.90083393369	501.556119999178	349.726402544691	352.335249967621	230.079718859315	0.467554139631007	0.0354241348806989	0.773705644073851
ENSECAG00000024958	ENSG00000164889	SLC4A2	solute carrier family 4 member 2 [Source:HGNC Symbol;Acc:HGNC:11028]	1029.71426570828	963.223575937015	1083.7463245588	1482.50515151732	1237.9246356535	1598.93758765131	1213.63766713632	1074.76311428395	1473.14420713838	1384.24887524371	2419.6859652528	-0.253982073100972	0.0363628761120601	0.773705644073851
ENSECAG00000025137	ENSG00000134909	ARHGAP32	Rho GTPase activating protein 32 [Source:HGNC Symbol;Acc:HGNC:17399]	123.282767827684	197.211723521587	205.262118813048	504.813270317829	401.201196449844	408.629363263551	305.062230727651	263.769702040384	319.315411019066	372.199848630484	520.031483518452	-0.400826894471591	0.038187308946072	0.773705644073851
ENSECAG00000017197	ENSG00000099901	RANBP1	RAN binding protein 1 [Source:HGNC Symbol;Acc:HGNC:9847]	18608.6243405476	20524.5506363993	19197.6575251341	20599.0835924582	18397.2643032827	17379.146982705	16223.077204981	16537.9666318096	16269.8804662095	19055.3776436494	13975.8461195584	0.175821581180859	0.0376964346532593	0.773705644073851
ENSECAG00000016242	ENSG00000100109	TFIP11	tuftelin interacting protein 11 [Source:HGNC Symbol;Acc:HGNC:17165]	865.000403774572	1009.93161571844	1185.43581461297	1287.21242650386	1292.36491599773	1179.52644699294	1473.3655725546	1286.56624816116	1328.24477692805	1349.74720388189	1330.01473169604	-0.261648560980883	0.0367719107956596	0.773705644073851
ENSECAG00000016996	ENSG00000089154	GCN1	GCN1 activator of EIF2AK4 [Source:HGNC Symbol;Acc:HGNC:4199]	2290.83634971607	2890.70868425063	2691.0052090261	2279.64338128927	2652.18844024809	2317.0039621461	3335.85077068131	3844.73867183044	3031.26030236306	2998.50889289951	2098.08754781376	-0.270596171122442	0.0390365275936526	0.773705644073851
ENSECAG00000006965	ENSG00000177192	PUS1	pseudouridine synthase 1 [Source:HGNC Symbol;Acc:HGNC:15508]	1314.6793519985	1419.92440935543	1204.26720166004	1171.7563500808	1209.52101112608	1355.26941852845	1616.92426936761	1362.94135591613	1546.48836317077	1417.70504141274	1350.54229025598	-0.209010999955774	0.0370171189227147	0.773705644073851
ENSECAG00000017794	ENSG00000125347	IRF1	interferon regulatory factor 1 [Source:HGNC Symbol;Acc:HGNC:6116]	30.3154347117256	57.0876041773016	54.6110224364989	52.8150136828872	44.9724055017524	32.3453321844499	74.6127437383418	66.1392685713202	82.2885653046331	60.6393011813709	64.1486204998091	-0.623684629755203	0.0354306513713675	0.773705644073851
ENSECAG00000026970	ENSG00000152348	ATG10	autophagy related 10 [Source:HGNC Symbol;Acc:HGNC:20315]	110.146079452603	73.6949072106984	82.8581030071018	95.803978308493	190.540981204793	95.9578188138681	67.0570228534464	60.6276628570435	44.7220463612137	84.6859206153628	134.2844455796	0.593718841659348	0.0389875081338832	0.773705644073851
ENSECAG00000020677	ENSG00000138039	LHCGR	luteinizing hormone/choriogonadotropin receptor [Source:HGNC Symbol;Acc:HGNC:6585]	91.9568186255678	40.4803011439047	66.8514240170935	180.553651427545	53.2567959889174	95.9578188138681	64.2236275216106	29.1327730611768	42.9331645067651	42.8657129040725	47.8976366398575	0.836801678088476	0.0380645159086109	0.773705644073851
ENSECAG00000014356	ENSG00000115207	GTF3C2	general transcription factor IIIC subunit 2 [Source:HGNC Symbol;Acc:HGNC:4665]	3389.26560077093	3728.33953099758	3702.25069345369	3261.02003088524	3394.233131027	3504.07765331541	3830.75048864195	4187.24559836049	3995.46762191083	3990.69332084988	3501.65936434958	-0.168905929029599	0.0373200329772427	0.773705644073851
ENSECAG00000028792	NA	NA	Protein coding gene	20946.954871312	20879.5317387381	22460.1953310387	28457.4663260189	21783.2130438225	25390.0075870537	17569.8844527136	18849.6915428263	17668.7860763883	21612.6833451948	24468.8498034472	0.190895032906356	0.0379617595967769	0.773705644073851
ENSECAG00000016768	ENSG00000179348	GATA2	GATA binding protein 2 [Source:HGNC Symbol;Acc:HGNC:4171]	2571.75937804472	2196.31582616673	1949.0485593716	2089.26368080444	2475.849271307	1707.83353933896	3643.74639674079	2437.70447020009	2426.61823555945	2501.89392632794	2834.51371115156	-0.301773887235422	0.0382034484214403	0.773705644073851
ENSECAG00000007201	ENSG00000144713	RPL32	ribosomal protein L32 [Source:HGNC Symbol;Acc:HGNC:10336]	34497.9541874534	35300.8985103641	35526.3532336473	46082.9418225173	32723.3424243015	37916.2765643517	27297.8750920164	28693.4193485244	29050.5468753172	33289.9308433799	37690.3081459278	0.212334877564084	0.0360056960896702	0.773705644073851
ENSECAG00000009651	ENSG00000163946	TASOR	transcription activation suppressor [Source:HGNC Symbol;Acc:HGNC:30314]	928.662816669195	1205.06742636086	1418.00344464427	1034.19166327886	884.062813416028	986.532631625723	1249.52734133957	1448.76493060987	1254.00617996843	1457.43423873847	1035.78639233692	-0.29832315832906	0.0367791333426878	0.773705644073851
ENSECAG00000010182	ENSG00000132554	RGS22	regulator of G protein signaling 22 [Source:HGNC Symbol;Acc:HGNC:24499]	46.4836665579793	20.759128791746	31.0717886276632	14.739073585922	35.5045306592782	26.9544434870416	13.2225115485669	14.1727004081401	15.2054957628126	24.0466194339919	6.84251951997964	1.0157649632055	0.0351090104240636	0.773705644073851
ENSECAG00000006756	ENSG00000105357	MYH14	myosin heavy chain 14 [Source:HGNC Symbol;Acc:HGNC:23212]	77.8096157600958	51.897821979365	95.0985045876964	46.6737330220864	95.8622327800513	61.4561311504549	132.225115485669	115.74371999981	84.971888086306	89.9134465792741	141.982280039577	-0.496013902656873	0.0357974717215092	0.773705644073851
ENSECAG00000005580	ENSG00000146350	TBC1D32	TBC1 domain family member 32 [Source:HGNC Symbol;Acc:HGNC:21485]	181.892608270354	210.705157236222	120.520877101239	90.8909537798524	132.550247794639	90.5669301164598	291.839719179084	285.816124897491	152.054957628126	188.190934700806	75.267714719776	-0.481925325557963	0.0389044049032402	0.773705644073851
ENSECAG00000012173	ENSG00000133104	SPART	spartin [Source:HGNC Symbol;Acc:HGNC:18514]	60.6308694234513	34.2525625063809	48.0200369700249	66.325831136649	69.8255769632472	31.2671544449683	55.7234415261033	88.9730636733237	147.582752992005	93.0499621576209	65.859250379804	-0.746570673625832	0.0374108556904509	0.773705644073851
ENSECAG00000022843	ENSG00000123200	ZC3H13	zinc finger CCCH-type containing 13 [Source:HGNC Symbol;Acc:HGNC:20368]	1976.56634320451	1986.64862537009	1704.24052775971	1514.43981095349	1427.28213250299	1394.08381714979	1897.43040721935	2221.1771028535	1856.85936491759	1880.86384181528	1575.49011947531	-0.199261883943833	0.0364045733299454	0.773705644073851
ENSECAG00000016662	ENSG00000126217	MCF2L	MCF.2 cell line derived transforming sequence like [Source:HGNC Symbol;Acc:HGNC:14576]	12.1261738846903	29.0627803084444	16.0066789900083	2.45651226432033	43.7889211464432	12.93813287378	6.61125577428345	12.5979559183467	17.8888185444855	0	11.1190942199669	1.65884963077858	0.038490373425899	0.773705644073851
ENSECAG00000020819	ENSG00000204305	AGER	advanced glycosylation end-product specific receptor [Source:HGNC Symbol;Acc:HGNC:320]	86.9042461736135	97.5679053212063	106.397336815938	138.792942934099	100.596170201288	114.286840385056	67.0570228534464	70.8635020407003	68.871951396269	66.9123323380645	129.152555939616	0.463880230674851	0.0370110762052947	0.773705644073851
ENSECAG00000021260	ENSG00000112578	BYSL	bystin like [Source:HGNC Symbol;Acc:HGNC:1157]	1677.45405404882	2415.32463491965	1815.34571133741	1873.09060154426	1898.30890591608	1757.42971535511	2515.11058955955	2041.65623101706	1919.47022982329	2589.71636252165	1714.0511397549	-0.249542398298159	0.0356196287064887	0.773705644073851
ENSECAG00000006405	ENSG00000112640	PPP2R5D	protein phosphatase 2 regulatory subunit B'delta [Source:HGNC Symbol;Acc:HGNC:9312]	3461.01212958868	3530.08985103641	4094.88511338507	3720.38782431315	3690.10421985432	3438.30881120703	4889.49587763792	4477.78595672736	4677.03160845572	3975.01074295814	3557.25483544941	-0.212488481013402	0.0389542951198915	0.773705644073851
ENSECAG00000001870	ENSG00000173706	HEG1	heart development protein with EGF like domains 1 [Source:HGNC Symbol;Acc:HGNC:29227]	71.7465288177507	72.6569507711111	45.1953289129646	36.847683964805	42.6054367911339	39.8925763608216	65.1680926322226	56.6908016325602	80.4996834501846	104.550519278226	57.3061009798295	-0.608960749863131	0.0379320848525593	0.773705644073851
ENSECAG00000020246	ENSG00000184640	SEPTIN9	septin 9 [Source:HGNC Symbol;Acc:HGNC:7323]	410.268883098687	560.496477377142	255.165294487779	178.097139163224	271.017917365824	233.964569467521	506.23329928799	260.620213060798	443.64269990324	499.751482149919	553.388766178353	-0.61131007274416	0.0353705734229037	0.773705644073851
ENSECAG00000008614	ENSG00000073350	LLGL2	LLGL scribble cell polarity complex component 2 [Source:HGNC Symbol;Acc:HGNC:6629]	940.788990553886	1142.79003998562	1068.68121492114	1107.88703120847	1271.06219760216	1131.00844871627	1483.75468877133	1187.35734530418	1309.46151745634	1221.15006516968	1388.17614761587	-0.237523975942924	0.0391047555611634	0.773705644073851
ENSECAG00000025080	ENSG00000108298	RPL19	ribosomal protein L19 [Source:HGNC Symbol;Acc:HGNC:10312]	35691.371800605	35675.6007850551	38391.5487728587	48250.81389578	36682.097592811	43414.9830357082	29858.3200068853	32287.7736464777	30427.9859032425	36673.1856472232	41316.843491517	0.188607864635653	0.0387820020605949	0.773705644073851
ENSECAG00000011693	ENSG00000130312	MRPL34	mitochondrial ribosomal protein L34 [Source:HGNC Symbol;Acc:HGNC:14488]	2320.1412699374	1869.35954769673	2190.09031357408	2449.14272752737	2401.28975692252	2125.08832451836	1860.59626790548	1828.27835265007	1692.28223430832	1856.81722238129	2698.51863569197	0.230635939212586	0.0366336490240696	0.773705644073851
ENSECAG00000007865	ENSG00000113600	C9	complement C9 [Source:HGNC Symbol;Acc:HGNC:1358]	127.324825789248	129.744554948413	28.2470805706029	6.14128066080084	16.5687809743298	2.15635547896333	169.059254799534	74.0129910202869	70.6608332507176	74.2308686875403	0.855314939997455	-0.948121958078991	0.0378014886865483	0.773705644073851
ENSECAG00000000122	ENSG00000119125	GDA	guanine deaminase [Source:HGNC Symbol;Acc:HGNC:4212]	177.85055030879	67.4671685731746	254.223725135426	164.586321709462	226.045511864071	135.85039517469	145.447627034236	159.049193469127	210.193617897704	70.0488479164112	90.6633836397302	0.608346481301141	0.0369329308935736	0.773705644073851
ENSECAG00000024552	ENSG00000155158	TTC39B	tetratricopeptide repeat domain 39B [Source:HGNC Symbol;Acc:HGNC:23704]	1326.80552588319	575.027867531365	359.67949259901	106.858283497935	157.403419256134	131.537684216763	780.128181365447	491.320280815522	290.693301347889	135.915675061693	41.0551171198778	0.485848882069378	0.0376917285218688	0.773705644073851
ENSECAG00000009922	ENSG00000107295	SH3GL2	SH3 domain containing GRB2 like 2, endophilin A1 [Source:HGNC Symbol;Acc:HGNC:10831]	1651.18067729866	1729.23542835244	1811.579433928	2322.63234591488	3323.22406970844	2394.63275938878	1190.97050448163	1502.30624326285	1508.92184422735	2344.02264221782	1835.50586123454	0.355614238766602	0.0378476836325946	0.773705644073851
ENSECAG00000011164	ENSG00000175787	ZNF169	zinc finger protein 169 [Source:HGNC Symbol;Acc:HGNC:12957]	260.71273852084	378.854100449365	316.367302390752	292.32495945412	329.008650775978	244.746346862338	182.281766348101	258.258096326108	282.64333300287	178.781387965766	278.83267043917	0.419617272487935	0.0367690557914406	0.773705644073851
ENSECAG00000036116	ENSG00000171858	RPS21	ribosomal protein S21 [Source:HGNC Symbol;Acc:HGNC:10409]	15293.1262975752	13998.9185007139	14905.0428477548	19626.3047357873	14768.7012699044	15770.5057953983	12430.1053207635	12069.629142021	11760.1093111447	13239.2322562017	17694.7554786673	0.235882115525132	0.0360332753123026	0.773705644073851
ENSECAG00000011752	ENSG00000126775	ATG14	autophagy related 14 [Source:HGNC Symbol;Acc:HGNC:19962]	404.205796156342	862.541801297047	687.345627218004	547.802234943435	329.008650775978	570.3560241858	656.403251875285	840.913557549643	756.697024431735	711.989036284717	404.563966618796	-0.409958537053414	0.0360539822330841	0.773705644073851
ENSECAG00000015585	ENSG00000106638	TBL2	transducin beta like 2 [Source:HGNC Symbol;Acc:HGNC:11586]	402.18476717556	946.616272903618	853.061833232207	440.9439514455	951.521421668657	443.131050926964	1185.30371381796	987.364795100424	1103.74010419475	885.542898286572	887.816907717358	-0.514042855750868	0.0388841088001882	0.773705644073851
ENSECAG00000022901	ENSG00000127564	PKMYT1	protein kinase, membrane associated tyrosine/threonine 1 [Source:HGNC Symbol;Acc:HGNC:29650]	278.901999347876	239.767937544666	247.632739668952	260.390300017955	214.210668310979	288.951634181086	358.89674203253	282.666635917904	330.048702145757	271.831350123387	567.073805218312	-0.403804043010553	0.0370580502063163	0.773705644073851
ENSECAG00000022455	ENSG00000160299	PCNT	pericentrin [Source:HGNC Symbol;Acc:HGNC:16068]	739.696606966105	812.719892196857	919.913257249301	741.866703824741	699.439253987782	699.7373529236	917.075622404175	977.128955916767	927.535241531571	954.546241010201	711.622030077882	-0.234443856620818	0.038803957190587	0.773705644073851
ENSECAG00000006377	ENSG00000148396	SEC16A	SEC16 homolog A, endoplasmic reticulum export factor [Source:HGNC Symbol;Acc:HGNC:29006]	1332.86861282554	1097.11995664378	1219.33231129769	1261.41904772849	1134.96149674159	1023.1906747681	1661.31412956637	1318.06113795702	1324.66701321915	1304.79048059226	1611.4133469552	-0.249385622498221	0.0381961256241951	0.773705644073851
ENSECAG00000009847	ENSG00000149499	EML3	EMAP like 3 [Source:HGNC Symbol;Acc:HGNC:26666]	1297.50060566186	1140.71412710644	1348.32731257011	1330.20139112946	1007.14518636819	1308.90777573074	1495.08827009867	1210.97851265108	1495.50523031898	1721.94705251238	1277.8405203562	-0.264388251227187	0.039102680916287	0.773705644073851
ENSECAG00000019258	ENSG00000197345	MRPL21	mitochondrial ribosomal protein L21 [Source:HGNC Symbol;Acc:HGNC:14479]	4960.6156333287	5384.91800857892	5806.6581959636	7197.58093445858	5567.11040737483	6369.87408485767	4434.26369432297	4763.60208162485	4754.84796912424	5267.25516123701	6106.94867158183	0.187015637730179	0.0357755420139686	0.773705644073851
ENSECAG00000000558	ENSG00000170759	KIF5B	kinesin family member 5B [Source:HGNC Symbol;Acc:HGNC:6324]	4200.70873655478	4898.11643841247	4169.26909222099	4223.97283849882	4275.92897573241	4052.87012271158	4954.66397027014	4973.83047101226	4807.61998383047	4831.27949584681	4143.14556934767	-0.163599741401123	0.0357337880641863	0.773705644073851
ENSECAG00000004371	ENSG00000152464	RPP38	Ribonuclease P/MRP subunit p38	1306.59523607537	1260.07911765898	1296.54099819067	1115.25656800143	807.136330320925	1162.27560316123	952.020831496816	1057.44092489623	1057.22917597909	905.407496949435	738.136793217803	0.262482037909381	0.0384112340062947	0.773705644073851
ENSECAG00000021234	ENSG00000173848	NET1	neuroepithelial cell transforming 1 [Source:HGNC Symbol;Acc:HGNC:14592]	614.39281015764	488.877483045619	437.829748844345	426.204877859578	615.411864760823	394.613052650289	513.789020172885	336.207948570878	409.653944668717	398.33747845004	361.798219618923	0.349322541287987	0.0374187141765855	0.773705644073851
ENSECAG00000011185	ENSG00000222009	BTBD19	BTB domain containing 19 [Source:HGNC Symbol;Acc:HGNC:27145]	11.1156593942994	20.759128791746	8.47412417118087	6.14128066080084	4.7339374212371	5.39088869740832	16.0559068804027	21.2590506122101	28.6221096711767	12.5460623133871	17.9616137399465	-1.19132947673211	0.0371689104134113	0.773705644073851
ENSECAG00000029177	NA	NA	Protein coding gene	1.01051449039085	6.22773863752381	6.59098546647401	0	4.7339374212371	3.23453321844499	22.6671626546861	3.93686122448335	15.2054957628126	15.6825778917339	7.69783445997709	-1.81675289847548	0.0367825759458239	0.773705644073851
ENSECAG00000040546	ENSG00000175130	MARCKSL1	MARCKS like 1 [Source:HGNC Symbol;Acc:HGNC:7142]	1654.21222076983	1089.85426156667	1556.41413944022	767.660082600105	1343.25474327603	709.440952578935	1766.14975684429	1627.49843020142	1297.83378540242	1621.57855400528	1513.90744379549	-0.348790998050199	0.0397644702708392	0.773705644073851
ENSECAG00000024025	ENSG00000128534	LSM8	LSM8 homolog, U6 small nuclear RNA associated [Source:HGNC Symbol;Acc:HGNC:20471]	1990.71354606998	1711.59016887946	1876.54771924039	2377.90387186208	1736.17154923871	1947.18899750389	1567.81208361579	1552.69806693623	1506.23852144568	1630.98810074032	1953.53932295419	0.238256139655918	0.0394629050775852	0.773705644073851
ENSECAG00000014689	ENSG00000181220	ZNF746	zinc finger protein 746 [Source:HGNC Symbol;Acc:HGNC:21948]	35.3680071636799	48.7839526606031	28.2470805706029	41.7607084934457	40.2384680805153	28.0326212265233	15.1114417697907	11.81058367345	14.3110548355884	29.2741453979032	30.7913378399084	0.839559705579842	0.0395027320915032	0.773705644073851
ENSECAG00000010381	ENSG00000104969	SGTA	small glutamine rich tetratricopeptide repeat containing alpha [Source:HGNC Symbol;Acc:HGNC:10819]	1519.81379354785	1687.71717076895	1530.99176692668	1653.23275388759	1775.22653296391	1495.43252466107	1950.32045341362	1721.98309958902	1785.30409073965	2014.68850649141	1698.65547083494	-0.206752770800934	0.0393411203193362	0.773705644073851
ENSECAG00000007404	ENSG00000150990	DHX37	DEAH-box helicase 37 [Source:HGNC Symbol;Acc:HGNC:17210]	538.604223378326	480.57383152892	370.036755474898	212.488310863709	334.926072552525	271.700790349379	674.348088976912	466.124368978828	527.720147062321	415.065561534556	277.977355499173	-0.322032046989656	0.0397653680980993	0.773705644073851
ENSECAG00000009904	ENSG00000178127	NDUFV2	NADH:ubiquinone oxidoreductase core subunit V2 [Source:HGNC Symbol;Acc:HGNC:7717]	15894.3824193578	16413.205179194	17334.2917768266	21490.7975444064	15901.2957979354	20242.7870587683	12877.7817831935	13990.030047324	14262.7550255183	15440.0206870084	20175.16880466	0.205385123372195	0.0404264204192836	0.773705644073851
ENSECAG00000004900	ENSG00000176087	SLC35A4	solute carrier family 35 member A4 [Source:HGNC Symbol;Acc:HGNC:20753]	1054.97712796805	1209.21925211921	1470.73132837606	1529.17888453941	1404.79592975211	1478.18168082936	1649.03608312841	1858.19849795614	1587.63264582308	1544.21116973939	1492.52457029556	-0.270879012962137	0.0398530885854156	0.773705644073851
ENSECAG00000023910	ENSG00000164077	MON1A	MON1 homolog A, secretory trafficking associated [Source:HGNC Symbol;Acc:HGNC:28207]	316.291035492337	345.639494382571	370.036755474898	321.803106625964	314.806838512267	320.218788626054	442.954136876991	340.144809795361	378.348512215868	404.610509606734	543.980301838381	-0.316785236103716	0.039461309982473	0.773705644073851
ENSECAG00000009309	ENSG00000131373	HACL1	2-hydroxyacyl-CoA lyase 1 [Source:HGNC Symbol;Acc:HGNC:17856]	2218.07930640793	2002.2179719639	2304.9617745612	4368.90706209372	3532.70080059819	4250.17664903672	2076.87877823561	2143.22725060873	2152.91931182883	2392.1158810858	4569.0924094664	0.229953140946249	0.0394428578227384	0.773705644073851
ENSECAG00000004299	ENSG00000166398	KIAA0355	KIAA0355 [Source:HGNC Symbol;Acc:HGNC:29016]	51.5362390099336	41.518257583492	45.1953289129646	33.1629155683245	20.1192340402577	43.1271095792666	95.390976171804	60.6276628570435	49.194250997335	63.7758167597177	29.0807079599135	-0.655277220347469	0.0397930599273383	0.773705644073851
ENSECAG00000000370	ENSG00000142534	RPS11	ribosomal protein S11 [Source:HGNC Symbol;Acc:HGNC:10384]	34009.8756885946	30786.8259545989	33819.2879978305	45585.4980889924	34788.5226243161	37315.7315634604	28443.5112711886	27185.6014995473	27708.8854844808	31088.0969073804	41203.0866044974	0.218905091345829	0.0401017464549198	0.773705644073851
ENSECAG00000019135	ENSG00000154548	SRSF12	serine and arginine rich splicing factor 12 [Source:HGNC Symbol;Acc:HGNC:21220]	630.561042003893	363.284753855555	276.821389591908	276.357629736038	607.127474273658	351.485943071023	358.89674203253	208.653644897617	259.387868895039	356.51727073875	282.25393019916	0.547577480211718	0.0402098573736181	0.773705644073851
ENSECAG00000016932	ENSG00000234127	TRIM26	tripartite motif containing 26 [Source:HGNC Symbol;Acc:HGNC:12962]	304.164861607647	411.030750076571	415.232084387863	270.216349075237	357.412275303401	378.440386558064	442.954136876991	443.290573876825	453.481550102707	542.617195053992	323.309047319038	-0.345655222257836	0.0401982975650313	0.773705644073851
ENSECAG00000010663	ENSG00000136603	SKIL	SKI like proto-oncogene [Source:HGNC Symbol;Acc:HGNC:10897]	201.09238358778	159.845291696444	157.242081843023	105.630027365774	190.540981204793	119.677729082465	190.781952343608	311.799408979081	203.03809047991	262.421803388347	141.12696509958	-0.481670114859663	0.0395701860647013	0.773705644073851
ENSECAG00000009513	ENSG00000173230	GOLGB1	golgin B1 [Source:HGNC Symbol;Acc:HGNC:4429]	2507.08645065971	2575.16992661609	2369.93005987358	2543.71844970371	2285.30829010221	2315.92578440662	2599.16798440401	3525.85291264729	3194.9429920451	2705.76743892048	2279.41431509322	-0.243423352396498	0.0402348302786924	0.773705644073851
ENSECAG00000008928	NA	LOC100055584	Ribosomal protein L23a	47406.2662877062	47501.0385012732	49908.8250908459	74321.7785570117	51704.0645147516	61260.9809796087	38892.1287898883	40472.5081321786	40854.4837918959	49855.9606230147	63543.0575222909	0.215421908805386	0.039954430429283	0.773705644073851
ENSECAG00000016039	ENSG00000130304	SLC27A1	solute carrier family 27 member 1 [Source:HGNC Symbol;Acc:HGNC:10995]	304.164861607647	175.414638290254	355.913215189596	214.944823128029	405.935133871081	196.228348585663	451.454322872498	274.005541224041	421.281676722633	312.606052641895	608.984237278188	-0.380882177454138	0.0393942077318587	0.773705644073851
ENSECAG00000015973	ENSG00000120158	RCL1	RNA terminal phosphate cyclase like 1 [Source:HGNC Symbol;Acc:HGNC:17687]	1449.07777922049	1309.90102675917	1482.0301606043	948.213734027649	1056.85152929118	1150.41564802694	1200.41515558775	1199.16792897763	1124.31224552091	1081.05236933685	555.954710998345	0.276233186526919	0.0402422616180373	0.773705644073851
ENSECAG00000006417	NA	NA	Protein coding gene	7.07360143273598	5.1897821979365	143.118541557721	19.6520981145627	11.8348435530927	9.70359965533498	18.8893022122384	4.72423346938002	5.36664556334564	10.4550519278226	9.408464339972	1.72391684683144	0.0401429671234155	0.773705644073851
ENSECAG00000031172	ENSG00000125968	ID1	inhibitor of DNA binding 1, HLH protein [Source:HGNC Symbol;Acc:HGNC:5360]	314.270006511556	222.122678071682	96.0400739400498	147.39073585922	351.494853526855	83.0196859400882	222.893766104413	113.38160326512	73.3441560323904	94.0954673504031	152.246059319547	0.789119621873865	0.0403090656771356	0.773705644073851
ENSECAG00000025052	ENSG00000078699	CBFA2T2	CBFA2/RUNX1 partner transcriptional co-repressor 2 [Source:HGNC Symbol;Acc:HGNC:1536]	85.8937316832226	121.440903431714	70.6177014265072	63.8693188723287	57.9907334101545	43.1271095792666	149.225487476684	139.364887346711	144.899430210332	87.8224361937096	30.7913378399084	-0.551450122378314	0.039525821518353	0.773705644073851
ENSECAG00000028369	ENSG00000116032	GRIN3B	glutamate ionotropic receptor NMDA type subunit 3B [Source:HGNC Symbol;Acc:HGNC:16768]	202.102898078171	203.439462159111	164.77463666185	224.770872185311	241.430808483092	204.853770501516	120.891534158326	105.507880816154	135.95502093809	188.190934700806	239.488183199287	0.415781799258143	0.0405458837705299	0.773705644073851
ENSECAG00000032189	ENSG00000109944	JHY	junctional cadherin complex regulator [Source:HGNC Symbol;Acc:HGNC:26288]	8.08411592312684	2.0759128791746	31.0717886276632	38.0759400969652	8.28439048716492	8.62542191585332	7.55572088489537	6.29897795917336	6.26108649056991	0	39.3444872398829	1.74066365876394	0.0404622208288586	0.773705644073851
ENSECAG00000010865	ENSG00000109944	JHY	junctional cadherin complex regulator [Source:HGNC Symbol;Acc:HGNC:26288]	8.08411592312684	2.0759128791746	31.0717886276632	38.0759400969652	8.28439048716492	8.62542191585332	7.55572088489537	6.29897795917336	6.26108649056991	0	39.3444872398829	1.74066365876394	0.0404622208288586	0.773705644073851
ENSECAG00000014139	ENSG00000185379	RAD51D	RAD51 paralog D [Source:HGNC Symbol;Acc:HGNC:9823]	659.865962225228	528.319827749936	682.637780456237	338.998692476206	408.3021025817	401.082119087179	748.960832715253	589.741811427605	634.15861740201	665.986807802298	496.082665198524	-0.308930925747828	0.0405699347438937	0.773705644073851
ENSECAG00000034655	NA	NA	LncRNA	35.3680071636799	11.4175208354603	5.64941611412058	19.6520981145627	34.321046303969	9.70359965533498	7.55572088489537	5.51160571427669	5.36664556334564	12.5460623133871	6.84251951997964	1.3777265380569	0.0405659261466759	0.773705644073851
ENSECAG00000018681	ENSG00000039523	RIPOR1	RHO family interacting cell polarization regulator 1 [Source:HGNC Symbol;Acc:HGNC:25836]	175.829521328009	143.237988663048	214.677812336582	277.585885868198	241.430808483092	208.088303719961	370.230323359873	276.367657958731	221.82134995162	262.421803388347	301.070858879104	-0.428615792535054	0.0408124683121018	0.77509603583594
ENSECAG00000011833	ENSG00000110195	FOLR1	folate receptor alpha [Source:HGNC Symbol;Acc:HGNC:3791]	827.61136763011	586.445388366825	672.280517580349	693.964714670495	850.925251467369	573.590557404245	671.514693645076	562.183782856222	514.303533153957	539.480679475645	783.468485037668	0.291072671565485	0.0409222742974954	0.77509603583594
ENSECAG00000014760	ENSG00000125844	RRBP1	ribosome binding protein 1 [Source:HGNC Symbol;Acc:HGNC:10448]	5315.3062194559	5354.81727183089	5212.52793462859	6358.68199619319	6318.62297299622	5373.63785357662	6652.81223915037	5911.59081468419	6400.6192752169	6693.32424419201	6481.57661530071	-0.192141119582795	0.0408487175402382	0.77509603583594
ENSECAG00000025103	ENSG00000165912	PACSIN3	protein kinase C and casein kinase substrate in neurons 3 [Source:HGNC Symbol;Acc:HGNC:8572]	671.992136109918	747.328636502857	813.515920433363	677.997384952412	737.310753357678	685.721042310339	879.297017979699	759.026844080389	934.690768949366	803.993493249556	1010.98225907699	-0.240465248686898	0.040843467586243	0.77509603583594
ENSECAG00000008070	ENSG00000155256	ZFYVE27	zinc finger FYVE-type containing 27 [Source:HGNC Symbol;Acc:HGNC:26559]	807.401077822293	501.332960320666	544.227085660282	549.030491075595	491.146007453349	595.154112193879	788.628367360954	600.765022856159	710.186096216073	788.310915357822	886.96159277736	-0.35354316900394	0.0410834974366953	0.77509603583594
ENSECAG00000019605	ENSG00000147003	CLTRN	Collectrin, amino acid transport regulator	177.85055030879	252.223414819714	173.248760833031	89.6626976476922	107.697076333144	129.3813287378	169.059254799534	198.417805713961	192.304799353219	249.875741074959	296.794284179117	-0.588843119060461	0.0411274951044347	0.77509603583594
ENSECAG00000041189	ENSG00000281859	SNORD38B	small nucleolar RNA, C/D box 38B [Source:HGNC Symbol;Acc:HGNC:30356]	19.1997753174262	33.2146060667936	23.5392338088357	27.0216349075237	15.3852966190206	31.2671544449683	41.5564648669245	22.0464228571067	35.7776370889709	41.8202077112903	53.0295262798422	-0.774197413666828	0.0410857706947937	0.77509603583594
ENSECAG00000012080	ENSG00000168710	AHCYL1	adenosylhomocysteinase like 1 [Source:HGNC Symbol;Acc:HGNC:344]	373.890361444616	220.046765192508	232.567630031297	289.868447189799	455.641476794071	251.215413299228	171.89265013137	215.739995101687	258.493427967815	266.603824159476	219.815939579346	0.46664506890093	0.0410775144516358	0.77509603583594
ENSECAG00000021708	ENSG00000188820	CALHM6	calcium homeostasis modulator family member 6 [Source:HGNC Symbol;Acc:HGNC:33391]	40.4205796156342	53.9737348585397	4.70784676176715	23.3368665110432	149.119028768969	40.9707541003033	2.83339533183576	7.08635020407003	4.47220463612137	57.5027856030241	50.4635814598498	1.56812168390969	0.0411721979879464	0.77509603583594
ENSECAG00000017394	ENSG00000105939	ZC3HAV1	zinc finger CCCH-type containing, antiviral 1 [Source:HGNC Symbol;Acc:HGNC:23721]	26.2733767501622	31.138693187619	24.4808031611892	94.5757221763329	112.431013754381	141.241283872098	12.278046437955	32.2822620407634	5.36664556334564	12.5460623133871	317.321842739056	1.01843346464881	0.041260895532266	0.775657747966051
ENSECAG00000011749	ENSG00000120149	MSX2	msh homeobox 2 [Source:HGNC Symbol;Acc:HGNC:7392]	1742.12698143383	1443.79740746594	1263.5860708583	1438.28793075956	1428.46561685829	1240.9825781434	1084.24594698249	1264.51982530405	1066.17358525133	1215.92253920577	1364.22732929594	0.26771346559071	0.0413909514439738	0.775888987380777
ENSECAG00000022819	ENSG00000119397	CNTRL	centriolin [Source:HGNC Symbol;Acc:HGNC:1858]	224.33421686677	284.40006444692	234.450768736004	277.585885868198	168.054778453917	170.352082838103	213.449114998294	327.546853877014	328.259820291308	307.378526677984	224.947829219331	-0.402334790132811	0.0413389993702948	0.775888987380777
ENSECAG00000016415	ENSG00000066933	MYO9A	myosin IXA [Source:HGNC Symbol;Acc:HGNC:7608]	457.763064147057	433.865791747492	281.529236353676	216.173079260189	343.21046303969	205.931948240998	463.732369310453	537.775243264425	527.720147062321	396.246468064475	230.079718859315	-0.374204960028207	0.041777868292133	0.777611226488317
ENSECAG00000023976	ENSG00000188976	NOC2L	NOC2 like nucleolar associated transcriptional repressor [Source:HGNC Symbol;Acc:HGNC:24517]	2509.10747964049	2693.49696072905	2635.45261723725	2482.3056430957	2914.92196712674	2257.70418647461	4808.27187812529	2896.74248897485	3016.94924752747	3221.20149896213	2431.66037441276	-0.314964042062452	0.0416804397856645	0.777611226488317
ENSECAG00000000373	ENSG00000115318	LOXL3	lysyl oxidase like 3 [Source:HGNC Symbol;Acc:HGNC:13869]	52.5467535003244	90.3022102440952	123.345585158299	79.8366485904109	63.9081551867008	48.5179982766749	105.780092388535	137.790142856917	132.377257229192	142.188706218387	60.7273607398193	-0.620193354410973	0.0417062240125032	0.777611226488317
ENSECAG00000024842	ENSG00000131370	SH3BP5	SH3 domain binding protein 5 [Source:HGNC Symbol;Acc:HGNC:10827]	929.673331159586	862.541801297047	882.250483155164	888.029183551801	791.751033701905	704.050063881527	1100.30185386289	1001.53749550856	1009.8238068362	912.726033298911	891.238167477348	-0.204113947631632	0.0417603925325085	0.777611226488317
ENSECAG00000027989	NA	NA	Protein coding gene	37.3890361444616	76.8087765294603	17.8898176947152	160.901553312982	72.1925456738658	127.224973258836	26.4450230971338	116.531092244707	61.7164239784749	134.870169868911	195.867121259417	-0.781711102886886	0.0417335736904052	0.777611226488317
ENSECAG00000024737	ENSG00000143368	SF3B4	splicing factor 3b subunit 4 [Source:HGNC Symbol;Acc:HGNC:10771]	3025.48038423022	3758.44026774562	3254.06368173345	3186.09640682347	2923.20635761391	3301.38023829286	3553.07774612205	3404.5975869332	3303.17034423924	3828.64001596863	3356.25582455001	-0.161764995340327	0.0419621554800521	0.778841246360742
ENSECAG00000026993	ENSG00000218739	CEBPZOS	CEBPZ opposite strand [Source:HGNC Symbol;Acc:HGNC:49288]	1288.40597524834	1403.31710632203	1297.48256754303	1752.72150059256	1036.73229525092	1367.12937366275	935.020459505802	1021.22180163098	903.385336496516	981.72937602254	1517.32870355548	0.326371620208614	0.0419329609730919	0.778841246360742
ENSECAG00000038599	ENSG00000142676	RPL11	ribosomal protein L11 [Source:HGNC Symbol;Acc:HGNC:10301]	26411.8172353458	26789.6557057482	28296.0421769253	32900.0687560422	26199.9766578367	28406.7489021234	23560.626649325	22926.7050269012	22248.3236237766	26764.9329352258	26374.4914897615	0.176024884306214	0.0420413142092467	0.779212993881087
ENSECAG00000032026	ENSG00000204421	LY6G6C	lymphocyte antigen 6 family member G6C [Source:HGNC Symbol;Acc:HGNC:13936]	425.42660045455	232.502242467555	260.8147106019	293.55321558628	371.614087567112	183.290215711883	517.566880615333	356.679626938191	303.215474329029	398.33747845004	792.87694937764	-0.510205090451573	0.0422241025365129	0.781501718014279
ENSECAG00000012134	ENSG00000070669	ASNS	asparagine synthetase (glutamine-hydrolyzing) [Source:HGNC Symbol;Acc:HGNC:753]	17411.1646694344	13950.1345480533	12660.3415117442	11691.7701220326	11214.6977509107	10487.4348719382	11136.1881192252	12890.8583934483	12172.4465785951	10652.6524092584	9448.66414215188	0.205749133364372	0.0427470853906618	0.784857732903749
ENSECAG00000036993	ENSG00000139547	RDH16	retinol dehydrogenase 16 [Source:HGNC Symbol;Acc:HGNC:29674]	6.06308694234513	31.138693187619	9.4156935235343	29.478147171844	65.0916395420101	43.1271095792666	6.61125577428345	0.787372244896669	20.5721413261583	0	33.3572826599007	1.67865370230999	0.0425375373391384	0.784857732903749
ENSECAG00000024236	ENSG00000104356	POP1	POP1 homolog, ribonuclease P/MRP subunit [Source:HGNC Symbol;Acc:HGNC:30129]	461.805122108621	831.403108109428	752.31391253039	620.269346740885	630.797161379843	502.430826598456	928.409203731518	948.783555100487	733.441560323904	782.037884201128	598.720457998218	-0.352603104955659	0.0425696455686726	0.784857732903749
ENSECAG00000013737	ENSG00000174547	MRPL11	mitochondrial ribosomal protein L11 [Source:HGNC Symbol;Acc:HGNC:14042]	4769.62839464483	5084.94859753819	5692.72830432884	6693.99592027291	4962.34990181179	6266.36902186743	3974.30918545496	4088.03669550351	4535.70994195429	5078.01872134342	6048.787255662	0.209139853289	0.0427229629826643	0.784857732903749
ENSECAG00000019114	ENSG00000048991	R3HDM1	R3H domain containing 1 [Source:HGNC Symbol;Acc:HGNC:9757]	1024.66169325633	1154.20756082108	1094.10358743469	869.605341569398	747.962112555462	723.457263192197	1160.74762094205	1262.94508081426	1206.60081082554	1086.27989530077	669.711598018007	-0.225169718515755	0.0427960405023681	0.784857732903749
ENSECAG00000014817	ENSG00000108830	RND2	Rho family GTPase 2 [Source:HGNC Symbol;Acc:HGNC:18315]	161.682318462537	100.681774639968	171.365622128324	63.8693188723287	144.385091347732	89.4887523769782	146.392092144848	110.232114285534	85.8663290135302	69.003342723629	100.071847979702	0.443210347787862	0.042704636358857	0.784857732903749
ENSECAG00000007508	ENSG00000168310	IRF2	interferon regulatory factor 2 [Source:HGNC Symbol;Acc:HGNC:6117]	28.2944057309439	10.379564395873	16.0066789900083	17.1955858502423	30.7705932380411	12.93813287378	29.2784184289696	12.5979559183467	7.15552741779419	4.18202077112903	1.71062987999491	1.32730989013202	0.0428223334313094	0.784857732903749
ENSECAG00000000381	ENSG00000104093	DMXL2	Dmx like 2 [Source:HGNC Symbol;Acc:HGNC:2938]	284.965086290221	474.346092891396	373.803032884312	477.791635410305	372.797571922422	597.310467672842	541.178508380631	532.263637550149	436.487172485445	508.115523692177	421.670265418745	-0.337544544953213	0.0429606728317637	0.784941475011662
ENSECAG00000016129	ENSG00000173210	ABLIM3	actin binding LIM protein family member 3 [Source:HGNC Symbol;Acc:HGNC:29132]	62.651898404233	102.757687519143	75.3255481882744	36.847683964805	85.2108735822678	120.755906821946	34.0007439820292	18.8969338775201	16.9943776172612	47.0477336752016	147.96948461956	0.96017072182666	0.0431964245761436	0.784941475011662
ENSECAG00000024349	ENSG00000152601	MBNL1	muscleblind like splicing regulator 1 [Source:HGNC Symbol;Acc:HGNC:6923]	55.578296971497	29.0627803084444	43.3121902082578	50.3585014185669	46.1558898570617	45.2834650582299	79.3350692914014	44.8802179591102	74.2385969596147	83.6404154225806	65.0039354398065	-0.620914680114703	0.0431807086457909	0.784941475011662
ENSECAG00000017246	ENSG00000115685	PPP1R7	protein phosphatase 1 regulatory subunit 7 [Source:HGNC Symbol;Acc:HGNC:9295]	2924.42893519113	2719.44587171873	2670.29068327433	2801.65223745734	2477.03275566231	2677.11532713297	2537.77775221423	2380.22629632263	2109.98614732206	2280.2468254581	2543.70663155243	0.195518435576775	0.0431648167045454	0.784941475011662
ENSECAG00000021267	ENSG00000104872	PIH1D1	PIH1 domain containing 1 [Source:HGNC Symbol;Acc:HGNC:26075]	553.761940734188	472.270180012222	607.312232267962	604.302017022802	731.393331581132	439.896517708519	828.295902006655	764.538449794666	852.402203644732	588.619423536411	690.239156577946	-0.285892353722587	0.0432438542160014	0.784941475011662
ENSECAG00000023352	ENSG00000144366	GULP1	GULP PTB domain containing engulfment adaptor 1 [Source:HGNC Symbol;Acc:HGNC:18649]	85.8937316832226	110.023382596254	102.631059406524	40.5324523612855	108.880560688453	53.9088869740832	66.1125577428345	55.9034293876635	58.1386602695778	69.003342723629	24.8041332599262	0.656405510845983	0.0432213259307551	0.784941475011662
ENSECAG00000018851	ENSG00000099364	FBXL19	F-box and leucine rich repeat protein 19 [Source:HGNC Symbol;Acc:HGNC:25300]	33.3469781828982	26.9868674292698	17.8898176947152	8.59779292512117	29.5871088827319	17.2508438317066	12.278046437955	6.29897795917336	16.0999366900369	14.6370726989516	1.71062987999491	1.20180411357084	0.0428959051249237	0.784941475011662
ENSECAG00000024549	ENSG00000176542	USF3	upstream transcription factor family member 3 [Source:HGNC Symbol;Acc:HGNC:30494]	32.3364636925073	22.8350416709206	15.0651096376549	20.8803542467228	29.5871088827319	20.4853770501516	62.3346973003868	20.4716783673134	41.1442826523166	65.8668271452822	24.8041332599262	-0.892454182651156	0.0433174739983147	0.785196248073991
ENSECAG00000020271	ENSG00000147647	DPYS	dihydropyrimidinase [Source:HGNC Symbol;Acc:HGNC:3013]	67.7044708561873	51.897821979365	49.9031756747318	106.858283497935	42.6054367911339	155.25759448536	8.50018599550729	23.6211673469001	34.8831961617467	103.505014085443	12.8297240999618	0.933195504966666	0.0433824334195101	0.785293554398769
ENSECAG00000010892	ENSG00000052749	RRP12	ribosomal RNA processing 12 homolog [Source:HGNC Symbol;Acc:HGNC:29100]	1492.52990230729	1430.3039737513	1638.33067309497	1432.14665009876	1413.08032023927	1317.53319764659	1870.98538412222	1654.2690865279	1825.55393246474	1816.04251986278	1279.55115023619	-0.215711234316218	0.0448629605889998	0.786581600725489
ENSECAG00000003363	ENSG00000116903	EXOC8	exocyst complex component 8 [Source:HGNC Symbol;Acc:HGNC:24659]	136.419456202765	151.541640179746	152.534235081256	176.868883031064	151.485997479587	214.557370156851	252.172184533383	258.258096326108	207.510295116031	202.828007399758	138.561020279588	-0.4269342482564	0.0475702571726651	0.786581600725489
ENSECAG00000016476	ENSG00000104142	VPS18	VPS18 core subunit of CORVET and HOPS complexes [Source:HGNC Symbol;Acc:HGNC:15972]	835.695483553237	565.686259575079	634.617743486212	491.302452864067	648.549426709483	477.632738590377	584.623903468779	581.868088978639	628.791971838664	468.386326366451	508.912389298485	0.225531822896461	0.0474520212489867	0.786581600725489
ENSECAG00000039059	ENSG00000002586	CD99	CD99 molecule (Xg blood group) [Source:HGNC Symbol;Acc:HGNC:7082]	92.9673331159586	62.2773863752381	34.8380660370769	35.6194278326449	128.999794728711	208.088303719961	136.947441038729	59.8402906121469	127.905052593071	227.920132026532	316.466527799058	-0.865855910436367	0.0443140083652537	0.786581600725489
ENSECAG00000009190	ENSG00000154620	TMSB4Y	thymosin beta 4 Y-linked [Source:HGNC Symbol;Acc:HGNC:11882]	9339.17492019228	2554.41079782435	3884.91514781025	2300.52373553599	5085.43227476395	3082.51015717808	5009.44294668563	4735.25668080857	5090.26331683334	2268.7462683375	1994.59444007406	0.436751762311002	0.0439419893783512	0.786581600725489
ENSECAG00000011249	ENSG00000182287	AP1S2	adaptor related protein complex 1 subunit sigma 2 [Source:HGNC Symbol;Acc:HGNC:560]	328.417209377028	18.6832159125714	31.0717886276632	23.3368665110432	105.330107622525	20.4853770501516	35.889674203253	28.3454008162801	41.1442826523166	27.1831350123387	53.0295262798422	1.12732125813382	0.0453332518229509	0.786581600725489
ENSECAG00000025018	ENSG00000005889	ZFX	zinc finger protein X-linked [Source:HGNC Symbol;Acc:HGNC:12869]	452.710491695103	415.18257583492	541.402377603222	331.629155683245	397.650743383916	348.251409852578	442.009671766379	611.788234284712	737.913764960025	473.613852330363	480.686996278569	-0.334645874749459	0.0448509465244869	0.786581600725489
ENSECAG00000021891	ENSG00000001497	LAS1L	LAS1 like ribosome biogenesis factor [Source:HGNC Symbol;Acc:HGNC:25726]	4934.34225657854	3373.35842865873	4716.32088593833	3086.6076601185	4215.57127361164	2949.89429522183	6140.91214919871	6405.27321223441	6317.43626898504	3091.55885505713	4034.52057196799	-0.222867820817911	0.0445276000133368	0.786581600725489
ENSECAG00000020186	ENSG00000215029	TCP11X2	t-complex 11 family, X-linked 2 [Source:HGNC Symbol;Acc:HGNC:48335]	28.2944057309439	78.8846894086349	67.7929933694469	12.2825613216017	2.36696871061855	11.8599551342983	40.6119997563126	46.4549624489035	50.9831328517836	97.2319829287499	11.9744091599644	-1.06861253389393	0.047457582811166	0.786581600725489
ENSECAG00000013754	ENSG00000102871	TRADD	TNFRSF1A associated via death domain [Source:HGNC Symbol;Acc:HGNC:12030]	123.282767827684	101.719731079555	138.410694795954	133.879918405458	106.513591977835	112.130484906093	199.282138339115	115.74371999981	166.366012463715	146.370726989516	221.526569459341	-0.437544170364968	0.0466950078118595	0.786581600725489
ENSECAG00000037615	ENSG00000255072	PIGY	phosphatidylinositol glycan anchor biosynthesis class Y [Source:HGNC Symbol;Acc:HGNC:28213]	1223.73304786332	797.150545603047	780.560993100993	1030.50689488238	1106.55787221417	1047.98876277618	630.902693888763	622.024073468369	749.541497013941	998.457459107056	935.714544357215	0.348156384169257	0.0442833033579388	0.786581600725489
ENSECAG00000012825	ENSG00000138639	ARHGAP24	Rho GTPase activating protein 24 [Source:HGNC Symbol;Acc:HGNC:25361]	0	13.4934337146349	18.8313870470686	20.8803542467228	52.0733116336081	19.40719931067	8.50018599550729	1.57474448979334	9.83885019946701	3.13651557834677	11.9744091599644	1.62956253326006	0.04499715882143	0.786581600725489
ENSECAG00000024126	ENSG00000035928	RFC1	replication factor C subunit 1 [Source:HGNC Symbol;Acc:HGNC:9969]	1790.63167697259	2320.8705989172	2045.08863331165	1252.82125480337	1203.60358934953	1701.36447290207	1922.93096520587	2248.73513142489	2088.51956506868	2143.28564520363	1477.9842163156	-0.277825938008279	0.0474922962833678	0.786581600725489
ENSECAG00000012927	ENSG00000142687	KIAA0319L	KIAA0319 like [Source:HGNC Symbol;Acc:HGNC:30071]	319.32257896351	207.59128791746	212.794673631875	187.923188220506	209.476730889742	224.260969812186	294.673114510919	332.271087346394	321.998733800738	280.195391665645	229.224403919318	-0.330605416137528	0.0441433998817017	0.786581600725489
ENSECAG00000018835	ENSG00000158246	TENT5B	terminal nucleotidyltransferase 5B [Source:HGNC Symbol;Acc:HGNC:28273]	669.971107129136	554.268738739619	601.662816153842	880.65964675884	854.475704533296	888.418457332892	671.514693645076	796.82071183543	689.613954889915	932.590631961773	1666.15350311504	-0.276479460236063	0.0470128231826777	0.786581600725489
ENSECAG00000010508	ENSG00000157916	RER1	retention in endoplasmic reticulum sorting receptor 1 [Source:HGNC Symbol;Acc:HGNC:30309]	1461.20395310518	1497.77114232448	1547.94001526904	1656.91752228407	1639.12583210335	1553.65412259308	1262.74985288814	1436.16697469153	1341.66139083641	1344.51967791798	1629.37496069515	0.171219523960884	0.0455511731562702	0.786581600725489
ENSECAG00000009573	ENSG00000145425	RPS3A	ribosomal protein S3A [Source:HGNC Symbol;Acc:HGNC:10421]	51399.8195537308	54838.3525727159	59131.4968971477	71339.5726681268	53199.9887398625	65924.0997028669	43862.8486670388	49328.0837705314	48640.5920633832	54731.1513369584	57677.3076637883	0.177881213527604	0.0474097442979325	0.786581600725489
ENSECAG00000010373	ENSG00000001629	ANKIB1	ankyrin repeat and IBR domain containing 1 [Source:HGNC Symbol;Acc:HGNC:22215]	173.808492347227	187.870115565301	125.228723863006	141.249455198419	157.403419256134	159.570305443286	196.44874300728	274.792913468938	166.366012463715	226.87462683375	140.271650159583	-0.404084181281265	0.045147927495377	0.786581600725489
ENSECAG00000010926	ENSG00000110675	ELMOD1	ELMO domain containing 1 [Source:HGNC Symbol;Acc:HGNC:25334]	386.016535329306	36.3284753855555	50.8447450270852	1.22825613216017	35.5045306592782	1.07817773948166	36.8341393138649	75.5877355100803	41.1442826523166	8.36404154225806	0	1.1868318473598	0.0475535978684028	0.786581600725489
ENSECAG00000026909	ENSG00000130816	DNMT1	DNA methyltransferase 1 [Source:HGNC Symbol;Acc:HGNC:2976]	1060.02970042001	1212.33312143797	1063.97336815938	808.19253496139	938.503093760255	636.124866294182	1354.36296861749	1314.12427673254	1218.22854287946	1135.41863936153	698.79230597792	-0.245635194855518	0.0449975653992727	0.786581600725489
ENSECAG00000005171	NA	NA	Protein coding gene	163.703347443318	225.236547390444	145.943249614782	191.607956616986	91.1282953588142	163.883016401213	159.614603693415	207.078900407824	197.671444916564	214.328564520363	145.403539799567	-0.37127654756023	0.0465500682784626	0.786581600725489
ENSECAG00000017190	NA	NA	Protein coding gene	182.903122760745	220.046765192508	196.787994641867	192.836212749146	160.953872322061	215.635547896333	265.39469608195	234.636928979208	253.126782404469	331.425146111976	112.901572079664	-0.384839080590158	0.0445838675894409	0.786581600725489
ENSECAG00000010566	ENSG00000137504	CREBZF	CREB/ATF bZIP transcription factor [Source:HGNC Symbol;Acc:HGNC:24905]	140.461514164329	63.3153428148254	68.7345627218004	50.3585014185669	131.36676343933	40.9707541003033	52.8900461942676	44.0928457142135	37.5665189434195	71.0943531091935	39.3444872398829	0.764118256670153	0.0446249875073412	0.786581600725489
ENSECAG00000007794	ENSG00000166337	TAF10	TATA-box binding protein associated factor 10 [Source:HGNC Symbol;Acc:HGNC:11543]	600.245607292168	396.499359922349	344.614382961355	546.573978811274	551.503709574122	403.238474566143	442.954136876991	263.769702040384	269.226719094506	371.154343437701	449.895658438661	0.436129003659784	0.0464527387572874	0.786581600725489
ENSECAG00000017629	ENSG00000099942	CRKL	CRK like proto-oncogene, adaptor protein [Source:HGNC Symbol;Acc:HGNC:2363]	307.19640507882	456.700833418412	374.744602236665	257.933787753635	362.146212724638	207.01012598048	559.123345482257	482.659186121658	438.276054339894	452.703748474717	235.2116084993	-0.377811901898162	0.0460239032972106	0.786581600725489
ENSECAG00000012298	ENSG00000090612	ZNF268	zinc finger protein 268 [Source:HGNC Symbol;Acc:HGNC:13061]	222.313187885988	292.703715963619	225.976644564823	273.901117471717	114.797982465	208.088303719961	295.617579621531	257.470724081211	320.20985194629	278.10438128008	148.824799559557	-0.388313170302033	0.0440334586807177	0.786581600725489
ENSECAG00000025055	ENSG00000116337	AMPD2	adenosine monophosphate deaminase 2 [Source:HGNC Symbol;Acc:HGNC:469]	562.856571147706	453.586964099651	467.959968119655	300.922752379241	352.678337882164	381.674919776509	619.56911256142	487.383419591038	487.470305337229	535.298658704516	424.236210238737	-0.28263113204507	0.046215061712653	0.786581600725489
ENSECAG00000025048	ENSG00000198677	TTC37	tetratricopeptide repeat domain 37 [Source:HGNC Symbol;Acc:HGNC:23639]	1241.92230869036	1453.13901542222	1342.67789645599	1091.91970149039	1022.53048298721	1102.97582748974	1510.19971186846	1575.53186203824	1583.16044118696	1450.11570238899	841.629900957495	-0.229413953319021	0.0437595984680381	0.786581600725489
ENSECAG00000007132	ENSG00000163121	NEURL3	neuralized E3 ubiquitin protein ligase 3 [Source:HGNC Symbol;Acc:HGNC:25162]	77.8096157600958	39.4423447043174	80.0333949500415	22.108610378883	104.146623267216	67.9251975873449	38.7230695350888	58.2655461223535	66.1886286145962	31.3651557834677	35.0679125398956	0.714392749354936	0.0470406263799131	0.786581600725489
ENSECAG00000018773	ENSG00000143947	RPS27A	ribosomal protein S27a [Source:HGNC Symbol;Acc:HGNC:10417]	33177.2117485125	35657.9555255821	36337.0444460236	50564.8484487698	33974.2853878634	44839.2558295635	26676.4170492337	31364.1860032139	30012.0708720833	35596.3152986575	39408.6358603827	0.198904361638745	0.0458516599546178	0.786581600725489
ENSECAG00000023300	ENSG00000144747	TMF1	TATA element modulatory factor 1 [Source:HGNC Symbol;Acc:HGNC:11870]	979.188541188738	997.476138443396	925.562673363421	1023.13735808942	884.062813416028	1190.30822438776	1121.08008629635	1289.71573714074	1209.28413360722	997.411953914273	1320.60626735607	-0.250226057198892	0.0446138972935852	0.786581600725489
ENSECAG00000015835	ENSG00000168268	NT5DC2	5'-nucleotidase domain containing 2 [Source:HGNC Symbol;Acc:HGNC:25717]	2438.37146531313	825.175369471904	959.459170048145	969.094088274372	2176.42772941376	801.086060434877	736.682786277298	870.04633061082	779.952488539566	1090.46191607189	1478.8395312556	0.566151474335106	0.0447960877895134	0.786581600725489
ENSECAG00000014600	ENSG00000182606	TRAK1	trafficking kinesin protein 1 [Source:HGNC Symbol;Acc:HGNC:29947]	236.46039075146	123.516816310889	209.969965574815	388.128937762613	222.495058798144	268.466257130934	282.395068072964	289.752986121974	310.371001746823	430.74813942629	278.83267043917	-0.487223705958703	0.0464833650341115	0.786581600725489
ENSECAG00000021422	ENSG00000138246	DNAJC13	DnaJ heat shock protein family (Hsp40) member C13 [Source:HGNC Symbol;Acc:HGNC:30343]	1705.74845977976	1903.61211020311	1519.69293469844	1692.53695011671	1782.32743909577	1552.5759448536	2221.38194015924	2114.88184979245	2194.95803540837	2199.74292561387	1258.16827673626	-0.261798536004013	0.0455890617524132	0.786581600725489
ENSECAG00000016916	ENSG00000077044	DGKD	diacylglycerol kinase delta [Source:HGNC Symbol;Acc:HGNC:2851]	443.615861281585	480.57383152892	331.432412028407	517.09583163943	693.521832211235	419.411140658368	385.341765129664	277.155030203628	350.620843471915	343.971208425363	571.3503799183	0.388679267574625	0.0474729956406293	0.786581600725489
ENSECAG00000039324	NA	LOC100055813	Cytochrome c oxidase subunit 6C	26278.4293226142	23857.4287639141	24483.6278692462	38866.9370460763	25491.0695290065	32004.6280187737	17927.8367296355	19200.8595640502	19944.2437952468	23748.650454049	39031.4419718438	0.279087514652622	0.0455768725354277	0.786581600725489
ENSECAG00000035557	NA	NA	Protein coding gene	164.713861933709	208.629244357047	193.963286584807	105.630027365774	106.513591977835	126.146795519355	203.059998781563	189.756711020097	163.682689682042	284.377412436774	98.3612180997073	-0.413138616286954	0.0471640433734856	0.786581600725489
ENSECAG00000026978	NA	LOC100069277	Carcinoembryonic antigen-related cell adhesion molecule 1	3.03154347117256	0	13.181970932948	15.9673297180822	113.61449810969	18.3290215711883	0	306.287803264804	16.9943776172612	12.5460623133871	873.276553737401	-2.66560420813148	0.0466862367052722	0.786581600725489
ENSECAG00000015832	ENSG00000142541	RPL13A	ribosomal protein L13a [Source:HGNC Symbol;Acc:HGNC:10304]	17736.5503353403	19923.5738578782	19272.04150397	26904.9505749685	21354.7917072006	22216.9304997592	16296.7454836087	16190.7354718102	15346.8174293141	20147.9305701069	22583.7356756928	0.186816752546969	0.0448551898251619	0.786581600725489
ENSECAG00000012270	ENSG00000115839	RAB3GAP1	RAB3 GTPase activating protein catalytic subunit 1 [Source:HGNC Symbol;Acc:HGNC:17063]	700.286541840862	896.794363803428	974.5242796858	1159.4737887592	738.494237712988	876.558502198593	1059.68985410658	1239.32391346736	970.468406038336	1230.55961190472	725.307069117841	-0.319552571665566	0.0464054214506202	0.786581600725489
ENSECAG00000013105	ENSG00000124532	MRS2	magnesium transporter MRS2 [Source:HGNC Symbol;Acc:HGNC:13785]	597.214063820995	823.09945659273	658.156977295047	556.400027868556	441.43966453036	568.199668706837	793.350692914014	977.916328161664	646.68079038315	708.85252070637	414.827745898765	-0.289057185737252	0.0475721305037346	0.786581600725489
ENSECAG00000042479	NA	NA	Protein coding gene	232.418332789897	252.223414819714	254.223725135426	356.194278326449	376.348024988349	377.362208818583	387.230695350888	340.144809795361	394.448448905904	293.786959171814	527.729317978429	-0.299067551562567	0.0463751790128401	0.786581600725489
ENSECAG00000011304	ENSG00000096060	FKBP5	FKBP prolyl isomerase 5 [Source:HGNC Symbol;Acc:HGNC:3721]	72.7570433081415	124.554772750476	68.7345627218004	13.5108174537618	101.779654556598	16.172666092225	85.0018599550729	98.4215306120837	99.2829429218943	10.4550519278226	2.56594481999236	1.13828574056691	0.0462187740104026	0.786581600725489
ENSECAG00000037690	NA	NA	LncRNA	19.1997753174262	35.2905189459682	37.6627740941372	88.434441515532	97.0457171353605	80.8633304611248	21.7226975440742	17.3221893877267	15.2054957628126	44.9567232896371	96.6505882197124	0.664932406975837	0.0461006044615202	0.786581600725489
ENSECAG00000017315	ENSG00000163406	SLC15A2	solute carrier family 15 member 2 [Source:HGNC Symbol;Acc:HGNC:10921]	2470.70792900564	2121.58296251644	1278.65118049596	1010.85479676782	1145.61285593938	1274.40608806733	1887.04129100262	1919.61353305808	1836.28722359143	2103.5564478779	1523.31590813547	-0.350859696720829	0.0438076249951871	0.786581600725489
ENSECAG00000012875	ENSG00000167491	GATAD2A	GATA zinc finger domain containing 2A [Source:HGNC Symbol;Acc:HGNC:29989]	558.814513186143	637.305253906603	542.343946955576	416.378828802297	610.677927339586	534.776158782906	799.017483577685	599.190278366365	757.591465358959	755.900254381572	487.529515798549	-0.310453928126762	0.0467500446402895	0.786581600725489
ENSECAG00000034238	ENSG00000135045	C9orf40	chromosome 9 open reading frame 40 [Source:HGNC Symbol;Acc:HGNC:23433]	160.671803972146	91.3401666836825	48.9616063223784	79.8366485904109	114.797982465	111.052307166611	45.3343253093722	67.7140130611136	42.0387235795408	95.1409725431854	47.04232169986	0.722187926067087	0.044162634692549	0.786581600725489
ENSECAG00000022482	ENSG00000107341	UBE2R2	ubiquitin conjugating enzyme E2 R2 [Source:HGNC Symbol;Acc:HGNC:19907]	327.406694886637	353.94314589927	337.081828142528	343.911717004847	392.916805962679	377.362208818583	234.227347431756	281.879263673008	257.598987040591	325.152114955282	377.193888538877	0.274728152552724	0.0474419979231629	0.786581600725489
ENSECAG00000005769	ENSG00000100997	ABHD12	abhydrolase domain containing 12 [Source:HGNC Symbol;Acc:HGNC:15868]	387.027049819697	74.7328636502857	93.2153658829895	94.5757221763329	370.430603211803	161.72666092225	102.946697056699	58.2655461223535	106.438470339689	141.143201025605	164.220468479511	0.85404324253154	0.0448749710661004	0.786581600725489
ENSECAG00000025162	ENSG00000124172	ATP5F1E	ATP synthase F1 subunit epsilon [Source:HGNC Symbol;Acc:HGNC:838]	14005.7308368172	11983.2070950354	13849.5436037666	21666.4381713054	14513.0686491576	16617.9534986309	9957.49566118148	10131.9060473303	10712.7189853651	12726.9347117384	22564.0634320728	0.288399857688765	0.0473911681029888	0.786581600725489
ENSECAG00000011992	ENSG00000101193	GID8	GID complex subunit 8 homolog [Source:HGNC Symbol;Acc:HGNC:15857]	1690.5907424239	2107.05157236222	1728.7213309209	2231.74139213502	1881.74012494175	2183.30992245037	1641.48036224352	1731.43156652778	1522.33845813571	1762.72175503089	1601.14956767523	0.177902227549391	0.0464703288776392	0.786581600725489
ENSECAG00000042198	ENSG00000176153	GPX2	glutathione peroxidase 2 [Source:HGNC Symbol;Acc:HGNC:4554]	4138.05683815055	4078.13085113851	3540.3007648489	7039.13589340992	6713.90674766952	8200.61988649754	3102.56788836016	3411.68393713727	3507.9973165736	4114.06293359818	11087.447567187	0.289012012152452	0.0452981346478621	0.786581600725489
ENSECAG00000016684	ENSG00000133961	NUMB	NUMB endocytic adaptor protein [Source:HGNC Symbol;Acc:HGNC:8060]	759.906896773923	709.962204677714	844.587709061027	821.703352415152	746.778628200153	798.929704955913	600.679810349182	745.641515917146	597.486539385814	667.03231299508	740.702738037796	0.231950345588698	0.0453313775995253	0.786581600725489
ENSECAG00000017661	ENSG00000119703	ZC2HC1C	zinc finger C2HC-type containing 1C [Source:HGNC Symbol;Acc:HGNC:20354]	134.398427221984	67.4671685731746	67.7929933694469	81.064904722571	87.5778422928863	62.5343088899365	57.6123717473272	37.7938677550401	80.4996834501846	56.4572804102419	51.3188963998473	0.613863793262424	0.0460132986293997	0.786581600725489
ENSECAG00000020694	ENSG00000198707	CEP290	centrosomal protein 290 [Source:HGNC Symbol;Acc:HGNC:29021]	223.323702376379	270.906630732286	312.601024981339	221.08610378883	223.678543153453	226.41732529115	325.840463161113	318.098386938254	286.221096711767	295.877969557379	313.045268039068	-0.3061133228795	0.047546345701166	0.786581600725489
ENSECAG00000019226	ENSG00000239521	CASTOR3	CASTOR family member 3 [Source:HGNC Symbol;Acc:HGNC:29954]	90.9463041351769	28.0248238688571	26.363941865896	18.4238419824025	128.999794728711	30.1889767054866	29.2784184289696	9.44846693876003	21.4665822533826	36.592681747379	24.8041332599262	1.12977969110864	0.0466840094513703	0.786581600725489
ENSECAG00000019293	ENSG00000134419	RPS15A	Ribosomal protein S15a	19091.6502669544	21641.3917653952	19878.4121668856	31491.2589724545	20280.1879125797	25130.1667518386	15873.6251140546	16968.6592497681	16288.6637256812	20848.419049271	24054.0220575484	0.212005815150141	0.0437502128812473	0.786581600725489
ENSECAG00000004920	ENSG00000184697	CLDN6	claudin 6 [Source:HGNC Symbol;Acc:HGNC:2048]	10120.3026212644	7394.40167561993	7532.55481882744	5640.15215887949	6296.13677024534	5736.98375178194	9774.26942972277	8755.57936325096	8758.36555938008	7432.49641548907	10268.0558546694	-0.266829412489571	0.0444227107507101	0.786581600725489
ENSECAG00000004762	ENSG00000180530	NRIP1	nuclear receptor interacting protein 1 [Source:HGNC Symbol;Acc:HGNC:8001]	41.431094106025	88.2262973649206	56.4941611412058	61.4128066080084	95.8622327800513	93.8014633349048	87.8352552869087	103.145764081464	134.166139083641	85.7314258081451	118.033461719649	-0.573582797224794	0.0435239737528551	0.786581600725489
ENSECAG00000043598	NA	NA	LncRNA	4399.78009116178	4503.6929913693	4809.53625182132	6718.56104291612	4543.39644003231	4936.97586908654	3348.12881711926	3721.90860162656	3688.6743838729	4209.20390614137	5933.31973876234	0.256996013146404	0.0459911921148996	0.786581600725489
ENSECAG00000023415	ENSG00000136930	PSMB7	proteasome 20S subunit beta 7 [Source:HGNC Symbol;Acc:HGNC:9544]	13243.8029110625	13458.1431956889	14665.884232257	16660.0661766205	13413.6116830753	16166.1970257881	11614.0874651948	12697.1648212037	12603.5671055172	12707.0701130756	14416.3333136571	0.170988641363315	0.0439332663002512	0.786581600725489
ENSECAG00000022752	ENSG00000126883	NUP214	nucleoporin 214 [Source:HGNC Symbol;Acc:HGNC:8064]	616.413839138421	896.794363803428	768.320591520399	523.237112300231	608.310958628967	669.548376218114	1073.85683076575	805.481806529293	704.819450652727	875.087846358749	620.958646438152	-0.305108001489559	0.04514242435089	0.786581600725489
ENSECAG00000016134	ENSG00000156675	RAB11FIP1	RAB11 family interacting protein 1 [Source:HGNC Symbol;Acc:HGNC:30265]	2192.81644414815	2208.77130344178	1780.50764530034	2022.9378496678	2364.60174190793	1933.17268689062	2723.83737900478	2496.75738856734	2533.05670589914	2544.75963923201	1941.56491379422	-0.234955256712452	0.0456614790611625	0.786581600725489
ENSECAG00000034383	ENSG00000124942	AHNAK	AHNAK nucleoprotein [Source:HGNC Symbol;Acc:HGNC:347]	1338.93169976788	1904.6500666427	2336.97513254121	2049.95948457532	2859.29820242721	2181.15356697141	1940.8758023075	3699.07480652455	2919.45518646003	2645.12813773911	2796.87985379168	-0.382479212621408	0.0453391837006551	0.786581600725489
ENSECAG00000002944	ENSG00000173020	GRK2	G protein-coupled receptor kinase 2 [Source:HGNC Symbol;Acc:HGNC:289]	138.440485183547	140.124119344286	148.767957671842	158.445041048662	136.100700860567	108.895951687648	84.057394844461	103.93313632636	101.966265703567	123.369612748306	102.637792799695	0.402557870884138	0.0458533600961042	0.786581600725489
ENSECAG00000023476	ENSG00000172890	NADSYN1	NAD synthetase 1 [Source:HGNC Symbol;Acc:HGNC:29832]	537.593708887935	476.422005770571	683.57934980859	771.344850996585	801.218908544379	699.7373529236	952.965296607428	854.298885712886	682.45842747212	659.713776645604	1153.81985405657	-0.293690719780316	0.0459195583299387	0.786581600725489
ENSECAG00000013263	ENSG00000092978	GPATCH2	G-patch domain containing 2 [Source:HGNC Symbol;Acc:HGNC:25499]	149.556144577846	106.909513277492	149.709527024195	180.553651427545	130.18327908402	112.130484906093	98.2243715036398	110.232114285534	93.0218564313244	109.778045242137	106.914367499682	0.428514955927809	0.0474010064362229	0.786581600725489
ENSECAG00000010997	ENSG00000188257	PLA2G2A	phospholipase A2 group IIA [Source:HGNC Symbol;Acc:HGNC:9031]	14.147202865472	9.34160795628571	3.76627740941372	0	1.18348435530927	1.07817773948166	26.4450230971338	7.08635020407003	13.4166139083641	7.3185363494758	5.98720457998218	-1.63170624638006	0.0450772306083391	0.786581600725489
ENSECAG00000008411	ENSG00000143537	ADAM15	ADAM metallopeptidase domain 15 [Source:HGNC Symbol;Acc:HGNC:193]	21.2208042982079	5.1897821979365	11.2988322282412	1.22825613216017	0	0	28.3339533183576	3.93686122448335	31.3054324528496	7.3185363494758	27.3700780799185	-1.8363542358821	0.0467695559155531	0.786581600725489
ENSECAG00000014365	ENSG00000134146	DPH6	diphthamine biosynthesis 6 [Source:HGNC Symbol;Acc:HGNC:30543]	1174.21783783417	1404.35506276162	1305.95669171421	1349.85348924402	1308.93369697206	1555.81047807204	1071.02343543392	1277.1177812224	1073.32911266913	1150.05571206048	1113.62005187669	0.207451021452058	0.0476553282345274	0.78696981889048
ENSECAG00000020415	ENSG00000114023	FAM162A	family with sequence similarity 162 member A [Source:HGNC Symbol;Acc:HGNC:17865]	3276.08797784715	1868.32159125714	2218.33739414468	3215.57455399532	2255.72118121948	3246.39317357929	1785.03905905653	2549.51132897542	2258.46334124129	1627.85158516197	2666.01666797207	0.369254242777056	0.0477772505210705	0.78799575390071
ENSECAG00000013315	ENSG00000157765	SLC34A2	solute carrier family 34 member 2 [Source:HGNC Symbol;Acc:HGNC:11020]	1736.06389449149	914.439623276412	1168.48756627061	480.248147674625	517.182663270153	480.867271808822	1467.69878189093	1151.13822203893	757.591465358959	352.335249967621	329.29625189902	0.353098631358593	0.047896000029975	0.788966860493763
ENSECAG00000011681	ENSG00000168653	NDUFS5	NADH:ubiquinone oxidoreductase subunit S5 [Source:HGNC Symbol;Acc:HGNC:7712]	13574.2411494203	12494.9196197519	15677.1297166846	22432.8699977733	15869.3417203421	17450.3067135107	11766.1463480033	12498.7470154897	12445.2510613985	13688.7994890981	19141.948357143	0.228125982578425	0.0479847491208164	0.789441977420872
ENSECAG00000043662	NA	NA	LncRNA	10.1051449039085	30.1007367480317	2.82470805706029	2.45651226432033	0	5.39088869740832	22.6671626546861	10.2358391836567	19.677700398934	11.5005571206048	0	-1.56250087320114	0.0481059020619289	0.790448350838029
ENSECAG00000012002	ENSG00000171488	LRRC8C	leucine rich repeat containing 8 VRAC subunit C [Source:HGNC Symbol;Acc:HGNC:25075]	426.437114944941	607.204517158571	644.033437009746	307.064033040042	448.540570662215	302.967944794348	362.674602474978	412.583056325855	416.809472086511	372.199848630484	208.696845359379	0.381844031540236	0.0482577728308545	0.790695326809949
ENSECAG00000014033	ENSG00000185013	NT5C1B	5'-nucleotidase, cytosolic IB [Source:HGNC Symbol;Acc:HGNC:17818]	171.787463366445	333.184017107524	119.579307748886	160.901553312982	222.495058798144	181.13386023292	153.947813029743	69.2887575509069	98.3885019946701	157.871284110121	124.875981239628	0.576556370534244	0.0483009362636218	0.790695326809949
ENSECAG00000018660	ENSG00000009830	POMT2	protein O-mannosyltransferase 2 [Source:HGNC Symbol;Acc:HGNC:19743]	68.7149853465781	98.6058617607936	73.4424094835675	83.5214169868914	60.357702120773	89.4887523769782	90.6686506187444	123.617442448777	96.5996201402215	87.8224361937096	135.139760519598	-0.482718178037469	0.0482111879864155	0.790695326809949
ENSECAG00000012496	ENSG00000122884	P4HA1	prolyl 4-hydroxylase subunit alpha 1 [Source:HGNC Symbol;Acc:HGNC:8546]	784.159244543303	689.203075885968	940.627783001076	902.768257137723	829.622533071802	906.74747890408	892.519529528265	1065.31464734519	1081.37908101415	945.13669427516	1048.61611643688	-0.229353574573837	0.0489713814039393	0.791706853837615
ENSECAG00000000487	ENSG00000182253	SYNM	synemin [Source:HGNC Symbol;Acc:HGNC:24466]	35.3680071636799	16.6073030333968	14.1235402853014	1.22825613216017	7.10090613185565	2.15635547896333	19.8337673228503	24.4085395917968	41.1442826523166	23.0011142412097	5.98720457998218	-1.15527112010503	0.0496051823130989	0.791706853837615
ENSECAG00000037631	NA	NA	LncRNA	63.6624128946238	108.985426156667	85.6828110641621	135.108174537618	97.0457171353605	113.208662645575	52.8900461942676	56.6908016325602	77.8163606685118	70.0488479164112	84.676179059748	0.448862400963306	0.0492703994379955	0.791706853837615
ENSECAG00000019751	ENSG00000187446	CHP1	calcineurin like EF-hand protein 1 [Source:HGNC Symbol;Acc:HGNC:17433]	1268.19568544052	1420.96236579501	1386.9316560166	1449.342235949	1636.75886339273	1430.74186029217	1376.08566616157	1800.72032407868	1677.07673854551	1697.90043307839	1738.85527301483	-0.209304739518245	0.0500212642927056	0.791706853837615
ENSECAG00000015878	ENSG00000126016	AMOT	angiomotin [Source:HGNC Symbol;Acc:HGNC:17810]	568.919658090051	423.486227351619	556.467487240877	401.639755216375	315.990322867576	495.961760161566	757.461018710761	635.409401631612	742.385969596147	539.480679475645	337.849401298995	-0.361270848679173	0.0494718595525986	0.791706853837615
ENSECAG00000019148	ENSG00000215788	TNFRSF25	TNF receptor superfamily member 25 [Source:HGNC Symbol;Acc:HGNC:11910]	149.556144577846	45.6700833418412	48.0200369700249	46.6737330220864	50.8898272782988	37.7362208818583	77.4461390701775	48.0297069386968	47.4053691428865	24.0466194339919	27.3700780799185	0.682326436500912	0.0495072702155465	0.791706853837615
ENSECAG00000011461	ENSG00000170632	ARMC10	armadillo repeat containing 10 [Source:HGNC Symbol;Acc:HGNC:21706]	2403.00345814945	1386.70980328863	1251.34566927771	1029.27863875022	1636.75886339273	1148.25929254797	1037.02269145189	970.042605712697	936.479650803814	1472.07131143742	1067.43304511682	0.420901090247739	0.0501570232619211	0.791706853837615
ENSECAG00000009789	ENSG00000105875	WDR91	WD repeat domain 91 [Source:HGNC Symbol;Acc:HGNC:24997]	334.480296319373	308.273062557428	386.98500381726	308.292289172202	301.788510603865	274.935323567824	406.119997563126	446.440062856412	382.820716851989	363.835807088226	350.679125398956	-0.250812008260242	0.0486678560029088	0.791706853837615
ENSECAG00000041724	ENSG00000198258	UBL5	ubiquitin like 5 [Source:HGNC Symbol;Acc:HGNC:13736]	5030.34113316567	3315.23286804184	3531.82664067772	4523.6673347459	4422.68103579076	4150.98429700441	3609.74565275876	2950.28380162782	3127.85992250328	3382.2092986506	4933.45657390532	0.279778754153288	0.0493924245071773	0.791706853837615
ENSECAG00000009742	ENSG00000163221	S100A12	S100 calcium binding protein A12 [Source:HGNC Symbol;Acc:HGNC:10489]	2.02102898078171	6.22773863752381	0	13.5108174537618	39.0549837252061	43.1271095792666	0	1.57474448979334	1.78888185444855	6.27303115669354	9.408464339972	1.80779297754763	0.0496544930403357	0.791706853837615
ENSECAG00000019449	ENSG00000264522	OTUD7B	OTU deubiquitinase 7B [Source:HGNC Symbol;Acc:HGNC:16683]	87.9147606640043	56.0496477377142	84.7412417118087	78.6083924582507	53.2567959889174	65.7688421083815	97.2799063930279	116.531092244707	79.6052425229603	102.459508892661	118.033461719649	-0.497970098541771	0.0489855290181389	0.791706853837615
ENSECAG00000017689	ENSG00000214944	ARHGEF28	Rho guanine nucleotide exchange factor 28	31.3259492021165	29.0627803084444	4.70784676176715	0	0	11.8599551342983	1.88893022122384	2.36211673469001	3.57776370889709	0	0.855314939997455	2.31838607233777	0.049986766657256	0.791706853837615
ENSECAG00000005530	ENSG00000177646	ACAD9	acyl-CoA dehydrogenase family member 9 [Source:HGNC Symbol;Acc:HGNC:21497]	4711.01855420216	4852.44635507063	3974.36423628383	3763.37678893875	3381.2148031186	3842.62546351265	5104.83392285743	4864.38572897162	4531.23773731817	4219.65895806919	3977.21447098816	-0.174825723736947	0.0499407321224572	0.791706853837615
ENSECAG00000012893	ENSG00000119318	RAD23B	RAD23 homolog B, nucleotide excision repair protein [Source:HGNC Symbol;Acc:HGNC:9813]	257.681195049668	263.640935655174	303.185331457804	299.694496247081	370.430603211803	287.873456441604	187.948557011772	230.700067754724	238.815727568881	293.786959171814	203.564955719394	0.347101622555071	0.0496112944081457	0.791706853837615
ENSECAG00000020973	ENSG00000060982	BCAT1	branched chain amino acid transaminase 1 [Source:HGNC Symbol;Acc:HGNC:976]	140.461514164329	90.3022102440952	155.358943138316	28.2498910396838	115.981466820309	51.7525314951199	85.9463250656848	88.185691428427	81.3941243774089	63.7758167597177	26.5147631399211	0.616066541630894	0.0487265033230867	0.791706853837615
ENSECAG00000020351	ENSG00000134291	TMEM106C	transmembrane protein 106C [Source:HGNC Symbol;Acc:HGNC:28775]	6606.74373817541	8391.87781406333	7623.88704600572	8998.20442420539	8092.66602160482	9383.38086670893	6641.47865782303	6591.09306203002	6772.7067009422	8090.11918174911	7077.73112847894	0.14433104850058	0.0489719456518981	0.791706853837615
ENSECAG00000009026	ENSG00000167600	CYP2S1	cytochrome P450 family 2 subfamily S member 1 [Source:HGNC Symbol;Acc:HGNC:15654]	448.668433733539	488.877483045619	615.786356439143	385.672425498293	407.118618226391	439.896517708519	638.458414773659	465.336996733932	625.214208129767	632.530641633266	521.742113398447	-0.315290257104623	0.0495596962507034	0.791706853837615
ENSECAG00000036321	NA	NA	LncRNA	48.504695538761	33.2146060667936	37.6627740941372	82.2931608547312	104.146623267216	34.5016876634133	43.4453950881484	11.81058367345	34.8831961617467	34.5016713618145	27.3700780799185	0.897080879798515	0.0498081873278826	0.791706853837615
ENSECAG00000020620	ENSG00000130177	CDC16	cell division cycle 16 [Source:HGNC Symbol;Acc:HGNC:1720]	5532.56683488993	6586.87156562101	4641.93690710241	2996.94496247081	4086.57147888293	4346.13446785059	3545.52202523715	4968.31886529798	4557.17652420767	3480.48678677213	2175.06589241353	0.315762167755572	0.0502689127589785	0.791706853837615
ENSECAG00000014314	ENSG00000051341	POLQ	DNA polymerase theta [Source:HGNC Symbol;Acc:HGNC:9186]	1232.82767827684	1574.57991885394	1273.94333373419	1005.94177223918	1008.3286707235	890.574812811855	1463.92092144848	1747.17901142571	1542.01615853465	1772.13130176593	573.061009798295	-0.315533599966133	0.0487302516912471	0.791706853837615
ENSECAG00000023629	ENSG00000182963	GJC1	gap junction protein gamma 1 [Source:HGNC Symbol;Acc:HGNC:4280]	83.8727027024409	67.4671685731746	45.1953289129646	42.9889646256059	31.9540775933504	23.7199102685966	90.6686506187444	74.0129910202869	59.9275421240263	69.003342723629	53.8848412198396	-0.575760862466355	0.0499097179622291	0.791706853837615
ENSECAG00000015244	ENSG00000167447	SMG8	SMG8 nonsense mediated mRNA decay factor [Source:HGNC Symbol;Acc:HGNC:25551]	931.694360140368	963.223575937015	945.335629762843	736.9536792961	884.062813416028	842.05681453518	1096.52399342044	1151.92559428383	1050.0736485613	1132.28212378318	721.885809357852	-0.226364979090536	0.0501360828528059	0.791706853837615
ENSECAG00000017510	ENSG00000101464	PIGU	phosphatidylinositol glycan anchor biosynthesis class U [Source:HGNC Symbol;Acc:HGNC:15791]	1190.38606968043	1235.16816310889	1345.50260451305	1432.14665009876	1269.87871324685	1703.52082838103	1008.68873813353	1245.62289142653	1092.11237214084	1047.59620316782	1423.24406015576	0.228835172352424	0.0501068308139828	0.791706853837615
ENSECAG00000036728	ENSG00000119650	IFT43	intraflagellar transport 43 [Source:HGNC Symbol;Acc:HGNC:29669]	114.188137414167	71.6189943315238	94.156935235343	110.543051894415	124.265857307474	92.7232855954231	51.0011159730437	74.8003632651836	47.4053691428865	76.3218790731048	142.837594979575	0.5313782063796	0.0491759352503137	0.791706853837615
ENSECAG00000010371	ENSG00000139354	GAS2L3	growth arrest specific 2 like 3 [Source:HGNC Symbol;Acc:HGNC:27475]	342.5644122425	302.045323919905	303.185331457804	336.542180211886	255.632620746803	208.088303719961	371.174788470485	411.008311836061	327.365379364084	399.382983642822	267.713576219203	-0.314399985257311	0.0491616749097516	0.791706853837615
ENSECAG00000020665	ENSG00000100316	RPL3	ribosomal protein L3 [Source:HGNC Symbol;Acc:HGNC:10332]	54438.4366263361	50646.0465132228	48866.5078177907	54067.8349376906	48392.6752885962	52607.5264425289	49764.8111432527	45972.3032627818	43936.7272271108	46319.0165558323	42859.8316432724	0.153066935469141	0.0489348645428365	0.791706853837615
ENSECAG00000018431	ENSG00000158423	RIBC1	RIB43A domain with coiled-coils 1 [Source:HGNC Symbol;Acc:HGNC:26537]	15.1577173558628	4.1518257583492	11.2988322282412	7.369536792961	8.28439048716492	10.7817773948166	17.0003719910146	24.4085395917968	25.0443459622796	17.7735882772984	19.6722436199415	-1.00135273891407	0.0491669134073537	0.791706853837615
ENSECAG00000013571	ENSG00000126856	PRDM7	PR/SET domain 7	6.06308694234513	2.0759128791746	2.82470805706029	3.6847683964805	2.36696871061855	2.15635547896333	12.278046437955	11.81058367345	8.04996834501846	7.3185363494758	7.69783445997709	-1.47177928521124	0.0493673317123181	0.791706853837615
ENSECAG00000000409	ENSG00000168301	KCTD6	potassium channel tetramerization domain containing 6 [Source:HGNC Symbol;Acc:HGNC:22235]	231.407818299506	213.819026554984	190.197009175393	142.477711330579	169.238262809226	194.0719931067	145.447627034236	154.324959999747	188.727035644322	152.64375814621	76.1230296597735	0.399753198652069	0.0501095013908641	0.791706853837615
ENSECAG00000036831	ENSG00000123091	RNF11	ring finger protein 11 [Source:HGNC Symbol;Acc:HGNC:10056]	22.2313187885988	25.9489109896825	29.1886499229563	29.478147171844	34.321046303969	67.9251975873449	45.3343253093722	30.7075175509701	40.2498417250923	58.5482907958064	90.6633836397302	-0.652994161234594	0.050351719033936	0.791706853837615
ENSECAG00000023749	ENSG00000141639	MAPK4	mitogen-activated protein kinase 4 [Source:HGNC Symbol;Acc:HGNC:6878]	46.4836665579793	45.6700833418412	49.9031756747318	34.3911717004847	41.4219524358246	63.6124866294182	87.8352552869087	81.8867134692536	59.9275421240263	52.2752596391129	82.1102342397556	-0.571758154367695	0.0504053764129427	0.791706853837615
ENSECAG00000012468	ENSG00000178776	C5orf46	chromosome 5 open reading frame 46 [Source:HGNC Symbol;Acc:HGNC:33768]	13.1366883750811	9.34160795628571	15.0651096376549	33.1629155683245	26.036655816804	16.172666092225	6.61125577428345	7.87372244896669	13.4166139083641	7.3185363494758	10.2637792799695	1.05310970575208	0.0503635045135819	0.791706853837615
ENSECAG00000011385	ENSG00000012061	ERCC1	ERCC excision repair 1, endonuclease non-catalytic subunit [Source:HGNC Symbol;Acc:HGNC:3433]	1435.9410908454	1595.33904764568	1434.95169298663	1652.00449775543	1858.07043783556	1562.27954450893	1309.02864330812	1328.29697714068	1266.52835294957	1492.98141529306	1497.65645993554	0.194527695304012	0.0503506125186813	0.791706853837615
ENSECAG00000015894	ENSG00000091879	ANGPT2	Angiopoietin 2	3.03154347117256	9.34160795628571	4.70784676176715	4.91302452864067	7.10090613185565	1.07817773948166	17.0003719910146	8.66109469386336	8.94440927224273	14.6370726989516	14.5403539799567	-1.39693177966639	0.0503482423359024	0.791706853837615
ENSECAG00000021207	ENSG00000054118	THRAP3	thyroid hormone receptor associated protein 3 [Source:HGNC Symbol;Acc:HGNC:22964]	3223.54122434683	4012.73959544451	3900.92182680026	3493.16043986352	3248.66455532396	3307.84930472975	4402.15188056216	5275.39404080769	4480.25460446638	4332.57351888967	2498.37493973256	-0.265578651580078	0.0505653838150084	0.792904071866964
ENSECAG00000012055	ENSG00000132589	FLOT2	flotillin 2 [Source:HGNC Symbol;Acc:HGNC:3758]	587.108918917086	635.229341027428	565.883180764411	528.150136828872	587.0082402334	646.906643688999	745.182972272806	829.102973876193	707.5027734344	567.709319680766	799.71946889762	-0.262141741853535	0.0507003976057663	0.792904071866964
ENSECAG00000021011	ENSG00000142192	APP	amyloid beta precursor protein [Source:HGNC Symbol;Acc:HGNC:620]	487.067984368392	708.924248238127	442.537595606112	395.498474555574	566.889006193143	478.710916329859	644.12520543733	919.65078203931	715.552741779419	682.714890886814	362.653534558921	-0.38457594789703	0.0507162422275321	0.792904071866964
ENSECAG00000024890	ENSG00000147144	CCDC120	coiled-coil domain containing 120 [Source:HGNC Symbol;Acc:HGNC:28910]	26.2733767501622	6.22773863752381	9.4156935235343	2.45651226432033	8.28439048716492	4.31271095792666	35.889674203253	9.44846693876003	15.2054957628126	27.1831350123387	17.1062987999491	-1.26242215276832	0.0507222744410268	0.792904071866964
ENSECAG00000042180	NA	NA	Pseudogene	48.504695538761	39.4423447043174	31.0717886276632	42.9889646256059	34.321046303969	26.9544434870416	34.0007439820292	67.7140130611136	57.2442193423535	64.8213219524999	65.0039354398065	-0.648672365437477	0.0508097630697158	0.793330637124069
ENSECAG00000024268	ENSG00000197728	RPS26	ribosomal protein S26 [Source:HGNC Symbol;Acc:HGNC:10414]	51573.628046078	47843.564126337	49201.7065072285	75387.9048797267	50131.2138065456	60589.2762479116	38736.2920466373	40755.9621403414	40405.4744464293	49106.3333997898	65162.1687037061	0.234697901627542	0.0510257394792779	0.795725631241579
ENSECAG00000000968	ENSG00000142089	IFITM3	interferon induced transmembrane protein 3 [Source:HGNC Symbol;Acc:HGNC:5414]	110.146079452603	21.7970852313333	33.8964966847235	23.3368665110432	253.265652036185	7.54724417637165	53.8345113048795	34.6443787754535	24.1499050350554	20.9101038556451	55.5954710998345	1.06627548634508	0.0510839189581405	0.795725631241579
ENSECAG00000014490	ENSG00000104219	ZDHHC2	zinc finger DHHC-type palmitoyltransferase 2 [Source:HGNC Symbol;Acc:HGNC:18469]	458.773578637448	333.184017107524	279.646097648969	303.379264643561	480.494648255566	352.564120810504	272.950416966845	314.161525713771	265.648955385609	326.197620148064	273.700780799185	0.367913315141355	0.0512226366279881	0.796944398445841
ENSECAG00000008177	ENSG00000157870	PRXL2B	peroxiredoxin like 2B [Source:HGNC Symbol;Acc:HGNC:28390]	348.627499184845	90.3022102440952	333.315550733114	47.9019891542465	97.0457171353605	35.5798654028949	381.563904687216	305.500431019908	332.73202492743	306.333021485201	24.8041332599262	-0.761782949204618	0.0513753346665836	0.798377547448395
ENSECAG00000006343	ENSG00000198945	L3MBTL3	L3MBTL histone methyl-lysine binding protein 3 [Source:HGNC Symbol;Acc:HGNC:23035]	571.951201561224	529.357784189523	652.507561180927	437.25918304902	620.14580218206	657.688421083815	481.67720641208	500.768747754282	497.309155536696	518.57057562	333.572826599007	0.32248252407123	0.0515641771590156	0.799499177319936
ENSECAG00000034083	NA	LOC111772382	39S ribosomal protein L1	4079.44699770788	5090.13837973612	4762.45778420365	5307.29474706408	3651.04923612911	4994.11928927907	3342.46202645559	3758.9150971367	3611.75246413162	4679.68124289338	3588.04617328932	0.189719673957219	0.0517024368708207	0.799499177319936
ENSECAG00000040401	NA	LOC111772880	Mitochondrial ribosomal protein L1	4079.44699770788	5090.13837973612	4761.51621485129	5307.29474706408	3651.04923612911	4995.19746701855	3343.4064915662	3758.9150971367	3611.75246413162	4679.68124289338	3588.04617328932	0.189611955527559	0.0516892804586914	0.799499177319936
ENSECAG00000039448	NA	NA	LncRNA	1559.22385867309	1576.65583173311	1152.4808872806	1079.63714016879	1976.41887336649	1302.43870929385	1305.25078286567	754.302610611009	1044.70700299795	1315.24553252008	1112.76473693669	0.390354864463594	0.0517146431630187	0.799499177319936
ENSECAG00000008291	ENSG00000112159	MDN1	midasin AAA ATPase 1 [Source:HGNC Symbol;Acc:HGNC:18302]	1071.14535981431	1095.0440437646	1037.60942629348	843.811962794035	1010.69563943412	871.167613501185	1291.0838062065	1262.94508081426	1192.28975598996	1255.65173653149	768.928131057712	-0.221070720987985	0.0517508573572549	0.799499177319936
ENSECAG00000041106	NA	NA	LncRNA	27.2838912405531	33.2146060667936	19.772956399422	27.0216349075237	15.3852966190206	22.641732529115	9.44465110611921	10.2358391836567	13.4166139083641	14.6370726989516	12.8297240999618	0.846986777994955	0.0519335336873254	0.801241133778684
ENSECAG00000026016	ENSG00000212296	SNORD72	small nucleolar RNA, C/D box 72 [Source:HGNC Symbol;Acc:HGNC:32733]	25.2628622597714	32.1766496272063	29.1886499229563	24.5651226432033	22.4862027508762	19.40719931067	19.8337673228503	7.87372244896669	15.2054957628126	11.5005571206048	17.1062987999491	0.86497878188679	0.0519852154637103	0.801241133778684
ENSECAG00000023334	ENSG00000128578	STRIP2	striatin interacting protein 2 [Source:HGNC Symbol;Acc:HGNC:22209]	68.7149853465781	114.175208354603	193.963286584807	124.053869348177	97.0457171353605	89.4887523769782	187.948557011772	188.181966530304	157.421603191472	154.734768531774	162.509838599516	-0.530888381886968	0.0521414929938085	0.802710975084589
ENSECAG00000022469	ENSG00000166441	RPL27A	Ribosomal protein L27a	18316.5856528246	19082.8291418125	18592.2284315708	25542.8145244028	17633.9168941082	20988.8860544896	16109.7413917075	16170.2637934429	15285.1010053356	18272.2942542555	18519.2790808249	0.186988565035773	0.0522727882038061	0.803793235647324
ENSECAG00000019997	ENSG00000178691	SUZ12	SUZ12 polycomb repressive complex 2 subunit [Source:HGNC Symbol;Acc:HGNC:17101]	567.90914359966	773.277547492539	493.382340633197	531.834905225352	481.678132610875	458.225539279707	731.015995613627	674.778013876446	654.730758728168	685.851406465161	353.245070218949	-0.244039717925375	0.0524025706633543	0.804849739162801
ENSECAG00000033477	NA	NA	LncRNA	67.7044708561873	118.327034112952	65.9098546647401	46.6737330220864	127.816310373402	66.8470198478632	100.113301724864	44.0928457142135	67.0830695418205	40.774702518508	21.3828734999364	0.766973100970583	0.0526411251395282	0.80757246459686
ENSECAG00000021990	ENSG00000167186	COQ7	coenzyme Q7, hydroxylase [Source:HGNC Symbol;Acc:HGNC:2244]	2639.46384890091	2287.65599285041	2344.50768736004	2677.59836810916	2718.4635641454	2436.68169122856	2084.43449912051	1870.00908162959	2184.22474428168	1886.09136777919	3429.81290938979	0.240137167701574	0.0529715673043573	0.811696876670721
ENSECAG00000008680	ENSG00000141503	MINK1	misshapen like kinase 1 [Source:HGNC Symbol;Acc:HGNC:17565]	728.580947571806	627.963645950317	494.323909985551	479.019891542465	430.788305332576	414.020251960959	782.961576697283	648.794729794856	552.764493024601	619.984579319879	504.635814598498	-0.258018973772359	0.0530547869598579	0.812027854305467
ENSECAG00000008139	ENSG00000137871	ZNF280D	zinc finger protein 280D [Source:HGNC Symbol;Acc:HGNC:25953]	464.836665579793	347.715407261746	247.632739668952	243.194714167713	275.751854787061	305.124300273311	343.785300262739	411.008311836061	368.509662016401	461.067790016975	433.644674578709	-0.386713867690739	0.0535783501718605	0.812185407834678
ENSECAG00000025149	ENSG00000102034	ELF4	E74 like ETS transcription factor 4 [Source:HGNC Symbol;Acc:HGNC:3319]	140.461514164329	157.76937881727	53.6694530841455	14.739073585922	18.9357496849484	22.641732529115	119.947069047714	93.6972971427037	59.033101196802	87.8224361937096	41.0551171198778	-0.757912985843288	0.0534052480448717	0.812185407834678
ENSECAG00000037682	ENSG00000169288	MRPL1	39S ribosomal protein L1, mitochondrial-like	4027.91075869795	4989.45660509616	4718.20402464304	5272.9035753636	3638.03090822071	4941.28858004447	3331.12844512825	3704.58641223883	3585.81367724211	4652.49810788104	3555.54420556942	0.187394495652814	0.0534847450351304	0.812185407834678
ENSECAG00000015796	ENSG00000121897	LIAS	lipoic acid synthetase [Source:HGNC Symbol;Acc:HGNC:16429]	5321.36930639824	5603.92681733184	6398.90531859391	6636.26788206138	5664.15612451019	6083.07880615555	5069.88871376479	5424.99476733805	5168.07967750185	5329.98547280395	5019.84338284506	0.175978679529675	0.0535227852794913	0.812185407834678
ENSECAG00000013742	ENSG00000090316	MAEA	macrophage erythroblast attacher [Source:HGNC Symbol;Acc:HGNC:13731]	1637.03347443318	1856.90407042168	1841.70965320331	1739.2106831388	1755.10729892365	1698.12993968362	2061.76733646582	1918.03878856829	1914.99802518717	2051.28118823879	1763.65940627475	-0.163895603996055	0.0539969450600461	0.812185407834678
ENSECAG00000008984	ENSG00000058453	CROCC	ciliary rootlet coiled-coil, rootletin [Source:HGNC Symbol;Acc:HGNC:21299]	51.5362390099336	33.2146060667936	26.363941865896	19.6520981145627	48.5228585676803	42.0489318397849	30.2228835395815	20.4716783673134	21.4665822533826	21.9556090484274	20.5275585599389	0.761094347473977	0.0537678404660346	0.812185407834678
ENSECAG00000015853	ENSG00000134243	SORT1	sortilin 1 [Source:HGNC Symbol;Acc:HGNC:11186]	379.953448386961	100.681774639968	52.7278837317921	70.0105995331295	200.008856047267	118.599551342983	102.002231946087	61.4150351019402	105.544029412464	97.2319829287499	81.2549192997582	0.819577359224835	0.0539747905021832	0.812185407834678
ENSECAG00000024465	ENSG00000164308	ERAP2	endoplasmic reticulum aminopeptidase 2 [Source:HGNC Symbol;Acc:HGNC:29499]	69.725499836969	85.1124280461587	26.363941865896	33.1629155683245	9.4678748424742	33.4235099239316	77.4461390701775	70.8635020407003	24.1499050350554	70.0488479164112	35.0679125398956	-0.79786397367792	0.0534581071020085	0.812185407834678
ENSECAG00000023244	ENSG00000115750	TAF1B	TATA-box binding protein associated factor, RNA polymerase I subunit B [Source:HGNC Symbol;Acc:HGNC:11533]	842.769084985973	1189.49807976705	734.424094835675	700.105995331295	1021.3469986319	412.942074221478	876.463622647863	1460.57551428332	1106.42342697643	1161.55626918109	929.727339777233	-0.440897897163854	0.0541657366297695	0.812185407834678
ENSECAG00000012691	NA	NA	Pseudogene	171.787463366445	130.782511388	161.94992860479	192.836212749146	177.522653296391	184.368393451365	109.557952830983	107.869997550844	109.121793121361	128.597138712218	259.160426819229	0.389346322531767	0.0537557806517889	0.812185407834678
ENSECAG00000020015	ENSG00000153162	BMP6	bone morphogenetic protein 6 [Source:HGNC Symbol;Acc:HGNC:1073]	390.05859329087	322.804452711651	358.737923246657	499.900245789188	424.87088355603	501.352648858974	246.505393869711	351.955393468811	291.587742275113	323.061104569717	548.256876538368	0.294493423748868	0.0540315879056713	0.812185407834678
ENSECAG00000016643	ENSG00000182853	VMO1	vitelline membrane outer layer 1 homolog [Source:HGNC Symbol;Acc:HGNC:30387]	76.7991012697049	52.9357784189523	27.3055112182495	38.0759400969652	23.6696871061855	8.62542191585332	40.6119997563126	18.8969338775201	10.7332911266913	20.9101038556451	5.98720457998218	0.92292678404949	0.0537417243987764	0.812185407834678
ENSECAG00000002569	ENSG00000125848	FLRT3	fibronectin leucine rich transmembrane protein 3 [Source:HGNC Symbol;Acc:HGNC:3762]	134.398427221984	88.2262973649206	104.514198111231	67.5540872688092	181.073106362319	132.615861956245	52.8900461942676	126.766931428364	81.3941243774089	80.5038998442338	65.859250379804	0.612925884041347	0.0533269172365268	0.812185407834678
ENSECAG00000021171	ENSG00000182095	TNRC18	trinucleotide repeat containing 18 [Source:HGNC Symbol;Acc:HGNC:11962]	290.017658742175	146.351857981809	194.90485593716	121.597357083857	201.192340402577	154.179416745878	198.337673228503	148.813354285471	149.371634846454	122.324107555524	166.786413299504	0.372444891559275	0.0536660398145149	0.812185407834678
ENSECAG00000013324	ENSG00000136810	TXN	thioredoxin [Source:HGNC Symbol;Acc:HGNC:12435]	34314.0405502022	28147.3027287284	38451.8092114094	51755.028640833	46599.6964903027	43761.0780900818	22624.6617247086	28231.2318407701	31272.3381385423	34510.0354033567	72392.1458915046	0.257914630980099	0.0541433473132488	0.812185407834678
ENSECAG00000029526	NA	NA	LncRNA	41.431094106025	50.8598655397777	37.6627740941372	22.108610378883	48.5228585676803	33.4235099239316	20.7782324334623	28.3454008162801	24.1499050350554	20.9101038556451	32.5019677199033	0.706572805429952	0.0540354587058447	0.812185407834678
ENSECAG00000028363	NA	NA	LncRNA	20.2102898078171	24.9109545500952	8.47412417118087	18.4238419824025	20.1192340402577	9.70359965533498	8.50018599550729	7.87372244896669	5.36664556334564	13.5915675061693	0.855314939997455	1.21658830665215	0.0541744554171105	0.812185407834678
ENSECAG00000021255	ENSG00000251349	MSANTD3-TMEFF1	MSANTD3-TMEFF1 readthrough [Source:HGNC Symbol;Acc:HGNC:38838]	82.8621882120501	50.8598655397777	65.9098546647401	44.217220757766	99.4126858459791	47.4398205371932	61.3902321897749	44.8802179591102	72.4497151051661	31.3651557834677	56.450786039832	0.523045982886227	0.0540989686567557	0.812185407834678
ENSECAG00000021240	ENSG00000154447	SH3RF1	SH3 domain containing ring finger 1 [Source:HGNC Symbol;Acc:HGNC:17650]	256.670680559277	257.413197017651	222.210367155409	261.618556150116	272.201401721133	244.746346862338	371.174788470485	301.563569795424	287.115537638992	255.103267038871	437.921249278697	-0.320779482014844	0.0543182018313878	0.813415072425032
ENSECAG00000022300	ENSG00000165730	STOX1	storkhead box 1 [Source:HGNC Symbol;Acc:HGNC:23508]	39.4100651252433	76.8087765294603	50.8447450270852	4.91302452864067	22.4862027508762	26.9544434870416	29.2784184289696	22.0464228571067	28.6221096711767	15.6825778917339	0	1.13149484237519	0.0547814619448681	0.813636608194495
ENSECAG00000009485	ENSG00000166123	GPT2	glutamic--pyruvic transaminase 2 [Source:HGNC Symbol;Acc:HGNC:18062]	649.760817321319	703.73446604019	638.384020895625	245.651226432033	442.623148885669	312.671544449683	832.073762449102	669.266408162169	739.702646814474	607.438517006491	307.913378399084	-0.315403663135269	0.0548946846674513	0.813636608194495
ENSECAG00000029472	ENSG00000169288	MRPL1	Mitochondrial ribosomal protein L1	4024.87921522677	4990.49456153574	4708.7883311195	5266.7622947028	3623.829095957	4940.21040230499	3325.46165446457	3705.37378448373	3582.23591353321	4644.13406633879	3554.68889062942	0.186451042648076	0.0550370140154532	0.813636608194495
ENSECAG00000018647	ENSG00000143006	DMRTB1	DMRT like family B with proline rich C-terminal 1 [Source:HGNC Symbol;Acc:HGNC:13913]	18.1892608270354	25.9489109896825	14.1235402853014	20.8803542467228	8.28439048716492	21.5635547896333	49.1121857518199	41.7307289795235	21.4665822533826	26.1376298195564	9.408464339972	-0.869393358481571	0.0544929206905341	0.813636608194495
ENSECAG00000006012	ENSG00000010932	FMO1	flavin containing dimethylaniline monoxygenase 1 [Source:HGNC Symbol;Acc:HGNC:3769]	1256.06951155583	2210.84721632095	1971.64622382808	7977.52357838029	5493.73437734565	7118.12943605795	986.966040589458	1244.83551918163	2400.67944866995	1778.40433292262	19456.7042550621	0.461392935612641	0.0549404381864736	0.813636608194495
ENSECAG00000010092	ENSG00000068654	POLR1A	RNA polymerase I subunit A [Source:HGNC Symbol;Acc:HGNC:17264]	497.1731292723	536.623479266635	625.202049962677	535.519673621833	650.916395420101	483.023627287786	718.737949175672	836.189324080263	900.702013714843	747.536212839314	425.946840118732	-0.350962882448435	0.055061235877688	0.813636608194495
ENSECAG00000014047	ENSG00000247596	TWF2	twinfilin actin binding protein 2 [Source:HGNC Symbol;Acc:HGNC:9621]	413.300426569859	340.449712184635	448.187011720233	278.814142000358	271.017917365824	322.375144105018	451.454322872498	508.642470203248	432.014967849324	398.33747845004	346.402550698969	-0.274554480307598	0.0548069923394469	0.813636608194495
ENSECAG00000003501	NA	NA	Pseudogene	107.114535981431	161.921204575619	112.046752930058	138.792942934099	117.164951175618	103.50506299024	91.6131157293564	88.185691428427	71.5552741779419	84.6859206153628	106.059052559684	0.429738902050261	0.0548683015753559	0.813636608194495
ENSECAG00000002866	ENSG00000148154	UGCG	UDP-glucose ceramide glucosyltransferase [Source:HGNC Symbol;Acc:HGNC:12524]	505.257245195427	366.398623174317	518.80471314674	250.564250960674	370.430603211803	300.811589315384	301.284370285203	490.532908570625	312.159883601271	246.739225496613	312.189953099071	0.337327287687837	0.0547669766943581	0.813636608194495
ENSECAG00000036306	ENSG00000068654	POLR1A	RNA polymerase I subunit A [Source:HGNC Symbol;Acc:HGNC:17264]	499.194158253082	537.661435706222	625.202049962677	535.519673621833	650.916395420101	481.945449548304	718.737949175672	836.189324080263	904.27977742374	747.536212839314	425.946840118732	-0.351117087948722	0.0548593398304131	0.813636608194495
ENSECAG00000030510	ENSG00000068654	POLR1A	RNA polymerase I subunit A [Source:HGNC Symbol;Acc:HGNC:17264]	499.194158253082	537.661435706222	625.202049962677	535.519673621833	650.916395420101	483.023627287786	717.79348406506	837.764068570056	900.702013714843	749.627223224878	425.946840118732	-0.351069760040045	0.054684523287004	0.813636608194495
ENSECAG00000037899	NA	NA	LncRNA	67.7044708561873	39.4423447043174	32.0133579800166	66.325831136649	13.018327908402	84.0978636795698	23.611627765298	21.2590506122101	16.9943776172612	36.592681747379	15.3956689199542	0.853409683888888	0.0551123707462596	0.813636608194495
ENSECAG00000024793	ENSG00000113721	PDGFRB	platelet derived growth factor receptor beta [Source:HGNC Symbol;Acc:HGNC:8804]	159.661289481755	146.351857981809	196.787994641867	124.053869348177	130.18327908402	112.130484906093	211.56018477707	207.866272652721	237.921286641657	221.647100869839	94.9399583397174	-0.403367555474256	0.0551356420638704	0.813636608194495
ENSECAG00000021249	ENSG00000197323	TRIM33	tripartite motif containing 33 [Source:HGNC Symbol;Acc:HGNC:16290]	1063.06124389118	1044.18417822482	902.965008906939	1215.97357083857	1222.53933903448	1078.17773948166	881.185948200922	911.777059590343	879.235431461461	945.13669427516	1111.90942199669	0.204069694407483	0.0553391482945058	0.814814856117315
ENSECAG00000015459	ENSG00000089009	RPL6	ribosomal protein L6 [Source:HGNC Symbol;Acc:HGNC:10362]	14397.8104590889	14628.9580595434	14957.7707314866	18529.4720097683	14289.3901060042	16391.5361733397	12318.6584377113	12449.9299363061	12489.0786668325	14881.7209140626	15358.0350625943	0.163465860216356	0.0552830891866692	0.814814856117315
ENSECAG00000013514	ENSG00000138166	DUSP5	dual specificity phosphatase 5 [Source:HGNC Symbol;Acc:HGNC:3071]	110.146079452603	10.379564395873	14.1235402853014	27.0216349075237	152.669481834896	9.70359965533498	22.6671626546861	2.36211673469001	7.15552741779419	27.1831350123387	28.225393019916	1.48770666185007	0.0568495008328297	0.815346521465759
ENSECAG00000008032	ENSG00000152782	PANK1	pantothenate kinase 1 [Source:HGNC Symbol;Acc:HGNC:8598]	373.890361444616	210.705157236222	288.12022182015	189.151444352666	297.054573182628	297.577056096939	179.448371016265	225.188462040447	258.493427967815	199.691491821411	312.189953099071	0.371724864823204	0.056711486812454	0.815346521465759
ENSECAG00000008609	ENSG00000075073	TACR2	Tachykinin receptor 2	11.1156593942994	15.5693465938095	7.53255481882744	18.4238419824025	15.3852966190206	15.0944883527433	3.77786044244768	4.72423346938002	10.7332911266913	5.22752596391129	1.71062987999491	1.27123396845912	0.056138738751887	0.815346521465759
ENSECAG00000004617	ENSG00000140464	PML	promyelocytic leukemia [Source:HGNC Symbol;Acc:HGNC:9113]	217.260615434034	226.274503830032	218.444089745996	163.358065577302	182.256590717628	217.791903375296	300.339905174591	237.786417958794	215.56026346105	274.967865701734	212.118105119369	-0.309591475192661	0.0558815702634861	0.815346521465759
ENSECAG00000010095	ENSG00000174446	SNAPC5	small nuclear RNA activating complex polypeptide 5 [Source:HGNC Symbol;Acc:HGNC:15484]	248.58656463615	187.870115565301	247.632739668952	164.586321709462	157.403419256134	227.495503030631	166.225859467698	193.693572244581	121.643966102501	148.461737375081	167.641728239501	0.399023891465838	0.0561017154815679	0.815346521465759
ENSECAG00000024171	ENSG00000196943	NOP9	NOP9 nucleolar protein [Source:HGNC Symbol;Acc:HGNC:19826]	817.506222726201	1024.46300587267	924.621104011068	620.269346740885	698.255769632472	616.717666983512	882.130413311534	873.983191835303	938.268532658263	1076.87034856572	834.787381437516	-0.2769939590735	0.0555739129867435	0.815346521465759
ENSECAG00000014110	ENSG00000170379	TCAF2	TRPM8 channel associated factor 2 [Source:HGNC Symbol;Acc:HGNC:26878]	223.323702376379	228.350416709206	237.275476793064	400.411499084215	272.201401721133	268.466257130934	278.617207630517	281.879263673008	317.526529164617	382.654900558306	329.29625189902	-0.30966790332733	0.0565076969734458	0.815346521465759
ENSECAG00000020547	ENSG00000167658	EEF2	eukaryotic translation elongation factor 2 [Source:HGNC Symbol;Acc:HGNC:3214]	4224.96108432416	4137.29436819498	4755.86679873717	4188.35341066617	4731.57045252648	4542.36281643625	4779.93792480693	4821.08025550231	4700.28707256356	5120.8844342475	5613.43195120329	-0.153448096277884	0.0568936891672794	0.815346521465759
ENSECAG00000032605	NA	NA	Protein coding gene	389.048078800479	867.731583494984	623.318911257971	755.377521278503	427.237852266648	838.822281316735	571.401391920212	847.212535508816	552.764493024601	849.995721731975	702.21356573791	-0.348648122007888	0.0564087673931224	0.815346521465759
ENSECAG00000023387	ENSG00000156869	FRRS1	ferric chelate reductase 1 [Source:HGNC Symbol;Acc:HGNC:27622]	25.2628622597714	24.9109545500952	9.4156935235343	40.5324523612855	35.5045306592782	20.4853770501516	0.944465110611921	8.66109469386336	0	17.7735882772984	35.0679125398956	1.47990778154391	0.056455362559755	0.815346521465759
ENSECAG00000016187	ENSG00000055147	FAM114A2	family with sequence similarity 114 member A2 [Source:HGNC Symbol;Acc:HGNC:1333]	1126.7236567858	769.12572173419	791.859825329234	1180.35414300592	1192.95223015175	812.946015569175	1233.47143445917	1724.34521632371	981.201697165028	1397.84044274988	1079.40745427679	-0.377167404595843	0.0566688589224322	0.815346521465759
ENSECAG00000025146	ENSG00000163814	CDCP1	CUB domain containing protein 1 [Source:HGNC Symbol;Acc:HGNC:24357]	62.651898404233	35.2905189459682	63.0851466076798	8.59779292512117	41.4219524358246	33.4235099239316	63.2791624109987	22.8337951020034	29.516550598401	15.6825778917339	7.69783445997709	0.884067956168945	0.0566991996405428	0.815346521465759
ENSECAG00000021932	ENSG00000163864	NMNAT3	nicotinamide nucleotide adenylyltransferase 3 [Source:HGNC Symbol;Acc:HGNC:20989]	270.817883424749	61.2394299356508	80.0333949500415	0	4.7339374212371	5.39088869740832	180.392836126877	169.285032652784	55.4553374879049	27.1831350123387	35.0679125398956	-1.07636352243768	0.0571879349107045	0.815346521465759
ENSECAG00000004389	ENSG00000168958	MFF	mitochondrial fission factor [Source:HGNC Symbol;Acc:HGNC:24858]	4040.03693258264	4138.33232463457	4726.67814881422	5521.01131405995	4311.43350639169	5049.10635399264	3794.8608144387	4482.51019019674	3855.04039633662	3618.49347221939	3913.06585048835	0.219384334162667	0.0573986700210913	0.815346521465759
ENSECAG00000015430	ENSG00000147586	MRPS28	mitochondrial ribosomal protein S28 [Source:HGNC Symbol;Acc:HGNC:14513]	2705.14729077632	2778.6093887752	2886.85163431562	3710.56177525587	2649.82147153747	3844.78181899162	2311.10612566737	2345.58191754718	2652.91179014719	2728.76855316169	2922.6111499713	0.193918541766233	0.0563683802091216	0.815346521465759
ENSECAG00000028768	NA	NA	Pseudogene	1315.68986648889	1097.11995664378	1327.61278681834	1344.94046471538	1261.59432275969	1340.17493017571	1064.41217965964	1077.91260326354	1051.86253041575	1127.05459781927	1429.23126473575	0.192660940759392	0.0569348872643779	0.815346521465759
ENSECAG00000007824	ENSG00000125743	SNRPD2	small nuclear ribonucleoprotein D2 polypeptide [Source:HGNC Symbol;Acc:HGNC:11159]	8962.25301527649	7221.06295020885	8378.08409724082	8279.67458689169	7115.10794411936	7388.75204866785	6981.48609764332	7361.14311753896	6755.71232332494	6706.91581169818	7568.68190403748	0.184956150111163	0.0563143525667731	0.815346521465759
ENSECAG00000002408	ENSG00000181894	ZNF329	zinc finger protein 329 [Source:HGNC Symbol;Acc:HGNC:14209]	544.667310320671	549.078956541682	507.505880918499	466.737330220864	320.724260288814	389.222163952881	526.06706661084	543.286848978702	588.542130113572	640.894683175524	313.045268039068	-0.256402261824871	0.0565678067281029	0.815346521465759
ENSECAG00000029615	NA	NA	LncRNA	116.209166394948	99.6438182003809	101.68949005417	143.70596746274	100.596170201288	118.599551342983	89.7241855081325	99.2089028569804	76.9219197412875	77.367384265887	70.1358250797913	0.42214144687716	0.0558166280868901	0.815346521465759
ENSECAG00000019318	NA	NA	Protein coding gene	284.965086290221	28.0248238688571	50.8447450270852	29.478147171844	49.7063429229895	35.5798654028949	49.1121857518199	38.5812399999368	41.1442826523166	28.2286402051209	58.1614159198269	0.921583889958737	0.0566479850000322	0.815346521465759
ENSECAG00000033152	NA	LOC100059994	HLA class I histocompatibility antigen, B-15 alpha chain	77.8096157600958	25.9489109896825	14.1235402853014	17.1955858502423	41.4219524358246	18.3290215711883	21.7226975440742	26.7706563264868	18.7832594717097	9.40954673504032	26.5147631399211	0.931316418443803	0.0568121624794965	0.815346521465759
ENSECAG00000021244	ENSG00000165115	KIF27	kinesin family member 27 [Source:HGNC Symbol;Acc:HGNC:18632]	118.23019537573	24.9109545500952	52.7278837317921	20.8803542467228	29.5871088827319	32.3453321844499	36.8341393138649	61.4150351019402	43.8276054339894	11.5005571206048	11.9744091599644	0.804031082542196	0.057160628416719	0.815346521465759
ENSECAG00000014036	ENSG00000147996	CBWD5	COBW domain containing 5 [Source:HGNC Symbol;Acc:HGNC:24584]	1044.87198306414	1062.8673941374	1249.462530573	1278.61463357873	1258.04386969376	1338.01857469675	1018.13338923965	1259.00821958977	881.024313315909	932.590631961773	988.744070637057	0.254578180600447	0.0574127212424209	0.815346521465759
ENSECAG00000018007	ENSG00000165898	ISCA2	iron-sulfur cluster assembly 2 [Source:HGNC Symbol;Acc:HGNC:19857]	831.653425591673	924.819187672285	1062.09022945467	985.061417992454	1079.33773204206	1053.37965147359	866.074506431132	738.555165713076	832.724503245798	918.999064455604	915.186985797276	0.208750915140058	0.056947071449523	0.815346521465759
ENSECAG00000009835	ENSG00000151136	BTBD11	BTB domain containing 11 [Source:HGNC Symbol;Acc:HGNC:23844]	88.9252751543952	47.7459962210158	225.976644564823	130.195150008978	111.247529399072	115.365018124538	34.9452090926411	89.7604359182203	113.593997757483	67.9578375308467	118.888776659646	0.695660041419951	0.0558675580296825	0.815346521465759
ENSECAG00000017201	ENSG00000164828	SUN1	Sad1 and UNC84 domain containing 1 [Source:HGNC Symbol;Acc:HGNC:18587]	341.553897752109	414.144619395333	434.063471434931	228.455640581791	300.605026248556	233.964569467521	542.122973491243	374.001816325918	482.103659773883	445.385212125242	230.935033799313	-0.336811332929463	0.0565090234036226	0.815346521465759
ENSECAG00000008118	ENSG00000110042	DTX4	deltex E3 ubiquitin ligase 4 [Source:HGNC Symbol;Acc:HGNC:29151]	24.2523477693805	7.26569507711111	22.5976644564823	31.9346594361643	31.9540775933504	60.3779534109732	58.5568368579391	51.1791959182835	61.7164239784749	25.0921246267742	86.3868089397429	-0.808160468246078	0.056970979533749	0.815346521465759
ENSECAG00000021748	ENSG00000174276	ZNHIT2	zinc finger HIT-type containing 2 [Source:HGNC Symbol;Acc:HGNC:1177]	228.376274828333	104.833600398317	76.2671175406278	95.803978308493	319.540775933504	83.0196859400882	106.724557499147	51.1791959182835	60.8219830512506	142.188706218387	61.5826756798167	0.841340297531266	0.0572474819984001	0.815346521465759
ENSECAG00000000641	ENSG00000118495	PLAGL1	PLAG1 like zinc finger 1 [Source:HGNC Symbol;Acc:HGNC:9046]	21.2208042982079	12.4554772750476	21.6560951041289	7.369536792961	23.6696871061855	16.172666092225	10.3891162167311	25.1959118366934	17.8888185444855	0	0.855314939997455	1.49316436018576	0.0570611733300673	0.815346521465759
ENSECAG00000035713	NA	LOC100146151	Dolichol kinase	1491.5193878169	1743.76681850667	2181.6161894029	1900.11223645178	1778.77698602984	2055.00677145205	2057.98947602338	2399.91060244505	1945.40901671279	2143.28564520363	2376.92021825293	-0.233448732757674	0.0572611973517388	0.815346521465759
ENSECAG00000037802	ENSG00000053372	MRTO4	MRT4 homolog, ribosome maturation factor [Source:HGNC Symbol;Acc:HGNC:18477]	6484.47148483811	7681.91560938561	7479.82693509565	7481.30810098758	6646.44813941689	6650.20029712291	6133.35642831382	6309.21379835701	6130.49811519517	6801.01127904858	5393.61601162395	0.159816977261218	0.0565595685877416	0.815346521465759
ENSECAG00000013052	ENSG00000154227	CERS3	Ceramide synthase 3	3.03154347117256	9.34160795628571	14.1235402853014	13.5108174537618	8.28439048716492	21.5635547896333	0	6.29897795917336	0	6.27303115669354	0	2.0684196796499	0.0574170262498273	0.815346521465759
ENSECAG00000010967	ENSG00000123342	MMP19	matrix metallopeptidase 19 [Source:HGNC Symbol;Acc:HGNC:7165]	1.01051449039085	8.30365151669841	30.1302192753098	14.739073585922	47.339374212371	36.6580431423766	18.8893022122384	27.5580285713834	30.4109915256253	51.2297544463306	124.020666299631	-0.989721563739443	0.0573937861907332	0.815346521465759
ENSECAG00000021501	ENSG00000140740	UQCRC2	ubiquinol-cytochrome c reductase core protein 2 [Source:HGNC Symbol;Acc:HGNC:12586]	16567.3850699581	17108.6359937175	20352.0215511194	23377.3989634045	19462.400223061	23574.3562737666	15442.0045585049	17104.8746481352	17254.6599270835	17169.2862758702	21988.4364774546	0.16917810498647	0.0575516330833948	0.816156698757595
ENSECAG00000042806	ENSG00000150201	FXYD4	FXYD domain containing ion transport regulator 4 [Source:HGNC Symbol;Acc:HGNC:4028]	13142.7514620235	11446.5836157688	15485.0495688045	33229.2413994612	28346.8172783678	31682.2528746687	11237.2458860606	11908.2178318172	13887.9842770113	18332.9335554369	51540.4229693066	0.223781499625147	0.0587390036975224	0.816156698757595
ENSECAG00000023311	ENSG00000103994	ZNF106	zinc finger protein 106 [Source:HGNC Symbol;Acc:HGNC:12886]	3144.72109409634	3616.24023552216	3510.17054557359	2570.74008461123	3092.44462042314	2601.64288536926	4270.87123018711	4327.3978579521	3975.78992151189	4144.38258418887	1966.36904705415	-0.260277250761808	0.0598106848230259	0.816156698757595
ENSECAG00000013103	ENSG00000006757	PNPLA4	patatin like phospholipase domain containing 4 [Source:HGNC Symbol;Acc:HGNC:24887]	136.419456202765	96.529948881619	170.424052775971	90.8909537798524	159.770387966752	81.9415082006065	116.169208605266	107.869997550844	140.427225574211	56.4572804102419	158.233263899529	0.383047358695606	0.058421740684904	0.816156698757595
ENSECAG00000011851	ENSG00000080561	MID2	midline 2 [Source:HGNC Symbol;Acc:HGNC:7096]	7.07360143273598	23.8729981105079	32.95492733237	14.739073585922	35.5045306592782	21.5635547896333	75.5572088489537	16.5348171428301	37.5665189434195	35.5471765545967	82.9655491797531	-0.973051033012705	0.0599514102593225	0.816156698757595
ENSECAG00000022440	ENSG00000172534	HCFC1	host cell factor C1 [Source:HGNC Symbol;Acc:HGNC:4839]	1283.35340279639	1202.99151348168	1107.28555836763	1053.84376139342	1252.12644791721	866.854902543258	1749.14938485328	1412.54580734463	1368.49461865314	1183.51187822952	1140.13481501661	-0.222190381020514	0.0589239897223085	0.816156698757595
ENSECAG00000008598	ENSG00000105556	MIER2	MIER family member 2 [Source:HGNC Symbol;Acc:HGNC:29210]	157.640260500973	117.289077673365	120.520877101239	147.39073585922	124.265857307474	61.4561311504549	181.337301237489	159.049193469127	146.688312064781	189.236439893589	167.641728239501	-0.466712970501324	0.0584070959709932	0.816156698757595
ENSECAG00000014487	ENSG00000141469	SLC14A1	solute carrier family 14 member 1 (Kidd blood group) [Source:HGNC Symbol;Acc:HGNC:10918]	14.147202865472	22.8350416709206	54.6110224364989	49.1302452864067	63.9081551867008	84.0978636795698	16.0559068804027	21.2590506122101	21.4665822533826	25.0921246267742	104.348422679689	0.682222518154322	0.0580821267985411	0.816156698757595
ENSECAG00000031330	NA	LOC106781615	Sperm-associated acrosin inhibitor	5.05257245195427	1.0379564395873	26.363941865896	73.69536792961	69.8255769632472	64.6906643688999	0	4.72423346938002	8.94440927224273	26.1376298195564	17.9616137399465	1.41367078828472	0.0582203534535688	0.816156698757595
ENSECAG00000008458	ENSG00000153201	RANBP2	RAN binding protein 2 [Source:HGNC Symbol;Acc:HGNC:9848]	2442.4135232747	3037.06054223244	2642.98517205608	2013.11180061051	2279.39086832566	2145.57370156851	3017.56602840509	3813.24378203457	3412.2921373606	2713.08597526996	1728.59149373486	-0.260276283060799	0.0583497862921229	0.816156698757595
ENSECAG00000017761	ENSG00000114904	NEK4	NIMA related kinase 4 [Source:HGNC Symbol;Acc:HGNC:11399]	206.144956039734	171.262812531905	223.151936507763	207.575286335068	136.100700860567	149.866705787951	282.395068072964	299.988825305631	265.648955385609	176.690377580201	200.999010899402	-0.362380170571	0.0588699197983487	0.816156698757595
ENSECAG00000017496	ENSG00000064115	TM7SF3	transmembrane 7 superfamily member 3 [Source:HGNC Symbol;Acc:HGNC:23049]	447.657919243149	455.662876978825	368.153616770191	202.662261806428	244.98126154902	302.967944794348	531.733857274512	598.402906121469	464.214841229398	364.881312281008	187.313971859443	-0.324582109037278	0.0597273636965695	0.816156698757595
ENSECAG00000014912	ENSG00000123106	CCDC91	coiled-coil domain containing 91 [Source:HGNC Symbol;Acc:HGNC:24855]	738.686092475715	914.439623276412	790.918255976881	873.290109965879	743.228175134225	751.48988441872	944.465110611921	791.309106121153	890.863163515376	928.408611190644	972.493086777106	-0.212539218303394	0.0592956122904911	0.816156698757595
ENSECAG00000012479	ENSG00000161813	LARP4	La ribonucleoprotein 4 [Source:HGNC Symbol;Acc:HGNC:24320]	3007.29112340318	3967.06951210266	4147.61299711686	3536.14940448912	3943.3698718905	3711.08777929589	4249.14853264303	5280.11827427707	4778.99787415929	5372.85118570802	2791.74796415169	-0.300357290226264	0.0584124414356987	0.816156698757595
ENSECAG00000017052	ENSG00000168813	ZNF507	zinc finger protein 507 [Source:HGNC Symbol;Acc:HGNC:23783]	128.335340279639	177.490551169428	178.898176947152	105.630027365774	127.816310373402	122.91226230091	243.671998537876	181.095616326234	169.049335245388	232.102152797661	91.5186985797276	-0.408929088481007	0.0590508092731775	0.816156698757595
ENSECAG00000017971	ENSG00000080007	DDX43	DEAD-box helicase 43	109.135564962212	106.909513277492	210.911534927168	111.771308026575	106.513591977835	142.31946161158	97.2799063930279	95.272041632497	108.227352194137	64.8213219524999	176.194877639476	0.507081002211616	0.0592636044403952	0.816156698757595
ENSECAG00000018906	ENSG00000188994	ZNF292	zinc finger protein 292 [Source:HGNC Symbol;Acc:HGNC:18410]	627.529498532721	836.592890307365	760.788036701571	675.540872688092	700.622738343091	691.111931007747	712.126693401388	1036.96924652891	800.524629865724	953.500735817419	667.145653198015	-0.267978746591487	0.0596054992405198	0.816156698757595
ENSECAG00000013035	ENSG00000197594	ENPP1	ectonucleotide pyrophosphatase/phosphodiesterase 1 [Source:HGNC Symbol;Acc:HGNC:3356]	38.3995506348525	4.1518257583492	42.3706208559043	63.8693188723287	79.2934518057214	48.5179982766749	34.0007439820292	31.4948897958668	34.8831961617467	8.36404154225806	31.6466527799058	0.962415514260737	0.0591229459037419	0.816156698757595
ENSECAG00000000232	ENSG00000139668	WDFY2	WD repeat and FYVE domain containing 2 [Source:HGNC Symbol;Acc:HGNC:20482]	52.5467535003244	46.7080397814285	59.3188691982661	49.1302452864067	88.7613266481956	56.0652424530466	42.5009299775365	54.3286848978702	52.7720147062321	33.4561661690322	23.9488183199287	0.619188288283409	0.0593383102152499	0.816156698757595
ENSECAG00000000010	ENSG00000163428	LRRC58	leucine rich repeat containing 58 [Source:HGNC Symbol;Acc:HGNC:26968]	161.682318462537	100.681774639968	85.6828110641621	122.825613216017	278.11882349768	113.208662645575	102.002231946087	88.185691428427	91.2329745768759	124.415117941089	61.5826756798167	0.639203589689285	0.0597940276444408	0.816156698757595
ENSECAG00000024635	ENSG00000127774	EMC6	ER membrane protein complex subunit 6 [Source:HGNC Symbol;Acc:HGNC:28430]	5610.37645065002	5132.6945937592	5698.37772044296	6599.42019809658	5272.42280290282	6119.73684929793	4603.3229491225	5109.25849713449	4346.08846538274	5277.71021316483	5547.57270082349	0.185931141469115	0.0583569427103378	0.816156698757595
ENSECAG00000019200	ENSG00000171953	ATPAF2	ATP synthase mitochondrial F1 complex assembly factor 2 [Source:HGNC Symbol;Acc:HGNC:18802]	1727.97977856836	2071.76105341625	2030.96509302635	1929.59038362362	1846.23559428247	1484.65074726625	2046.65589469603	2191.25695754743	2044.69195963469	2314.74849681992	1977.48814127411	-0.213154336255198	0.0588015283025335	0.816156698757595
ENSECAG00000011075	ENSG00000080298	RFX3	regulatory factor X3 [Source:HGNC Symbol;Acc:HGNC:9984]	24.2523477693805	3.1138693187619	22.5976644564823	4.91302452864067	9.4678748424742	12.93813287378	2.83339533183576	5.51160571427669	4.47220463612137	9.40954673504032	0	1.65625072426864	0.0579169522288699	0.816156698757595
ENSECAG00000016624	ENSG00000100583	SAMD15	sterile alpha motif domain containing 15 [Source:HGNC Symbol;Acc:HGNC:18631]	31.3259492021165	9.34160795628571	30.1302192753098	18.4238419824025	27.2201401721133	5.39088869740832	23.611627765298	7.87372244896669	4.47220463612137	12.5460623133871	0	1.43706970511774	0.0581345020513395	0.816156698757595
ENSECAG00000009343	ENSG00000054983	GALC	galactosylceramidase [Source:HGNC Symbol;Acc:HGNC:4115]	44.4626375771976	22.8350416709206	34.8380660370769	6.14128066080084	15.3852966190206	35.5798654028949	31.1673486501934	20.4716783673134	23.2554641078311	2.09101038556451	3.42125975998982	1.21091600217083	0.0593630087811886	0.816156698757595
ENSECAG00000023383	ENSG00000168350	DEGS2	delta 4-desaturase, sphingolipid 2 [Source:HGNC Symbol;Acc:HGNC:20113]	193.008267664653	166.073030333968	252.340586430719	140.021199066259	340.843494329071	201.619237283071	216.28251033013	104.720508571257	179.782626372079	151.598252953427	207.841530419381	0.450010701765529	0.0598605828583576	0.816156698757595
ENSECAG00000029783	ENSG00000182809	CRIP2	cysteine rich protein 2 [Source:HGNC Symbol;Acc:HGNC:2361]	26.2733767501622	6.22773863752381	15.0651096376549	12.2825613216017	20.1192340402577	10.7817773948166	17.9448371016265	18.8969338775201	47.4053691428865	20.9101038556451	143.692909919572	-0.92442942263779	0.0578369153185374	0.816156698757595
ENSECAG00000041112	NA	NA	LncRNA	731.612491042979	344.601537942984	273.996681534848	331.629155683245	663.934723328503	320.218788626054	283.339533183576	263.769702040384	257.598987040591	422.384097884032	330.151566839017	0.541155836067025	0.0586876132151546	0.816156698757595
ENSECAG00000021768	ENSG00000106012	IQCE	IQ motif containing E [Source:HGNC Symbol;Acc:HGNC:29171]	123.282767827684	97.5679053212063	65.9098546647401	168.271090105943	92.3117797141234	84.0978636795698	81.2239995126252	64.5645240815269	47.4053691428865	63.7758167597177	82.9655491797531	0.579964572893096	0.0576712910389031	0.816156698757595
ENSECAG00000016631	ENSG00000159263	SIM2	SIM bHLH transcription factor 2 [Source:HGNC Symbol;Acc:HGNC:10883]	9.09463041351769	33.2146060667936	9.4156935235343	13.5108174537618	7.10090613185565	24.7980880080783	17.9448371016265	19.6843061224167	16.0999366900369	36.592681747379	11.9744091599644	-0.860659137818647	0.0581768125690761	0.816156698757595
ENSECAG00000024297	ENSG00000196739	COL27A1	collagen type XXVII alpha 1 chain [Source:HGNC Symbol;Acc:HGNC:22986]	34.3574926732891	129.744554948413	23.5392338088357	73.69536792961	59.1742177654637	70.0815530663082	46.2787904199841	81.099341224357	78.710801595736	120.23309716996	54.7401561598371	-0.641897123992511	0.0596673558142393	0.816156698757595
ENSECAG00000024442	ENSG00000136830	NIBAN2	niban apoptosis regulator 2 [Source:HGNC Symbol;Acc:HGNC:25282]	74.7780722889232	100.681774639968	20.7145257517755	62.6410627401685	55.6237646995359	54.9870647135649	120.891534158326	103.93313632636	45.6164872884379	81.5494050370161	125.731296179626	-0.758841518989956	0.0599425736591497	0.816156698757595
ENSECAG00000002280	ENSG00000186660	ZFP91	ZFP91 zinc finger protein [Source:HGNC Symbol;Acc:HGNC:14983]	315.280521001947	327.994234909587	372.861463531958	331.629155683245	369.247118856494	325.609677323463	388.1751604615	374.001816325918	390.870685197007	507.070018499395	362.653534558921	-0.270246388362752	0.0596454470571493	0.816156698757595
ENSECAG00000021956	ENSG00000149806	FAU	FAU ubiquitin like and ribosomal protein S30 fusion [Source:HGNC Symbol;Acc:HGNC:3597]	22542.5572516392	20779.8879205378	19621.3637336931	26095.5297838749	21024.5995720693	21149.5345376723	18726.8542132132	17802.4864571137	16345.0135040964	19247.7505991214	22218.5161963139	0.202019656936632	0.0583729206942374	0.816156698757595
ENSECAG00000031722	NA	LOC111776006	Tumor necrosis factor receptor superfamily member 22-like	49.5152100291519	22.8350416709206	36.7212047417838	24.5651226432033	44.9724055017524	36.6580431423766	35.889674203253	37.0064955101435	95.7051792129972	67.9578375308467	83.8208641197506	-0.712769340896262	0.0598492913726186	0.816156698757595
ENSECAG00000010378	ENSG00000108100	CCNY	cyclin Y [Source:HGNC Symbol;Acc:HGNC:23354]	762.938440245095	835.554933867777	750.430773825684	648.519237780568	794.118002412523	755.802595376647	704.570972516493	617.299839998989	792.474661520706	537.38966909008	645.762779698078	0.245408608345772	0.0587141578838975	0.816156698757595
ENSECAG00000024684	ENSG00000165629	ATP5F1C	ATP synthase F1 subunit gamma [Source:HGNC Symbol;Acc:HGNC:833]	31165.2773981443	32006.424771114	36566.7873679978	46543.5378720774	35924.667605413	43781.5634671319	26842.6429087014	31164.9808252551	30260.7254498516	31980.9583420165	45920.1484985833	0.183719425163082	0.059885398677327	0.816156698757595
ENSECAG00000039033	ENSG00000186205	MTARC1	mitochondrial amidoxime reducing component 1 [Source:HGNC Symbol;Acc:HGNC:26189]	1111.56593942994	595.786996323111	441.596026253759	518.324087771591	879.328875994791	321.296966365536	436.342881102708	475.572835917588	475.842573283313	562.481793716854	379.75983335887	0.490611808711667	0.059594640421977	0.816156698757595
ENSECAG00000009454	ENSG00000080031	PTPRH	Protein tyrosine phosphatase receptor type H	1.01051449039085	1.0379564395873	1.88313870470686	1.22825613216017	0	1.07817773948166	1.88893022122384	0.787372244896669	4.47220463612137	5.22752596391129	38.4891722998855	-2.10026528733985	0.0596881821997032	0.816156698757595
ENSECAG00000029330	NA	NA	Protein coding gene	8.08411592312684	8.30365151669841	4.70784676176715	6.14128066080084	5.91742177654637	10.7817773948166	17.0003719910146	11.0232114285534	15.2054957628126	15.6825778917339	11.9744091599644	-1.07301591323801	0.0585065729761049	0.816156698757595
ENSECAG00000019547	ENSG00000063761	ADCK1	aarF domain containing kinase 1 [Source:HGNC Symbol;Acc:HGNC:19038]	169.766434385664	222.122678071682	310.717886276632	195.292725013467	191.724465560103	217.791903375296	225.727161436249	327.546853877014	281.748892075646	288.559433207903	319.032472619051	-0.382321643930265	0.0601204662092167	0.817613522915436
ENSECAG00000023331	ENSG00000138182	KIF20B	kinesin family member 20B [Source:HGNC Symbol;Acc:HGNC:7212]	2694.03163138202	3987.82864089441	2889.67634237268	3209.43327333452	2778.82126626618	2949.89429522183	3059.12249327201	3548.68670774929	3988.31209449303	3742.90859016048	2581.34048891232	-0.223710766477524	0.0603214231514576	0.8179681407346
ENSECAG00000014160	ENSG00000225830	ERCC6	ERCC excision repair 6, chromatin remodeling factor [Source:HGNC Symbol;Acc:HGNC:3438]	140.461514164329	266.754804973936	299.419054048391	173.184114634584	118.348435530927	197.306526325145	251.227719422771	290.540358366871	330.943143072981	226.87462683375	249.751962479257	-0.478947726343038	0.060249125257655	0.8179681407346
ENSECAG00000043682	NA	NA	LncRNA	32.3364636925073	17.6452594729841	28.2470805706029	36.847683964805	14.2018122637113	34.5016876634133	17.9448371016265	5.51160571427669	22.3610231806068	12.5460623133871	5.98720457998218	1.02348314888969	0.0603327540441669	0.8179681407346
ENSECAG00000000106	ENSG00000239264	TXNDC5	thioredoxin domain containing 5 [Source:HGNC Symbol;Acc:HGNC:21073]	599.235092801777	401.689142120285	461.368982653181	520.780600035911	753.879534332008	490.570871464157	445.787532208827	418.882034285028	401.603976323699	463.15880040254	606.418292458195	0.286899284967669	0.0604686909329872	0.818127730097439
ENSECAG00000021707	ENSG00000026036	RTEL1-TNFRSF6B	RTEL1-TNFRSF6B readthrough (NMD candidate) [Source:HGNC Symbol;Acc:HGNC:44095]	755.864838812359	732.797246348634	833.288876832785	695.192970802655	681.686988658142	697.580997444637	1144.69171406165	733.043559998799	927.535241531571	1167.82930033778	519.176168578455	-0.318777521860181	0.0604414827827609	0.818127730097439
ENSECAG00000010684	ENSG00000146247	PHIP	pleckstrin homology domain interacting protein [Source:HGNC Symbol;Acc:HGNC:15673]	1030.72478019867	1236.20611954848	960.400739400498	795.909973639788	913.64992229876	822.64961522451	1091.80166786738	1122.00544897775	1287.10049427573	1369.61180254476	672.277542837999	-0.256824203604085	0.0605793218931611	0.818583280877689
ENSECAG00000011190	ENSG00000103260	METRN	meteorin, glial cell differentiation regulator [Source:HGNC Symbol;Acc:HGNC:14151]	258.691709540059	154.655509498508	139.352264148308	254.249019357155	352.678337882164	191.915637627736	161.503533914638	55.1160571427669	122.538407029725	167.280830845161	329.29625189902	0.610448560453275	0.0606394784935076	0.818583280877689
ENSECAG00000017440	ENSG00000125875	TBC1D20	TBC1 domain family member 20 [Source:HGNC Symbol;Acc:HGNC:16133]	549.719882772625	452.549007660063	562.116903354998	483.932916071106	499.430397940514	538.010692001351	466.565764642289	486.596047346142	516.98685593563	380.563890172742	443.053138918681	0.225683736592137	0.060688713417628	0.818583280877689
ENSECAG00000010628	ENSG00000173457	PPP1R14B	protein phosphatase 1 regulatory inhibitor subunit 14B [Source:HGNC Symbol;Acc:HGNC:9057]	1374.29970693156	977.754966091237	921.796395954008	1133.68040998383	1174.0164804668	1098.66311653182	930.298133952742	760.601588570183	760.274788140632	1058.05125509564	1062.30115547684	0.290474907061487	0.0610665385886201	0.821754190751573
ENSECAG00000028352	ENSG00000198182	ZNF607	zinc finger protein 607 [Source:HGNC Symbol;Acc:HGNC:28192]	71.7465288177507	100.681774639968	39.545912798844	78.6083924582507	76.9264830951029	62.5343088899365	92.5575808399683	112.594231020224	79.6052425229603	112.914560820484	68.4251951997964	-0.503532398680708	0.0611585735477577	0.821754190751573
ENSECAG00000023503	ENSG00000135537	AFG1L	AFG1 like ATPase [Source:HGNC Symbol;Acc:HGNC:16411]	244.544506674587	285.438020886508	219.385659098349	377.074632573171	295.871088827319	353.642298549986	148.281022366072	233.849556734311	239.710168496105	254.057761846089	223.237199339336	0.319670801430035	0.0611855783581408	0.821754190751573
ENSECAG00000018586	ENSG00000125457	MIF4GD	MIF4G domain containing [Source:HGNC Symbol;Acc:HGNC:24030]	148.545630087456	101.719731079555	96.0400739400498	127.738637744657	165.687809743298	129.3813287378	95.390976171804	48.8170791835935	97.4940610674458	69.003342723629	232.645663679308	0.543821309699916	0.0612222393925405	0.821754190751573
ENSECAG00000008106	ENSG00000166801	FAM111A	family with sequence similarity 111 member A [Source:HGNC Symbol;Acc:HGNC:24725]	17.1787463366445	16.6073030333968	29.1886499229563	7.369536792961	0	11.8599551342983	3.77786044244768	8.66109469386336	8.94440927224273	0	0	1.94317616180292	0.0612355907814573	0.821754190751573
ENSECAG00000020301	ENSG00000116299	KIAA1324	KIAA1324 [Source:HGNC Symbol;Acc:HGNC:29618]	4.04205796156342	16.6073030333968	2.82470805706029	34.3911717004847	24.8531714614948	5.39088869740832	0	3.93686122448335	0	12.5460623133871	0	2.11693534144306	0.0613655695950898	0.822060466000709
ENSECAG00000011545	ENSG00000163162	RNF149	ring finger protein 149 [Source:HGNC Symbol;Acc:HGNC:23137]	844.790113966754	333.184017107524	352.146937780183	283.727166528999	776.365737082884	337.469632457761	282.395068072964	296.051964081148	256.704546113366	496.614966571572	289.09644971914	0.593459562602531	0.0614455576726892	0.822060466000709
ENSECAG00000018258	ENSG00000118965	WDR35	WD repeat domain 35 [Source:HGNC Symbol;Acc:HGNC:29250]	58.6098404426696	91.3401666836825	96.9816432924033	87.2061853833719	52.0733116336081	40.9707541003033	134.114045706893	134.64065387733	87.6552108679788	80.5038998442338	84.676179059748	-0.547647896853621	0.061407187016456	0.822060466000709
ENSECAG00000006641	NA	NA	Protein coding gene	492.120556820346	615.508168675269	545.168655012636	835.214169868914	595.292630720565	554.183358093576	412.731253337409	455.888529795172	422.176117649857	545.753710632338	580.758844258272	0.263168542026126	0.0615247787303715	0.822285531550543
ENSECAG00000020711	ENSG00000154511	DIPK1A	divergent protein kinase domain 1A [Source:HGNC Symbol;Acc:HGNC:32213]	727.570433081415	812.719892196857	887.899899269284	1860.80804022265	1623.74053548433	1849.07482321105	630.902693888763	781.860639182393	954.3684693483	1044.45968758947	2524.88970287249	0.190657880633929	0.0617099543572707	0.823924800932233
ENSECAG00000009622	ENSG00000108064	TFAM	transcription factor A, mitochondrial [Source:HGNC Symbol;Acc:HGNC:11741]	2561.65423314082	3075.46493049717	2937.6963793427	2796.7392129287	2227.31755669206	2509.99777751332	2750.28240210191	3155.78795754585	3095.66004912321	3232.70205608274	2423.96253995279	-0.184439252829382	0.061947941149479	0.82590334306629
ENSECAG00000028889	ENSG00000187193	MT1X	metallothionein 1X [Source:HGNC Symbol;Acc:HGNC:7405]	9134.04047864293	3327.68834531689	10976.8155097363	3523.86684316752	4582.45142375751	2347.19293885158	11508.3073728063	9291.7798620256	5367.54000427286	9491.09614007733	33337.6104162808	-0.946762724477741	0.0621043348892422	0.82590334306629
ENSECAG00000017252	ENSG00000180198	RCC1	regulator of chromosome condensation 1 [Source:HGNC Symbol;Acc:HGNC:1913]	2478.79204492877	2988.27658957184	2664.64126716021	2177.69812231998	2290.04222752345	2298.67494057491	2829.61747139332	3087.28657223984	2545.57887888028	3021.51000714072	2225.52947387338	-0.179409133608841	0.0620469556122584	0.82590334306629
ENSECAG00000023680	ENSG00000017260	ATP2C1	ATPase secretory pathway Ca2+ transporting 1 [Source:HGNC Symbol;Acc:HGNC:13211]	850.8532009091	716.189943315238	700.527598150952	767.660082600105	949.154452958039	897.043879248745	720.626879396896	822.80399591702	722.708269197213	591.755939114758	709.911400197887	0.242892769017669	0.0621088338881995	0.82590334306629
ENSECAG00000017133	ENSG00000145864	GABRB2	gamma-aminobutyric acid type A receptor subunit beta2 [Source:HGNC Symbol;Acc:HGNC:4082]	0	22.8350416709206	14.1235402853014	9.82604905728134	67.4586082526287	15.0944883527433	0	1.57474448979334	8.94440927224273	10.4550519278226	8.55314939997455	1.8547349885123	0.0623936670682438	0.828854581275521
ENSECAG00000012431	ENSG00000169131	ZNF354A	zinc finger protein 354A [Source:HGNC Symbol;Acc:HGNC:11628]	751.822780850796	736.949072106984	438.771318196698	471.650354749504	456.82496114938	506.743537556382	574.234787252048	380.300794285091	389.081803342559	493.478450993225	315.611212859061	0.300351044927491	0.0624621321568438	0.828928476901196
ENSECAG00000012900	ENSG00000147065	MSN	moesin [Source:HGNC Symbol;Acc:HGNC:7373]	2041.23927058953	1183.27034112952	1507.45253311784	1236.85392508529	1571.66722385072	1219.41902335376	2210.0483588319	2155.03783428218	2010.70320440017	1283.88037673661	1717.47239951489	-0.208071280857187	0.0626555085971913	0.82950585203736
ENSECAG00000015240	ENSG00000155066	PROM2	prominin 2 [Source:HGNC Symbol;Acc:HGNC:20685]	206.144956039734	230.426329588381	232.567630031297	267.759836810916	284.036245274226	272.778968088861	347.563160705187	238.573790203691	284.432214857319	266.603824159476	467.857272178608	-0.308733052697774	0.0626954763407742	0.82950585203736
ENSECAG00000016843	ENSG00000168137	SETD5	SET domain containing 5 [Source:HGNC Symbol;Acc:HGNC:25566]	775.064614129785	890.566625165904	669.455809523289	770.116594864425	795.301486767833	609.17042280714	947.298505943757	880.282169794476	912.329745768759	1043.41418239669	584.180104018261	-0.256757770058068	0.062820370339451	0.82950585203736
ENSECAG00000034389	ENSG00000255529	POLR2M	RNA polymerase II subunit M [Source:HGNC Symbol;Acc:HGNC:14862]	957.96773689053	1327.54628623216	1175.07855173708	1240.53869348177	1075.78727897613	1098.66311653182	1430.86464257706	1263.73245305915	1324.66701321915	1385.29438043649	975.914346537096	-0.21529143507107	0.0628057237779885	0.82950585203736
ENSECAG00000029250	ENSG00000138639	ARHGAP24	Rho GTPase-activating protein 24-like	0	9.34160795628571	13.181970932948	15.9673297180822	30.7705932380411	17.2508438317066	2.83339533183576	0.787372244896669	8.94440927224273	3.13651557834677	5.98720457998218	1.6355028097286	0.0628167858838313	0.82950585203736
ENSECAG00000021777	ENSG00000130402	ACTN4	actinin alpha 4 [Source:HGNC Symbol;Acc:HGNC:166]	3258.90923151051	2750.58456490635	2031.9066623787	2214.54580628478	3393.04964667169	2299.75311831439	3995.08741788843	3077.83810530108	3433.75871961398	3474.21375561544	2715.62493449192	-0.297603321632103	0.0630354937843019	0.831168899557014
ENSECAG00000021385	ENSG00000086758	HUWE1	HECT, UBA and WWE domain containing E3 ubiquitin protein ligase 1 [Source:HGNC Symbol;Acc:HGNC:30892]	3777.30316508101	2640.56118231009	3948.94186377028	2462.65354498114	3387.13222489514	2280.34591900372	4410.65206655767	4762.02733713506	4456.10469943133	2942.05161248927	2821.6839870516	-0.191580539823413	0.0630854750264447	0.831168899557014
ENSECAG00000022485	ENSG00000204568	MRPS18B	mitochondrial ribosomal protein S18B [Source:HGNC Symbol;Acc:HGNC:14516]	2740.51529794	3154.34961990581	2963.11875185624	3651.60548091218	3016.70162168334	3396.25987936724	2371.55189274653	2625.0990644855	2798.70566128475	2758.04269855959	3263.88181103029	0.16200710883052	0.0631355341065845	0.831168899557014
ENSECAG00000024651	ENSG00000167202	TBC1D2B	TBC1 domain family member 2B [Source:HGNC Symbol;Acc:HGNC:29183]	63.6624128946238	53.9737348585397	42.3706208559043	24.5651226432033	39.0549837252061	26.9544434870416	75.5572088489537	34.6443787754535	59.033101196802	94.0954673504031	53.0295262798422	-0.674232296491583	0.063435231319595	0.831739271549754
ENSECAG00000014363	ENSG00000160055	TMEM234	Transmembrane protein 234	111.156593942994	133.896380706762	138.410694795954	173.184114634584	104.146623267216	232.88639172804	179.448371016265	130.703792652847	145.793871137557	203.87351259254	234.356293559303	-0.389166860320189	0.0633442498610004	0.831739271549754
ENSECAG00000018754	ENSG00000183684	ALYREF	Aly/REF export factor [Source:HGNC Symbol;Acc:HGNC:19071]	820.537766197374	734.873159227809	801.275518852769	814.333815622191	828.439048716492	807.555126871767	671.514693645076	660.605313468306	634.15861740201	800.856977671209	695.371046217931	0.198775652020767	0.0633844288011173	0.831739271549754
ENSECAG00000043111	ENSG00000175768	TOMM5	Translocase of outer mitochondrial membrane 5	5774.07979809334	6423.91240460581	7106.96547156369	8404.95671237202	6298.50373895596	7945.09176224039	4850.77280810283	5925.76351509233	5488.28952944814	6645.23100532403	6713.36696404002	0.185880734184612	0.0634944382439712	0.831739271549754
ENSECAG00000010090	ENSG00000167895	TMC8	transmembrane channel like 8 [Source:HGNC Symbol;Acc:HGNC:20474]	4.04205796156342	2.0759128791746	13.181970932948	7.369536792961	8.28439048716492	4.31271095792666	16.0559068804027	8.66109469386336	13.4166139083641	16.7280830845161	29.0807079599135	-1.17141848119805	0.0634548649320073	0.831739271549754
ENSECAG00000011365	ENSG00000165959	CLMN	calmin [Source:HGNC Symbol;Acc:HGNC:19972]	3.03154347117256	5.1897821979365	7.53255481882744	17.1955858502423	23.6696871061855	9.70359965533498	20.7782324334623	35.4317510203501	17.8888185444855	38.6836921329435	5.13188963998473	-1.30157846976466	0.0635855932465014	0.832106204371793
ENSECAG00000022962	ENSG00000176454	LPCAT4	lysophosphatidylcholine acyltransferase 4 [Source:HGNC Symbol;Acc:HGNC:30059]	148.545630087456	170.224856092317	142.176972205368	122.825613216017	256.816105102113	71.1597308057899	217.226975440742	99.2089028569804	114.488438684707	40.774702518508	156.522634019534	0.638829840343957	0.0637032128225012	0.832525242096191
ENSECAG00000024764	ENSG00000146376	ARHGAP18	Rho GTPase activating protein 18 [Source:HGNC Symbol;Acc:HGNC:21035]	1669.36993812569	1913.99167459898	2023.43253820752	1816.59081946489	1504.20861559809	1855.54388964794	1887.04129100262	2213.30338040454	1974.03112638397	2226.92606062621	1656.74503877507	-0.199192140682479	0.0637439648865576	0.832525242096191
ENSECAG00000018698	ENSG00000198799	LRIG2	leucine rich repeats and immunoglobulin like domains 2 [Source:HGNC Symbol;Acc:HGNC:20889]	250.607593616932	270.906630732286	205.262118813048	160.901553312982	227.228996219381	201.619237283071	337.174044488456	288.178241632181	314.843206382944	227.920132026532	224.947829219331	-0.302682988444197	0.0640122562356678	0.833870266530333
ENSECAG00000023146	ENSG00000160439	RDH13	retinol dehydrogenase 13 [Source:HGNC Symbol;Acc:HGNC:19978]	2022.0394952721	2302.18738300463	2047.91334136871	1800.62348974681	1930.26298350943	1683.03545133088	2335.66221854328	2515.65432244486	2389.05171661603	2240.51762813238	1612.2686618952	-0.180599769258251	0.064036781736887	0.833870266530333
ENSECAG00000023763	ENSG00000189367	KIAA0408	KIAA0408 [Source:HGNC Symbol;Acc:HGNC:21636]	9.09463041351769	26.9868674292698	9.4156935235343	3.6847683964805	11.8348435530927	11.8599551342983	5.66679066367153	0	8.04996834501846	4.18202077112903	0	1.75698856342649	0.0640258470171689	0.833870266530333
ENSECAG00000012050	ENSG00000159267	HLCS	holocarboxylase synthetase [Source:HGNC Symbol;Acc:HGNC:4976]	577.003774013178	387.157751966063	328.607703971347	205.118774070748	454.457992438762	243.668169122856	340.951904930904	217.314739591481	313.94876545572	276.013370894516	283.964560079155	0.416901714511451	0.0641850143209333	0.834314622432508
ENSECAG00000022532	ENSG00000131149	GSE1	Gse1 coiled-coil protein [Source:HGNC Symbol;Acc:HGNC:28979]	110.146079452603	160.883248136032	161.94992860479	98.2604905728134	114.797982465	71.1597308057899	214.393580108906	128.341675918157	149.371634846454	185.05441912246	127.441926059621	-0.450259568898344	0.064666829790225	0.834314622432508
ENSECAG00000029315	NA	NA	Protein coding gene	274.859941386312	197.211723521587	225.976644564823	213.716566995869	275.751854787061	227.495503030631	194.559812786056	152.750215509954	206.615854188807	194.4639658575	257.449796939234	0.31126096302144	0.0644907400151486	0.834314622432508
ENSECAG00000015293	ENSG00000160087	UBE2J2	ubiquitin conjugating enzyme E2 J2 [Source:HGNC Symbol;Acc:HGNC:19268]	742.728150437278	808.568066438507	688.287196570357	942.072453366848	695.888800921854	622.10855568092	1020.96678457149	818.867134692536	791.580220593482	855.223247695886	922.029505317256	-0.26456131049944	0.0646604823653224	0.834314622432508
ENSECAG00000022595	ENSG00000181264	TLCD5	TLC domain containing 5 [Source:HGNC Symbol;Acc:HGNC:28280]	23.2418332789897	59.1635170564762	91.3322271782827	90.8909537798524	55.6237646995359	100.270529771795	136.947441038729	124.404814693674	48.2998100701108	120.23309716996	85.5314939997455	-0.721569899463678	0.0643643191108649	0.834314622432508
ENSECAG00000011778	ENSG00000110696	C11orf58	chromosome 11 open reading frame 58 [Source:HGNC Symbol;Acc:HGNC:16990]	4160.28815693915	4664.57623950533	4593.91687013238	4899.51371118691	3916.14973171839	4655.57147908183	3609.74565275876	4010.08684325874	3599.23029115048	4068.06070511576	4160.25186814762	0.165491214098531	0.0647673287864969	0.834314622432508
ENSECAG00000016557	ENSG00000188227	ZNF793	zinc finger protein 793 [Source:HGNC Symbol;Acc:HGNC:33115]	129.345854770029	263.640935655174	224.093505860116	126.510381612497	136.100700860567	182.212037972401	229.505021878697	177.946127346647	245.076814059451	272.876855316169	174.484247759481	-0.423207079459749	0.0643708800533196	0.834314622432508
ENSECAG00000006312	ENSG00000188186	LAMTOR4	late endosomal/lysosomal adaptor, MAPK and MTOR activator 4 [Source:HGNC Symbol;Acc:HGNC:33772]	960.999280361703	908.211884638888	1481.08859125194	1709.73253596695	1658.06158178829	1620.50114244094	1107.85757474778	875.557936325096	1131.46777293871	1070.59731740903	2095.52160299376	0.239936391416406	0.064581609374078	0.834314622432508
ENSECAG00000010465	ENSG00000153303	FRMD1	FERM domain containing 1 [Source:HGNC Symbol;Acc:HGNC:21240]	1459.18292412439	739.024984986158	725.949970664494	637.464932591127	750.32908126608	598.388645412324	860.40771576746	534.625754284839	643.103026674252	598.028970271451	673.132857777997	0.362981139996084	0.0645856084181022	0.834314622432508
ENSECAG00000017353	ENSG00000131018	SYNE1	spectrin repeat containing nuclear envelope protein 1 [Source:HGNC Symbol;Acc:HGNC:17089]	16.1682318462537	6.22773863752381	3.76627740941372	12.2825613216017	11.8348435530927	6.46906643688999	7.55572088489537	32.2822620407634	13.4166139083641	43.9112180968548	11.1190942199669	-1.23353612343291	0.0645897552213652	0.834314622432508
ENSECAG00000023095	ENSG00000144233	AMMECR1L	AMMECR1 like [Source:HGNC Symbol;Acc:HGNC:28658]	210.187014001298	258.451153457238	206.203688165401	221.08610378883	159.770387966752	215.635547896333	301.284370285203	252.746490611831	256.704546113366	218.510585291492	224.947829219331	-0.298580498051926	0.0647142893872416	0.834314622432508
ENSECAG00000002018	ENSG00000204178	MACO1	macoilin 1 [Source:HGNC Symbol;Acc:HGNC:25572]	1009.50397590046	498.219091001904	357.796353894303	289.868447189799	742.044690778915	288.951634181086	441.065206655767	301.563569795424	415.020590232063	437.021170582984	289.09644971914	0.518176701708635	0.0654035697734336	0.835175430789223
ENSECAG00000016518	ENSG00000138802	SEC24B	SEC24 homolog B, COPII coat complex component [Source:HGNC Symbol;Acc:HGNC:10704]	233.428847280287	172.300768971492	125.228723863006	70.0105995331295	137.284185215876	86.2542191585332	172.837115241982	139.364887346711	145.793871137557	70.0488479164112	47.04232169986	0.432659253885015	0.0650562869897642	0.835175430789223
ENSECAG00000012834	ENSG00000143303	RRNAD1	ribosomal RNA adenine dimethylase domain containing 1 [Source:HGNC Symbol;Acc:HGNC:24273]	84.8832171928318	135.972293585936	151.592665728902	114.227820290896	157.403419256134	140.163106132616	157.725673472191	153.537587754851	163.682689682042	162.05330488125	241.198813079282	-0.375454697796485	0.0650506076566955	0.835175430789223
ENSECAG00000002048	ENSG00000115275	MOGS	mannosyl-oligosaccharide glucosidase [Source:HGNC Symbol;Acc:HGNC:24862]	1352.06838814296	1752.07047002336	1391.63950277837	1489.87468831028	2003.6390135386	1766.05513727097	2214.77068438496	1693.63769877274	1669.92121112772	2003.1879493708	2005.71353429403	-0.258760757509641	0.0654861759543633	0.835175430789223
ENSECAG00000000485	ENSG00000140478	GOLGA6D	golgin A6 family member D [Source:HGNC Symbol;Acc:HGNC:32204]	150.566659068237	71.6189943315238	129.936570624773	84.7496731190516	125.449341662783	139.084928393135	53.8345113048795	96.0594138773937	100.177383849119	80.5038998442338	141.12696509958	0.486150683472635	0.0651312046009327	0.835175430789223
ENSECAG00000003118	ENSG00000175283	DOLK	dolichol kinase [Source:HGNC Symbol;Acc:HGNC:23406]	1516.78225007667	1741.69090562749	2210.80483932585	1940.64468881306	1764.57517376613	2090.58663685495	2057.04501091276	2459.7508930572	1935.57016651333	2155.83170751701	2426.52848477278	-0.233189042722668	0.065371949449398	0.835175430789223
ENSECAG00000000185	ENSG00000103056	SMPD3	sphingomyelin phosphodiesterase 3 [Source:HGNC Symbol;Acc:HGNC:14240]	59.6203549330604	142.20003222346	156.300512490669	162.129809445142	138.467669571185	172.508438317066	159.614603693415	174.009266122164	118.066202393604	220.601595677056	198.433066079409	-0.453344086431172	0.0656556177464762	0.835175430789223
ENSECAG00000006577	ENSG00000145348	TBCK	TBC1 domain containing kinase [Source:HGNC Symbol;Acc:HGNC:28261]	1055.98764245844	1056.63965549987	742.898219006856	734.49716703178	523.1000850467	773.053439208353	973.743529040891	846.42516326392	981.201697165028	1027.73160450496	566.218490278315	-0.225916751937829	0.0657706123239948	0.835175430789223
ENSECAG00000004135	ENSG00000078053	AMPH	amphiphysin [Source:HGNC Symbol;Acc:HGNC:471]	52.5467535003244	130.782511388	14.1235402853014	9.82604905728134	48.5228585676803	1.07817773948166	118.05813882649	44.0928457142135	6.26108649056991	9.40954673504032	0	1.53354379541628	0.0657385275296287	0.835175430789223
ENSECAG00000009611	ENSG00000139370	SLC15A4	solute carrier family 15 member 4 [Source:HGNC Symbol;Acc:HGNC:23090]	536.583194397544	298.931454601143	248.574309021305	230.912152846111	498.246913585205	213.47919241737	243.671998537876	246.447512652658	225.399113660517	273.922360508951	304.492118639094	0.461260827088139	0.065779379584365	0.835175430789223
ENSECAG00000013806	ENSG00000269190	FBXO17	F-box protein 17 [Source:HGNC Symbol;Acc:HGNC:18754]	65.6834418754055	14.5313901542222	27.3055112182495	22.108610378883	18.9357496849484	10.7817773948166	35.889674203253	14.9600726530367	6.26108649056991	11.5005571206048	5.13188963998473	1.01446007260561	0.0655938535033678	0.835175430789223
ENSECAG00000013119	ENSG00000128699	ORMDL1	ORMDL sphingolipid biosynthesis regulator 1 [Source:HGNC Symbol;Acc:HGNC:16036]	301.133318136475	357.057015218031	307.893178219572	318.118338229483	254.449136391494	315.906077668128	338.118509599068	371.639699591228	336.309788636327	389.973436907782	269.424206099198	-0.221993874326963	0.0657196389953025	0.835175430789223
ENSECAG00000020280	ENSG00000141696	P3H4	prolyl 3-hydroxylase family member 4 (inactive) [Source:HGNC Symbol;Acc:HGNC:16946]	45.4731520675885	22.8350416709206	27.3055112182495	13.5108174537618	37.8714993698968	22.641732529115	33.0562788714172	29.1327730611768	24.1499050350554	3.13651557834677	23.0935033799313	0.827847611152229	0.0658481767028382	0.835175430789223
ENSECAG00000006609	ENSG00000184916	JAG2	jagged canonical Notch ligand 2 [Source:HGNC Symbol;Acc:HGNC:6189]	26.2733767501622	46.7080397814285	5.64941611412058	2.45651226432033	3.55045306592782	2.15635547896333	17.0003719910146	26.7706563264868	42.0387235795408	10.4550519278226	12.8297240999618	-1.32118180996966	0.0657821776168379	0.835175430789223
ENSECAG00000031064	NA	NA	LncRNA	43.4521230868067	33.2146060667936	28.2470805706029	15.9673297180822	21.3027183955669	16.172666092225	50.0566508624318	44.0928457142135	38.4609598706437	37.6381869401613	31.6466527799058	-0.609035732129097	0.0658017154791197	0.835175430789223
ENSECAG00000008088	ENSG00000136783	NIPSNAP3A	nipsnap homolog 3A [Source:HGNC Symbol;Acc:HGNC:23619]	774.054099639395	603.052691400222	828.581030071018	986.289674124614	804.769361610307	914.294723080451	656.403251875285	555.884804897049	637.736381110907	588.619423536411	1258.16827673626	0.27720982737452	0.0656129731450171	0.835175430789223
ENSECAG00000006527	ENSG00000182195	LDOC1	LDOC1 regulator of NFKB signaling [Source:HGNC Symbol;Acc:HGNC:6548]	277.891484857485	145.313901542222	401.108544102561	176.868883031064	403.568165160463	213.47919241737	261.616835639502	270.068679999558	303.215474329029	149.507242567863	414.827745898765	0.262722817409621	0.0661410505664275	0.83631743588549
ENSECAG00000017340	ENSG00000186814	ZSCAN30	zinc finger and SCAN domain containing 30 [Source:HGNC Symbol;Acc:HGNC:33517]	18.1892608270354	25.9489109896825	22.5976644564823	14.739073585922	18.9357496849484	11.8599551342983	17.9448371016265	14.1727004081401	11.6277320539156	8.36404154225806	1.71062987999491	0.968572954648961	0.0662475897556316	0.83631743588549
ENSECAG00000007311	ENSG00000135966	TGFBRAP1	transforming growth factor beta receptor associated protein 1 [Source:HGNC Symbol;Acc:HGNC:16836]	44.4626375771976	70.5810378919365	55.5525917888524	67.5540872688092	71.0090613185565	100.270529771795	85.9463250656848	79.5245967345636	76.9219197412875	87.8224361937096	98.3612180997073	-0.434296957605605	0.0661577831673542	0.83631743588549
ENSECAG00000005699	ENSG00000167565	SERTAD3	SERTA domain containing 3 [Source:HGNC Symbol;Acc:HGNC:17931]	330.438238357809	239.767937544666	223.151936507763	254.249019357155	308.889416735721	241.511813643893	209.671254555846	215.739995101687	194.093681207667	224.783616448185	266.858261279206	0.312070458340128	0.0660861710105114	0.83631743588549
ENSECAG00000019029	ENSG00000205581	HMGN1	High mobility group nucleosome binding domain 1	5384.02120480247	4973.88725850235	5661.65651570117	5195.52343903751	5046.37729103875	5552.61535833057	4683.60248352452	4199.84355427883	4414.06597585179	4912.82890088383	5475.7262458637	0.17416849240195	0.0662555321797277	0.83631743588549
ENSECAG00000010069	ENSG00000196584	XRCC2	X-ray repair cross complementing 2 [Source:HGNC Symbol;Acc:HGNC:12829]	1258.09054053661	1050.41191686235	1020.66117795112	875.746622230199	736.127269002369	985.454453886241	804.684274241357	768.475311019149	841.668912518041	900.179970985523	748.400572497773	0.241324113266052	0.0663452466454118	0.836648478749509
ENSECAG00000032427	ENSG00000129451	KLK10	kallikrein related peptidase 10 [Source:HGNC Symbol;Acc:HGNC:6358]	20.2102898078171	14.5313901542222	34.8380660370769	18.4238419824025	21.3027183955669	9.70359965533498	17.0003719910146	7.87372244896669	10.7332911266913	14.6370726989516	0	1.22501069578343	0.0664320958365455	0.836942790567874
ENSECAG00000005250	ENSG00000010270	STARD3NL	STARD3 N-terminal like [Source:HGNC Symbol;Acc:HGNC:19169]	393.090136762042	376.77818757019	290.003360524856	245.651226432033	275.751854787061	250.137235559746	148.281022366072	240.935906938381	300.532151547356	262.421803388347	175.339562699478	0.392543673068081	0.066757526099576	0.837041559410288
ENSECAG00000019560	ENSG00000110906	KCTD10	potassium channel tetramerization domain containing 10 [Source:HGNC Symbol;Acc:HGNC:23236]	728.580947571806	788.846894086349	589.422414573247	870.833597701559	822.521626939946	761.193484074055	1223.08231824244	860.59786367206	1015.19045239955	915.862548877257	621.813961378149	-0.316698603055354	0.0667110491776103	0.837041559410288
ENSECAG00000016677	ENSG00000167700	MFSD3	major facilitator superfamily domain containing 3 [Source:HGNC Symbol;Acc:HGNC:25157]	49.5152100291519	23.8729981105079	58.3772998459126	56.4997820793677	75.7429987397936	50.6743537556382	37.7786044244768	28.3454008162801	42.0387235795408	24.0466194339919	112.046257139667	0.53552931315417	0.0667464831801719	0.837041559410288
ENSECAG00000019980	ENSG00000197121	PGAP1	post-GPI attachment to proteins inositol deacylase 1 [Source:HGNC Symbol;Acc:HGNC:25712]	164.713861933709	133.896380706762	205.262118813048	212.488310863709	138.467669571185	236.120924946485	195.504277896668	235.424301224104	231.660200151087	268.69483454504	195.867121259417	-0.376027904784799	0.0667558809437376	0.837041559410288
ENSECAG00000008225	ENSG00000011295	TTC19	tetratricopeptide repeat domain 19 [Source:HGNC Symbol;Acc:HGNC:26006]	267.786339953576	148.427770860984	130.878139977127	106.858283497935	360.962728369329	210.244659198925	117.113673715878	123.617442448777	144.899430210332	181.917903544113	135.995075459595	0.574640088499942	0.0665408253315352	0.837041559410288
ENSECAG00000042046	ENSG00000154813	DPH3	diphthamide biosynthesis 3 [Source:HGNC Symbol;Acc:HGNC:27717]	494.141585801128	705.810378919365	718.417415845667	698.877739199135	514.815694559535	702.971886142045	508.122229509214	547.223710203185	408.759503741493	512.297544463306	542.269671958386	0.279268227405287	0.0668949970316428	0.837147434469613
ENSECAG00000019885	ENSG00000069849	ATP1B3	ATPase Na+/K+ transporting subunit beta 3 [Source:HGNC Symbol;Acc:HGNC:806]	15229.4638846806	20249.4921799087	23735.0802341253	39617.4015428262	33769.5425943949	38685.0172926021	15526.0619533494	18075.7046260928	23273.3529263756	25214.4487343297	40597.5236269792	0.180300176148055	0.0668369181159071	0.837147434469613
ENSECAG00000032922	NA	NA	Pseudogene	202.102898078171	232.502242467555	308.834747571925	248.107738696354	226.045511864071	211.322836938406	176.614975684429	220.464228571067	184.2548310082	197.600481435847	177.905507519471	0.323513026175931	0.0669565484846693	0.837147434469613
ENSECAG00000012736	ENSG00000066923	STAG3	stromal antigen 3 [Source:HGNC Symbol;Acc:HGNC:11356]	15.1577173558628	15.5693465938095	25.4223725135426	25.7933787753635	0	30.1889767054866	8.50018599550729	31.4948897958668	46.5109282156622	59.5937959885887	43.6210619398702	-1.22404103037528	0.0670331721840439	0.837311036058133
ENSECAG00000021275	ENSG00000130414	NDUFA10	NADH:ubiquinone oxidoreductase subunit A10 [Source:HGNC Symbol;Acc:HGNC:7684]	12356.5711884994	12924.6335857411	16180.8693201937	16097.5248680912	15133.2144513397	17238.9838765723	11509.2518379169	13792.399613855	12595.5171371722	13029.0857124525	15874.6452863528	0.174649267620262	0.0671035635002835	0.837396552847287
ENSECAG00000006416	ENSG00000072840	EVC	EvC ciliary complex subunit 1 [Source:HGNC Symbol;Acc:HGNC:3497]	5.05257245195427	12.4554772750476	25.4223725135426	12.2825613216017	9.4678748424742	8.62542191585332	4.72232555305961	3.93686122448335	6.26108649056991	5.22752596391129	6.84251951997964	1.25656407189177	0.0671848887455691	0.837618225060652
ENSECAG00000002917	ENSG00000197444	OGDHL	oxoglutarate dehydrogenase like [Source:HGNC Symbol;Acc:HGNC:25590]	4.04205796156342	1.0379564395873	2.82470805706029	1.22825613216017	43.7889211464432	18.3290215711883	3.77786044244768	0.787372244896669	2.68332278167282	0	47.04232169986	1.67101648748583	0.0677714826122971	0.838478272353429
ENSECAG00000016060	ENSG00000197712	FAM114A1	family with sequence similarity 114 member A1 [Source:HGNC Symbol;Acc:HGNC:25087]	145.514086616283	99.6438182003809	67.7929933694469	29.478147171844	60.357702120773	18.3290215711883	80.2795344020133	88.9730636733237	65.2941876873719	10.4550519278226	31.6466527799058	0.674457979943768	0.0677502198182698	0.838478272353429
ENSECAG00000004773	ENSG00000168769	TET2	tet methylcytosine dioxygenase 2 [Source:HGNC Symbol;Acc:HGNC:25941]	25.2628622597714	77.8467329690476	31.0717886276632	61.4128066080084	28.4036245274226	43.1271095792666	61.3902321897749	61.4150351019402	75.1330378868389	60.6393011813709	20.5275585599389	-0.645307828994048	0.0678097140303389	0.838478272353429
ENSECAG00000020481	ENSG00000122557	HERPUD2	HERPUD family member 2 [Source:HGNC Symbol;Acc:HGNC:21915]	684.118309994608	916.515536155587	793.742964033941	677.997384952412	689.971379145307	837.744103577253	854.740925103789	741.704654692663	812.15236191964	1070.59731740903	755.243092017752	-0.223089395021035	0.067928998483631	0.838478272353429
ENSECAG00000024966	ENSG00000161847	RAVER1	ribonucleoprotein, PTB binding 1 [Source:HGNC Symbol;Acc:HGNC:30296]	542.646281339889	392.347534164	262.697849306607	314.433569833003	310.07290109103	247.980880080783	543.067438601855	384.237655509575	404.287299105371	464.204305595322	362.653534558921	-0.349159812768361	0.0679412149195482	0.838478272353429
ENSECAG00000014461	ENSG00000112855	HARS2	histidyl-tRNA synthetase 2, mitochondrial [Source:HGNC Symbol;Acc:HGNC:4817]	854.895258870663	1077.39878429162	973.582710333446	975.235368935173	977.558077485461	945.56187752542	1018.13338923965	984.215306120837	1102.84566326753	1289.10790270052	945.123008697187	-0.196435568195739	0.0675137755483066	0.838478272353429
ENSECAG00000007410	ENSG00000143924	EML4	EMAP like 4 [Source:HGNC Symbol;Acc:HGNC:1316]	1815.89453923237	2124.69683183521	2046.030202664	1935.73166428442	1827.29984459752	2062.55401562842	2346.05133476001	2509.35534448569	2232.52455435179	2625.26353907625	1419.82280039577	-0.226749674903197	0.0674176716160356	0.838478272353429
ENSECAG00000008859	ENSG00000163520	FBLN2	fibulin 2 [Source:HGNC Symbol;Acc:HGNC:3601]	54.5677824811061	21.7970852313333	25.4223725135426	18.4238419824025	61.5411864760823	15.0944883527433	9.44465110611921	14.1727004081401	16.0999366900369	20.9101038556451	41.0551171198778	0.925262673883839	0.0674445969993781	0.838478272353429
ENSECAG00000023815	ENSG00000153246	PLA2R1	phospholipase A2 receptor 1 [Source:HGNC Symbol;Acc:HGNC:9042]	146.524601106674	65.391255694	257.99000254484	160.901553312982	190.540981204793	157.413949964323	147.33655725546	153.537587754851	158.316044118696	77.367384265887	194.156491379422	0.43334239862621	0.0680173981746711	0.838478272353429
ENSECAG00000011721	ENSG00000008083	JARID2	jumonji and AT-rich interaction domain containing 2 [Source:HGNC Symbol;Acc:HGNC:6196]	1755.26366980891	1361.79884873854	1309.72296912362	993.659210917575	1833.21726637407	950.952766222828	1589.53478115986	1470.02398122208	1501.76631680955	922.135580033951	736.426163337808	0.300466081901336	0.0679839731220739	0.838478272353429
ENSECAG00000038167	ENSG00000255529	POLR2M	RNA polymerase II subunit M [Source:HGNC Symbol;Acc:HGNC:14862]	966.051852813657	1332.73606843009	1176.02012108943	1251.59299867121	1088.80560688453	1121.30484906093	1443.14268901502	1270.81880326322	1334.50586341862	1390.5219064004	979.335606297086	-0.211479646754693	0.0676587420034251	0.838478272353429
ENSECAG00000016197	ENSG00000188039	NWD1	NACHT and WD repeat domain containing 1 [Source:HGNC Symbol;Acc:HGNC:27619]	17.1787463366445	3.1138693187619	5.64941611412058	9.82604905728134	1.18348435530927	1.07817773948166	22.6671626546861	14.9600726530367	24.1499050350554	17.7735882772984	1.71062987999491	-1.42180570935707	0.0678848082713214	0.838478272353429
ENSECAG00000016378	ENSG00000115657	ABCB6	ATP binding cassette subfamily B member 6 (Langereis blood group) [Source:HGNC Symbol;Acc:HGNC:47]	489.089013349174	842.820628944888	853.061833232207	861.007548644277	729.026362870513	1109.44489392663	795.239623135238	1064.5272751003	957.051792129972	984.865891600886	868.999979037414	-0.31005082636201	0.0681919264886482	0.839376129282013
ENSECAG00000015003	ENSG00000107020	PLGRKT	plasminogen receptor with a C-terminal lysine [Source:HGNC Symbol;Acc:HGNC:23633]	695.233969388908	736.949072106984	599.779677449135	1336.34267179026	1105.37438785886	1019.95614154965	517.566880615333	652.731591019339	804.996834501846	580.255381994153	1259.87890661625	0.303606899838328	0.0682813181507299	0.839376129282013
ENSECAG00000024773	ENSG00000141985	SH3GL1	SH3 domain containing GRB2 like 1, endophilin A2 [Source:HGNC Symbol;Acc:HGNC:10830]	193.008267664653	186.832159125714	142.176972205368	208.803542467228	189.357496849484	177.899327014475	160.559068804027	130.703792652847	118.066202393604	139.05219064004	167.641728239501	0.340777731756742	0.0682553536282667	0.839376129282013
ENSECAG00000014418	ENSG00000094755	GABRP	gamma-aminobutyric acid type A receptor subunit pi [Source:HGNC Symbol;Acc:HGNC:4089]	1031.73529468906	310.348975436603	150.651096376549	72.4671117974499	181.073106362319	16.172666092225	361.730137364366	385.025027754471	150.266075773678	53.3207648318951	49.6082665198524	0.688723792086644	0.0684005235989509	0.840057875104357
ENSECAG00000035910	ENSG00000128609	NDUFA5	NADH:ubiquinone oxidoreductase subunit A5 [Source:HGNC Symbol;Acc:HGNC:7688]	7869.88685116397	8303.65151669841	8085.2560286589	12772.6355183336	8435.87648464451	10213.5777261098	6077.63298678771	6904.46721549889	6802.2232515406	7739.87494216705	11945.3284520045	0.226511279438843	0.0687418470503935	0.840634201333486
ENSECAG00000006122	ENSG00000196655	TRAPPC4	trafficking protein particle complex 4 [Source:HGNC Symbol;Acc:HGNC:19943]	2956.76539888364	2747.47069558759	2659.93342039844	3613.52954081521	3101.91249526561	2806.49665587077	2482.99877579874	2230.62556979226	2219.10794044342	2537.44110288254	3531.59538724949	0.22277665567458	0.0687775589105117	0.840634201333486
ENSECAG00000015929	ENSG00000197102	DYNC1H1	dynein cytoplasmic 1 heavy chain 1 [Source:HGNC Symbol;Acc:HGNC:2961]	2380.77213936085	2452.69106674479	2600.61455120017	1989.77493409947	2062.81323130407	1983.84704064626	2887.22984314064	3325.86036244353	2512.48456457298	2333.56759029	2033.93892731395	-0.190894457016113	0.0686133574256506	0.840634201333486
ENSECAG00000035688	ENSG00000204576	PRR3	proline rich 3 [Source:HGNC Symbol;Acc:HGNC:21149]	666.939563657964	761.860026657079	655.332269237987	637.464932591127	720.741972383348	720.222729973752	799.017483577685	858.23574693737	898.913131860395	797.720462092862	636.354315358106	-0.217630062502665	0.0688301945089415	0.840634201333486
ENSECAG00000016822	ENSG00000062725	APPBP2	amyloid beta precursor protein binding protein 2 [Source:HGNC Symbol;Acc:HGNC:622]	1014.55654835242	1249.69955326311	1214.62446453592	1270.01684065361	974.007624419533	1153.65018124538	1204.1930160302	1379.47617305896	1321.98369043748	1456.38873354568	937.42517423721	-0.210644894570864	0.0687716612872233	0.840634201333486
ENSECAG00000038220	NA	Eca-mir-8948	Eca-mir-8948	177.85055030879	190.983984884063	133.702848034187	158.445041048662	153.852966190206	159.570305443286	204.948929002787	181.095616326234	215.56026346105	179.826893158548	232.645663679308	-0.323774498115337	0.0687521754795627	0.840634201333486
ENSECAG00000001815	ENSG00000145337	PYURF	PIGY upstream reading frame [Source:HGNC Symbol;Acc:HGNC:44317]	955.946707909748	518.97821979365	499.973326099671	681.682153348893	773.998768372266	550.948824875131	502.455438845542	342.506926530051	439.170495267118	696.306458392983	493.516720378531	0.420176497031877	0.0691254434608257	0.84112197038482
ENSECAG00000002201	NA	LOC100055584	60S ribosomal protein L23a	32876.0784303761	32725.728583748	34621.5050860356	50083.372044963	36321.1348644417	41486.1230597755	28003.3905296435	28092.6543256683	28398.4994393707	35222.0244396415	44626.0569943672	0.187613503970871	0.0691242615538442	0.84112197038482
ENSECAG00000010033	ENSG00000204569	PPP1R10	protein phosphatase 1 regulatory subunit 10 [Source:HGNC Symbol;Acc:HGNC:9284]	456.752549656666	441.131486824603	469.843106824361	540.432698150474	615.411864760823	388.143986213399	579.90157791572	623.598817958162	584.964366404675	671.214333766209	511.478334118478	-0.285910263815766	0.0690002015793989	0.84112197038482
ENSECAG00000013625	ENSG00000141560	FN3KRP	fructosamine 3 kinase related protein [Source:HGNC Symbol;Acc:HGNC:25700]	388.037564310088	374.702274691016	390.751281226673	311.977057568682	353.861822237473	347.173232113096	534.567252606347	477.147580407382	447.220463612137	335.607166883105	455.027548078646	-0.239479402953151	0.0691006417320986	0.84112197038482
ENSECAG00000033394	NA	NA	Protein coding gene	657.844933244446	356.019058778444	396.400697340794	637.464932591127	499.430397940514	533.697981043424	301.284370285203	355.892254693295	473.159250501641	375.33636420883	631.222425718121	0.368900700306237	0.0693304211518211	0.842607845040806
ENSECAG00000021880	ENSG00000107581	EIF3A	eukaryotic translation initiation factor 3 subunit A [Source:HGNC Symbol;Acc:HGNC:3271]	8209.4197199353	11593.9734301902	10504.1476948549	8638.32537748246	9220.52661221456	8541.32405217375	11776.53546422	13416.8230530392	12407.6845424551	11338.5038157236	6815.14944189972	-0.248505244421344	0.0697625553514028	0.842607845040806
ENSECAG00000018881	NA	NA	Protein coding gene	267.786339953576	482.649744408095	389.80971187432	289.868447189799	276.93533914237	328.844210541908	227.616091657473	304.713058775011	316.632088237393	245.69372030383	169.352358119496	0.356962043647916	0.0695074755545535	0.842607845040806
ENSECAG00000014425	ENSG00000142892	PIGK	phosphatidylinositol glycan anchor biosynthesis class K [Source:HGNC Symbol;Acc:HGNC:8965]	3341.77141972256	3767.7818757019	4262.48445810398	4587.53665361822	4380.07559899963	4977.94662318685	3135.62416723158	3634.51028244303	3371.14785470829	3879.86977041496	4783.77645940576	0.158502192825881	0.0697241677936304	0.842607845040806
ENSECAG00000009326	ENSG00000125686	MED1	mediator complex subunit 1 [Source:HGNC Symbol;Acc:HGNC:9234]	957.96773689053	1356.6090665406	1253.22880798241	1358.45128216915	1120.75968447788	1669.01914071762	1253.30520178202	1442.4659526507	1330.03365878249	1674.89931883718	1188.88776659646	-0.219716017255282	0.0695546451821373	0.842607845040806
ENSECAG00000021433	ENSG00000006015	REX1BD	required for excision 1-B domain containing [Source:HGNC Symbol;Acc:HGNC:26098]	2738.49426895922	2545.06918986806	2608.147106019	2967.46681529896	2819.05973434669	2925.09620721376	2374.38528807837	2218.81498611881	2177.06921686388	2611.67197157008	2961.95563721119	0.164572115175167	0.0695210091253638	0.842607845040806
ENSECAG00000008491	ENSG00000123977	DAW1	dynein assembly factor with WD repeats 1 [Source:HGNC Symbol;Acc:HGNC:26383]	166.734890914491	147.389814421397	124.287154510653	41.7607084934457	74.5595143844843	59.2997756714915	153.003347919131	181.882988571131	115.382879611931	141.143201025605	70.1358250797913	-0.42971984470623	0.0698869611951435	0.842607845040806
ENSECAG00000020202	ENSG00000185432	METTL7A	methyltransferase like 7A [Source:HGNC Symbol;Acc:HGNC:24550]	41.431094106025	36.3284753855555	37.6627740941372	49.1302452864067	50.8898272782988	60.3779534109732	41.5564648669245	55.1160571427669	57.2442193423535	73.185363494758	92.3740135197251	-0.473866649266519	0.0697230350268075	0.842607845040806
ENSECAG00000036734	NA	NA	LncRNA	26.2733767501622	30.1007367480317	15.0651096376549	4.91302452864067	26.036655816804	19.40719931067	4.72232555305961	11.81058367345	9.83885019946701	11.5005571206048	10.2637792799695	1.07057401379529	0.0697256655419247	0.842607845040806
ENSECAG00000027688	NA	NA	Mt trna gene	53.5572679907153	37.3664318251428	20.7145257517755	27.0216349075237	30.7705932380411	34.5016876634133	13.2225115485669	24.4085395917968	7.15552741779419	24.0466194339919	22.2381884399338	0.855599872969643	0.0698622743543778	0.842607845040806
ENSECAG00000023327	ENSG00000140987	ZSCAN32	zinc finger and SCAN domain containing 32 [Source:HGNC Symbol;Acc:HGNC:20812]	37.3890361444616	35.2905189459682	45.1953289129646	30.7064033040042	11.8348435530927	18.3290215711883	37.7786044244768	59.8402906121469	70.6608332507176	39.7291973257258	28.225393019916	-0.703305081748433	0.0700172634689813	0.843407219373158
ENSECAG00000000035	ENSG00000130119	GNL3L	G protein nucleolar 3 like [Source:HGNC Symbol;Acc:HGNC:25553]	1659.26479322178	1362.83680517813	1933.04188038159	2056.10076523612	4729.20348381586	1202.16817952206	1999.43263916544	1918.82616081318	1942.72569393112	1235.78713786863	2015.977313574	0.404366111143045	0.070231125904354	0.844992991441203
ENSECAG00000020587	ENSG00000196743	GM2A	GM2 ganglioside activator [Source:HGNC Symbol;Acc:HGNC:4367]	12829.4919700023	10670.1921989575	9336.60169793661	9086.63886572092	8709.26137072095	9682.03610054535	10960.5176086513	8902.81797304664	8184.1344841021	7882.06364838544	7981.79902005625	0.205700594004301	0.0703907486044321	0.844992991441203
ENSECAG00000000555	ENSG00000163939	PBRM1	polybromo 1 [Source:HGNC Symbol;Acc:HGNC:30064]	883.189664601607	922.74327479311	723.125262607434	762.747058071464	652.09987977541	599.466823151805	1139.02492339798	929.886621222967	1122.52336366646	776.810358237217	554.244081118351	-0.250762108309874	0.0703700580390023	0.844992991441203
ENSECAG00000033682	ENSG00000144063	MALL	mal, T cell differentiation protein like [Source:HGNC Symbol;Acc:HGNC:6818]	4.04205796156342	15.5693465938095	13.181970932948	51.586757550727	17.7522653296391	25.8762657475599	3.77786044244768	0.787372244896669	0	26.1376298195564	8.55314939997455	1.34253900921728	0.070405395705148	0.844992991441203
ENSECAG00000022301	ENSG00000160209	PDXK	pyridoxal kinase [Source:HGNC Symbol;Acc:HGNC:8819]	1223.73304786332	466.042441374698	388.868142521966	534.291417489673	1845.05210992716	629.655799857292	507.177764398602	295.264591836251	388.187362415335	658.668271452822	494.372035318529	0.866340956292192	0.0706580817092559	0.845714987070458
ENSECAG00000021243	ENSG00000119314	PTBP3	polypyrimidine tract binding protein 3 [Source:HGNC Symbol;Acc:HGNC:10253]	3172.00498533689	3626.61979991803	2845.42258281206	2501.95774121026	2462.8309433986	2543.42128743725	3633.35728052406	3817.18064325905	3481.16408875687	2827.04604128322	2318.7588023331	-0.177989714703233	0.0705893681491079	0.845714987070458
ENSECAG00000015548	ENSG00000076555	ACACB	acetyl-CoA carboxylase beta [Source:HGNC Symbol;Acc:HGNC:85]	28.2944057309439	19.7211723521587	8.47412417118087	46.6737330220864	17.7522653296391	11.8599551342983	30.2228835395815	39.3686122448335	46.5109282156622	38.6836921329435	29.0807079599135	-0.881147965610668	0.0705998040923762	0.845714987070458
ENSECAG00000013920	ENSG00000138231	DBR1	debranching RNA lariats 1 [Source:HGNC Symbol;Acc:HGNC:15594]	1158.04960598792	1232.05429379013	1342.67789645599	977.691881199493	1275.7961350234	1078.17773948166	1058.74538899596	1247.19763591632	1090.32349028639	1012.04902661323	616.682071738165	0.266453479413694	0.0708588152721901	0.847010651193798
ENSECAG00000024316	ENSG00000080839	RBL1	RB transcriptional corepressor like 1 [Source:HGNC Symbol;Acc:HGNC:9893]	202.102898078171	308.273062557428	257.048433192486	195.292725013467	273.384886076443	227.495503030631	363.61906758559	361.403860407571	367.615221089176	313.651557834677	176.194877639476	-0.360525475058784	0.0708948814893579	0.847010651193798
ENSECAG00000021551	ENSG00000183520	UTP11	UTP11 small subunit processome component [Source:HGNC Symbol;Acc:HGNC:24329]	3329.64524583787	3439.78764079232	3637.2824081413	3995.51719791702	3711.40693824989	3418.90161189636	2767.28277409293	3116.41934530102	3289.75373033088	3407.30142327738	3326.3198016501	0.164492503072936	0.07104177871816	0.84799688401079
ENSECAG00000001560	ENSG00000284194	SCO2	synthesis of cytochrome C oxidase 2 [Source:HGNC Symbol;Acc:HGNC:10604]	2591.96966785254	2142.34209130819	2352.04024217887	2352.11049308672	2801.30746901705	2657.7081278223	2172.26975440742	1615.68784652797	2032.16978665355	2168.3777698304	3087.68693339081	0.230326271215887	0.0711875934746315	0.848968422451307
ENSECAG00000015912	ENSG00000129493	HEATR5A	HEAT repeat containing 5A [Source:HGNC Symbol;Acc:HGNC:20276]	590.140462388259	802.340327800984	566.824750116765	832.757657604593	858.026157599224	670.626553957595	741.405111830358	833.827207345573	906.963100205413	894.952445021612	785.179114917663	-0.262252239369666	0.0715173612958882	0.84947884087327
ENSECAG00000023474	ENSG00000068354	TBC1D25	TBC1 domain family member 25 [Source:HGNC Symbol;Acc:HGNC:8092]	625.508469551939	404.803011439047	515.038435737326	316.890082097323	430.788305332576	319.140610886573	662.070042538957	609.426117550022	633.264176474785	363.835807088226	576.482269558284	-0.221205321817163	0.0714852344152515	0.84947884087327
ENSECAG00000017656	ENSG00000099795	NDUFB7	NADH:ubiquinone oxidoreductase subunit B7 [Source:HGNC Symbol;Acc:HGNC:7702]	7628.37388796056	7420.35058660961	8310.29110387137	12589.6253546417	10025.2959738249	9359.66095644033	7163.76786399142	6976.11808978449	6536.57429615499	7796.33222257729	11876.9032568047	0.213511711679691	0.0718065640024788	0.84947884087327
ENSECAG00000018617	ENSG00000163125	RPRD2	regulation of nuclear pre-mRNA domain containing 2 [Source:HGNC Symbol;Acc:HGNC:29039]	628.540013023112	768.087765294603	882.250483155164	792.225205243308	733.76030029175	796.77334947695	856.629855325012	890.518008978133	856.874408280854	890.770424250483	892.948797357343	-0.20743967486319	0.0717702042513568	0.84947884087327
ENSECAG00000011288	ENSG00000168754	FAM178B	family with sequence similarity 178 member B [Source:HGNC Symbol;Acc:HGNC:28036]	56.5888114618879	24.9109545500952	53.6694530841455	36.847683964805	37.8714993698968	66.8470198478632	30.2228835395815	37.0064955101435	37.5665189434195	13.5915675061693	71.8464549597862	0.686323878612909	0.0717942037887268	0.84947884087327
ENSECAG00000001299	ENSG00000183309	ZNF623	zinc finger protein 623 [Source:HGNC Symbol;Acc:HGNC:29084]	244.544506674587	322.804452711651	237.275476793064	237.053433506912	255.632620746803	313.749722189164	265.39469608195	251.959118366934	321.104292873514	455.840264053064	241.198813079282	-0.305114594238185	0.0715259179578169	0.84947884087327
ENSECAG00000039281	ENSG00000263426	RN7SL471P	RNA, 7SL, cytoplasmic 471, pseudogene [Source:HGNC Symbol;Acc:HGNC:46487]	20.2102898078171	39.4423447043174	74.383978835921	130.195150008978	87.5778422928863	102.426885250758	27.3894882077457	37.0064955101435	43.8276054339894	50.1842492535483	57.3061009798295	0.620749500813184	0.0715768306103511	0.84947884087327
ENSECAG00000000011	ENSG00000020181	ADGRA2	adhesion G protein-coupled receptor A2 [Source:HGNC Symbol;Acc:HGNC:17849]	0	1.0379564395873	13.181970932948	28.2498910396838	26.036655816804	54.9870647135649	4.72232555305961	7.08635020407003	29.516550598401	53.3207648318951	77.8336595397684	-1.19545725190607	0.0714137127432224	0.84947884087327
ENSECAG00000013384	ENSG00000166900	STX3	syntaxin 3 [Source:HGNC Symbol;Acc:HGNC:11438]	860.958345813008	512.750481156127	726.891540016848	638.693188723287	781.099674504121	836.665925837772	525.122601500228	685.801225304999	484.786982555556	638.803672789959	735.570848397811	0.297633691467243	0.071810550063198	0.84947884087327
ENSECAG00000006392	ENSG00000025796	SEC63	SEC63 homolog, protein translocation regulator [Source:HGNC Symbol;Acc:HGNC:21082]	4854.51161183767	5016.44347252543	4620.28081199828	5147.62144988326	4400.19483303988	5123.50061801687	5131.27894595457	5100.59740244063	5586.67803144281	5243.20854180302	5182.35322144458	-0.14121513524484	0.0718983439033612	0.849754597272192
ENSECAG00000024762	ENSG00000004700	RECQL	RecQ like helicase [Source:HGNC Symbol;Acc:HGNC:9948]	554.772455224579	800.264414921809	777.736285043933	612.899809947923	607.127474273658	685.721042310339	481.67720641208	771.624799998736	572.442193423535	491.387440607661	309.624008279079	0.347604931080938	0.0721402488920546	0.849984333103286
ENSECAG00000010461	ENSG00000175324	LSM1	LSM1 homolog, mRNA degradation associated [Source:HGNC Symbol;Acc:HGNC:20472]	2234.24753825418	2359.27498718194	2486.68465956541	2772.1740902855	2516.08773938752	3131.02815545475	1866.26305856916	2162.91155673115	2092.9917697048	2472.61978093004	2770.36509065176	0.15738984042311	0.0720744722541495	0.849984333103286
ENSECAG00000017003	ENSG00000128512	DOCK4	dedicator of cytokinesis 4 [Source:HGNC Symbol;Acc:HGNC:19192]	1.01051449039085	60.2014734960634	29.1886499229563	78.6083924582507	54.4402803442267	58.2215979320099	56.6679066367153	44.8802179591102	42.0387235795408	103.505014085443	64.1486204998091	-0.899437223300136	0.0721392880443337	0.849984333103286
ENSECAG00000032733	NA	NA	LncRNA	1.01051449039085	0	0.94156935235343	1.22825613216017	10.6513591977835	3.23453321844499	10.3891162167311	3.93686122448335	36.6720780161952	1.04550519278226	8.55314939997455	-1.92508800895747	0.0721757830279691	0.849984333103286
ENSECAG00000032916	ENSG00000165502	RPL36AL	ribosomal protein L36a like [Source:HGNC Symbol;Acc:HGNC:10346]	7726.39379352847	7340.42794076139	7386.61156921266	11567.7162526845	8566.05976372853	9810.33925154367	6695.31316912791	6406.0605844793	6237.83102646208	7588.27668921362	10781.2448186679	0.201893360820585	0.0725402414473702	0.851442133985359
ENSECAG00000000836	ENSG00000182511	FES	FES proto-oncogene, tyrosine kinase [Source:HGNC Symbol;Acc:HGNC:3657]	528.499078474417	550.116912981269	599.779677449135	841.355450529715	600.026568141802	824.805970703473	799.017483577685	610.213489794919	859.557731062526	769.491821887741	720.175179477857	-0.274525407839132	0.0726867966316558	0.851442133985359
ENSECAG00000007008	ENSG00000008086	CDKL5	cyclin dependent kinase like 5 [Source:HGNC Symbol;Acc:HGNC:11411]	264.754796482404	110.023382596254	232.567630031297	106.858283497935	205.926277823814	117.521373603501	305.062230727651	336.995320815775	251.337900550021	134.870169868911	234.356293559303	-0.284032693066578	0.0725040685017836	0.851442133985359
ENSECAG00000009520	ENSG00000164611	PTTG1	PTTG1 regulator of sister chromatid separation, securin [Source:HGNC Symbol;Acc:HGNC:9690]	2862.78755127729	3036.02258579286	2318.14374549414	3191.00943135211	1970.50145158994	2939.11251782702	1471.47664233337	2399.91060244505	2111.77502917651	1897.5919248998	2736.15249305186	0.316874311678193	0.0726872363585923	0.851442133985359
ENSECAG00000039942	ENSG00000197363	ZNF517	zinc finger protein 304	46.4836665579793	45.6700833418412	52.7278837317921	44.217220757766	75.7429987397936	50.6743537556382	88.7797203975206	90.547808163117	66.1886286145962	101.414003699879	44.4763768798676	-0.56066924997422	0.0726611784692935	0.851442133985359
ENSECAG00000010404	ENSG00000198265	HELZ	helicase with zinc finger [Source:HGNC Symbol;Acc:HGNC:16878]	403.195281665951	593.711083443936	439.712887549052	331.629155683245	327.825166420669	257.684479736118	457.12111353617	477.147580407382	482.103659773883	509.161028884959	335.283456479002	-0.282902237236348	0.072612635050697	0.851442133985359
ENSECAG00000004408	ENSG00000183671	GPR1	G protein-coupled receptor 1 [Source:HGNC Symbol;Acc:HGNC:4463]	0	11.4175208354603	3.76627740941372	38.0759400969652	2.36696871061855	25.8762657475599	8.50018599550729	12.5979559183467	13.4166139083641	9.40954673504032	10.2637792799695	-1.4213367362753	0.0728382067834784	0.852452832142698
ENSECAG00000021159	ENSG00000084090	STARD7	StAR related lipid transfer domain containing 7 [Source:HGNC Symbol;Acc:HGNC:18063]	3904.62799087026	3345.33360478987	2685.35579291198	2925.70610680552	4730.38696817117	3285.20757220063	2929.73077311818	2718.7963616282	3195.83743297233	3211.79195222709	2286.2568346132	0.29798344937781	0.0729906119982091	0.853478513675598
ENSECAG00000014883	ENSG00000132294	EFR3A	EFR3 homolog A [Source:HGNC Symbol;Acc:HGNC:28970]	1144.91291761284	1117.87908543552	1333.26220293246	1084.55016469743	996.49382717041	953.109121701791	1382.69692193585	1588.91719020148	1677.97117947274	1549.43869570331	666.290338258017	-0.304547691063606	0.0733251799640356	0.85659965218776
ENSECAG00000020296	ENSG00000106804	C5	complement C5 [Source:HGNC Symbol;Acc:HGNC:1331]	20.2102898078171	69.5430814523492	32.0133579800166	0	4.7339374212371	0	49.1121857518199	57.4781738774569	50.9831328517836	15.6825778917339	2.56594481999236	-1.18930085633893	0.0733875403945956	0.85659965218776
ENSECAG00000020380	ENSG00000169019	COMMD8	COMM domain containing 8 [Source:HGNC Symbol;Acc:HGNC:26036]	3284.17209377028	3869.50160678146	4779.40603254601	4421.7220757766	3787.14993698968	4240.47304938139	3440.68639795923	3837.65232162637	3675.25776996454	3208.65543664875	3250.19677199033	0.222160219549706	0.0735084740711262	0.856979722014929
ENSECAG00000013080	ENSG00000149428	HYOU1	hypoxia up-regulated 1 [Source:HGNC Symbol;Acc:HGNC:16931]	4395.73803320022	4190.23014661393	5250.19070872272	5708.93450228046	5213.24858513736	5719.73290795023	5620.51187325154	6124.18132080629	6211.89223957258	5082.20074211455	6323.34335140118	-0.185558217451541	0.0735501643344123	0.856979722014929
ENSECAG00000008616	ENSG00000083844	ZNF264	zinc finger protein 264 [Source:HGNC Symbol;Acc:HGNC:13057]	98.0199055679129	85.1124280461587	98.8647819971101	104.401771233614	49.7063429229895	86.2542191585332	115.224743494654	159.836565714024	84.0774471590817	119.187591977177	95.7952732797149	-0.469738313143938	0.0736508422566085	0.857394698990801
ENSECAG00000000261	ENSG00000101365	IDH3B	isocitrate dehydrogenase (NAD(+)) 3 non-catalytic subunit beta [Source:HGNC Symbol;Acc:HGNC:5385]	4409.88523606569	4694.67697625336	4947.94694661727	6185.4978815586	5625.10114078498	7002.76441793341	4609.93420489679	4414.00880489073	4601.89857056889	4693.27281039955	5636.52545458323	0.158235474449519	0.0738761293930479	0.858596127437944
ENSECAG00000042203	NA	NA	LncRNA	0	10.379564395873	19.772956399422	22.108610378883	5.91742177654637	10.7817773948166	0.944465110611921	0	3.57776370889709	9.40954673504032	0	2.11454879909448	0.0749992400698073	0.858596127437944
ENSECAG00000018112	ENSG00000171224	FAM241B	family with sequence similarity 241 member B [Source:HGNC Symbol;Acc:HGNC:23519]	230.397303809115	158.807335256857	215.619381688935	185.466675956185	169.238262809226	155.25759448536	96.335441282416	179.520871836441	156.527162264248	120.23309716996	224.947829219331	0.405250735534516	0.0756276171628529	0.858596127437944
ENSECAG00000023450	ENSG00000134152	KATNBL1	katanin regulatory subunit B1 like 1 [Source:HGNC Symbol;Acc:HGNC:26199]	596.203549330604	723.455638392349	798.450810795708	561.313052397196	693.521832211235	669.548376218114	473.177020416572	662.967430202996	658.308522437065	557.254267752943	439.631879158692	0.28385632390526	0.074319827802627	0.858596127437944
ENSECAG00000013650	ENSG00000130829	DUSP9	dual specificity phosphatase 9 [Source:HGNC Symbol;Acc:HGNC:3076]	105.093507000649	73.6949072106984	48.9616063223784	39.3041962291254	52.0733116336081	38.8143986213399	184.170696569325	29.9201453060734	42.9331645067651	167.280830845161	70.1358250797913	-0.824099538770351	0.0758742013539265	0.858596127437944
ENSECAG00000025126	ENSG00000142621	FHAD1	forkhead associated phosphopeptide binding domain 1 [Source:HGNC Symbol;Acc:HGNC:29408]	6.06308694234513	13.4934337146349	24.4808031611892	31.9346594361643	37.8714993698968	21.5635547896333	8.50018599550729	14.1727004081401	10.7332911266913	7.3185363494758	28.225393019916	0.885281521506414	0.075722408266456	0.858596127437944
ENSECAG00000001580	ENSG00000189339	SLC35E2B	solute carrier family 35 member E2B [Source:HGNC Symbol;Acc:HGNC:33941]	41.431094106025	60.2014734960634	14.1235402853014	25.7933787753635	11.8348435530927	20.4853770501516	45.3343253093722	42.5181012244201	42.9331645067651	33.4561661690322	23.0935033799313	-0.698720159588743	0.0758603595677368	0.858596127437944
ENSECAG00000019978	ENSG00000078967	UBE2D4	ubiquitin conjugating enzyme E2 D4 (putative) [Source:HGNC Symbol;Acc:HGNC:21647]	1199.48070009394	655.988469819174	811.632781728656	803.279510432749	886.429782126647	968.203610054535	880.24148309031	657.455824488719	586.753248259123	750.672728417661	803.996043597607	0.313633678242795	0.0755029853226507	0.858596127437944
ENSECAG00000004636	ENSG00000076053	RBM7	RNA binding motif protein 7 [Source:HGNC Symbol;Acc:HGNC:9904]	1647.13861933709	1815.38581283819	1681.64286330323	1696.22171851319	1987.07023256427	1994.62881804108	1230.63803912733	1814.89302448682	1618.93807827593	1533.75611781157	1469.43106691563	0.226544716293194	0.0752636157019849	0.858596127437944
ENSECAG00000000539	ENSG00000110367	DDX6	DEAD-box helicase 6 [Source:HGNC Symbol;Acc:HGNC:2747]	521.425477041681	692.31694520473	560.233764650291	474.106867013825	492.329491808658	639.359399512627	527.011531721452	684.226480815206	839.880030663592	733.944645333145	496.937980138521	-0.294610514039437	0.0743613172072959	0.858596127437944
ENSECAG00000007797	ENSG00000099956	SMARCB1	SWI/SNF related, matrix associated, actin dependent regulator of chromatin, subfamily b, member 1 [Source:HGNC Symbol;Acc:HGNC:11103]	939.778476063495	1114.76521611676	1097.8698648441	1122.62610479439	1045.01668573809	1275.48426580681	1274.08343421548	961.381511018833	1276.36720314904	1239.96915863976	1656.74503877507	-0.225869594722037	0.0754818857853891	0.858596127437944
ENSECAG00000008110	ENSG00000198270	TMEM116	transmembrane protein 116 [Source:HGNC Symbol;Acc:HGNC:25084]	51.5362390099336	28.0248238688571	82.8581030071018	34.3911717004847	52.0733116336081	48.5179982766749	25.5005579865219	61.4150351019402	27.7276687439525	17.7735882772984	72.7017698997836	0.671276644638338	0.0758374821543675	0.858596127437944
ENSECAG00000014000	ENSG00000076321	KLHL20	kelch like family member 20 [Source:HGNC Symbol;Acc:HGNC:25056]	676.034194071482	657.026426258761	750.430773825684	635.008420326806	540.852350376339	696.502819705155	731.015995613627	729.894071019213	813.046802846864	884.49739309379	584.180104018261	-0.227478295161897	0.0746454648188853	0.858596127437944
ENSECAG00000006646	ENSG00000185499	MUC1	mucin 1, cell surface associated [Source:HGNC Symbol;Acc:HGNC:7508]	39.4100651252433	12.4554772750476	44.2537595606112	58.956294343688	40.2384680805153	105.661418469203	70.8348832958941	60.6276628570435	69.7663923234933	76.3218790731048	96.6505882197124	-0.676835588614004	0.0757445050697213	0.858596127437944
ENSECAG00000024946	ENSG00000168765	GSTM4	glutathione S-transferase mu 4 [Source:HGNC Symbol;Acc:HGNC:4636]	842.769084985973	743.176810744507	1115.75968253881	873.290109965879	1420.18122637113	1435.0545712501	924.631343289071	1109.40749305941	1348.8169182542	1361.2477610025	2020.25388827399	-0.257262044123659	0.0758310666758584	0.858596127437944
ENSECAG00000024020	ENSG00000145860	RNF145	ring finger protein 145 [Source:HGNC Symbol;Acc:HGNC:20853]	367.827274502271	121.440903431714	98.8647819971101	157.216784916501	181.073106362319	131.537684216763	129.391720153833	123.617442448777	124.327288884174	143.234211411169	83.8208641197506	0.563018806790062	0.0742804157443115	0.858596127437944
ENSECAG00000020980	ENSG00000135956	TMEM127	transmembrane protein 127 [Source:HGNC Symbol;Acc:HGNC:26038]	317.301549982728	369.512492493079	305.068470162511	286.183678793319	397.650743383916	341.782343415688	391.008555793335	374.789188570815	363.143016453055	448.521727703588	414.827745898765	-0.257060543430092	0.0748879589575292	0.858596127437944
ENSECAG00000011006	ENSG00000163235	TGFA	transforming growth factor alpha [Source:HGNC Symbol;Acc:HGNC:11765]	0	0	2.82470805706029	30.7064033040042	57.9907334101545	45.2834650582299	3.77786044244768	7.87372244896669	28.6221096711767	19.8645986628629	67.5698802597989	-1.33207826394623	0.0754310906410712	0.858596127437944
ENSECAG00000023522	ENSG00000139531	SUOX	sulfite oxidase [Source:HGNC Symbol;Acc:HGNC:11460]	1349.03684467179	1699.13469160441	1972.58779318044	1833.78640531513	1455.68575703041	2080.88303719961	1867.20752367977	2186.53272407805	2152.91931182883	1719.85604212681	2416.26470549281	-0.25564053968812	0.0760360207804241	0.858596127437944
ENSECAG00000038236	ENSG00000139547	RDH16	retinol dehydrogenase 16 [Source:HGNC Symbol;Acc:HGNC:29674]	7.07360143273598	35.2905189459682	12.2404015805946	35.6194278326449	99.4126858459791	62.5343088899365	14.1669766591788	4.72423346938002	21.4665822533826	2.09101038556451	104.348422679689	1.14845498193837	0.0760680288018228	0.858596127437944
ENSECAG00000009188	ENSG00000147604	RPL7	Ribosomal protein L7	68754.3954117034	64506.9168074716	72225.9018803269	83000.6363868555	64318.8242579932	79702.1330357031	57058.9151925086	60640.2608129619	61076.0042745823	68580.9586257449	68107.0180421173	0.159357438249056	0.0756974341744959	0.858596127437944
ENSECAG00000036178	ENSG00000233493	TMEM238	Transmembrane protein 238	9.09463041351769	12.4554772750476	13.181970932948	14.739073585922	15.3852966190206	9.70359965533498	6.61125577428345	0.787372244896669	4.47220463612137	8.36404154225806	5.98720457998218	1.21782895462323	0.0745451585719075	0.858596127437944
ENSECAG00000031607	NA	NA	Protein coding gene	345.595955713672	567.762172454254	617.66949514385	946.985477895489	1325.50247794639	818.336904266583	403.28660223129	361.403860407571	484.786982555556	391.018942100564	2501.79619949255	0.412925686893286	0.0756896382367296	0.858596127437944
ENSECAG00000014843	ENSG00000065029	ZNF76	zinc finger protein 76 [Source:HGNC Symbol;Acc:HGNC:13149]	261.723253011231	283.362108007333	351.205368427829	284.955422661159	342.02697868438	350.407765331541	357.007811811306	386.599772244265	341.676434199672	405.656014799516	371.206683958895	-0.254552300171229	0.0756482832817096	0.858596127437944
ENSECAG00000009112	ENSG00000180901	KCTD2	potassium channel tetramerization domain containing 2 [Source:HGNC Symbol;Acc:HGNC:21294]	41.431094106025	68.5051250127619	95.0985045876964	88.434441515532	79.2934518057214	93.8014633349048	51.0011159730437	59.0529183672502	70.6608332507176	39.7291973257258	41.0551171198778	0.568606753011472	0.0748296361037135	0.858596127437944
ENSECAG00000019947	ENSG00000108349	CASC3	CASC3 exon junction complex subunit [Source:HGNC Symbol;Acc:HGNC:17040]	1070.13484532391	1104.38565172089	884.133621859871	911.366050062844	1066.31940413366	918.607434038378	1403.47515436931	1286.56624816116	1102.84566326753	1071.64282260181	948.544268457177	-0.211740563930942	0.0753719456804287	0.858596127437944
ENSECAG00000026906	ENSG00000133983	COX16	cytochrome c oxidase assembly factor COX16 [Source:HGNC Symbol;Acc:HGNC:20213]	1931.09319113692	2250.28956102527	2128.8883056711	2549.85973036451	1719.60276826438	2574.68844188221	1496.03273520928	1790.48448489503	1661.8712427827	1884.00035739363	2234.93793821335	0.212947651189674	0.0760995808808255	0.858596127437944
ENSECAG00000013171	ENSG00000011275	RNF216	ring finger protein 216 [Source:HGNC Symbol;Acc:HGNC:21698]	238.481419732242	344.601537942984	171.365622128324	89.6626976476922	126.632826018092	196.228348585663	277.672742519905	288.965613877078	198.565885843789	249.875741074959	165.075783419509	-0.433715322908217	0.0739559918703533	0.858596127437944
ENSECAG00000005394	ENSG00000168096	ANKS3	ankyrin repeat and sterile alpha motif domain containing 3 [Source:HGNC Symbol;Acc:HGNC:29422]	191.997753174262	143.237988663048	205.262118813048	119.140844819536	204.742793468505	157.413949964323	258.783440307666	205.504155918031	232.554641078311	199.691491821411	224.092514279333	-0.293464709960251	0.0758265814980583	0.858596127437944
[truncated: 12,017 more rows]
