# Supplementary material for: Maternal age affects equine day 8 embryo gene expression both in trophoblast and inner cell mass
Source: BMC Genomics. 2022 Jun 15;23:443. doi: 10.1186/s12864-022-08593-7 (PMC9199136; doi:10.1186/s12864-022-08593-7)
Supplement: Supplementary file 8 — Additional file 8: Supplementary Table 6. Gene set enrichment analysis results on gene expression of DeMixT_ICM_cells of embryos from young and old mares. Gene Set Enrichment Analysis results (pathway name, GO accession when possible and size, Normalized Enrichment Score, p-value and FDR corrected q-value) for GO biological process and KEGG databases on DeMixT_ICM_cells gene expression table (after gene expression deconvolution on ICMandTE using DeMixT). Young group was the reference group. [file 12864_2022_8593_MOESM8_ESM.csv]

BANQUE	NAME	GO ACCESSION	SIZE	ES	NES	NOM p-val	FDR q-val
GO BP	REGULATION OF HISTONE METHYLATION	GO:0031060	54	-0.5323279	-2.2230377	0	0.01655698
GO BP	POSITIVE REGULATION OF VIRAL GENOME REPLICATION	GO:0045070	31	-0.5850841	-2.194321	0	0.014802814
GO BP	REGULATION OF CHROMATIN ORGANIZATION	GO:1902275	149	-0.42616415	-2.1805694	0	0.01184311
GO BP	REGULATION OF AUTOPHAGY OF MITOCHONDRION	GO:1903146	37	-0.57773936	-2.1744366	0	0.010066278
GO BP	CHROMATIN DISASSEMBLY	GO:0031498	17	-0.6847989	-2.1640017	0	0.009244843
GO BP	RAC PROTEIN SIGNAL TRANSDUCTION	GO:0016601	28	-0.6155598	-2.1638932	0	0.007704036
GO BP	GOLGI VESICLE TRANSPORT	GO:0048193	314	-0.37994966	-2.1249998	0	0.01439526
GO BP	VENTRAL SPINAL CORD DEVELOPMENT	GO:0021517	22	-0.62255675	-2.1158676	0	0.014810922
GO BP	SISTER CHROMATID SEGREGATION	GO:0000819	167	-0.41263166	-2.1158545	0	0.013165263
GO BP	MITOTIC SISTER CHROMATID SEGREGATION	GO:0000070	140	-0.4269964	-2.1129527	0	0.012205484
GO BP	HISTONE H3 K9 MODIFICATION	GO:0061647	39	-0.52891624	-2.1062846	0	0.012176445
GO BP	COVALENT CHROMATIN MODIFICATION	GO:0016569	380	-0.36685908	-2.0826385	0	0.016004343
GO BP	MICROTUBULE CYTOSKELETON ORGANIZATION INVOLVED IN MITOSIS	GO:1902850	123	-0.4178985	-2.0806828	0	0.015134564
GO BP	REGULATION OF HISTONE H3 K9 METHYLATION	GO:0051570	18	-0.64238316	-2.0618348	0	0.018120902
GO BP	MITOTIC SPINDLE ORGANIZATION	GO:0007052	99	-0.42796692	-2.0549614	0	0.01864636
GO BP	RETROGRADE VESICLE MEDIATED TRANSPORT GOLGI TO ENDOPLASMIC RETICULUM	GO:0006890	78	-0.45450774	-2.0473187	0	0.018884221
GO BP	REGULATION OF CHROMOSOME ORGANIZATION	GO:0033044	293	-0.36859065	-2.0434072	0	0.018678196
GO BP	REGULATION OF HISTONE MODIFICATION	GO:0031056	113	-0.4218137	-2.0428267	0	0.017708005
GO BP	PROTEIN LOCALIZATION TO MICROTUBULE ORGANIZING CENTER	GO:1905508	32	-0.5421883	-2.0236332	0	0.022588432
GO BP	HISTONE H3 K9 METHYLATION	GO:0051567	30	-0.5555423	-2.0185182	0.001748252	0.022702342
GO BP	HISTONE H3 DEACETYLATION	GO:0070932	18	-0.6363906	-2.008035	0	0.024105774
GO BP	HISTONE METHYLATION	GO:0016571	113	-0.4113219	-1.9993593	0	0.026779404
GO BP	MEMBRANE DOCKING	GO:0022406	168	-0.38730446	-1.9965401	0	0.026488645
GO BP	DNA GEOMETRIC CHANGE	GO:0032392	107	-0.41035214	-1.9879507	0	0.028449854
GO BP	NCRNA EXPORT FROM NUCLEUS	GO:0097064	36	-0.51655006	-1.9814537	0	0.029580623
GO BP	HISTONE H4 ACETYLATION	GO:0043967	57	-0.46847996	-1.9792416	0	0.029307378
GO BP	CYTOKINESIS	GO:0000910	134	-0.39917848	-1.9760517	0	0.02944709
GO BP	BARBED END ACTIN FILAMENT CAPPING	GO:0051016	16	-0.64283085	-1.9743277	0	0.029286114
GO BP	GOLGI ORGANIZATION	GO:0007030	113	-0.4028112	-1.9613229	0	0.032892197
GO BP	POSITIVE REGULATION OF AUTOPHAGY OF MITOCHONDRION	GO:1903599	18	-0.617938	-1.9601071	0	0.032230895
GO BP	RNA LOCALIZATION	GO:0006403	211	-0.3652289	-1.9581227	0	0.03210651
GO BP	MICROTUBULE POLYMERIZATION OR DEPOLYMERIZATION	GO:0031109	92	-0.41758367	-1.9570804	0	0.031251214
GO BP	CILIARY BASAL BODY PLASMA MEMBRANE DOCKING	GO:0097711	95	-0.4137387	-1.9560993	0	0.030662766
GO BP	POSITIVE REGULATION OF CYTOKINESIS	GO:0032467	25	-0.55332947	-1.9498383	0	0.032413024
GO BP	HISTONE H3 ACETYLATION	GO:0043966	50	-0.4737855	-1.9472506	0	0.03274191
GO BP	HISTONE UBIQUITINATION	GO:0016574	43	-0.4841003	-1.9428347	0	0.033312023
GO BP	CHROMOSOME SEGREGATION	GO:0007059	280	-0.35561243	-1.9418426	0	0.033020314
GO BP	REGULATION OF ORGANELLE ASSEMBLY	GO:1902115	163	-0.37754422	-1.9394486	0	0.03283597
GO BP	REGULATION OF CHROMOSOME SEGREGATION	GO:0051983	93	-0.41657877	-1.9380678	0	0.032360103
GO BP	REGULATION OF CELLULAR RESPONSE TO HEAT	GO:1900034	72	-0.43507263	-1.9361671	0	0.03228858
GO BP	REGULATION OF MITOPHAGY	GO:1901524	16	-0.62190336	-1.9340043	0	0.032252558
GO BP	ENDOTHELIAL CELL DEVELOPMENT	GO:0001885	43	-0.48744744	-1.9330494	0.001754386	0.031961035
GO BP	CYTOSKELETON DEPENDENT CYTOKINESIS	GO:0061640	83	-0.42012134	-1.9197524	0	0.0364152
GO BP	MITOTIC NUCLEAR DIVISION	GO:0140014	233	-0.3559987	-1.9196045	0	0.035613514
GO BP	REGULATION OF PROTEIN DEPOLYMERIZATION	GO:1901879	61	-0.43790254	-1.919226	0	0.035034228
GO BP	LYSOSOMAL TRANSPORT	GO:0007041	90	-0.40948552	-1.9176452	0	0.034944244
GO BP	SPINDLE ORGANIZATION	GO:0007051	153	-0.37834045	-1.9172454	0	0.034326322
GO BP	NEGATIVE REGULATION OF SMALL GTPASE MEDIATED SIGNAL TRANSDUCTION	GO:0051058	46	-0.4774195	-1.9151942	0	0.03432624
GO BP	MITOTIC CYTOKINESIS	GO:0000281	65	-0.43346453	-1.9118726	0	0.035005305
GO BP	PROTEIN DNA COMPLEX DISASSEMBLY	GO:0032986	18	-0.60412526	-1.9117894	0.001834862	0.0343052
GO BP	POSITIVE REGULATION OF HISTONE METHYLATION	GO:0031062	33	-0.5081663	-1.9108912	0.001766785	0.03398212
GO BP	POSITIVE REGULATION OF TRANSCRIPTION BY RNA POLYMERASE I	GO:0045943	20	-0.5853523	-1.9039509	0.005110733	0.035871785
GO BP	PROTEIN DEPOLYMERIZATION	GO:0051261	82	-0.41358733	-1.901021	0	0.036533304
GO BP	PROTEIN K63 LINKED UBIQUITINATION	GO:0070534	38	-0.4839324	-1.89755	0.001694915	0.037261076
GO BP	VIRAL RNA GENOME REPLICATION	GO:0039694	23	-0.552732	-1.8973452	0.003472222	0.036647465
GO BP	CELL DIVISION	GO:0051301	494	-0.32752758	-1.8935063	0	0.037260998
GO BP	CELL DIFFERENTIATION IN SPINAL CORD	GO:0021515	20	-0.58006626	-1.8916315	0.001692047	0.037250414
GO BP	NEGATIVE REGULATION OF PROTEIN CONTAINING COMPLEX DISASSEMBLY	GO:0043242	57	-0.4500138	-1.8875916	0	0.038241755
GO BP	NEGATIVE REGULATION OF MICROTUBULE POLYMERIZATION OR DEPOLYMERIZATION	GO:0031111	31	-0.5116927	-1.8820999	0.001655629	0.03986322
GO BP	REGULATION OF CYTOKINESIS	GO:0032465	66	-0.42604	-1.8788339	0	0.04066399
GO BP	DENDRITE MORPHOGENESIS	GO:0048813	103	-0.39020434	-1.8780404	0	0.04024863
GO BP	NEGATIVE REGULATION OF HISTONE METHYLATION	GO:0031061	17	-0.5908887	-1.8766932	0.003407155	0.03984897
GO BP	REGULATION OF CHROMATIN BINDING	GO:0035561	19	-0.5742195	-1.8732882	0.001663894	0.04083492
GO BP	MITOTIC SPINDLE ASSEMBLY	GO:0090307	52	-0.4468484	-1.8717724	0	0.040861566
GO BP	DE NOVO PROTEIN FOLDING	GO:0006458	35	-0.48240224	-1.8716961	0.003552398	0.04025113
GO BP	NEGATIVE REGULATION OF ACTIN FILAMENT DEPOLYMERIZATION	GO:0030835	29	-0.51452804	-1.870578	0.001736111	0.039855856
GO BP	ESTABLISHMENT OF RNA LOCALIZATION	GO:0051236	178	-0.3575133	-1.8697625	0	0.039561424
GO BP	REGULATION OF PROTEIN CONTAINING COMPLEX ASSEMBLY	GO:0043254	329	-0.3315261	-1.8691657	0	0.039135505
GO BP	POSITIVE REGULATION OF CHROMATIN ORGANIZATION	GO:1905269	86	-0.4054997	-1.8679912	0	0.038910866
GO BP	NEGATIVE REGULATION OF SUPRAMOLECULAR FIBER ORGANIZATION	GO:1902904	100	-0.39331993	-1.8671207	0	0.038692255
GO BP	NEGATIVE REGULATION OF CHROMOSOME ORGANIZATION	GO:2001251	123	-0.3826554	-1.8620245	0	0.04045005
GO BP	HISTONE DEACETYLATION	GO:0016575	64	-0.43601853	-1.8617115	0	0.040003613
GO BP	REGULATION OF NUCLEOCYTOPLASMIC TRANSPORT	GO:0046822	90	-0.3972471	-1.8611463	0	0.039650984
GO BP	ENDOPLASMIC RETICULUM TO GOLGI VESICLE MEDIATED TRANSPORT	GO:0006888	168	-0.35897917	-1.8561966	0	0.041117616
GO BP	POSITIVE REGULATION OF ORGANELLE ASSEMBLY	GO:1902117	64	-0.42742023	-1.8487767	0.001697793	0.044059563
GO BP	REGULATION OF DENDRITE MORPHOGENESIS	GO:0048814	67	-0.41973975	-1.8479112	0	0.04385255
GO BP	DENDRITE DEVELOPMENT	GO:0016358	176	-0.35472083	-1.8474963	0	0.04342196
GO BP	NEUROBLAST PROLIFERATION	GO:0007405	37	-0.47707573	-1.8472023	0	0.04298614
GO BP	REGULATION OF PROTEASOMAL UBIQUITIN DEPENDENT PROTEIN CATABOLIC PROCESS	GO:0032434	105	-0.3841518	-1.847034	0	0.042486876
GO BP	REGULATION OF SISTER CHROMATID SEGREGATION	GO:0033045	74	-0.40517205	-1.8406459	0	0.044898305
GO BP	PEPTIDYL LYSINE TRIMETHYLATION	GO:0018023	40	-0.47081307	-1.8394122	0	0.044838298
GO BP	ACTIN FILAMENT DEPOLYMERIZATION	GO:0030042	38	-0.4704362	-1.8378334	0.001709402	0.045056578
GO BP	REGULATION OF DENDRITE DEVELOPMENT	GO:0050773	115	-0.37973037	-1.8370092	0	0.04485541
GO BP	REGULATION OF TRANSCRIPTION BY RNA POLYMERASE I	GO:0006356	29	-0.50580066	-1.8335936	0	0.04590286
GO BP	REGULATION OF CENTRIOLE REPLICATION	GO:0046599	20	-0.55152434	-1.8327574	0.003454231	0.045682307
GO BP	NEGATIVE REGULATION OF CYTOSKELETON ORGANIZATION	GO:0051494	108	-0.3864954	-1.8322139	0	0.045469258
GO BP	PROTEIN CONTAINING COMPLEX LOCALIZATION	GO:0031503	242	-0.33562586	-1.8293805	0	0.04653921
GO BP	CHROMATIN REMODELING	GO:0006338	140	-0.37166348	-1.8293312	0	0.04606403
GO BP	REGULATION OF MICROTUBULE POLYMERIZATION OR DEPOLYMERIZATION	GO:0031110	64	-0.41596776	-1.8290765	0	0.045693614
GO BP	POSITIVE REGULATION OF DENDRITE DEVELOPMENT	GO:1900006	61	-0.42271796	-1.8259692	0.001703578	0.04655504
GO BP	MEMBRANE PROTEIN ECTODOMAIN PROTEOLYSIS	GO:0006509	31	-0.50579935	-1.8257912	0.003472222	0.046107855
GO BP	GLUCOSE CATABOLIC PROCESS	GO:0006007	31	-0.49768674	-1.825623	0	0.0456587
GO BP	AUTOPHAGY OF MITOCHONDRION	GO:0000422	65	-0.41367808	-1.8245273	0	0.045638308
GO BP	NUCLEOLAR LARGE RRNA TRANSCRIPTION BY RNA POLYMERASE I	GO:0042790	17	-0.5793124	-1.8237724	0.005208334	0.045465883
GO BP	SPINDLE ASSEMBLY	GO:0051225	95	-0.38747895	-1.814988	0	0.04925804
GO BP	MITOCHONDRIAL CALCIUM ION TRANSMEMBRANE TRANSPORT	GO:0006851	19	-0.5609732	-1.8091404	0.005514706	0.05185261
GO BP	MRNA TRANSPORT	GO:0051028	136	-0.35799533	-1.808843	0	0.05140307
GO BP	POST GOLGI VESICLE MEDIATED TRANSPORT	GO:0006892	95	-0.37976953	-1.8085649	0	0.050975677
GO BP	POSITIVE REGULATION OF TRANSCRIPTION FROM RNA POLYMERASE II PROMOTER INVOLVED IN CELLULAR RESPONSE TO CHEMICAL STIMULUS	GO:1901522	19	-0.5532722	-1.8072622	0.005291005	0.051141452
GO BP	MITOPHAGY	GO:0000423	21	-0.53339195	-1.80644	0.003514939	0.050925992
GO BP	NEGATIVE REGULATION OF RHO PROTEIN SIGNAL TRANSDUCTION	GO:0035024	17	-0.5763209	-1.8061821	0.010507881	0.05050424
GO BP	HISTONE H2A UBIQUITINATION	GO:0033522	24	-0.5219177	-1.8056093	0.003418803	0.050333012
GO BP	SPINDLE LOCALIZATION	GO:0051653	42	-0.45645854	-1.801202	0	0.05222551
GO BP	MITOTIC SISTER CHROMATID COHESION	GO:0007064	22	-0.53686464	-1.8000554	0.008403362	0.052282847
GO BP	MULTICELLULAR ORGANISM GROWTH	GO:0035264	112	-0.37112463	-1.7989819	0	0.052337945
GO BP	REGULATION OF MICROTUBULE BASED PROCESS	GO:0032886	183	-0.3435965	-1.7988102	0	0.0519564
GO BP	DENDRITIC SPINE MORPHOGENESIS	GO:0060997	44	-0.4481841	-1.7977866	0.001779359	0.051958766
GO BP	NEGATIVE REGULATION OF CHROMATIN ORGANIZATION	GO:1905268	47	-0.4393777	-1.7969688	0.003430532	0.05183852
GO BP	CYTOSKELETON DEPENDENT INTRACELLULAR TRANSPORT	GO:0030705	157	-0.35029417	-1.7964613	0	0.0516339
GO BP	PROTEIN QUALITY CONTROL FOR MISFOLDED OR INCOMPLETELY SYNTHESIZED PROTEINS	GO:0006515	28	-0.4945526	-1.7961434	0.001818182	0.05143276
GO BP	NUCLEOTIDE EXCISION REPAIR	GO:0006289	103	-0.37987888	-1.7939142	0	0.052230623
GO BP	VASCULAR ENDOTHELIAL GROWTH FACTOR RECEPTOR SIGNALING PATHWAY	GO:0048010	71	-0.40780306	-1.7937082	0.001642036	0.051891886
GO BP	NUCLEAR CHROMOSOME SEGREGATION	GO:0098813	225	-0.33279938	-1.7928679	0	0.051978152
GO BP	PROTEIN TARGETING TO LYSOSOME	GO:0006622	20	-0.5567815	-1.7924287	0.008880994	0.05173973
GO BP	FATTY ACYL COA METABOLIC PROCESS	GO:0035337	33	-0.48377675	-1.7919817	0.001730104	0.05151646
GO BP	BLASTOCYST FORMATION	GO:0001825	33	-0.47134984	-1.78818	0.003333333	0.05303846
GO BP	POSITIVE REGULATION OF INTRACELLULAR TRANSPORT	GO:0032388	169	-0.34889695	-1.788151	0	0.05259507
GO BP	POSITIVE REGULATION OF DENDRITE MORPHOGENESIS	GO:0050775	33	-0.48313907	-1.7854708	0.003460208	0.053581458
GO BP	POSITIVE REGULATION OF GENE EXPRESSION EPIGENETIC	GO:0045815	54	-0.42086634	-1.7838261	0	0.054116648
GO BP	ESTABLISHMENT OF ENDOTHELIAL BARRIER	GO:0061028	33	-0.47813606	-1.7832832	0.005154639	0.05395396
GO BP	REGULATION OF LONG TERM SYNAPTIC POTENTIATION	GO:1900271	26	-0.50890964	-1.7829627	0.004950495	0.053703915
GO BP	RNA EXPORT FROM NUCLEUS	GO:0006405	129	-0.35638657	-1.7815704	0	0.054078847
GO BP	NUCLEAR EXPORT	GO:0051168	184	-0.3424805	-1.7810946	0	0.053850513
GO BP	NUCLEAR TRANSPORT	GO:0051169	296	-0.3194893	-1.7808442	0	0.05355046
GO BP	ACTIVATION OF GTPASE ACTIVITY	GO:0090630	71	-0.39806598	-1.7807337	0	0.053169504
GO BP	REGULATION OF MICROTUBULE POLYMERIZATION	GO:0031113	41	-0.44905788	-1.7801384	0	0.0530195
GO BP	BLASTOCYST DEVELOPMENT	GO:0001824	80	-0.39004642	-1.7799472	0	0.0526862
GO BP	PEPTIDYL LYSINE METHYLATION	GO:0018022	108	-0.3709944	-1.7792737	0.001560062	0.052653875
GO BP	ENDOMEMBRANE SYSTEM ORGANIZATION	GO:0010256	341	-0.31638354	-1.7792517	0	0.05226393
GO BP	POSITIVE REGULATION OF PROTEIN LOCALIZATION TO MEMBRANE	GO:1905477	92	-0.37819237	-1.776506	0	0.05319167
GO BP	BRANCHED CHAIN AMINO ACID METABOLIC PROCESS	GO:0009081	20	-0.53526443	-1.7746866	0.003460208	0.053652942
GO BP	RNA STABILIZATION	GO:0043489	38	-0.45787695	-1.774116	0.003448276	0.05364069
GO BP	REGULATION OF CELL CYCLE G2 M PHASE TRANSITION	GO:1902749	193	-0.33785826	-1.7722678	0	0.054135688
GO BP	SPINAL CORD MOTOR NEURON DIFFERENTIATION	GO:0021522	15	-0.59552014	-1.772202	0.013422819	0.053749315
GO BP	CELL PART MORPHOGENESIS	GO:0032990	457	-0.3055127	-1.768664	0	0.055063087
GO BP	REGULATION OF CELL CYCLE PHASE TRANSITION	GO:1901987	388	-0.30922353	-1.7684892	0	0.054753684
GO BP	REGULATION OF GENE EXPRESSION BY GENETIC IMPRINTING	GO:0006349	15	-0.58541864	-1.7684789	0.005747126	0.054354023
GO BP	CELLULAR RESPONSE TO HEAT	GO:0034605	111	-0.3673781	-1.7676872	0	0.05435588
GO BP	EPITHELIAL CELL MORPHOGENESIS	GO:0003382	22	-0.5149233	-1.7671282	0.005434783	0.05429635
GO BP	POSITIVE REGULATION OF DENDRITIC SPINE MORPHOGENESIS	GO:0061003	17	-0.5707574	-1.7665792	0.005084746	0.054179147
GO BP	ENDOPLASMIC RETICULUM ORGANIZATION	GO:0007029	48	-0.43171036	-1.7616162	0.001703578	0.05644354
GO BP	REGULATION OF DOUBLE STRAND BREAK REPAIR VIA HOMOLOGOUS RECOMBINATION	GO:0010569	38	-0.45164263	-1.7615441	0.001694915	0.056104824
GO BP	MICROTUBULE CYTOSKELETON ORGANIZATION	GO:0000226	456	-0.3048975	-1.7594236	0	0.05687907
GO BP	PROTEIN METHYLATION	GO:0006479	148	-0.34975967	-1.7574393	0	0.05756083
GO BP	REGULATION OF PROTEIN CATABOLIC PROCESS	GO:0042176	316	-0.31394032	-1.756645	0	0.057531744
GO BP	REGULATION OF DENDRITIC SPINE MORPHOGENESIS	GO:0061001	34	-0.46356642	-1.7553425	0.003231018	0.05785288
GO BP	REGULATION OF CYTOSKELETON ORGANIZATION	GO:0051493	410	-0.3041894	-1.7546065	0	0.057852603
GO BP	PLATELET MORPHOGENESIS	GO:0036344	16	-0.57646716	-1.7536465	0.008333334	0.05802126
GO BP	APICAL JUNCTION ASSEMBLY	GO:0043297	54	-0.41623205	-1.753251	0.00331675	0.057798937
GO BP	NEGATIVE REGULATION OF HISTONE MODIFICATION	GO:0031057	32	-0.4779912	-1.7515663	0.003344482	0.058377177
GO BP	REGULATION OF UBIQUITIN DEPENDENT PROTEIN CATABOLIC PROCESS	GO:2000058	127	-0.3542516	-1.7495308	0	0.059008863
GO BP	MAINTENANCE OF PROTEIN LOCATION IN CELL	GO:0032507	60	-0.40332958	-1.7474716	0.001730104	0.059951615
GO BP	SYNAPSE ASSEMBLY	GO:0007416	83	-0.3801666	-1.747045	0	0.059760407
GO BP	MICROTUBULE POLYMERIZATION	GO:0046785	64	-0.4053987	-1.7463077	0	0.059803464
GO BP	NCRNA TRANSCRIPTION	GO:0098781	101	-0.36878303	-1.7454607	0.001560062	0.05992128
GO BP	NEURON PROJECTION ORGANIZATION	GO:0106027	67	-0.39673182	-1.7447816	0	0.06001487
GO BP	PEPTIDYL LYSINE MODIFICATION	GO:0018205	327	-0.3122678	-1.7443122	0	0.059844416
GO BP	MITOTIC DNA REPLICATION	GO:1902969	15	-0.57354516	-1.7442261	0.010638298	0.059518006
GO BP	POSITIVE REGULATION OF CELLULAR CATABOLIC PROCESS	GO:0031331	299	-0.31400356	-1.7440723	0	0.059210557
GO BP	SISTER CHROMATID COHESION	GO:0007062	53	-0.41628882	-1.7435395	0.005059022	0.05901844
GO BP	MRNA PROCESSING	GO:0006397	449	-0.30243233	-1.742106	0	0.059321515
GO BP	FOREBRAIN DEVELOPMENT	GO:0030900	234	-0.32402357	-1.7420282	0	0.058999192
GO BP	PROTEIN LOCALIZATION TO LYSOSOME	GO:0061462	33	-0.4617492	-1.7400687	0.003361345	0.05976377
GO BP	NEURON PROJECTION GUIDANCE	GO:0097485	167	-0.3362111	-1.7380922	0	0.060368404
GO BP	POSITIVE REGULATION OF MACROAUTOPHAGY	GO:0016239	58	-0.40243024	-1.7373282	0.003384095	0.060439847
GO BP	REGULATION OF NEUROBLAST PROLIFERATION	GO:1902692	18	-0.56384075	-1.7370752	0.010309278	0.060183536
GO BP	PEPTIDYL LYSINE ACETYLATION	GO:0018394	137	-0.34890443	-1.7365578	0	0.060056295
GO BP	CHROMOSOME SEPARATION	GO:0051304	80	-0.37684146	-1.735823	0	0.060086474
GO BP	ANTIGEN PROCESSING AND PRESENTATION OF PEPTIDE OR POLYSACCHARIDE ANTIGEN VIA MHC CLASS II	GO:0002504	82	-0.37810203	-1.7355813	0.001612903	0.05987858
GO BP	CYTOPLASMIC MRNA PROCESSING BODY ASSEMBLY	GO:0033962	19	-0.5378194	-1.7344038	0.010452962	0.060139306
GO BP	ORGANELLE DISASSEMBLY	GO:1903008	85	-0.3742406	-1.7338333	0	0.060183033
GO BP	REGULATION OF SUPRAMOLECULAR FIBER ORGANIZATION	GO:1902903	257	-0.31747597	-1.7304904	0	0.061520148
GO BP	PROTEIN ACETYLATION	GO:0006473	162	-0.335994	-1.7297889	0	0.061554614
GO BP	NUCLEAR TRANSCRIBED MRNA CATABOLIC PROCESS DEADENYLATION DEPENDENT DECAY	GO:0000288	67	-0.3929753	-1.7293677	0.001724138	0.06142578
GO BP	REGULATION OF HISTONE H3 K4 METHYLATION	GO:0051569	23	-0.50800675	-1.7250607	0.006655574	0.063342944
GO BP	LIMBIC SYSTEM DEVELOPMENT	GO:0021761	64	-0.391533	-1.72431	0	0.06335896
GO BP	VIRAL GENOME REPLICATION	GO:0019079	86	-0.37497345	-1.7234665	0.001552795	0.063470684
GO BP	CHAPERONE COFACTOR DEPENDENT PROTEIN REFOLDING	GO:0051085	26	-0.49715	-1.7232664	0.010256411	0.063187584
GO BP	DNA REPAIR	GO:0006281	481	-0.2965774	-1.7209169	0	0.06404973
GO BP	NUCLEUS LOCALIZATION	GO:0051647	22	-0.51132524	-1.7204342	0.01607143	0.063950114
GO BP	PROTEIN LOCALIZATION TO NUCLEUS	GO:0034504	213	-0.32032606	-1.7201341	0	0.0638052
GO BP	POSITIVE REGULATION OF CHROMOSOME ORGANIZATION	GO:2001252	151	-0.3379706	-1.7196954	0	0.06372077
GO BP	POSITIVE REGULATION OF DENDRITIC SPINE DEVELOPMENT	GO:0060999	36	-0.4479656	-1.7152559	0.009819968	0.06579862
GO BP	CYTOSOLIC TRANSPORT	GO:0016482	140	-0.34102196	-1.7128364	0	0.06706243
GO BP	HISTONE H4 K16 ACETYLATION	GO:0043984	20	-0.5315146	-1.7110264	0.007130125	0.06778261
GO BP	NEGATIVE REGULATION OF CHROMOSOME SEGREGATION	GO:0051985	40	-0.4349593	-1.7108996	0.008417509	0.06753319
GO BP	POSITIVE REGULATION OF CATABOLIC PROCESS	GO:0009896	349	-0.30392045	-1.7108994	0	0.06717205
GO BP	HISTONE MONOUBIQUITINATION	GO:0010390	28	-0.47336733	-1.7104542	0.00166113	0.06716118
GO BP	REGULATION OF DNA TEMPLATED TRANSCRIPTION ELONGATION	GO:0032784	45	-0.42303634	-1.7071166	0	0.069205
GO BP	RESPONSE TO TOPOLOGICALLY INCORRECT PROTEIN	GO:0035966	171	-0.33229417	-1.705808	0	0.069631375
GO BP	VACUOLAR TRANSPORT	GO:0007034	125	-0.3478548	-1.70562	0	0.06939622
GO BP	MRNA 3 END PROCESSING	GO:0031124	94	-0.3626504	-1.7050076	0.001683502	0.06944152
GO BP	RRNA TRANSCRIPTION	GO:0009303	32	-0.47033194	-1.7049611	0.019064125	0.0690999
GO BP	ADP METABOLIC PROCESS	GO:0046031	97	-0.36417952	-1.7048471	0.0015625	0.06884776
GO BP	POSITIVE REGULATION OF CELLULAR PROTEIN LOCALIZATION	GO:1903829	263	-0.3121602	-1.704691	0	0.06857384
GO BP	LONG CHAIN FATTY ACYL COA METABOLIC PROCESS	GO:0035336	19	-0.5213017	-1.7003907	0.013651877	0.071098655
GO BP	REGULATION OF GENE EXPRESSION EPIGENETIC	GO:0040029	280	-0.30797157	-1.6997292	0	0.071025796
GO BP	SPINAL CORD DEVELOPMENT	GO:0021510	55	-0.39825478	-1.6970108	0.001642036	0.07248907
GO BP	REGULATION OF INTRACELLULAR PROTEIN TRANSPORT	GO:0033157	185	-0.32660407	-1.6969436	0.001536098	0.07216046
GO BP	POSITIVE REGULATION OF DNA REPAIR	GO:0045739	51	-0.40515563	-1.6967218	0.008319467	0.07193669
GO BP	POSITIVE REGULATION OF ORGANELLE ORGANIZATION	GO:0010638	497	-0.29033953	-1.6955308	0	0.07229107
GO BP	REGULATION OF CENTROSOME CYCLE	GO:0046605	53	-0.40724978	-1.6951442	0.004830918	0.07216157
GO BP	CYTOKINETIC PROCESS	GO:0032506	38	-0.42871618	-1.6936594	0.010256411	0.072809204
GO BP	PROTEIN IMPORT	GO:0017038	153	-0.33279675	-1.6926922	0	0.07302083
GO BP	MAINTENANCE OF LOCATION IN CELL	GO:0051651	77	-0.3753904	-1.6887966	0.00499168	0.07509753
GO BP	RESPONSE TO NERVE GROWTH FACTOR	GO:1990089	41	-0.42821452	-1.6865486	0.01655629	0.076252386
GO BP	HISTONE H2A ACETYLATION	GO:0043968	16	-0.5422917	-1.6862983	0.012006861	0.07608999
GO BP	REGULATION OF MACROAUTOPHAGY	GO:0016241	151	-0.33085752	-1.6851698	0	0.07632602
GO BP	REGULATION OF CYCLASE ACTIVITY	GO:0031279	15	-0.5604571	-1.6845515	0.018835617	0.07627269
GO BP	MEMBRANE PROTEIN PROTEOLYSIS	GO:0033619	43	-0.42370766	-1.6829753	0.001633987	0.07685731
GO BP	SYNAPSE ORGANIZATION	GO:0050808	243	-0.31062487	-1.6818464	0	0.077234514
GO BP	REGULATION OF CELLULAR PROTEIN LOCALIZATION	GO:1903827	425	-0.2948817	-1.6816128	0	0.07702081
GO BP	MICROTUBULE DEPOLYMERIZATION	GO:0007019	35	-0.44162345	-1.6815416	0.003355705	0.07670351
GO BP	ACTIN FILAMENT BASED MOVEMENT	GO:0030048	91	-0.36321047	-1.6815374	0.001577287	0.076345086
GO BP	SUPRAMOLECULAR FIBER ORGANIZATION	GO:0097435	486	-0.28909755	-1.6795387	0	0.0772134
GO BP	POSITIVE REGULATION OF UBIQUITIN DEPENDENT PROTEIN CATABOLIC PROCESS	GO:2000060	79	-0.3672547	-1.6788821	0.004854369	0.07734271
GO BP	CELL CYCLE G2 M PHASE TRANSITION	GO:0044839	243	-0.30692685	-1.6788374	0	0.07701868
GO BP	MRNA EXPORT FROM NUCLEUS	GO:0006406	104	-0.35118127	-1.677336	0.001615509	0.07753971
GO BP	PROTEIN ACYLATION	GO:0043543	200	-0.31780863	-1.676916	0	0.07746171
GO BP	REGULATION OF PROTEASOMAL PROTEIN CATABOLIC PROCESS	GO:0061136	155	-0.32655895	-1.6743271	0	0.078887895
GO BP	SKELETAL MUSCLE TISSUE REGENERATION	GO:0043403	26	-0.48062348	-1.6737524	0.003584229	0.078868106
GO BP	POSITIVE REGULATION OF CELLULAR PROTEIN CATABOLIC PROCESS	GO:1903364	120	-0.34044427	-1.6736974	0.001612903	0.07855017
GO BP	POSITIVE REGULATION OF NERVOUS SYSTEM DEVELOPMENT	GO:0051962	332	-0.2985783	-1.6734248	0	0.07837246
GO BP	POSITIVE REGULATION OF PROTEIN CATABOLIC PROCESS	GO:0045732	179	-0.31971803	-1.6733241	0	0.078085564
GO BP	MICROTUBULE ORGANIZING CENTER ORGANIZATION	GO:0031023	121	-0.3387705	-1.6720971	0	0.07851268
GO BP	NEURAL TUBE FORMATION	GO:0001841	93	-0.35914245	-1.6705401	0	0.07923954
GO BP	MUSCLE FILAMENT SLIDING	GO:0030049	23	-0.4876736	-1.6701555	0.017452007	0.079177424
GO BP	TUBE CLOSURE	GO:0060606	80	-0.36718675	-1.6684316	0.003246753	0.079795025
GO BP	RECEPTOR METABOLIC PROCESS	GO:0043112	130	-0.33497304	-1.6684246	0.004545454	0.07945175
GO BP	NEURON MIGRATION	GO:0001764	96	-0.35383803	-1.6681383	0.001594896	0.07932752
GO BP	POSITIVE REGULATION OF NEURON DIFFERENTIATION	GO:0045666	245	-0.30850056	-1.6664184	0	0.080167755
GO BP	REGULATION OF INTRACELLULAR TRANSPORT	GO:0032386	276	-0.30427718	-1.6648386	0	0.08088915
GO BP	RESPONSE TO HEAT	GO:0009408	138	-0.3300113	-1.6645879	0	0.08072934
GO BP	CELL MORPHOGENESIS INVOLVED IN NEURON DIFFERENTIATION	GO:0048667	386	-0.29131508	-1.6639837	0	0.08083001
GO BP	MORPHOGENESIS OF AN EPITHELIAL SHEET	GO:0002011	46	-0.4102282	-1.6627989	0.010362694	0.08140339
GO BP	DENDRITIC SPINE DEVELOPMENT	GO:0060996	77	-0.37158927	-1.6626558	0.008196721	0.0811687
GO BP	POSITIVE REGULATION OF MUSCLE HYPERTROPHY	GO:0014742	21	-0.49107072	-1.6615329	0.019332161	0.08162
GO BP	EPITHELIAL TUBE FORMATION	GO:0072175	104	-0.3537581	-1.6596841	0	0.082558006
GO BP	RNA POLYADENYLATION	GO:0043631	44	-0.40773702	-1.6590877	0.010016695	0.082603246
GO BP	REGULATION OF PROTEIN IMPORT	GO:1904589	47	-0.40482134	-1.6590128	0.001636661	0.08228881
GO BP	POSITIVE REGULATION OF PROTEIN CONTAINING COMPLEX ASSEMBLY	GO:0031334	182	-0.31898323	-1.6586075	0	0.08224723
GO BP	NEGATIVE REGULATION OF REACTIVE OXYGEN SPECIES METABOLIC PROCESS	GO:2000378	41	-0.4236341	-1.6585444	0.014827018	0.08194179
GO BP	MACROMOLECULE METHYLATION	GO:0043414	255	-0.3047843	-1.657468	0	0.08233087
GO BP	VIRAL LIFE CYCLE	GO:0019058	244	-0.30657852	-1.6568922	0	0.08239641
GO BP	NUCLEOBASE CONTAINING COMPOUND TRANSPORT	GO:0015931	213	-0.31113586	-1.6556172	0	0.08288165
GO BP	PYRUVATE METABOLIC PROCESS	GO:0006090	120	-0.33614722	-1.6554499	0.001620746	0.08267023
GO BP	REGULATION OF TRANSCRIPTION ELONGATION FROM RNA POLYMERASE II PROMOTER	GO:0034243	27	-0.45955595	-1.6548017	0.013745705	0.08275727
GO BP	RETROGRADE AXONAL TRANSPORT	GO:0008090	15	-0.5345447	-1.6543206	0.026785715	0.08272878
GO BP	CELLULAR RESPONSE TO GROWTH HORMONE STIMULUS	GO:0071378	16	-0.5424897	-1.6541659	0.016423358	0.08252481
GO BP	REGULATION OF CELLULAR PROTEIN CATABOLIC PROCESS	GO:1903362	211	-0.3083187	-1.6513783	0	0.084003486
GO BP	ESTABLISHMENT OR MAINTENANCE OF CELL POLARITY	GO:0007163	174	-0.31909558	-1.6512704	0.001508296	0.08375839
GO BP	TUBE FORMATION	GO:0035148	112	-0.34301677	-1.64809	0.003081664	0.08575081
GO BP	GOLGI TO PLASMA MEMBRANE TRANSPORT	GO:0006893	57	-0.38664275	-1.6467943	0.01010101	0.086360365
GO BP	ESTABLISHMENT OF CELL POLARITY	GO:0030010	115	-0.336574	-1.646327	0	0.08635179
GO BP	HIPPO SIGNALING	GO:0035329	37	-0.42366648	-1.6460643	0.00862069	0.08622078
GO BP	MICROTUBULE BASED MOVEMENT	GO:0007018	217	-0.31032032	-1.6454931	0	0.08630087
GO BP	REGULATION OF DNA REPAIR	GO:0006282	98	-0.34817654	-1.6446842	0	0.086606435
GO BP	DNA REPLICATION	GO:0006260	242	-0.29927936	-1.6446093	0	0.08631236
GO BP	CELL CELL JUNCTION ASSEMBLY	GO:0007043	90	-0.35165784	-1.6418846	0.001689189	0.08796397
GO BP	ENDOPLASMIC RETICULUM UNFOLDED PROTEIN RESPONSE	GO:0030968	105	-0.34175873	-1.6418179	0.003159558	0.08765753
GO BP	CELLULAR RESPONSE TO TOPOLOGICALLY INCORRECT PROTEIN	GO:0035967	140	-0.3249743	-1.6417077	0	0.08741717
GO BP	METHYLATION DEPENDENT CHROMATIN SILENCING	GO:0006346	17	-0.5267832	-1.6410668	0.026446281	0.08754838
GO BP	CELL CYCLE CHECKPOINT	GO:0000075	198	-0.31284297	-1.6399986	0.00147929	0.08798531
GO BP	CHROMOSOME LOCALIZATION	GO:0050000	68	-0.37003613	-1.6389546	0.008264462	0.08845968
GO BP	REGULATION OF PROTEIN LOCALIZATION TO NUCLEUS	GO:1900180	94	-0.34744975	-1.6387634	0.006299213	0.088268876
GO BP	POSITIVE REGULATION OF INTRACELLULAR PROTEIN TRANSPORT	GO:0090316	126	-0.33116108	-1.6385063	0.003194888	0.08812826
GO BP	RECEPTOR CATABOLIC PROCESS	GO:0032801	34	-0.433258	-1.6369145	0.011725294	0.08883618
GO BP	REGULATION OF TOR SIGNALING	GO:0032006	80	-0.36055207	-1.6346664	0.003389831	0.09021139
GO BP	ESTABLISHMENT OF ORGANELLE LOCALIZATION	GO:0051656	337	-0.2898604	-1.6346284	0	0.089902505
GO BP	HISTONE H3 K4 METHYLATION	GO:0051568	47	-0.39796278	-1.6343445	0.015280136	0.08981501
GO BP	NAD METABOLIC PROCESS	GO:0019674	42	-0.41500136	-1.6340467	0.014925373	0.08974639
GO BP	POSITIVE REGULATION OF CELL DEVELOPMENT	GO:0010720	351	-0.2871063	-1.6325077	0	0.09050502
GO BP	POSITIVE REGULATION OF PROTEIN LOCALIZATION TO CELL PERIPHERY	GO:1904377	49	-0.3964435	-1.6319346	0.008361204	0.09058969
GO BP	PALLIUM DEVELOPMENT	GO:0021543	115	-0.33945274	-1.631791	0.004680187	0.09036677
GO BP	REGULATION OF MRNA POLYADENYLATION	GO:1900363	17	-0.51823837	-1.6311077	0.034358047	0.09058016
GO BP	REGULATION OF POSTSYNAPSE ORGANIZATION	GO:0099175	66	-0.3720082	-1.6307496	0.003278689	0.090530895
GO BP	REGULATION OF PROTEIN LOCALIZATION TO MEMBRANE	GO:1905475	140	-0.32739022	-1.6291897	0	0.0913195
GO BP	CYTOPLASMIC MICROTUBULE ORGANIZATION	GO:0031122	45	-0.40618145	-1.6266509	0.012903226	0.09281061
GO BP	NEGATIVE REGULATION OF ORGANELLE ORGANIZATION	GO:0010639	308	-0.29243714	-1.6266004	0	0.09251187
GO BP	MICROTUBULE NUCLEATION	GO:0007020	24	-0.46753228	-1.6264169	0.019197207	0.09233348
GO BP	ASPARTATE FAMILY AMINO ACID BIOSYNTHETIC PROCESS	GO:0009067	19	-0.5008707	-1.6263549	0.02846975	0.09202175
GO BP	PROTEIN TRANSPORT ALONG MICROTUBULE	GO:0098840	61	-0.3811113	-1.6261021	0.006339144	0.09196769
GO BP	VACUOLE ORGANIZATION	GO:0007033	143	-0.3240356	-1.6259943	0	0.09171421
GO BP	PROTEIN LOCALIZATION TO CYTOSKELETON	GO:0044380	56	-0.3791498	-1.6245844	0.010309278	0.0924595
GO BP	NADH METABOLIC PROCESS	GO:0006734	35	-0.42264265	-1.6236761	0.010204081	0.09291253
GO BP	PODOSOME ASSEMBLY	GO:0071800	16	-0.53352076	-1.6216654	0.03663004	0.0941837
GO BP	NEUTRAL LIPID BIOSYNTHETIC PROCESS	GO:0046460	29	-0.44664204	-1.6210808	0.018518519	0.09427736
GO BP	NEURAL PRECURSOR CELL PROLIFERATION	GO:0061351	97	-0.3478777	-1.6209284	0.0015625	0.09406943
GO BP	NADPH REGENERATION	GO:0006740	15	-0.5316585	-1.61919	0.026086956	0.095100276
GO BP	NUCLEOSIDE BISPHOSPHATE BIOSYNTHETIC PROCESS	GO:0033866	63	-0.37641996	-1.6182882	0.003246753	0.09548245
GO BP	ATP DEPENDENT CHROMATIN REMODELING	GO:0043044	75	-0.35649973	-1.6182861	0.008264462	0.09515434
GO BP	REGULATION OF CHROMOSOME SEPARATION	GO:1905818	56	-0.38101003	-1.6179427	0.009803922	0.09507555
GO BP	REGULATION OF CELL MORPHOGENESIS	GO:0022604	354	-0.2870692	-1.615548	0	0.09652023
GO BP	PROTEIN SUMOYLATION	GO:0016925	69	-0.36059353	-1.6148614	0.00931677	0.09680365
GO BP	DOUBLE STRAND BREAK REPAIR	GO:0006302	213	-0.3033224	-1.614446	0	0.096755646
GO BP	POSITIVE REGULATION OF MRNA SPLICING VIA SPLICEOSOME	GO:0048026	16	-0.5268282	-1.6137295	0.023026315	0.09694512
GO BP	MICROTUBULE BASED TRANSPORT	GO:0099111	155	-0.31839263	-1.613417	0	0.096849896
GO BP	REGULATION OF SYNAPSE STRUCTURE OR ACTIVITY	GO:0050803	138	-0.32249218	-1.6116949	0	0.09772439
GO BP	POSITIVE REGULATION OF DNA METABOLIC PROCESS	GO:0051054	152	-0.31438196	-1.6107436	0	0.0981382
GO BP	POSITIVE REGULATION OF CELLULAR COMPONENT BIOGENESIS	GO:0044089	385	-0.28288662	-1.6079397	0	0.10012237
GO BP	POSITIVE REGULATION OF NEURON PROJECTION DEVELOPMENT	GO:0010976	200	-0.30550605	-1.6077185	0	0.09996655
GO BP	DNA METHYLATION OR DEMETHYLATION	#N/A	72	-0.360222	-1.6068463	0.00617284	0.10032579
GO BP	REGULATION OF RECEPTOR BIOSYNTHETIC PROCESS	#N/A	15	-0.5381073	-1.6058489	0.028419184	0.100639306
GO BP	POSITIVE REGULATION OF MRNA METABOLIC PROCESS	#N/A	64	-0.36778894	-1.6038346	0.016583748	0.101838976
GO BP	METHYLATION	GO:0032259	295	-0.28874335	-1.6037692	0.001430615	0.10154794
GO BP	REGULATION OF TRANSCRIPTION BY RNA POLYMERASE III	GO:0006359	18	-0.4966772	-1.6034158	0.020833334	0.10149838
GO BP	POSITIVE REGULATION OF PROTEIN MODIFICATION BY SMALL PROTEIN CONJUGATION OR REMOVAL	#N/A	109	-0.3314404	-1.6015664	0.003159558	0.10261302
GO BP	CELL CELL JUNCTION ORGANIZATION	GO:0045216	133	-0.3227564	-1.5995607	0.00152207	0.10378111
GO BP	REGULATION OF DOUBLE STRAND BREAK REPAIR	GO:2000779	62	-0.3722214	-1.5993841	0.013582343	0.10362176
GO BP	NEGATIVE REGULATION OF NUCLEOCYTOPLASMIC TRANSPORT	#N/A	17	-0.511784	-1.5976951	0.02417962	0.10468556
GO BP	RECOMBINATIONAL REPAIR	GO:0000725	119	-0.32667956	-1.5976465	0.001569859	0.104387
GO BP	LYTIC VACUOLE ORGANIZATION	#N/A	54	-0.38759732	-1.5948901	0.011904762	0.106282294
GO BP	REGULATION OF MICROTUBULE DEPOLYMERIZATION	GO:0031114	26	-0.45897245	-1.5939944	0.018272426	0.10671074
GO BP	DNA STRAND ELONGATION INVOLVED IN DNA REPLICATION	GO:0006271	17	-0.5106736	-1.5939238	0.02636204	0.10643148
GO BP	REGULATION OF CELL SHAPE	GO:0008360	117	-0.32515877	-1.591703	0.001589825	0.10788393
GO BP	CORONARY VASCULATURE DEVELOPMENT	GO:0060976	36	-0.41961178	-1.5917022	0.015384615	0.10754623
GO BP	DNA DEALKYLATION	#N/A	24	-0.45866176	-1.5907422	0.029462738	0.10808469
GO BP	REGULATION OF VESICLE FUSION	GO:0031338	21	-0.46708235	-1.5898657	0.035714287	0.108496815
GO BP	EPHRIN RECEPTOR SIGNALING PATHWAY	GO:0048013	71	-0.36066192	-1.5895779	0.010050251	0.10844661
GO BP	POSITIVE REGULATION OF MITOTIC CELL CYCLE	GO:0045931	127	-0.32120064	-1.5884675	0.004807693	0.10906933
GO BP	RNA SPLICING VIA TRANSESTERIFICATION REACTIONS	GO:0000375	310	-0.2853422	-1.5883664	0	0.108803384
GO BP	TELENCEPHALON DEVELOPMENT	GO:0021537	160	-0.30752203	-1.5881271	0.003025719	0.10868593
GO BP	ESTABLISHMENT OF PROTEIN LOCALIZATION TO CHROMOSOME	#N/A	27	-0.44766378	-1.587553	0.027874565	0.108856514
GO BP	REGULATION OF AUTOPHAGY	GO:0010506	266	-0.28930283	-1.5853196	0.001481482	0.11038672
GO BP	NEGATIVE REGULATION OF METAPHASE ANAPHASE TRANSITION OF CELL CYCLE	#N/A	34	-0.41689557	-1.5848436	0.024752475	0.110458225
GO BP	REGULATION OF DENDRITIC SPINE DEVELOPMENT	GO:0060998	60	-0.36694914	-1.5839574	0.011456628	0.11095889
GO BP	DEMETHYLATION	GO:0070988	46	-0.38617802	-1.5835861	0.014876033	0.11095892
GO BP	RESPONSE TO AMINO ACID STARVATION	#N/A	43	-0.3904841	-1.5831271	0.006441224	0.111032866
GO BP	PROTEASOMAL PROTEIN CATABOLIC PROCESS	GO:0010498	414	-0.27728635	-1.5827855	0	0.110997446
GO BP	NEGATIVE REGULATION OF PROTEIN POLYMERIZATION	GO:0032272	54	-0.37511656	-1.5818887	0.015228426	0.11142911
GO BP	PROTEIN DESTABILIZATION	GO:0031648	43	-0.39287922	-1.5811524	0.02443281	0.111775294
GO BP	CENTRAL NERVOUS SYSTEM NEURON DIFFERENTIATION	GO:0021953	96	-0.3310398	-1.5798578	0.007874016	0.11251241
GO BP	METAPHASE ANAPHASE TRANSITION OF CELL CYCLE	#N/A	52	-0.38045648	-1.5787404	0.02341137	0.1130662
GO BP	MAINTENANCE OF CELL NUMBER	#N/A	136	-0.31727308	-1.578678	0	0.11278486
GO BP	AXON DEVELOPMENT	GO:0061564	337	-0.27954632	-1.5784401	0	0.112621784
GO BP	PROTEIN TARGETING TO VACUOLE	GO:0006623	37	-0.41050678	-1.5768889	0.016155088	0.1136759
GO BP	GLYCOLYTIC PROCESS THROUGH FRUCTOSE 6 PHOSPHATE	GO:0061615	24	-0.46705568	-1.576363	0.015706806	0.11383739
GO BP	METAPHASE PLATE CONGRESSION	GO:0051310	54	-0.37547952	-1.5744466	0.011705685	0.11520728
GO BP	SNRNA METABOLIC PROCESS	GO:0016073	33	-0.42492747	-1.5735421	0.024647888	0.11572331
GO BP	DNA CONFORMATION CHANGE	GO:0071103	261	-0.2868716	-1.5725365	0.001485884	0.11621478
GO BP	REGULATION OF NEURON PROJECTION DEVELOPMENT	GO:0010975	346	-0.27711737	-1.5724	0	0.11604793
GO BP	RESPONSE TO MISFOLDED PROTEIN	GO:0051788	24	-0.46490154	-1.57162	0.012068966	0.1163116
GO BP	RECEPTOR BIOSYNTHETIC PROCESS	#N/A	16	-0.50759107	-1.5714105	0.039426524	0.11614472
GO BP	INTESTINAL ABSORPTION	GO:0050892	24	-0.4553862	-1.5710216	0.02389706	0.11614155
GO BP	PROTEIN MODIFICATION BY SMALL PROTEIN REMOVAL	GO:0070646	242	-0.29162315	-1.570964	0.001455604	0.11586989
GO BP	CHROMATIN ASSEMBLY OR DISASSEMBLY	GO:0006333	144	-0.31322166	-1.5709327	0.00317965	0.115572706
GO BP	DNA MODIFICATION	GO:0006304	93	-0.33516654	-1.57057	0.0032	0.115550555
GO BP	STRESS GRANULE ASSEMBLY	GO:0034063	19	-0.48698953	-1.5699588	0.027118644	0.11579294
GO BP	EPITHELIAL CELL DEVELOPMENT	GO:0002064	141	-0.3097469	-1.5696574	0.001547988	0.1156914
GO BP	LOCALIZATION WITHIN MEMBRANE	GO:0051668	61	-0.36384115	-1.5694193	0.015050167	0.11550965
GO BP	DENDRITIC CELL DIFFERENTIATION	GO:0097028	16	-0.5053983	-1.5693576	0.044802867	0.11522457
GO BP	DNA INTEGRITY CHECKPOINT	#N/A	145	-0.31076723	-1.5679474	0.001582279	0.11608798
GO BP	POSITIVE REGULATION OF CELL MORPHOGENESIS INVOLVED IN DIFFERENTIATION	#N/A	117	-0.3210592	-1.5659746	0.004846527	0.117374614
GO BP	REGULATION OF PROTEIN CONTAINING COMPLEX DISASSEMBLY	GO:0043244	88	-0.33937964	-1.5658673	0.004815409	0.11712308
GO BP	POSTSYNAPTIC MEMBRANE ORGANIZATION	GO:0001941	23	-0.44421566	-1.5652077	0.042881645	0.11729997
GO BP	FATTY ACYL COA BIOSYNTHETIC PROCESS	#N/A	27	-0.43839782	-1.5638752	0.029259896	0.11808798
GO BP	RESPONSE TO PLATELET DERIVED GROWTH FACTOR	GO:0036119	18	-0.49305564	-1.5638107	0.024875622	0.11782372
GO BP	PURINE NUCLEOSIDE METABOLIC PROCESS	GO:0042278	52	-0.36846507	-1.5638059	0.01650165	0.1175045
GO BP	IMPORT INTO NUCLEUS	GO:0051170	128	-0.3167439	-1.5615287	0.0016	0.119043134
GO BP	POSITIVE REGULATION OF AXON EXTENSION	GO:0045773	36	-0.40242618	-1.5611311	0.018900344	0.119090565
GO BP	REGULATION OF NEURON DIFFERENTIATION	GO:0045664	428	-0.27184546	-1.561012	0	0.11882643
GO BP	POSITIVE REGULATION OF MRNA PROCESSING	#N/A	26	-0.43834648	-1.5609446	0.025510205	0.118560396
GO BP	REGULATION OF CELL MORPHOGENESIS INVOLVED IN DIFFERENTIATION	GO:0010769	214	-0.2920501	-1.559683	0.001485884	0.11934364
GO BP	RAS PROTEIN SIGNAL TRANSDUCTION	GO:0007265	341	-0.2766655	-1.5593115	0	0.11937961
GO BP	POSITIVE REGULATION OF FATTY ACID BIOSYNTHETIC PROCESS	GO:0045723	15	-0.522373	-1.5588185	0.047957372	0.119597554
GO BP	MONOSACCHARIDE CATABOLIC PROCESS	#N/A	55	-0.36879185	-1.555707	0.020373514	0.12190872
GO BP	ORGANELLE FISSION	GO:0048285	369	-0.27562767	-1.555436	0	0.12176006
GO BP	REGULATION OF GLIOGENESIS	GO:0014013	66	-0.3540318	-1.5542688	0.015	0.12251279
GO BP	POSITIVE REGULATION OF PEPTIDYL SERINE PHOSPHORYLATION	GO:0033138	63	-0.35735178	-1.554107	0.013289036	0.122309074
GO BP	POSTSYNAPSE ORGANIZATION	GO:0099173	112	-0.31959826	-1.5538375	0.006525286	0.12224113
GO BP	STEM CELL PROLIFERATION	GO:0072089	75	-0.34233746	-1.5537068	0.011182109	0.122048296
GO BP	ENDOCYTIC RECYCLING	GO:0032456	41	-0.39482853	-1.5523567	0.020654045	0.12289458
GO BP	TOR SIGNALING	GO:0031929	98	-0.33221346	-1.5517082	0.004746835	0.12308935
GO BP	PROTEIN K48 LINKED DEUBIQUITINATION	GO:0071108	30	-0.41673094	-1.551172	0.030874785	0.12327911
GO BP	POSITIVE REGULATION OF TOR SIGNALING	GO:0032008	29	-0.43018776	-1.5502621	0.02617801	0.12374654
GO BP	DNA DEMETHYLATION	GO:0080111	18	-0.49151492	-1.5501568	0.037996545	0.12351212
GO BP	ACTIN FILAMENT ORGANIZATION	GO:0007015	287	-0.28445137	-1.5495961	0	0.12371323
GO BP	POSITIVE REGULATION OF GLUCOSE TRANSMEMBRANE TRANSPORT	GO:0010828	29	-0.4259383	-1.5495456	0.027027028	0.1234268
GO BP	ANTIGEN PROCESSING AND PRESENTATION	GO:0019882	165	-0.30370837	-1.5489132	0	0.12362878
GO BP	RESPONSE TO INTERLEUKIN 4	GO:0070670	23	-0.45357424	-1.5483706	0.033898305	0.123826854
GO BP	REGULATION OF CHROMATIN SILENCING	GO:0031935	31	-0.4244839	-1.54637	0.038194444	0.12533163
GO BP	VESICLE MEDIATED TRANSPORT TO THE PLASMA MEMBRANE	#N/A	85	-0.33240607	-1.5462058	0.006410257	0.12515579
GO BP	PROTEIN DNA COMPLEX SUBUNIT ORGANIZATION	#N/A	228	-0.2888965	-1.5458071	0.00295858	0.12523086
GO BP	INCLUSION BODY ASSEMBLY	GO:0070841	19	-0.48110718	-1.5456088	0.03898305	0.12510544
GO BP	DEVELOPMENTAL GROWTH	GO:0048589	439	-0.2700952	-1.545488	0	0.12486044
GO BP	RNA SPLICING	GO:0008380	388	-0.27400917	-1.5434042	0	0.12656811
GO BP	ESTABLISHMENT OF PROTEIN LOCALIZATION TO VACUOLE	GO:0072666	42	-0.38755202	-1.5433202	0.014446228	0.12631157
GO BP	THIOESTER BIOSYNTHETIC PROCESS	#N/A	49	-0.37110823	-1.5432358	0.017452007	0.12606242
GO BP	MITOTIC CELL CYCLE CHECKPOINT	GO:0007093	149	-0.3073383	-1.542716	0.001574803	0.12618116
GO BP	REGULATION OF CENTROSOME DUPLICATION	GO:0010824	40	-0.3989122	-1.5426767	0.01980198	0.12590915
GO BP	PROTEIN DEMETHYLATION	GO:0006482	25	-0.45083404	-1.5409507	0.03898305	0.12718637
GO BP	RESPONSE TO EPIDERMAL GROWTH FACTOR	GO:0070849	40	-0.3886835	-1.5401794	0.024561403	0.12756397
GO BP	HISTONE H2A MONOUBIQUITINATION	GO:0035518	17	-0.5029007	-1.5398129	0.034234233	0.12758851
GO BP	NUCLEAR TRANSCRIBED MRNA POLY A TAIL SHORTENING	#N/A	30	-0.41749457	-1.538869	0.029850746	0.12813902
GO BP	MORPHOGENESIS OF EMBRYONIC EPITHELIUM	GO:0016331	112	-0.31781662	-1.5385517	0.004815409	0.12808482
GO BP	CELLULAR EXTRAVASATION	GO:0045123	30	-0.41991714	-1.5384605	0.028764805	0.12786008
GO BP	REGULATION OF PROTEIN EXPORT FROM NUCLEUS	GO:0046825	35	-0.3937491	-1.537091	0.029209621	0.128894
GO BP	NEURONAL STEM CELL POPULATION MAINTENANCE	GO:0097150	19	-0.46800026	-1.5358734	0.03958692	0.12970708
GO BP	TOOTH MINERALIZATION	GO:0034505	15	-0.5058489	-1.533245	0.04659498	0.13188991
GO BP	AXO DENDRITIC TRANSPORT	GO:0008088	56	-0.3583754	-1.5322685	0.018581081	0.13255782
GO BP	CORTICAL CYTOSKELETON ORGANIZATION	GO:0030865	43	-0.37945575	-1.5321908	0.024	0.13230704
GO BP	IN UTERO EMBRYONIC DEVELOPMENT	GO:0001701	299	-0.27652797	-1.5321665	0	0.13201326
GO BP	PROTEIN LOCALIZATION TO VACUOLE	GO:0072665	56	-0.3637886	-1.5320687	0.022108844	0.13180329
GO BP	POSITIVE REGULATION OF CELL CYCLE G2 M PHASE TRANSITION	GO:1902751	28	-0.4225383	-1.5320055	0.024475524	0.1315386
GO BP	AMYLOID BETA CLEARANCE	GO:0097242	24	-0.4436732	-1.5307616	0.02529511	0.13239454
GO BP	CELL JUNCTION ASSEMBLY	GO:0034329	181	-0.29334584	-1.530543	0.001557632	0.13229896
GO BP	NEGATIVE REGULATION OF AUTOPHAGY	GO:0010507	62	-0.35414568	-1.529563	0.019900497	0.13289386
GO BP	CIRCADIAN REGULATION OF GENE EXPRESSION	GO:0032922	49	-0.37289533	-1.5286967	0.019966722	0.13353577
GO BP	NEGATIVE REGULATION OF PROTEASOMAL UBIQUITIN DEPENDENT PROTEIN CATABOLIC PROCESS	GO:0032435	31	-0.4125469	-1.5282782	0.023608768	0.13362442
GO BP	ACTOMYOSIN STRUCTURE ORGANIZATION	GO:0031032	141	-0.30348957	-1.527026	0.00462963	0.13447545
GO BP	POSITIVE REGULATION OF NUCLEOCYTOPLASMIC TRANSPORT	GO:0046824	56	-0.35876706	-1.526264	0.014900662	0.13485996
GO BP	MYOBLAST FUSION	GO:0007520	20	-0.46095553	-1.5260774	0.035472974	0.13469961
GO BP	RNA 3 END PROCESSING	#N/A	132	-0.31052452	-1.5238163	0.006069803	0.13664798
GO BP	CENTRIOLE ASSEMBLY	GO:0098534	35	-0.3999158	-1.5236951	0.032040473	0.1364554
GO BP	NEUROMUSCULAR JUNCTION DEVELOPMENT	GO:0007528	36	-0.4033055	-1.5234536	0.025996534	0.13637781
GO BP	POSITIVE REGULATION OF CELL CYCLE PROCESS	GO:0090068	230	-0.28317824	-1.5226969	0.00149925	0.13680176
GO BP	POSITIVE REGULATION OF PROTEOLYSIS INVOLVED IN CELLULAR PROTEIN CATABOLIC PROCESS	GO:1903052	101	-0.31899574	-1.5220548	0.017515924	0.13717817
GO BP	EMBRYO DEVELOPMENT ENDING IN BIRTH OR EGG HATCHING	GO:0009792	470	-0.261125	-1.5214622	0	0.13739446
GO BP	LEUKOCYTE ADHESION TO VASCULAR ENDOTHELIAL CELL	#N/A	15	-0.5071852	-1.5211468	0.032986112	0.13737236
GO BP	POSITIVE REGULATION OF GTPASE ACTIVITY	GO:0043547	285	-0.2771287	-1.520742	0	0.13743137
GO BP	EPIBOLY	#N/A	27	-0.42674962	-1.520598	0.034246575	0.13726468
GO BP	FIBROBLAST GROWTH FACTOR RECEPTOR SIGNALING PATHWAY	GO:0008543	75	-0.3371806	-1.5204581	0.011608624	0.1370906
GO BP	DEVELOPMENTAL GROWTH INVOLVED IN MORPHOGENESIS	GO:0060560	159	-0.2945927	-1.5202805	0.005788712	0.13695654
GO BP	POSITIVE REGULATION OF ERYTHROCYTE DIFFERENTIATION	GO:0045648	24	-0.43865916	-1.519287	0.039426524	0.13773122
GO BP	KINETOCHORE ASSEMBLY	GO:0051382	16	-0.4919881	-1.5189215	0.04570384	0.13773668
GO BP	CELL JUNCTION ORGANIZATION	#N/A	217	-0.28577825	-1.5188322	0.004531722	0.13749658
GO BP	RECEPTOR LOCALIZATION TO SYNAPSE	GO:0097120	36	-0.39389205	-1.5185491	0.04363002	0.13744894
GO BP	REGULATION OF RAS PROTEIN SIGNAL TRANSDUCTION	GO:0046578	181	-0.29102436	-1.5185206	0	0.13716651
GO BP	LIPID DROPLET ORGANIZATION	GO:0034389	16	-0.4936517	-1.5181376	0.0460177	0.13719775
GO BP	POSITIVE REGULATION OF CELL CYCLE PHASE TRANSITION	GO:1901989	81	-0.3285065	-1.5153028	0.01633987	0.13967465
GO BP	REGULATION OF SMALL GTPASE MEDIATED SIGNAL TRANSDUCTION	GO:0051056	257	-0.2802354	-1.5147078	0.001461988	0.13987483
GO BP	NEGATIVE REGULATION OF G PROTEIN COUPLED RECEPTOR SIGNALING PATHWAY	GO:0045744	22	-0.4504806	-1.5141165	0.05045045	0.14006855
GO BP	HIPPOCAMPUS DEVELOPMENT	GO:0021766	52	-0.36597174	-1.5137316	0.021311475	0.14019668
GO BP	MACROMOLECULE DEACYLATION	#N/A	87	-0.32455018	-1.5113523	0.009630819	0.14225383
GO BP	REGULATION OF SPINDLE ORGANIZATION	#N/A	37	-0.39778337	-1.5079093	0.03508772	0.14537217
GO BP	REGULATION OF PROTEIN TARGETING TO MEMBRANE	#N/A	27	-0.41977388	-1.5075451	0.047933884	0.14545357
GO BP	NUCLEUS ORGANIZATION	GO:0006997	104	-0.31512848	-1.5072913	0.00456621	0.14539212
GO BP	REGULATION OF PROTEIN POLYMERIZATION	#N/A	161	-0.29337958	-1.5067979	0.006060606	0.14563055
GO BP	REGULATION OF FATTY ACID BIOSYNTHETIC PROCESS	GO:0042304	36	-0.39678124	-1.5065109	0.042402826	0.14559838
GO BP	CELL PROLIFERATION IN FOREBRAIN	GO:0021846	18	-0.46645695	-1.5052165	0.057894737	0.14661075
GO BP	REGULATION OF ANDROGEN RECEPTOR SIGNALING PATHWAY	GO:0060765	23	-0.43488878	-1.5046296	0.04007286	0.14687414
GO BP	POSITIVE REGULATION OF INTERLEUKIN 2 PRODUCTION	GO:0032743	19	-0.46393815	-1.5035683	0.049382716	0.14770812
GO BP	CENTROSOME DUPLICATION	GO:0051298	62	-0.343026	-1.5025346	0.011128776	0.14844039
GO BP	CELL CYCLE G1 S PHASE TRANSITION	GO:0044843	219	-0.2801708	-1.5022815	0.00591716	0.1483839
GO BP	REGULATION OF ACTIN FILAMENT BASED PROCESS	GO:0032970	276	-0.27307144	-1.5020878	0.001510574	0.14826083
GO BP	TIGHT JUNCTION ORGANIZATION	GO:0120193	51	-0.35681012	-1.5014129	0.03076923	0.1486477
GO BP	GOLGI TO PLASMA MEMBRANE PROTEIN TRANSPORT	GO:0043001	38	-0.38308436	-1.5012554	0.033444814	0.14845799
GO BP	INTERSTRAND CROSS LINK REPAIR	GO:0036297	50	-0.3639159	-1.5010921	0.019639935	0.14833769
GO BP	CELLULAR RESPONSE TO UV	GO:0034644	66	-0.34302315	-1.5006226	0.023140496	0.1484687
GO BP	REGULATION OF SIGNAL TRANSDUCTION BY P53 CLASS MEDIATOR	GO:1901796	161	-0.28830546	-1.4991342	0.006289308	0.14967823
GO BP	NEGATIVE REGULATION OF RECEPTOR SIGNALING PATHWAY VIA JAK STAT	GO:0046426	15	-0.49444	-1.4982826	0.059352517	0.15025552
GO BP	NEGATIVE REGULATION OF RECEPTOR SIGNALING PATHWAY VIA STAT	GO:1904893	15	-0.49444	-1.4974066	0.05818182	0.15081209
GO BP	EYE PHOTORECEPTOR CELL DEVELOPMENT	GO:0042462	18	-0.466944	-1.4972893	0.04467354	0.15059146
GO BP	POSITIVE REGULATION OF CELL CYCLE	GO:0045787	298	-0.27266943	-1.4968507	0.001470588	0.15069897
GO BP	POSITIVE REGULATION OF MICROTUBULE POLYMERIZATION OR DEPOLYMERIZATION	#N/A	28	-0.42106503	-1.4964701	0.04537205	0.15078205
GO BP	NEGATIVE REGULATION OF CELLULAR CATABOLIC PROCESS	#N/A	195	-0.28400177	-1.4964148	0	0.15053192
GO BP	SMALL GTPASE MEDIATED SIGNAL TRANSDUCTION	GO:0007264	431	-0.25870562	-1.4953116	0	0.15152235
GO BP	LONG CHAIN FATTY ACYL COA BIOSYNTHETIC PROCESS	GO:0035338	15	-0.4978085	-1.4949019	0.052083332	0.15163374
GO BP	MICROTUBULE ORGANIZING CENTER LOCALIZATION	#N/A	28	-0.41527826	-1.4944526	0.042031523	0.15171434
GO BP	REGULATION OF ACTIN FILAMENT ORGANIZATION	GO:0110053	185	-0.28222305	-1.4940492	0.005925926	0.15181486
GO BP	SOMATIC STEM CELL DIVISION	GO:0048103	18	-0.4695842	-1.4932297	0.05479452	0.15234658
GO BP	REGULATION OF MRNA PROCESSING	GO:0050684	122	-0.30529398	-1.4928361	0.01674277	0.15244038
GO BP	MAINTENANCE OF PROTEIN LOCATION	GO:0045185	87	-0.3242399	-1.4920722	0.014469453	0.15301189
GO BP	POSITIVE REGULATION OF PROTEIN TARGETING TO MEMBRANE	GO:0090314	23	-0.43227673	-1.4914486	0.04812834	0.15336423
GO BP	VENTRICULAR SYSTEM DEVELOPMENT	GO:0021591	21	-0.44209766	-1.4906651	0.0352349	0.15385382
GO BP	LOW DENSITY LIPOPROTEIN RECEPTOR PARTICLE METABOLIC PROCESS	#N/A	20	-0.45096403	-1.4897729	0.05087719	0.15442576
GO BP	REGULATION OF OXIDATIVE STRESS INDUCED INTRINSIC APOPTOTIC SIGNALING PATHWAY	GO:1902175	22	-0.4473466	-1.4893953	0.048648648	0.15454467
GO BP	POSITIVE REGULATION OF RELEASE OF SEQUESTERED CALCIUM ION INTO CYTOSOL	GO:0051281	16	-0.49667853	-1.4886804	0.05172414	0.15506722
GO BP	NEGATIVE REGULATION OF CELLULAR AMIDE METABOLIC PROCESS	#N/A	124	-0.30258867	-1.4880008	0.001577287	0.1554562
GO BP	POST EMBRYONIC DEVELOPMENT	GO:0009791	71	-0.33529472	-1.487956	0.02310231	0.15516342
GO BP	REGULATION OF CALCIUM ION TRANSPORT INTO CYTOSOL	GO:0010522	50	-0.3633209	-1.4878354	0.023178808	0.15498951
GO BP	TOXIN TRANSPORT	GO:1901998	33	-0.392314	-1.4874071	0.037037037	0.15509729
GO BP	CILIUM ORGANIZATION	GO:0044782	312	-0.26954722	-1.4872571	0	0.15492474
GO BP	RESPONSE TO TEMPERATURE STIMULUS	GO:0009266	176	-0.28293252	-1.4870157	0.013392857	0.15487519
GO BP	NEURON DEATH IN RESPONSE TO OXIDATIVE STRESS	GO:0036475	19	-0.46357888	-1.4864908	0.060822897	0.15518253
GO BP	AMINO ACID ACTIVATION	#N/A	45	-0.3658606	-1.4863969	0.033333335	0.15498607
GO BP	ESTABLISHMENT OF MITOTIC SPINDLE LOCALIZATION	GO:0040001	31	-0.3992271	-1.4854107	0.042031523	0.1556592
GO BP	REGULATION OF PROTEIN LOCALIZATION TO CELL PERIPHERY	#N/A	89	-0.31800157	-1.4848157	0.012678289	0.15596013
GO BP	POSITIVE REGULATION OF MRNA CATABOLIC PROCESS	GO:0061014	40	-0.38364613	-1.4846828	0.040885862	0.15577824
GO BP	ANTIGEN PROCESSING AND PRESENTATION OF PEPTIDE ANTIGEN	GO:0048002	144	-0.2969697	-1.4830658	0.007800312	0.15726933
GO BP	RESPONSE TO GROWTH HORMONE	GO:0060416	23	-0.42763913	-1.4827458	0.049833886	0.15731649
GO BP	RESPONSE TO MITOCHONDRIAL DEPOLARISATION	GO:0098780	19	-0.44901136	-1.482536	0.07005254	0.15722401
GO BP	PROTEIN LOCALIZATION TO CELL PERIPHERY	#N/A	254	-0.27134734	-1.482531	0.003030303	0.1569109
GO BP	ANDROGEN RECEPTOR SIGNALING PATHWAY	GO:0030521	51	-0.35983026	-1.4823605	0.038800705	0.15679936
GO BP	PROTEIN POLYMERIZATION	GO:0051258	208	-0.2773538	-1.4818252	0.001506024	0.15711178
GO BP	SELECTIVE AUTOPHAGY	GO:0061912	45	-0.37289295	-1.4818145	0.03372681	0.15679578
GO BP	RIBONUCLEOSIDE METABOLIC PROCESS	#N/A	52	-0.3519275	-1.4804797	0.028333334	0.15797244
GO BP	CEREBRAL CORTEX DEVELOPMENT	GO:0021987	84	-0.3269655	-1.4795732	0.023372287	0.1586821
GO BP	PROTEIN FOLDING	GO:0006457	180	-0.28583574	-1.4786817	0.00295421	0.15931873
GO BP	ACTIN CYTOSKELETON REORGANIZATION	GO:0031532	80	-0.3251037	-1.4768769	0.026936026	0.16110279
GO BP	PROTEOGLYCAN METABOLIC PROCESS	GO:0006029	58	-0.34595546	-1.4762357	0.028052805	0.16150413
GO BP	PROTEIN REFOLDING	GO:0042026	30	-0.40132174	-1.4760818	0.054145515	0.16134179
GO BP	DNA RECOMBINATION	GO:0006310	235	-0.27490327	-1.4751892	0	0.16205801
GO BP	NEGATIVE REGULATION OF ACTIN FILAMENT POLYMERIZATION	GO:0030837	43	-0.37061965	-1.4747639	0.031666666	0.16225211
GO BP	DNA METHYLATION	GO:0006306	58	-0.3436669	-1.4745245	0.031719532	0.16221619
GO BP	ESTABLISHMENT OF SPINDLE ORIENTATION	GO:0051294	32	-0.3952786	-1.474444	0.03786575	0.1619727
GO BP	TRANSCRIPTION COUPLED NUCLEOTIDE EXCISION REPAIR	GO:0006283	70	-0.34093815	-1.4741279	0.029411765	0.16196355
GO BP	RESPONSE TO FIBROBLAST GROWTH FACTOR	GO:0071774	95	-0.31598017	-1.4738641	0.014705882	0.1619096
GO BP	MITOTIC CHROMOSOME CONDENSATION	GO:0007076	16	-0.48040885	-1.4737619	0.04886562	0.16172282
GO BP	INTRACILIARY TRANSPORT INVOLVED IN CILIUM ASSEMBLY	GO:0035735	39	-0.3739735	-1.4731238	0.028021015	0.16209841
GO BP	NEGATIVE REGULATION OF MRNA METABOLIC PROCESS	#N/A	68	-0.33371717	-1.4730728	0.020168068	0.16182917
GO BP	NEUROTROPHIN SIGNALING PATHWAY	GO:0038179	27	-0.41582447	-1.4729668	0.048739497	0.16164629
GO BP	PROTEIN AUTOUBIQUITINATION	GO:0051865	61	-0.34257284	-1.4725373	0.036020584	0.16179094
GO BP	IRE1 MEDIATED UNFOLDED PROTEIN RESPONSE	GO:0036498	60	-0.34085664	-1.4703065	0.02388535	0.16418996
GO BP	CHAPERONE MEDIATED PROTEIN FOLDING	GO:0061077	52	-0.35337934	-1.470086	0.022260275	0.16410601
GO BP	REGULATION OF LONG TERM NEURONAL SYNAPTIC PLASTICITY	GO:0048169	15	-0.49053374	-1.4683651	0.06620209	0.16570301
GO BP	MITOTIC CYTOKINETIC PROCESS	GO:1902410	23	-0.43125722	-1.4683157	0.04385965	0.16542287
GO BP	NEGATIVE REGULATION OF INTRACELLULAR SIGNAL TRANSDUCTION	GO:1902532	375	-0.2592614	-1.4682285	0	0.1652119
GO BP	INTRACELLULAR RECEPTOR SIGNALING PATHWAY	GO:0030522	203	-0.2764978	-1.4668447	0.003016591	0.16641319
GO BP	NUCLEOSIDE DIPHOSPHATE METABOLIC PROCESS	GO:0009132	123	-0.29842186	-1.4666965	0.011182109	0.16623992
GO BP	INTRACELLULAR STEROID HORMONE RECEPTOR SIGNALING PATHWAY	GO:0030518	102	-0.30834854	-1.4664402	0.018808777	0.16619962
GO BP	REGULATION OF VIRAL GENOME REPLICATION	GO:0045069	64	-0.34440786	-1.4657184	0.032367975	0.16668692
GO BP	REGULATION OF VASCULAR ENDOTHELIAL GROWTH FACTOR RECEPTOR SIGNALING PATHWAY	GO:0030947	23	-0.4255778	-1.4651047	0.053540587	0.1670896
GO BP	REGULATION OF RELEASE OF SEQUESTERED CALCIUM ION INTO CYTOSOL	GO:0051279	40	-0.37581226	-1.4638996	0.030664396	0.16805087
GO BP	NUCLEOTIDE PHOSPHORYLATION	GO:0046939	105	-0.3037014	-1.4636348	0.012519562	0.16804416
GO BP	RESPONSE TO AUDITORY STIMULUS	GO:0010996	15	-0.487743	-1.4635829	0.05903399	0.16776896
GO BP	REGULATION OF NEURON MIGRATION	GO:2001222	24	-0.42240584	-1.4630858	0.05762712	0.16805428
GO BP	REGULATION OF NUCLEAR DIVISION	#N/A	153	-0.28724736	-1.462681	0.00621118	0.16818476
GO BP	RESPONSE TO UV	GO:0009411	116	-0.30294332	-1.4622161	0.016129032	0.1683554
GO BP	TRANSCRIPTION PREINITIATION COMPLEX ASSEMBLY	GO:0070897	34	-0.38702536	-1.4616945	0.0502693	0.16862227
GO BP	REGULATION OF TELOMERE MAINTENANCE	GO:0032204	75	-0.33022478	-1.4614711	0.018404908	0.1685487
GO BP	KINETOCHORE ORGANIZATION	GO:0051383	21	-0.42574066	-1.4609615	0.05756579	0.16880842
GO BP	REGULATION OF PROTEIN MODIFICATION BY SMALL PROTEIN CONJUGATION OR REMOVAL	#N/A	189	-0.27807498	-1.4607561	0.003081664	0.16870287
GO BP	REGULATION OF NEURAL PRECURSOR CELL PROLIFERATION	GO:2000177	56	-0.34332177	-1.4607006	0.031353135	0.16843519
GO BP	NEURON PROJECTION EXTENSION	GO:1990138	117	-0.30040345	-1.4595836	0.009756098	0.16957332
GO BP	REGULATION OF TRANSMEMBRANE TRANSPORT	#N/A	276	-0.266148	-1.4583788	0	0.17059727
GO BP	MONOCARBOXYLIC ACID METABOLIC PROCESS	GO:0032787	453	-0.25290963	-1.4569945	0.001362398	0.17196366
GO BP	RESPONSE TO ZINC ION	GO:0010043	23	-0.42733926	-1.4566026	0.04770318	0.17207782
GO BP	NUCLEAR TRANSCRIBED MRNA CATABOLIC PROCESS EXONUCLEOLYTIC	GO:0000291	35	-0.38055384	-1.4565529	0.04385965	0.17180161
GO BP	SIGNAL TRANSDUCTION INVOLVED IN CELL CYCLE CHECKPOINT	GO:0072395	66	-0.32418653	-1.4553784	0.02341137	0.172854
GO BP	HEAD MORPHOGENESIS	GO:0060323	30	-0.39911512	-1.4553434	0.06132879	0.17257081
GO BP	REGULATION OF LYASE ACTIVITY	#N/A	18	-0.45592928	-1.4553419	0.06481481	0.17224866
GO BP	ACTIN POLYMERIZATION OR DEPOLYMERIZATION	GO:0008154	147	-0.28767878	-1.4537332	0.01399689	0.17393933
GO BP	FC RECEPTOR MEDIATED STIMULATORY SIGNALING PATHWAY	GO:0002431	66	-0.33401543	-1.4532882	0.019704433	0.1741283
GO BP	NEGATIVE REGULATION OF MAPK CASCADE	GO:0043409	125	-0.29325584	-1.4528826	0.024390243	0.17427403
GO BP	GLUCOSE 6 PHOSPHATE METABOLIC PROCESS	GO:0051156	20	-0.44826147	-1.45239	0.06677797	0.17453673
GO BP	CRANIAL SKELETAL SYSTEM DEVELOPMENT	GO:1904888	43	-0.36251292	-1.4510292	0.044444446	0.17588557
GO BP	REGULATION OF GTPASE ACTIVITY	GO:0043087	341	-0.25926572	-1.4502838	0	0.17649549
GO BP	REGULATION OF DEPHOSPHORYLATION	GO:0035303	164	-0.27899703	-1.449308	0.007633588	0.17732772
GO BP	RESPONSE TO ENDOPLASMIC RETICULUM STRESS	GO:0034976	243	-0.26735654	-1.448027	0.011444922	0.17857459
GO BP	CELL CYCLE DNA REPLICATION	#N/A	59	-0.3380543	-1.4478859	0.025641026	0.17845683
GO BP	POSITIVE REGULATION OF TRANSCRIPTION ELONGATION FROM RNA POLYMERASE II PROMOTER	GO:0032968	17	-0.46312642	-1.4456714	0.0742115	0.18099527
GO BP	VESICLE MEDIATED TRANSPORT BETWEEN ENDOSOMAL COMPARTMENTS	#N/A	41	-0.36298767	-1.4456352	0.048172757	0.18071198
GO BP	POSITIVE REGULATION OF VIRAL LIFE CYCLE	GO:1903902	53	-0.34569064	-1.445456	0.035947714	0.18061878
GO BP	POSITIVE REGULATION OF CELL PROJECTION ORGANIZATION	GO:0031346	284	-0.26161352	-1.445365	0.005730659	0.18038969
GO BP	SYNCYTIUM FORMATION	GO:0006949	29	-0.3974763	-1.4448452	0.050933786	0.18074872
GO BP	INTRACILIARY TRANSPORT	GO:0042073	47	-0.3567759	-1.4447409	0.03502627	0.18054584
GO BP	RESPONSE TO SALT STRESS	GO:0009651	17	-0.45633534	-1.444542	0.055077452	0.18045628
GO BP	DNA UNWINDING INVOLVED IN DNA REPLICATION	GO:0006268	15	-0.47850066	-1.4430885	0.08289242	0.18193121
GO BP	REGULATION OF ESTABLISHMENT OR MAINTENANCE OF CELL POLARITY	GO:0032878	23	-0.42253298	-1.4428998	0.0625	0.18188259
GO BP	RAB PROTEIN SIGNAL TRANSDUCTION	GO:0032482	60	-0.3361759	-1.4421365	0.04118616	0.18248577
GO BP	MACROAUTOPHAGY	GO:0016236	260	-0.26454526	-1.4415874	0.009188362	0.18284158
GO BP	NEGATIVE REGULATION OF CELL CYCLE PROCESS	#N/A	276	-0.26301947	-1.4414704	0.002994012	0.1826692
GO BP	INSULIN LIKE GROWTH FACTOR RECEPTOR SIGNALING PATHWAY	GO:0048009	21	-0.42676973	-1.4406644	0.05944056	0.18332598
GO BP	NEGATIVE REGULATION OF CELL CYCLE PHASE TRANSITION	#N/A	205	-0.2719773	-1.4402614	0.016296295	0.18343745
GO BP	POSITIVE REGULATION OF MULTICELLULAR ORGANISM GROWTH	GO:0040018	17	-0.464206	-1.4401431	0.07706093	0.18325423
GO BP	POSITIVE REGULATION OF RESPONSE TO DNA DAMAGE STIMULUS	GO:2001022	80	-0.3173861	-1.4400519	0.023217248	0.1830507
GO BP	REGULATION OF PROTEIN ACETYLATION	#N/A	54	-0.3479037	-1.4362996	0.03284072	0.18734555
GO BP	MAINTENANCE OF PROTEIN LOCALIZATION IN ORGANELLE	#N/A	34	-0.37088722	-1.4362638	0.054237287	0.18703577
GO BP	ARTERY DEVELOPMENT	GO:0060840	61	-0.33257565	-1.4359348	0.02698145	0.18708093
GO BP	DEVELOPMENTAL CELL GROWTH	GO:0048588	152	-0.2841997	-1.4357864	0.01754386	0.18691216
GO BP	CARBOHYDRATE CATABOLIC PROCESS	GO:0016052	157	-0.2804878	-1.4352586	0.012345679	0.18724929
GO BP	PROTEIN POLYUBIQUITINATION	GO:0000209	262	-0.26077566	-1.4345813	0.007407407	0.18779112
GO BP	DNA DOUBLE STRAND BREAK PROCESSING	GO:0000729	22	-0.42385545	-1.434557	0.057894737	0.18747492
GO BP	POSITIVE REGULATION OF FATTY ACID METABOLIC PROCESS	GO:0045923	22	-0.41991165	-1.4344738	0.062836625	0.18725634
GO BP	RENAL FILTRATION	GO:0097205	15	-0.47459444	-1.4329383	0.07650273	0.18892509
GO BP	COENZYME BIOSYNTHETIC PROCESS	#N/A	124	-0.28851032	-1.4323965	0.0192	0.18927297
GO BP	REGULATION OF MRNA METABOLIC PROCESS	#N/A	273	-0.25784433	-1.4321203	0.001468429	0.18930027
GO BP	POSITIVE REGULATION OF PROTEIN EXPORT FROM NUCLEUS	GO:0046827	20	-0.43273723	-1.4318051	0.08483755	0.189348
GO BP	POSITIVE REGULATION OF DOUBLE STRAND BREAK REPAIR	GO:2000781	25	-0.40756643	-1.4316812	0.07649254	0.18915689
GO BP	ACTIN FILAMENT BUNDLE ORGANIZATION	GO:0061572	120	-0.2960149	-1.4316158	0.02183406	0.18892314
GO BP	REGULATION OF DNA REPLICATION	GO:0006275	90	-0.31028572	-1.430263	0.032733224	0.19022153
GO BP	POSITIVE REGULATION OF CALCIUM ION TRANSPORT INTO CYTOSOL	GO:0010524	21	-0.4332979	-1.429995	0.07553957	0.1901998
GO BP	PROCESS UTILIZING AUTOPHAGIC MECHANISM	#N/A	411	-0.25052887	-1.4297211	0.001388889	0.19018601
GO BP	NEGATIVE REGULATION OF PROTEASOMAL PROTEIN CATABOLIC PROCESS	GO:1901799	47	-0.35314885	-1.4286163	0.052013423	0.19114113
GO BP	REGULATION OF MRNA 3 END PROCESSING	#N/A	28	-0.39643544	-1.4285716	0.07917384	0.19087888
GO BP	REGULATION OF SISTER CHROMATID COHESION	GO:0007063	22	-0.4178177	-1.4279149	0.08695652	0.1913791
GO BP	REGULATION OF MRNA CATABOLIC PROCESS	#N/A	165	-0.27646062	-1.4277428	0.01993865	0.19126733
GO BP	NUCLEAR ENVELOPE REASSEMBLY	GO:0031468	17	-0.46017876	-1.4272878	0.076241136	0.19149832
GO BP	REGULATION OF PROTEIN OLIGOMERIZATION	#N/A	22	-0.42527497	-1.4263529	0.05604203	0.19240142
GO BP	NEGATIVE REGULATION OF STRESS ACTIVATED PROTEIN KINASE SIGNALING CASCADE	#N/A	36	-0.36933693	-1.4259443	0.045302015	0.19256097
GO BP	RESPONSE TO IONIZING RADIATION	GO:0010212	125	-0.29161263	-1.4255092	0.010920437	0.19270864
GO BP	ENDOSOME TO LYSOSOME TRANSPORT	GO:0008333	48	-0.35125723	-1.4253738	0.062184874	0.19254035
GO BP	REGULATION OF STEM CELL PROLIFERATION	GO:0072091	43	-0.35418782	-1.4248654	0.04326123	0.19287343
GO BP	RIBONUCLEOSIDE MONOPHOSPHATE METABOLIC PROCESS	#N/A	41	-0.3607816	-1.4240991	0.05087719	0.19354348
GO BP	POSITIVE REGULATION OF MITOCHONDRION ORGANIZATION	GO:0010822	95	-0.2997589	-1.4235667	0.024390243	0.19393273
GO BP	NEGATIVE REGULATION OF CATABOLIC PROCESS	GO:0009895	231	-0.26532772	-1.4226911	0.004316547	0.1947107
GO BP	TRANSCRIPTION BY RNA POLYMERASE I	GO:0006360	59	-0.33562157	-1.4224652	0.043551087	0.19469923
GO BP	GLIAL CELL MIGRATION	GO:0008347	34	-0.37411654	-1.4211657	0.06185567	0.19600494
GO BP	BLASTOCYST GROWTH	GO:0001832	17	-0.46104434	-1.4205346	0.0884808	0.1965699
GO BP	REGULATION OF CELL PROJECTION ORGANIZATION	GO:0031344	491	-0.24399164	-1.4205247	0.00135318	0.19624123
GO BP	PROTEIN MONOUBIQUITINATION	GO:0006513	66	-0.3223681	-1.420502	0.031719532	0.19593373
GO BP	MITOTIC METAPHASE PLATE CONGRESSION	GO:0007080	42	-0.3557086	-1.4203023	0.049913943	0.19586296
GO BP	LAMELLIPODIUM MORPHOGENESIS	GO:0072673	15	-0.46060547	-1.4201505	0.087114334	0.19570467
GO BP	INTRA GOLGI VESICLE MEDIATED TRANSPORT	GO:0006891	28	-0.39277586	-1.4194696	0.075134166	0.19626212
GO BP	REGULATION OF DNA METABOLIC PROCESS	#N/A	276	-0.2588386	-1.4189832	0.004261364	0.19654688
GO BP	POSITIVE REGULATION OF DEVELOPMENTAL GROWTH	GO:0048639	108	-0.2922443	-1.4185679	0.022580646	0.19676512
GO BP	REGULATION OF PROTEIN HOMODIMERIZATION ACTIVITY	#N/A	15	-0.4643248	-1.4183859	0.09913044	0.19668756
GO BP	RRNA MODIFICATION	GO:0000154	33	-0.38256896	-1.4181252	0.067880794	0.19669285
GO BP	AMYLOID PRECURSOR PROTEIN CATABOLIC PROCESS	GO:0042987	38	-0.3615354	-1.4180473	0.055462185	0.19647366
GO BP	REGULATION OF CELL CYCLE G1 S PHASE TRANSITION	GO:1902806	138	-0.28556627	-1.4173766	0.024615385	0.19699295
GO BP	PEROXISOMAL MEMBRANE TRANSPORT	#N/A	16	-0.4570691	-1.4170039	0.07205624	0.19715177
GO BP	CLATHRIN COAT ASSEMBLY	GO:0048268	15	-0.48002523	-1.4167664	0.07992895	0.19717802
GO BP	DNA DEPENDENT DNA REPLICATION	GO:0006261	136	-0.2845756	-1.4163411	0.017080745	0.19743547
GO BP	TISSUE MIGRATION	#N/A	206	-0.2677187	-1.4161423	0.00625	0.197344
GO BP	CELLULAR RESPONSE TO AMINO ACID STIMULUS	GO:0071230	55	-0.32949442	-1.4151391	0.06013746	0.19829436
GO BP	POSITIVE REGULATION OF G1 S TRANSITION OF MITOTIC CELL CYCLE	GO:1900087	31	-0.38047093	-1.4145688	0.056140352	0.19876339
GO BP	REGULATION OF SYNAPTIC TRANSMISSION GABAERGIC	GO:0032228	15	-0.46348178	-1.4131244	0.09549549	0.2003613
GO BP	REGULATION OF NEURONAL SYNAPTIC PLASTICITY	GO:0048168	28	-0.3914404	-1.4130899	0.0754717	0.20007698
GO BP	REGULATION OF CELL DIVISION	GO:0051302	113	-0.29126644	-1.413003	0.029874213	0.19986974
GO BP	ENDOSOME ORGANIZATION	GO:0007032	71	-0.31662753	-1.4119207	0.04707792	0.20093034
GO BP	POSITIVE REGULATION OF AUTOPHAGY	GO:0010508	103	-0.30136716	-1.4117286	0.04	0.20084468
GO BP	SENSORY SYSTEM DEVELOPMENT	GO:0048880	230	-0.2624959	-1.4099861	0.004418262	0.20282029
GO BP	POSITIVE REGULATION OF VASCULAR ENDOTHELIAL GROWTH FACTOR PRODUCTION	GO:0010575	18	-0.43477267	-1.4096377	0.09671533	0.20294358
GO BP	REGULATION OF ERYTHROCYTE DIFFERENTIATION	GO:0045646	35	-0.3741005	-1.409306	0.07224959	0.20303008
GO BP	DOPAMINERGIC NEURON DIFFERENTIATION	GO:0071542	19	-0.42816666	-1.408613	0.092819616	0.20365104
GO BP	RETROGRADE TRANSPORT ENDOSOME TO GOLGI	GO:0042147	73	-0.31437132	-1.4069756	0.040677965	0.20546804
GO BP	SIGNAL TRANSDUCTION BY P53 CLASS MEDIATOR	GO:0072331	235	-0.2583954	-1.4068792	0.013254787	0.20527923
GO BP	RESPONSE TO INTERFERON GAMMA	GO:0034341	104	-0.2939778	-1.4066784	0.032310177	0.20523661
GO BP	SERTOLI CELL DIFFERENTIATION	GO:0060008	15	-0.47098342	-1.4057264	0.08084358	0.20620164
GO BP	MULTI ORGANISM LOCALIZATION	#N/A	53	-0.33803442	-1.4056132	0.053140096	0.20600624
GO BP	REGULATION OF FATTY ACID METABOLIC PROCESS	GO:0019217	65	-0.32175985	-1.4055338	0.042975206	0.2057703
GO BP	PLATELET DERIVED GROWTH FACTOR RECEPTOR SIGNALING PATHWAY	GO:0048008	47	-0.34378165	-1.4042119	0.051666666	0.20721495
GO BP	POSITIVE REGULATION OF GLIOGENESIS	GO:0014015	38	-0.36179864	-1.4038976	0.07067138	0.20729306
GO BP	CHROMATIN ORGANIZATION INVOLVED IN REGULATION OF TRANSCRIPTION	#N/A	93	-0.29667497	-1.403163	0.038961038	0.20792148
GO BP	REGULATION OF ION TRANSMEMBRANE TRANSPORT	GO:0034765	218	-0.2620492	-1.4021006	0.004418262	0.20900077
GO BP	REGULATION OF BICELLULAR TIGHT JUNCTION ASSEMBLY	GO:2000810	18	-0.44432515	-1.4020175	0.06405694	0.20878449
GO BP	REGULATION OF ENDOPLASMIC RETICULUM UNFOLDED PROTEIN RESPONSE	GO:1900101	23	-0.41327485	-1.4019028	0.07706422	0.2086008
GO BP	NEURAL TUBE DEVELOPMENT	GO:0021915	132	-0.28312403	-1.4010719	0.031045752	0.20939621
GO BP	ESTABLISHMENT OF LOCALIZATION IN CELL	GO:0051649	392	-0.24748385	-1.4006354	0.004195804	0.20969364
GO BP	ENDOSOMAL TRANSPORT	GO:0016197	200	-0.26696128	-1.4004476	0.017883755	0.20957923
GO BP	REGULATION OF NUCLEOTIDE METABOLIC PROCESS	#N/A	85	-0.30758867	-1.4000899	0.038034864	0.20973328
GO BP	POSITIVE REGULATION OF CELL DIVISION	GO:0051781	48	-0.34420347	-1.3995054	0.05612245	0.21026176
GO BP	BETA CATENIN TCF COMPLEX ASSEMBLY	#N/A	27	-0.38851687	-1.3993604	0.07890223	0.21012352
GO BP	REGULATION OF GLUCOSE TRANSMEMBRANE TRANSPORT	GO:0010827	53	-0.33197454	-1.3991009	0.06779661	0.21013382
GO BP	MEMBRANE BIOGENESIS	GO:0044091	27	-0.39060342	-1.3986639	0.087030716	0.21040674
GO BP	REGULATION OF ACTIN FILAMENT BUNDLE ASSEMBLY	GO:0032231	72	-0.31471416	-1.3972877	0.043624163	0.21200329
GO BP	REGULATION OF PEPTIDYL LYSINE ACETYLATION	#N/A	44	-0.34836942	-1.3971573	0.06878307	0.21184912
GO BP	VESICLE TARGETING	GO:0006903	80	-0.30434996	-1.3971034	0.0288	0.21158987
GO BP	REGULATION OF GLIAL CELL DIFFERENTIATION	#N/A	36	-0.36502218	-1.3961897	0.052542374	0.21249795
GO BP	NEGATIVE REGULATION OF DNA REPLICATION	GO:0008156	30	-0.37908396	-1.3960658	0.0713073	0.21237692
GO BP	RESPONSE TO RADIATION	GO:0009314	314	-0.24832733	-1.3955529	0.009957326	0.21269843
GO BP	NEGATIVE REGULATION OF MITOTIC CELL CYCLE	GO:0045930	262	-0.25159886	-1.3944596	0.007256894	0.21394448
GO BP	POSITIVE REGULATION OF TRANSLATIONAL INITIATION	GO:0045948	21	-0.41606694	-1.393583	0.09123435	0.21485314
GO BP	ANATOMICAL STRUCTURE MATURATION	#N/A	100	-0.29544556	-1.3931699	0.037459284	0.21510805
GO BP	DOSAGE COMPENSATION	GO:0007549	18	-0.43668866	-1.3913685	0.08506945	0.2173043
GO BP	POSITIVE REGULATION OF TRANSMEMBRANE TRANSPORT	#N/A	105	-0.2904539	-1.3898013	0.03257329	0.21922454
GO BP	POSITIVE REGULATION OF CELL CYCLE G1 S PHASE TRANSITION	GO:1902808	39	-0.35506925	-1.3890814	0.07401033	0.21997207
GO BP	POSITIVE REGULATION OF DNA TEMPLATED TRANSCRIPTION ELONGATION	GO:0032786	30	-0.37655914	-1.3884208	0.07236842	0.22059347
GO BP	ENDODERM DEVELOPMENT	GO:0007492	56	-0.32866028	-1.3878407	0.052810904	0.2211035
GO BP	REGULATION OF DNA METHYLATION	GO:0044030	21	-0.41869453	-1.3855977	0.088541664	0.22392792
GO BP	ADIPOSE TISSUE DEVELOPMENT	GO:0060612	31	-0.3727169	-1.3851489	0.08571429	0.22423428
GO BP	AMYLOID PRECURSOR PROTEIN METABOLIC PROCESS	GO:0042982	52	-0.32655707	-1.3847228	0.069846675	0.22445253
GO BP	HISTONE H4 K5 ACETYLATION	GO:0043981	16	-0.4409063	-1.3837339	0.096885815	0.22556613
GO BP	REGULATION OF AXONOGENESIS	GO:0050770	126	-0.28032136	-1.3824581	0.042789225	0.22700882
GO BP	NEGATIVE REGULATION OF PROTEIN CONTAINING COMPLEX ASSEMBLY	GO:0031333	100	-0.29611897	-1.3824191	0.041322313	0.2267261
GO BP	REGULATION OF CELL MATRIX ADHESION	GO:0001952	82	-0.3077549	-1.3822781	0.047393367	0.22657776
GO BP	PRI MIRNA TRANSCRIPTION BY RNA POLYMERASE II	#N/A	32	-0.36459577	-1.3821789	0.079566	0.2263918
GO BP	LEUKOCYTE ACTIVATION INVOLVED IN INFLAMMATORY RESPONSE	#N/A	20	-0.41518116	-1.3821408	0.10564663	0.22610073
GO BP	VISUAL BEHAVIOR	GO:0007632	28	-0.38154814	-1.3814459	0.09122203	0.22671175
GO BP	REGULATION OF RESPONSE TO OXIDATIVE STRESS	GO:1902882	63	-0.32340693	-1.3814169	0.07108239	0.22640806
GO BP	GOLGI VESICLE BUDDING	GO:0048194	69	-0.3138813	-1.3792987	0.041736227	0.22912298
GO BP	FACE DEVELOPMENT	GO:0060324	39	-0.3593479	-1.3789434	0.08305648	0.22927915
GO BP	VESICLE DOCKING	GO:0048278	55	-0.33299527	-1.3789225	0.060913704	0.22895887
GO BP	3 UTR MEDIATED MRNA STABILIZATION	#N/A	16	-0.45502543	-1.3784658	0.100682594	0.22925597
GO BP	NEGATIVE REGULATION OF PROTEIN CATABOLIC PROCESS	GO:0042177	106	-0.2910864	-1.3777943	0.036858976	0.22983517
GO BP	REPLICATION FORK PROCESSING	GO:0031297	31	-0.3765515	-1.3776937	0.08916084	0.22963804
GO BP	GENETIC IMPRINTING	GO:0071514	23	-0.4076663	-1.3750424	0.0929432	0.23308936
GO BP	CELL PROJECTION ASSEMBLY	GO:0030031	455	-0.23689069	-1.3749832	0.009681881	0.2328278
GO BP	REGULATION OF RESPONSE TO INTERFERON GAMMA	GO:0060330	16	-0.449565	-1.3749024	0.11130742	0.2326056
GO BP	RESPONSE TO ANTINEOPLASTIC AGENT	#N/A	75	-0.30515563	-1.3734406	0.0464716	0.23438649
GO BP	SNARE COMPLEX ASSEMBLY	GO:0035493	17	-0.43963525	-1.3733793	0.10409556	0.23414697
GO BP	PHOTORECEPTOR CELL DEVELOPMENT	GO:0042461	24	-0.40099502	-1.3726304	0.121317156	0.23485045
GO BP	CHROMOSOME CONDENSATION	GO:0030261	36	-0.35628742	-1.3720652	0.08	0.23534061
GO BP	DNA STRAND ELONGATION	GO:0022616	24	-0.394306	-1.3720003	0.093959734	0.23508823
GO BP	REGULATION OF DNA TEMPLATED TRANSCRIPTION INITIATION	GO:2000142	27	-0.38377976	-1.3703905	0.098827474	0.23715176
GO BP	ESTABLISHMENT OR MAINTENANCE OF MONOPOLAR CELL POLARITY	GO:0061339	17	-0.43565625	-1.3693649	0.091065295	0.2383452
GO BP	REGULATION OF CELL SIZE	GO:0008361	133	-0.27322417	-1.3687085	0.02488336	0.23896533
GO BP	BODY MORPHOGENESIS	GO:0010171	41	-0.34949064	-1.368283	0.07583774	0.23923519
GO BP	POSITIVE REGULATION OF LAMELLIPODIUM ASSEMBLY	GO:0010592	16	-0.44293177	-1.3679616	0.10834814	0.23936243
GO BP	CELLULAR RESPONSE TO ALCOHOL	#N/A	52	-0.33298725	-1.3664857	0.078464106	0.2412396
GO BP	REGULATION OF MEMBRANE PROTEIN ECTODOMAIN PROTEOLYSIS	#N/A	16	-0.44260937	-1.3652568	0.10142349	0.24269462
GO BP	EMBRYONIC CRANIAL SKELETON MORPHOGENESIS	GO:0048701	29	-0.37644872	-1.3649223	0.10387324	0.24280332
GO BP	NEUROTROPHIN TRK RECEPTOR SIGNALING PATHWAY	GO:0048011	21	-0.4077073	-1.3645996	0.114035085	0.24293676
GO BP	REGULATION OF OXIDATIVE STRESS INDUCED CELL DEATH	#N/A	46	-0.3387587	-1.3636955	0.06521739	0.24386948
GO BP	AXON EXTENSION	GO:0048675	92	-0.28775123	-1.3627748	0.061461795	0.24484862
GO BP	REGULATION OF MUSCLE CELL DIFFERENTIATION	GO:0051147	98	-0.29018894	-1.3622715	0.037398376	0.24527325
GO BP	RNA MODIFICATION	GO:0009451	136	-0.27310506	-1.3622525	0.03645008	0.2449494
GO BP	REGULATION OF DNA RECOMBINATION	GO:0000018	79	-0.29855308	-1.3620774	0.06514658	0.24486859
GO BP	HISTONE H3 K4 TRIMETHYLATION	GO:0080182	16	-0.43500113	-1.3615589	0.12414966	0.24531275
GO BP	REGULATION OF RESPONSE TO REACTIVE OXYGEN SPECIES	GO:1901031	24	-0.39537203	-1.3615125	0.10106383	0.24503829
GO BP	POSITIVE REGULATION OF JUN KINASE ACTIVITY	GO:0043507	53	-0.3223427	-1.360678	0.07258064	0.24595965
GO BP	NEGATIVE REGULATION OF ATP METABOLIC PROCESS	#N/A	18	-0.42131445	-1.3600742	0.116071425	0.24661687
GO BP	RESPONSE TO GROWTH FACTOR	GO:0070848	492	-0.2323424	-1.3596623	0.001412429	0.24692193
GO BP	NUCLEOTIDE EXCISION REPAIR DNA INCISION 3 TO LESION	#N/A	21	-0.40757033	-1.3595831	0.09380531	0.24669458
GO BP	NATURAL KILLER CELL MEDIATED IMMUNITY	#N/A	22	-0.3993773	-1.3588928	0.1033275	0.24746929
GO BP	REPRODUCTIVE SYSTEM DEVELOPMENT	GO:0061458	297	-0.24538435	-1.3588312	0.008810572	0.24718702
GO BP	PEPTIDYL SERINE MODIFICATION	#N/A	228	-0.25236478	-1.358351	0.017910447	0.24759589
GO BP	GUANOSINE CONTAINING COMPOUND METABOLIC PROCESS	#N/A	35	-0.35686612	-1.3582104	0.08967851	0.24745199
GO BP	REGULATION OF TRANSCRIPTION INITIATION FROM RNA POLYMERASE II PROMOTER	#N/A	20	-0.41404453	-1.358103	0.11681416	0.24727939
GO BP	REGULATION OF ATP METABOLIC PROCESS	GO:1903578	96	-0.2856427	-1.3579187	0.041533545	0.24720491
GO BP	VESICLE DOCKING INVOLVED IN EXOCYTOSIS	GO:0006904	38	-0.346141	-1.357918	0.08460237	0.24685276
GO BP	ASTROCYTE DIFFERENTIATION	GO:0048708	40	-0.349006	-1.3573855	0.08580858	0.24730211
GO BP	NEGATIVE REGULATION OF MAP KINASE ACTIVITY	GO:0043407	55	-0.32438728	-1.3570976	0.090756305	0.24737626
GO BP	NON MOTILE CILIUM ASSEMBLY	GO:1905515	49	-0.333969	-1.3568455	0.07692308	0.2474014
GO BP	REGULATION OF PEPTIDYL SERINE PHOSPHORYLATION	GO:0033135	88	-0.29465732	-1.3565567	0.044481054	0.24746117
GO BP	NUCLEOTIDE EXCISION REPAIR DNA DAMAGE RECOGNITION	GO:0000715	22	-0.40527457	-1.3558257	0.12169312	0.24818271
GO BP	ORGANELLE FUSION	GO:0048284	100	-0.28554052	-1.3557526	0.040849674	0.24792926
GO BP	RECEPTOR CLUSTERING	GO:0043113	37	-0.3584155	-1.355549	0.10745234	0.2479053
GO BP	MONOCARBOXYLIC ACID BIOSYNTHETIC PROCESS	#N/A	154	-0.26838386	-1.3546684	0.025437202	0.24893251
GO BP	GENE SILENCING	GO:0016458	230	-0.25143343	-1.354267	0.016491754	0.24918815
GO BP	POSITIVE REGULATION OF NEURAL PRECURSOR CELL PROLIFERATION	GO:2000179	30	-0.36739442	-1.3527483	0.09240924	0.2512514
GO BP	POSITIVE REGULATION OF TELOMERE MAINTENANCE	GO:0032206	46	-0.33562487	-1.3524408	0.093023255	0.25138915
GO BP	POSITIVE REGULATION OF CELLULAR RESPONSE TO INSULIN STIMULUS	GO:1900078	17	-0.4284599	-1.3524001	0.13787085	0.2511099
GO BP	ORGANELLE TRANSPORT ALONG MICROTUBULE	GO:0072384	72	-0.30029517	-1.3518163	0.067434214	0.25160486
GO BP	PROTEIN LOCALIZATION TO GOLGI APPARATUS	GO:0034067	24	-0.3893213	-1.3509554	0.10732538	0.252651
GO BP	NEGATIVE REGULATION OF RNA CATABOLIC PROCESS	GO:1902369	48	-0.32739082	-1.3498486	0.073529415	0.25393713
GO BP	REGULATION OF CILIUM ASSEMBLY	GO:1902017	46	-0.3338188	-1.3497765	0.08173077	0.25371343
GO BP	MRNA SPLICE SITE SELECTION	GO:0006376	28	-0.3776328	-1.34751	0.098615915	0.25692618
GO BP	PROTEIN LOCALIZATION TO PLASMA MEMBRANE	GO:0072659	217	-0.25426173	-1.347388	0.01923077	0.25678343
GO BP	REGULATION OF PHOSPHATASE ACTIVITY	GO:0010921	135	-0.26593357	-1.3468077	0.029366305	0.25721297
GO BP	REGULATION OF T CELL RECEPTOR SIGNALING PATHWAY	GO:0050856	26	-0.383979	-1.3465606	0.114285715	0.2572949
GO BP	NEGATIVE REGULATION OF DNA DEPENDENT DNA REPLICATION	GO:2000104	18	-0.4235426	-1.3460718	0.12820514	0.25778016
GO BP	NEGATIVE REGULATION OF DEPHOSPHORYLATION	GO:0035305	86	-0.2953839	-1.3454671	0.06446541	0.25839487
GO BP	MODIFICATION OF POSTSYNAPTIC STRUCTURE	GO:0099010	16	-0.4465505	-1.3444984	0.14335664	0.25956735
GO BP	REGULATION OF NUCLEOBASE CONTAINING COMPOUND TRANSPORT	#N/A	15	-0.44221833	-1.3442792	0.11481482	0.25953433
GO BP	POSITIVE REGULATION OF CELL GROWTH	GO:0030307	118	-0.2763244	-1.3435861	0.047244094	0.26032862
GO BP	G1 DNA DAMAGE CHECKPOINT	#N/A	59	-0.31837544	-1.3429549	0.0765391	0.2609249
GO BP	CELL FATE SPECIFICATION	GO:0001708	39	-0.35306767	-1.3420169	0.087478556	0.26206484
GO BP	REGULATION OF DNA DEPENDENT DNA REPLICATION	GO:0090329	43	-0.3412763	-1.3419806	0.09259259	0.2617612
GO BP	NEGATIVE REGULATION OF PROTEIN MODIFICATION PROCESS	#N/A	450	-0.23070487	-1.3393317	0.008163265	0.26552013
GO BP	POSITIVE REGULATION OF PROTEIN DEPHOSPHORYLATION	GO:0035307	32	-0.36674127	-1.3391577	0.10858144	0.2654681
GO BP	EYE MORPHOGENESIS	GO:0048592	92	-0.28862175	-1.3384567	0.06260032	0.26618925
GO BP	PURINE CONTAINING COMPOUND METABOLIC PROCESS	#N/A	353	-0.2373592	-1.3382267	0.015580736	0.26614383
GO BP	NUCLEOBASE BIOSYNTHETIC PROCESS	#N/A	17	-0.43022248	-1.3382137	0.14310345	0.26579612
GO BP	MITOTIC RECOMBINATION	GO:0006312	20	-0.4175744	-1.337648	0.14086956	0.26629767
GO BP	NEGATIVE REGULATION OF CELL CYCLE G1 S PHASE TRANSITION	GO:1902807	88	-0.28718176	-1.3373864	0.055045873	0.26636076
GO BP	REGULATION OF VACUOLE ORGANIZATION	GO:0044088	42	-0.3382319	-1.3363178	0.09965636	0.26772338
GO BP	REGULATION OF CATION TRANSMEMBRANE TRANSPORT	GO:1904062	170	-0.25857595	-1.336242	0.04636785	0.2675051
GO BP	HOMEOSTASIS OF NUMBER OF CELLS WITHIN A TISSUE	GO:0048873	18	-0.42503196	-1.3360527	0.12429378	0.26747823
GO BP	RESPONSE TO GAMMA RADIATION	GO:0010332	50	-0.32142752	-1.3353012	0.091388404	0.2683449
GO BP	CELLULAR CARBOHYDRATE CATABOLIC PROCESS	#N/A	36	-0.34493607	-1.3348998	0.08680555	0.26860705
GO BP	EPITHELIAL TUBE MORPHOGENESIS	GO:0060562	224	-0.25010076	-1.3347242	0.01923077	0.26850736
GO BP	ENDODERM FORMATION	GO:0001706	40	-0.3338994	-1.3344246	0.08347245	0.268622
GO BP	VESICLE ORGANIZATION	GO:0016050	268	-0.24223574	-1.334316	0.01510574	0.2684442
GO BP	RIBOSE PHOSPHATE METABOLIC PROCESS	GO:0019693	330	-0.23598333	-1.3336958	0.014858841	0.26907915
GO BP	RESPONSE TO OSMOTIC STRESS	GO:0006970	62	-0.30343083	-1.3333892	0.08082409	0.26925182
GO BP	ACTIN MEDIATED CELL CONTRACTION	GO:0070252	71	-0.30359226	-1.3331102	0.06589786	0.26932612
GO BP	NEGATIVE REGULATION OF MRNA PROCESSING	#N/A	29	-0.37072414	-1.3329747	0.114583336	0.26916942
GO BP	PURINE NUCLEOSIDE MONOPHOSPHATE METABOLIC PROCESS	#N/A	32	-0.36045146	-1.3329691	0.11442786	0.2688169
GO BP	CELLULAR RESPONSE TO LIGHT STIMULUS	GO:0071482	84	-0.2935797	-1.3320463	0.05892256	0.26997307
GO BP	NUCLEOSOME ORGANIZATION	GO:0034728	139	-0.26511014	-1.3315462	0.03767661	0.27045667
GO BP	LATE ENDOSOME TO VACUOLE TRANSPORT	GO:0045324	16	-0.42357713	-1.3315407	0.12006861	0.27011
GO BP	AUTOPHAGOSOME ORGANIZATION	GO:1905037	84	-0.28748247	-1.3309362	0.06331169	0.27070385
GO BP	GLYCOGEN BIOSYNTHETIC PROCESS	GO:0005978	36	-0.3560147	-1.3303959	0.09353741	0.27124447
GO BP	ENDOPLASMIC RETICULUM MANNOSE TRIMMING	#N/A	16	-0.42619643	-1.329744	0.118965514	0.2719355
GO BP	REGULATION OF SYNAPSE ASSEMBLY	GO:0051963	46	-0.32610244	-1.3292445	0.10350584	0.27236494
GO BP	POLYSACCHARIDE CATABOLIC PROCESS	#N/A	19	-0.4120563	-1.3286386	0.11187608	0.2729714
GO BP	POSITIVE REGULATION OF VIRAL PROCESS	GO:0048524	96	-0.2821553	-1.3284976	0.048076924	0.2728519
GO BP	REGULATION OF STEM CELL POPULATION MAINTENANCE	GO:2000036	26	-0.3722928	-1.3274167	0.097087376	0.2742943
GO BP	NEGATIVE REGULATION OF NERVOUS SYSTEM DEVELOPMENT	#N/A	192	-0.25339052	-1.327222	0.03196347	0.27430868
GO BP	CELLULAR RESPONSE TO PEPTIDE HORMONE STIMULUS	GO:0071375	228	-0.24597442	-1.3271694	0.029498525	0.27404675
GO BP	PROTEIN K11 LINKED UBIQUITINATION	GO:0070979	26	-0.38118455	-1.3270718	0.12937063	0.27384594
GO BP	CELLULAR POLYSACCHARIDE CATABOLIC PROCESS	#N/A	19	-0.4120563	-1.3270209	0.11743772	0.27359778
GO BP	DNA TEMPLATED TRANSCRIPTION ELONGATION	GO:0006354	101	-0.28104758	-1.3269631	0.06603774	0.27334368
GO BP	SNRNA TRANSCRIPTION	GO:0009301	68	-0.30612883	-1.3261827	0.0738255	0.27428108
GO BP	BRAIN MORPHOGENESIS	GO:0048854	19	-0.41024682	-1.3261645	0.11797753	0.2739559
GO BP	POSITIVE REGULATION OF LEUKOCYTE DEGRANULATION	#N/A	17	-0.42602646	-1.3261498	0.13539967	0.27362075
GO BP	REGULATION OF DNA DAMAGE CHECKPOINT	GO:2000001	16	-0.42632753	-1.3251688	0.13504274	0.27485627
GO BP	PIGMENT BIOSYNTHETIC PROCESS	#N/A	43	-0.33315048	-1.324454	0.09490334	0.2757352
GO BP	AMEBOIDAL TYPE CELL MIGRATION	GO:0001667	273	-0.23971272	-1.321891	0.018895349	0.27975485
GO BP	CELLULAR RESPONSE TO INSULIN STIMULUS	GO:0032869	170	-0.2557764	-1.3215109	0.034700315	0.28004152
GO BP	NEGATIVE REGULATION OF UBIQUITIN DEPENDENT PROTEIN CATABOLIC PROCESS	GO:2000059	42	-0.3324503	-1.3214983	0.091388404	0.27969912
GO BP	POSITIVE REGULATION OF TRIGLYCERIDE METABOLIC PROCESS	#N/A	15	-0.43988207	-1.3211224	0.15384616	0.27999753
GO BP	CELLULAR RESPONSE TO STARVATION	GO:0009267	122	-0.26891783	-1.320653	0.058536585	0.2804448
GO BP	CELLULAR RESPONSE TO ORGANIC CYCLIC COMPOUND	GO:0071407	387	-0.23078707	-1.3206238	0.019033674	0.28012592
GO BP	N TERMINAL PROTEIN AMINO ACID ACETYLATION	GO:0006474	15	-0.44410896	-1.3201255	0.13284133	0.28060624
GO BP	REGULATION OF PROTEOLYSIS	GO:0030162	493	-0.22575529	-1.3197124	0.0056899	0.28091562
GO BP	NUCLEOTIDE EXCISION REPAIR DNA INCISION	GO:0033683	38	-0.3404687	-1.3195668	0.12520868	0.2807919
GO BP	REGULATION OF SPINDLE ASSEMBLY	GO:0090169	25	-0.3776728	-1.3188508	0.125	0.28164214
GO BP	NEURON RECOGNITION	GO:0008038	28	-0.36997482	-1.3179533	0.121783875	0.2827235
GO BP	PROTEIN LOCALIZATION TO CHROMOSOME	GO:0034502	81	-0.28993157	-1.3176448	0.07528642	0.28289637
GO BP	CELLULAR RESPONSE TO NITROGEN COMPOUND	#N/A	453	-0.22714141	-1.3166777	0.009549796	0.28415897
GO BP	CELL GROWTH	#N/A	331	-0.23460148	-1.3149916	0.021961933	0.28677085
GO BP	INTERLEUKIN 2 PRODUCTION	GO:0032623	39	-0.3371135	-1.3133614	0.09747899	0.2892958
GO BP	ORGANELLE MEMBRANE FUSION	#N/A	80	-0.28655323	-1.3125976	0.08858603	0.2902501
GO BP	LABYRINTHINE LAYER MORPHOGENESIS	GO:0060713	15	-0.429445	-1.3117849	0.14003591	0.2913287
GO BP	MITOTIC DNA INTEGRITY CHECKPOINT	GO:0044774	96	-0.28063354	-1.3103598	0.07177814	0.29348075
GO BP	REGULATION OF EXTENT OF CELL GROWTH	#N/A	82	-0.28834838	-1.3100299	0.0732899	0.29367578
GO BP	CARDIAC MYOFIBRIL ASSEMBLY	GO:0055003	16	-0.42659554	-1.3099979	0.15018316	0.29335067
GO BP	LONG CHAIN FATTY ACID BIOSYNTHETIC PROCESS	GO:0042759	15	-0.43288898	-1.3096735	0.11413044	0.29356515
GO BP	MRNA CIS SPLICING VIA SPLICEOSOME	GO:0045292	29	-0.35990736	-1.3087083	0.12802768	0.29484257
GO BP	ACTIN FILAMENT POLYMERIZATION	GO:0030041	129	-0.26450163	-1.3073255	0.05263158	0.29687858
GO BP	NEGATIVE REGULATION OF NUCLEAR DIVISION	#N/A	48	-0.31705406	-1.306828	0.11072665	0.29736626
GO BP	REGULATION OF SODIUM ION TRANSMEMBRANE TRANSPORTER ACTIVITY	GO:2000649	35	-0.34471604	-1.3067601	0.1295972	0.29713058
GO BP	REGULATION OF CELLULAR COMPONENT SIZE	#N/A	268	-0.23765089	-1.3058788	0.029069768	0.29834485
GO BP	SIGNAL TRANSDUCTION IN RESPONSE TO DNA DAMAGE	GO:0042770	118	-0.26608855	-1.3056631	0.064615384	0.29837045
GO BP	STEROID HORMONE MEDIATED SIGNALING PATHWAY	GO:0043401	135	-0.26221833	-1.3048979	0.06836248	0.2994151
GO BP	DIENCEPHALON DEVELOPMENT	GO:0021536	27	-0.37384832	-1.3047332	0.14134276	0.29935375
GO BP	POSITIVE REGULATION OF PEPTIDYL LYSINE ACETYLATION	GO:2000758	25	-0.3741609	-1.3047198	0.11774744	0.29899585
GO BP	POSITIVE REGULATION OF EXTRINSIC APOPTOTIC SIGNALING PATHWAY	GO:2001238	35	-0.33723992	-1.3046576	0.11764706	0.29873934
GO BP	MAMMARY GLAND EPITHELIUM DEVELOPMENT	GO:0061180	47	-0.3166199	-1.3045423	0.10099338	0.298575
GO BP	NEGATIVE REGULATION OF DOUBLE STRAND BREAK REPAIR VIA HOMOLOGOUS RECOMBINATION	GO:2000042	16	-0.4190682	-1.3039063	0.14261168	0.29936346
GO BP	MULTICELLULAR ORGANISMAL MOVEMENT	#N/A	30	-0.35431924	-1.3027115	0.13712375	0.3011056
GO BP	NEGATIVE REGULATION OF HYDROLASE ACTIVITY	GO:0051346	278	-0.23660143	-1.3025423	0.019005848	0.30104324
GO BP	POSITIVE REGULATION OF CHROMOSOME SEGREGATION	GO:0051984	27	-0.3678046	-1.3024029	0.13993174	0.30094737
GO BP	POSITIVE REGULATION OF BLOOD VESSEL ENDOTHELIAL CELL MIGRATION	GO:0043536	40	-0.33445475	-1.3023318	0.1220339	0.30071852
GO BP	SYNAPTIC TRANSMISSION GABAERGIC	GO:0051932	24	-0.37641224	-1.3023208	0.14756945	0.30036098
GO BP	MIDBODY ABSCISSION	GO:0061952	17	-0.41565394	-1.3022739	0.14414415	0.30008784
GO BP	NON RECOMBINATIONAL REPAIR	GO:0000726	79	-0.28606045	-1.302077	0.07827476	0.30005774
GO BP	REGULATION OF MAP KINASE ACTIVITY	GO:0043405	240	-0.23881255	-1.3017923	0.03402367	0.3002278
GO BP	REGULATION OF MUSCLE HYPERTROPHY	#N/A	43	-0.32968834	-1.3015517	0.11308562	0.30030048
GO BP	TELOMERASE RNA LOCALIZATION	#N/A	19	-0.40734047	-1.3012106	0.1454219	0.30051532
GO BP	VESICLE LOCALIZATION	GO:0051648	170	-0.25431386	-1.300861	0.04945904	0.30077836
GO BP	POSITIVE REGULATION OF TRANSCRIPTION FROM RNA POLYMERASE II PROMOTER IN RESPONSE TO STRESS	GO:0036003	22	-0.39286155	-1.3008277	0.13013698	0.30048183
GO BP	VASCULOGENESIS	GO:0001570	52	-0.31426793	-1.3000642	0.118530884	0.30150792
GO BP	POSITIVE REGULATION OF MITOTIC SISTER CHROMATID SEGREGATION	#N/A	17	-0.40872633	-1.2999904	0.13440861	0.30126962
GO BP	NEGATIVE REGULATION OF GENE EXPRESSION EPIGENETIC	GO:0045814	99	-0.27659282	-1.2999722	0.0752	0.30091736
GO BP	REGULATION OF RUFFLE ASSEMBLY	GO:1900027	24	-0.3841697	-1.2998109	0.13965517	0.30084336
GO BP	NEGATIVE REGULATION OF TOR SIGNALING	GO:0032007	37	-0.3414409	-1.2991214	0.12690355	0.30169642
GO BP	REGULATION OF PROTEIN LOCALIZATION TO PLASMA MEMBRANE	GO:1903076	74	-0.28899208	-1.2975382	0.07755776	0.30409983
GO BP	TELENCEPHALON GLIAL CELL MIGRATION	#N/A	16	-0.42633206	-1.2971708	0.14492753	0.30437374
GO BP	INTERMEDIATE FILAMENT BASED PROCESS	GO:0045103	36	-0.33538407	-1.2971648	0.11480865	0.30401385
GO BP	REGULATION OF PROTEIN LOCALIZATION TO SYNAPSE	GO:1902473	18	-0.4068988	-1.2963173	0.12456141	0.30504942
GO BP	ATTACHMENT OF SPINDLE MICROTUBULES TO KINETOCHORE	GO:0008608	30	-0.3549514	-1.2959772	0.12392427	0.30531973
GO BP	REGULATION OF MUSCLE ADAPTATION	#N/A	60	-0.29914233	-1.2944796	0.102649	0.30757666
GO BP	POSITIVE REGULATION OF DNA BIOSYNTHETIC PROCESS	GO:2000573	57	-0.30790773	-1.294468	0.103270225	0.3072263
GO BP	REGULATION OF JUN KINASE ACTIVITY	GO:0043506	61	-0.30022022	-1.2936136	0.08361775	0.3084593
GO BP	ASPARTATE FAMILY AMINO ACID METABOLIC PROCESS	#N/A	40	-0.32723677	-1.2935249	0.12479201	0.3082825
GO BP	ASTROCYTE DEVELOPMENT	GO:0014002	22	-0.38509288	-1.2926638	0.14507772	0.3094478
GO BP	NEGATIVE REGULATION OF PROTEIN LOCALIZATION TO NUCLEUS	GO:1900181	19	-0.39561814	-1.291369	0.16838488	0.3114423
GO BP	PROTEIN LOCALIZATION TO CILIUM	GO:0061512	45	-0.31519806	-1.291333	0.11986301	0.31112766
GO BP	POSITIVE REGULATION OF PROTEIN ACETYLATION	GO:1901985	33	-0.35127828	-1.2906321	0.1450512	0.31206945
GO BP	FATTY ACID BIOSYNTHETIC PROCESS	GO:0006633	106	-0.27101675	-1.2899418	0.06549521	0.31295925
GO BP	POSITIVE REGULATION OF CILIUM ASSEMBLY	GO:0045724	21	-0.3838022	-1.2898357	0.14920071	0.31276324
GO BP	DNA DEPENDENT DNA REPLICATION MAINTENANCE OF FIDELITY	#N/A	39	-0.33325636	-1.2892827	0.12227806	0.31339929
GO BP	EPITHELIAL CELL DIFFERENTIATION INVOLVED IN KIDNEY DEVELOPMENT	#N/A	24	-0.37774083	-1.2889779	0.14309764	0.3136027
GO BP	MUSCLE CELL CELLULAR HOMEOSTASIS	GO:0046716	16	-0.42790234	-1.288829	0.16550523	0.31350976
GO BP	REGULATION OF PROTEIN DEPHOSPHORYLATION	GO:0035304	110	-0.26707727	-1.2884728	0.08252427	0.31374964
GO BP	REGULATION OF PROTEIN SERINE THREONINE KINASE ACTIVITY	GO:0071900	383	-0.2261219	-1.2877613	0.024965325	0.31468743
GO BP	ERBB SIGNALING PATHWAY	GO:0038127	115	-0.26401362	-1.2872436	0.06451613	0.31526184
GO BP	MAINTENANCE OF PROTEIN LOCATION IN NUCLEUS	GO:0051457	20	-0.39124587	-1.2863365	0.15275311	0.31652126
GO BP	RNA CAPPING	#N/A	33	-0.3402988	-1.2853307	0.14359862	0.31791666
GO BP	NEGATIVE REGULATION OF ANIMAL ORGAN MORPHOGENESIS	#N/A	17	-0.40229315	-1.2849859	0.15853658	0.31813043
GO BP	POSITIVE REGULATION OF LOCOMOTION	GO:0040017	385	-0.22456329	-1.2844864	0.030726258	0.31869015
GO BP	T CELL MIGRATION	GO:0072678	35	-0.3393875	-1.2843812	0.13448276	0.31850222
GO BP	NEGATIVE REGULATION OF ORGANELLE ASSEMBLY	#N/A	34	-0.3444115	-1.2841481	0.14867257	0.31855702
GO BP	REGULATION OF AUTOPHAGOSOME ASSEMBLY	GO:2000785	35	-0.3351893	-1.2837625	0.13930348	0.31893435
GO BP	CENTROMERE COMPLEX ASSEMBLY	GO:0034508	49	-0.3108455	-1.283168	0.12880144	0.3195997
GO BP	REGULATION OF OSTEOCLAST DIFFERENTIATION	GO:0045670	31	-0.34796217	-1.2828528	0.13181019	0.31980535
GO BP	RUFFLE ORGANIZATION	GO:0031529	41	-0.32029822	-1.2827401	0.12755102	0.3196396
GO BP	GLIOGENESIS	GO:0042063	171	-0.25112537	-1.2824128	0.055384614	0.31984678
GO BP	MYOFIBRIL ASSEMBLY	GO:0030239	40	-0.32978266	-1.2816296	0.11604095	0.32093024
GO BP	CAMERA TYPE EYE MORPHOGENESIS	GO:0048593	75	-0.28231868	-1.2816218	0.10837439	0.3205656
GO BP	RNA METHYLATION	GO:0001510	70	-0.28977603	-1.2814485	0.10851419	0.32046682
GO BP	POSITIVE REGULATION OF GROWTH	GO:0045927	172	-0.24554339	-1.2810206	0.041925468	0.3208549
GO BP	REGULATION OF PROTEIN TYROSINE KINASE ACTIVITY	GO:0061097	56	-0.30348194	-1.2806901	0.11111111	0.32109633
GO BP	CARDIOVASCULAR SYSTEM DEVELOPMENT	#N/A	470	-0.21895361	-1.2789911	0.016759777	0.32386687
GO BP	MICROVILLUS ORGANIZATION	GO:0032528	19	-0.39632446	-1.277896	0.15384616	0.32552564
GO BP	TRIGLYCERIDE METABOLIC PROCESS	GO:0006641	66	-0.29372332	-1.2767859	0.1	0.3272332
GO BP	POSITIVE REGULATION OF STEM CELL PROLIFERATION	GO:2000648	26	-0.3580953	-1.276389	0.14535902	0.32758692
GO BP	TAXIS	#N/A	341	-0.22664405	-1.2762594	0.031073445	0.32748538
GO BP	POSITIVE REGULATION OF PROTEIN LOCALIZATION TO NUCLEUS	GO:1900182	63	-0.29318354	-1.2758585	0.12392427	0.32786107
GO BP	TRANSCRIPTION ELONGATION FROM RNA POLYMERASE II PROMOTER	GO:0006368	74	-0.28627038	-1.2756529	0.11580595	0.3278387
GO BP	MAINTENANCE OF LOCATION	#N/A	231	-0.2381443	-1.2752787	0.037593983	0.3281185
GO BP	REGULATION OF RNA SPLICING	GO:0043484	118	-0.26153398	-1.2747087	0.08292683	0.3288116
GO BP	RESPONSE TO INSULIN	GO:0032868	204	-0.24065739	-1.2742419	0.075642966	0.32923517
GO BP	PROTEIN DEGLYCOSYLATION	GO:0006517	26	-0.36180827	-1.2735428	0.14336284	0.3301773
GO BP	NEGATIVE REGULATION OF OXIDATIVE STRESS INDUCED INTRINSIC APOPTOTIC SIGNALING PATHWAY	GO:1902176	15	-0.41903543	-1.2726252	0.17217392	0.33152255
GO BP	EMBRYONIC AXIS SPECIFICATION	GO:0000578	21	-0.38127583	-1.272321	0.1368421	0.33177227
GO BP	TISSUE REGENERATION	GO:0042246	46	-0.3079335	-1.272095	0.13301282	0.33181307
GO BP	COFACTOR CATABOLIC PROCESS	#N/A	35	-0.33395648	-1.2720226	0.1462185	0.33157504
GO BP	POSITIVE REGULATION OF AXONOGENESIS	GO:0050772	61	-0.29578987	-1.2719563	0.116838485	0.33129433
GO BP	CELLULAR RESPONSE TO PEPTIDE	GO:1901653	268	-0.23031819	-1.271924	0.03692762	0.33097628
GO BP	POSITIVE REGULATION OF EPITHELIAL CELL PROLIFERATION	GO:0050679	119	-0.2618186	-1.2717553	0.09006211	0.3308972
GO BP	ER NUCLEUS SIGNALING PATHWAY	GO:0006984	39	-0.3272831	-1.2717099	0.1375839	0.3306141
GO BP	POSITIVE REGULATION OF MITOTIC NUCLEAR DIVISION	GO:0045840	39	-0.32727063	-1.2708627	0.14285715	0.3318149
GO BP	NEGATIVE REGULATION OF CELLULAR PROTEIN CATABOLIC PROCESS	GO:1903363	72	-0.28431615	-1.2700398	0.1152	0.3330147
GO BP	EMBRYONIC PATTERN SPECIFICATION	GO:0009880	39	-0.32231882	-1.2699362	0.1401384	0.3328336
GO BP	REGULATION OF CARBOHYDRATE CATABOLIC PROCESS	#N/A	68	-0.28896177	-1.2693404	0.10440457	0.33358306
GO BP	DNA TEMPLATED TRANSCRIPTION INITIATION	GO:0006352	199	-0.23976772	-1.2672415	0.06376361	0.33708298
GO BP	POSITIVE REGULATION OF TRANSFERASE ACTIVITY	#N/A	474	-0.21752208	-1.2667155	0.019337017	0.33776462
GO BP	DORSAL VENTRAL PATTERN FORMATION	GO:0009953	48	-0.3131469	-1.2663586	0.14451827	0.33811015
GO BP	CELLULAR PROTEIN CONTAINING COMPLEX LOCALIZATION	GO:0034629	20	-0.38118538	-1.2660228	0.17801048	0.3383861
GO BP	BONE CELL DEVELOPMENT	#N/A	23	-0.37207755	-1.2658335	0.16206262	0.3383854
GO BP	RNA DESTABILIZATION	GO:0050779	28	-0.34914988	-1.2658117	0.14141414	0.3380423
GO BP	CELLULAR GLUCAN METABOLIC PROCESS	#N/A	58	-0.29235864	-1.2658063	0.1318328	0.3376665
GO BP	FATTY ACID METABOLIC PROCESS	GO:0006631	263	-0.23239018	-1.2657902	0.0601173	0.33732092
GO BP	RESPONSE TO LIGHT STIMULUS	GO:0009416	208	-0.23805656	-1.2653397	0.056835636	0.3378081
GO BP	HEPARAN SULFATE PROTEOGLYCAN METABOLIC PROCESS	GO:0030201	23	-0.37899557	-1.2651156	0.15817223	0.33792225
GO BP	ORGANIC ACID BIOSYNTHETIC PROCESS	#N/A	240	-0.23557642	-1.2643483	0.07153502	0.3390389
GO BP	RRNA METHYLATION	GO:0031167	23	-0.36295447	-1.2642103	0.16393442	0.33891436
GO BP	CYTOPLASMIC SEQUESTERING OF PROTEIN	GO:0051220	22	-0.36625895	-1.2630119	0.17094018	0.34096494
GO BP	PROTEIN DEMANNOSYLATION	#N/A	18	-0.40644798	-1.2609556	0.18962432	0.3446115
GO BP	IMMUNE RESPONSE REGULATING CELL SURFACE RECEPTOR SIGNALING PATHWAY	GO:0002768	244	-0.23276421	-1.2609012	0.04287902	0.34433493
GO BP	HORMONE MEDIATED SIGNALING PATHWAY	GO:0009755	155	-0.24767011	-1.2608628	0.07954545	0.34403118
GO BP	REGULATION OF SYMBIOSIS ENCOMPASSING MUTUALISM THROUGH PARASITISM	#N/A	164	-0.2438795	-1.2601572	0.0770416	0.3451019
GO BP	PROTEIN LOCALIZATION TO CHROMATIN	GO:0071168	27	-0.3500705	-1.2597653	0.15436241	0.34547058
GO BP	PROTEIN LOCALIZATION TO SYNAPSE	GO:0035418	51	-0.30511212	-1.2593007	0.1524288	0.34595767
GO BP	MEMBRANE PROTEIN INTRACELLULAR DOMAIN PROTEOLYSIS	GO:0031293	17	-0.40346533	-1.2592719	0.18165137	0.345626
GO BP	TEMPERATURE HOMEOSTASIS	GO:0001659	110	-0.25864008	-1.2591227	0.08527132	0.34552705
GO BP	MYELOID LEUKOCYTE ACTIVATION	#N/A	417	-0.22026081	-1.2585286	0.03547067	0.34631678
GO BP	LENS FIBER CELL DIFFERENTIATION	GO:0070306	17	-0.3954998	-1.2585123	0.16955018	0.34596348
GO BP	NEGATIVE REGULATION OF PROTEIN ACETYLATION	GO:1901984	15	-0.41564074	-1.2582319	0.17010309	0.34609556
GO BP	NUCLEIC ACID PHOSPHODIESTER BOND HYDROLYSIS	GO:0090305	248	-0.23272163	-1.258095	0.057692308	0.3459737
GO BP	SULFUR COMPOUND CATABOLIC PROCESS	#N/A	38	-0.32550317	-1.2580509	0.13986014	0.3456886
GO BP	MORPHOGENESIS OF AN EPITHELIUM	GO:0002009	380	-0.21867603	-1.2575111	0.026760563	0.3463756
GO BP	REGULATION OF CELL JUNCTION ASSEMBLY	GO:1901888	68	-0.28457406	-1.2571015	0.121753246	0.34686148
GO BP	REGULATION OF CELLULAR AMIDE METABOLIC PROCESS	#N/A	342	-0.22429806	-1.2569219	0.04539007	0.34679398
GO BP	REGULATION OF PROTEIN BINDING	GO:0043393	161	-0.24695446	-1.2569014	0.088721804	0.3464467
GO BP	EMBRYONIC SKELETAL SYSTEM DEVELOPMENT	GO:0048706	70	-0.28305852	-1.2559024	0.13614263	0.34801602
GO BP	POSITIVE REGULATION OF ESTABLISHMENT OF PROTEIN LOCALIZATION	GO:1904951	301	-0.22603449	-1.2557379	0.046676096	0.34796175
GO BP	GAMETE GENERATION	GO:0007276	418	-0.2188961	-1.2557088	0.036775105	0.34764427
GO BP	PLASMA MEMBRANE TUBULATION	GO:0097320	17	-0.40585688	-1.2551587	0.17465754	0.34829152
GO BP	POLARIZED EPITHELIAL CELL DIFFERENTIATION	GO:0030859	15	-0.41213593	-1.254256	0.16787003	0.34977594
GO BP	ZINC ION TRANSPORT	GO:0006829	20	-0.38256004	-1.2542427	0.17926186	0.3494266
GO BP	REGULATION OF AMYLOID PRECURSOR PROTEIN CATABOLIC PROCESS	GO:1902991	28	-0.3516394	-1.2541225	0.15972222	0.34927142
GO BP	REGULATION OF PHOSPHOPROTEIN PHOSPHATASE ACTIVITY	GO:0043666	92	-0.2708838	-1.2537549	0.11378205	0.349595
GO BP	CALCIUM ION TRANSMEMBRANE TRANSPORT	GO:0070588	173	-0.24068868	-1.2523397	0.076219514	0.35196415
GO BP	GLUCOSE IMPORT	GO:0046323	47	-0.30702427	-1.252043	0.1412151	0.35214236
GO BP	DNA PACKAGING	GO:0006323	156	-0.24528621	-1.2519847	0.08411215	0.35186273
GO BP	DIVALENT INORGANIC CATION TRANSPORT	#N/A	263	-0.22963361	-1.2518026	0.053731345	0.3518292
GO BP	WOUND HEALING	GO:0042060	357	-0.21977556	-1.250661	0.038961038	0.35372677
GO BP	NEGATIVE REGULATION OF INTRINSIC APOPTOTIC SIGNALING PATHWAY	GO:2001243	80	-0.27333686	-1.2506186	0.097402595	0.35344404
GO BP	MOTOR NEURON AXON GUIDANCE	GO:0008045	20	-0.38438597	-1.2506113	0.17605634	0.3530837
GO BP	TRANSCRIPTION BY RNA POLYMERASE III	GO:0006383	47	-0.30790827	-1.2502396	0.14217253	0.3534224
GO BP	CELLULAR RESPONSE TO LIPOPROTEIN PARTICLE STIMULUS	#N/A	21	-0.37928137	-1.2497419	0.18827708	0.35405022
GO BP	REGULATION OF PROTEIN TARGETING	#N/A	64	-0.28810826	-1.2492548	0.11815068	0.35462874
GO BP	RNA PHOSPHODIESTER BOND HYDROLYSIS EXONUCLEOLYTIC	GO:0090503	39	-0.31762707	-1.2485569	0.14983165	0.35562307
GO BP	PRESYNAPSE ORGANIZATION	GO:0099172	18	-0.39082444	-1.2480178	0.18412162	0.35635877
GO BP	POSITIVE REGULATION OF KINASE ACTIVITY	GO:0033674	412	-0.21883151	-1.2473161	0.036516853	0.357454
GO BP	ARTERY MORPHOGENESIS	GO:0048844	42	-0.3099176	-1.2468137	0.1578073	0.35803
GO BP	NEGATIVE REGULATION OF PROTEIN MODIFICATION BY SMALL PROTEIN CONJUGATION OR REMOVAL	#N/A	68	-0.28120914	-1.2468086	0.11675127	0.3576475
GO BP	POSITIVE REGULATION OF ENDOTHELIAL CELL PROLIFERATION	GO:0001938	55	-0.29511708	-1.2467679	0.13957597	0.35734686
GO BP	POSITIVE REGULATION OF TRANSPORTER ACTIVITY	GO:0032411	59	-0.29318106	-1.2467234	0.14705883	0.3570483
GO BP	NEUTRAL LIPID METABOLIC PROCESS	GO:0006638	83	-0.27417478	-1.2465062	0.13106796	0.3571286
GO BP	REGULATION OF POSTSYNAPTIC MEMBRANE NEUROTRANSMITTER RECEPTOR LEVELS	GO:0099072	46	-0.31029525	-1.2464905	0.1579832	0.35677406
GO BP	CELL SUBSTRATE ADHESION	GO:0031589	240	-0.23015878	-1.2464	0.07122093	0.35657838
GO BP	GLIAL CELL DEVELOPMENT	GO:0021782	69	-0.2832216	-1.2463171	0.14566284	0.35636103
GO BP	POSITIVE REGULATION OF PROTEIN SERINE THREONINE KINASE ACTIVITY	GO:0071902	245	-0.23047492	-1.2457693	0.08417997	0.35711488
GO BP	REGULATION OF ANION TRANSMEMBRANE TRANSPORT	#N/A	18	-0.39405525	-1.245727	0.17086332	0.3568301
GO BP	EMBRYONIC APPENDAGE MORPHOGENESIS	#N/A	85	-0.26916134	-1.2446188	0.12248062	0.3587165
GO BP	REGULATION OF MYOTUBE DIFFERENTIATION	GO:0010830	26	-0.3585281	-1.2446164	0.17953321	0.35834748
GO BP	REGULATION OF COFACTOR METABOLIC PROCESS	#N/A	28	-0.34022573	-1.2445011	0.17553191	0.35819393
GO BP	COFACTOR BIOSYNTHETIC PROCESS	#N/A	192	-0.2371038	-1.2441123	0.06708268	0.35859206
GO BP	BLOOD VESSEL ENDOTHELIAL CELL MIGRATION	GO:0043534	80	-0.27212813	-1.2434753	0.12026359	0.35954863
GO BP	TRANSCRIPTION INITIATION FROM RNA POLYMERASE I PROMOTER	GO:0006361	34	-0.32846525	-1.2434243	0.15979381	0.35926148
GO BP	RESPONSE TO HYPEROXIA	#N/A	17	-0.39733493	-1.243384	0.18374558	0.3589723
GO BP	RECEPTOR RECYCLING	GO:0001881	28	-0.35549298	-1.243326	0.1897436	0.35871163
GO BP	CONTRACTILE ACTIN FILAMENT BUNDLE ASSEMBLY	GO:0030038	76	-0.27412006	-1.2432272	0.12390925	0.3585271
GO BP	DORSAL VENTRAL NEURAL TUBE PATTERNING	GO:0021904	19	-0.3895085	-1.2428212	0.19478261	0.3589694
GO BP	PEROXISOMAL TRANSPORT	#N/A	61	-0.28684393	-1.2421844	0.14043993	0.35983878
GO BP	NUCLEOSIDE MONOPHOSPHATE METABOLIC PROCESS	#N/A	58	-0.28592223	-1.2415653	0.12913907	0.36072856
GO BP	DENDRITE EXTENSION	GO:0097484	19	-0.38808632	-1.2405204	0.19746377	0.36246878
GO BP	DNA BIOSYNTHETIC PROCESS	GO:0071897	161	-0.24075899	-1.2399231	0.09612403	0.36328056
GO BP	POSITIVE REGULATION OF RNA SPLICING	GO:0033120	28	-0.3416792	-1.2393109	0.15753424	0.36415485
GO BP	NEGATIVE REGULATION OF INTRACELLULAR TRANSPORT	GO:0032387	41	-0.31255257	-1.2391096	0.155	0.36414394
GO BP	MITOCHONDRIAL FUSION	GO:0008053	20	-0.3831929	-1.2388916	0.2064057	0.36421996
GO BP	POSITIVE REGULATION OF PROTEIN TYROSINE KINASE ACTIVITY	GO:0061098	33	-0.3287645	-1.2382108	0.18696398	0.3652152
GO BP	NEGATIVE REGULATION OF ION TRANSPORT	GO:0043271	73	-0.27425689	-1.2382016	0.1266892	0.36486065
GO BP	PROTEIN LOCALIZATION TO ENDOSOME	GO:0036010	24	-0.36506313	-1.2378249	0.18739353	0.36522794
GO BP	NEGATIVE REGULATION OF PROTEOLYSIS INVOLVED IN CELLULAR PROTEIN CATABOLIC PROCESS	GO:1903051	60	-0.29044613	-1.237398	0.14082278	0.3657201
GO BP	NEGATIVE REGULATION OF PHOSPHORUS METABOLIC PROCESS	#N/A	419	-0.21349019	-1.2362621	0.036723163	0.36772904
GO BP	TRICARBOXYLIC ACID CYCLE	GO:0006099	33	-0.3268282	-1.2360411	0.16020235	0.3677757
GO BP	MUSCLE CONTRACTION	GO:0006936	193	-0.2336248	-1.2353112	0.07606973	0.36892456
GO BP	MEIOTIC CELL CYCLE	GO:0051321	184	-0.2392565	-1.234551	0.0927357	0.37011817
GO BP	REGULATION OF MULTICELLULAR ORGANISM GROWTH	GO:0040014	41	-0.31593013	-1.2337162	0.17235772	0.37142208
GO BP	CELLULAR COMPONENT ASSEMBLY INVOLVED IN MORPHOGENESIS	#N/A	73	-0.27472466	-1.2336612	0.1300813	0.37114015
GO BP	INTRASPECIES INTERACTION BETWEEN ORGANISMS	#N/A	24	-0.3491618	-1.2336268	0.17931035	0.37082076
GO BP	REGULATION OF INTRACELLULAR STEROID HORMONE RECEPTOR SIGNALING PATHWAY	GO:0033143	62	-0.2854761	-1.2333721	0.14927769	0.370967
GO BP	REGULATION OF NUCLEAR TRANSCRIBED MRNA CATABOLIC PROCESS DEADENYLATION DEPENDENT DECAY	#N/A	17	-0.39673358	-1.2329042	0.20725389	0.37149912
GO BP	NUCLEOBASE CONTAINING SMALL MOLECULE METABOLIC PROCESS	#N/A	486	-0.20998725	-1.2325904	0.04702628	0.37176955
GO BP	INTRINSIC APOPTOTIC SIGNALING PATHWAY IN RESPONSE TO OXIDATIVE STRESS	GO:0008631	36	-0.32052636	-1.2325846	0.18043844	0.37139353
GO BP	INTRACELLULAR PROTEIN TRANSMEMBRANE TRANSPORT	GO:0065002	45	-0.30802038	-1.2325506	0.16695653	0.37108028
GO BP	NEGATIVE REGULATION OF GTPASE ACTIVITY	GO:0034260	38	-0.31569323	-1.2324984	0.1629393	0.3707993
GO BP	EMBRYONIC SKELETAL SYSTEM MORPHOGENESIS	GO:0048704	49	-0.305514	-1.2321883	0.1736111	0.37106064
GO BP	CELL CELL SIGNALING BY WNT	GO:0198738	385	-0.21617134	-1.2321419	0.040389974	0.37077403
GO BP	POSITIVE REGULATION OF TOLL LIKE RECEPTOR SIGNALING PATHWAY	GO:0034123	16	-0.40303883	-1.2317451	0.21903051	0.3712121
GO BP	RESPONSE TO PEPTIDE HORMONE	GO:0043434	302	-0.22285043	-1.2309867	0.073573574	0.37240443
GO BP	REGULATION OF GENERATION OF PRECURSOR METABOLITES AND ENERGY	GO:0043467	129	-0.24728037	-1.2298082	0.11341853	0.37439272
GO BP	NEGATIVE REGULATION OF GLIOGENESIS	#N/A	24	-0.35428917	-1.2290357	0.20959148	0.37559187
GO BP	CELLULAR RESPONSE TO HORMONE STIMULUS	GO:0032870	463	-0.21180342	-1.2289522	0.04359673	0.3753985
GO BP	REGULATION OF MAST CELL ACTIVATION INVOLVED IN IMMUNE RESPONSE	#N/A	21	-0.36076015	-1.2289207	0.20304568	0.37507764
GO BP	REGULATION OF VIRAL LIFE CYCLE	#N/A	102	-0.25681484	-1.228905	0.12933753	0.3747266
GO BP	CELL DEATH IN RESPONSE TO OXIDATIVE STRESS	GO:0036473	61	-0.285158	-1.2282298	0.15033785	0.37584868
GO BP	TISSUE MORPHOGENESIS	GO:0048729	449	-0.21349716	-1.2273924	0.036986303	0.37725115
GO BP	NUCLEOSIDE METABOLIC PROCESS	GO:0009116	81	-0.2683671	-1.2273905	0.13301282	0.37687132
GO BP	DNA REPLICATION INDEPENDENT NUCLEOSOME ORGANIZATION	#N/A	48	-0.29934266	-1.2271146	0.14745763	0.37704116
GO BP	MYELOID LEUKOCYTE MEDIATED IMMUNITY	#N/A	376	-0.2138934	-1.2269342	0.042735044	0.37702313
GO BP	COLLATERAL SPROUTING	GO:0048668	21	-0.36589205	-1.2262866	0.19405594	0.3778803
GO BP	CELL FATE COMMITMENT	GO:0045165	124	-0.25055367	-1.2262517	0.1221865	0.37757772
GO BP	GLOMERULUS DEVELOPMENT	GO:0032835	35	-0.32102272	-1.2262498	0.18592964	0.37720072
GO BP	PROTEIN K48 LINKED UBIQUITINATION	GO:0070936	50	-0.297712	-1.2257127	0.18135594	0.37792462
GO BP	GASTRULATION WITH MOUTH FORMING SECOND	GO:0001702	24	-0.35338122	-1.2254317	0.2043919	0.37809706
GO BP	COPII COATED VESICLE BUDDING	GO:0090114	61	-0.28463015	-1.2252421	0.15599343	0.37816826
GO BP	HEART DEVELOPMENT	GO:0007507	399	-0.21348716	-1.2251619	0.044630405	0.3779942
GO BP	POSTSYNAPTIC SPECIALIZATION ORGANIZATION	#N/A	16	-0.40165544	-1.2243941	0.19786096	0.37916654
GO BP	CHONDROITIN SULFATE PROTEOGLYCAN METABOLIC PROCESS	#N/A	27	-0.34741822	-1.2243211	0.20871143	0.3789288
GO BP	PROTEIN KINASE C ACTIVATING G PROTEIN COUPLED RECEPTOR SIGNALING PATHWAY	GO:0007205	15	-0.40436754	-1.224264	0.21651377	0.37865275
GO BP	POSITIVE REGULATION OF ION TRANSMEMBRANE TRANSPORT	GO:0034767	74	-0.27353862	-1.2235236	0.14862682	0.37980264
GO BP	PEPTIDYL TYROSINE AUTOPHOSPHORYLATION	GO:0038083	23	-0.35931206	-1.2234621	0.19430485	0.37955076
GO BP	VESICLE CARLOADING	#N/A	19	-0.37584612	-1.2233914	0.20613287	0.37931734
GO BP	GLIAL CELL DIFFERENTIATION	GO:0010001	124	-0.24950694	-1.2226592	0.117263846	0.38053346
GO BP	REGULATION OF PROTEIN STABILITY	GO:0031647	242	-0.22668931	-1.222345	0.08912387	0.3807654
GO BP	HETEROCHROMATIN ORGANIZATION	GO:0070828	15	-0.39875564	-1.2222443	0.20707071	0.3805694
GO BP	REGULATION OF WNT SIGNALING PATHWAY	GO:0030111	272	-0.22245175	-1.2219715	0.07860262	0.3807772
GO BP	REGULATION OF RESPONSE TO DNA DAMAGE STIMULUS	GO:2001020	183	-0.23364528	-1.2218843	0.09305761	0.3805834
GO BP	REGULATION OF CALCIUM ION TRANSPORT	GO:0051924	124	-0.24599037	-1.221749	0.12903225	0.38046217
GO BP	CELL ACTIVATION INVOLVED IN IMMUNE RESPONSE	#N/A	458	-0.20965646	-1.2216234	0.03217158	0.38034973
GO BP	LONG CHAIN FATTY ACID METABOLIC PROCESS	GO:0001676	66	-0.27681792	-1.2210351	0.14006515	0.381191
GO BP	NUCLEOSIDE PHOSPHATE BIOSYNTHETIC PROCESS	#N/A	220	-0.22732435	-1.2210318	0.08380682	0.38082096
GO BP	REGULATION OF TRANSLATIONAL FIDELITY	GO:0006450	17	-0.38305363	-1.2209952	0.21981981	0.38051933
GO BP	FC RECEPTOR SIGNALING PATHWAY	GO:0038093	143	-0.24230869	-1.2197413	0.11128776	0.38271013
GO BP	RIBONUCLEOSIDE MONOPHOSPHATE BIOSYNTHETIC PROCESS	GO:0009156	26	-0.349797	-1.2186639	0.18524872	0.38452482
GO BP	CELL MATRIX ADHESION	GO:0007160	150	-0.24072628	-1.2182982	0.11937985	0.38495633
GO BP	CARBOHYDRATE TRANSPORT	GO:0008643	99	-0.2573784	-1.2180263	0.13964687	0.38511837
GO BP	EPITHELIAL CELL DIFFERENTIATION	GO:0030855	392	-0.21311001	-1.2173984	0.06779661	0.38597697
GO BP	RESPONSE TO INORGANIC SUBSTANCE	GO:0010035	370	-0.21409713	-1.2171475	0.06896552	0.38610822
GO BP	MALE SEX DIFFERENTIATION	GO:0046661	109	-0.25651062	-1.2169518	0.1465798	0.38612396
GO BP	SEXUAL REPRODUCTION	GO:0019953	489	-0.21033926	-1.2164444	0.05172414	0.38681838
GO BP	REGULATION OF RESPONSE TO DRUG	GO:2001023	46	-0.30002093	-1.2162406	0.16637781	0.38686395
GO BP	PEROXISOME ORGANIZATION	GO:0007031	70	-0.27065542	-1.2162002	0.15544872	0.3865608
GO BP	NEGATIVE REGULATION OF PROTEOLYSIS	GO:0045861	209	-0.22729182	-1.2158476	0.09270517	0.38690948
GO BP	GLAND DEVELOPMENT	GO:0048732	292	-0.22035642	-1.2158451	0.073913045	0.386534
GO BP	CENTRAL NERVOUS SYSTEM NEURON DEVELOPMENT	GO:0021954	47	-0.2890116	-1.2156806	0.16150081	0.38651493
GO BP	POSITIVE REGULATION OF MYELOID LEUKOCYTE MEDIATED IMMUNITY	#N/A	22	-0.36595267	-1.2151664	0.21164021	0.3871595
GO BP	POSITIVE REGULATION OF PHOSPHATASE ACTIVITY	GO:0010922	22	-0.36135	-1.2145295	0.21602787	0.3880778
GO BP	POSITIVE REGULATION OF LAMELLIPODIUM ORGANIZATION	GO:1902745	24	-0.353741	-1.2144197	0.19512194	0.38793302
GO BP	PROTEIN TRANSMEMBRANE TRANSPORT	GO:0071806	52	-0.29034868	-1.2143018	0.17391305	0.38780227
GO BP	CELLULAR COMPONENT DISASSEMBLY	#N/A	435	-0.20956452	-1.2141696	0.05907173	0.38774517
GO BP	POSITIVE REGULATION OF PROTEIN IMPORT	GO:1904591	33	-0.32320938	-1.2139841	0.18353345	0.38775632
GO BP	APPENDAGE MORPHOGENESIS	#N/A	101	-0.25391284	-1.2132525	0.12732919	0.38893157
GO BP	LUNG MORPHOGENESIS	GO:0060425	33	-0.32593617	-1.21308	0.19765495	0.38893786
GO BP	POSITIVE REGULATION OF EPITHELIAL CELL MIGRATION	GO:0010634	108	-0.2507986	-1.2126943	0.12852664	0.38933465
GO BP	REGULATION OF CELLULAR RESPONSE TO DRUG	GO:2001038	22	-0.35956767	-1.2119616	0.209009	0.3904244
GO BP	CELLULAR COMPONENT DISASSEMBLY INVOLVED IN EXECUTION PHASE OF APOPTOSIS	GO:0006921	27	-0.3477485	-1.2098123	0.21985815	0.39458257
GO BP	REGULATION OF POTASSIUM ION TRANSPORT	GO:0043266	40	-0.30492544	-1.2095859	0.19117647	0.39469188
GO BP	CELLULAR RESPONSE TO STEROID HORMONE STIMULUS	GO:0071383	175	-0.23375094	-1.209583	0.09953344	0.39431274
GO BP	NEGATIVE REGULATION OF RESPONSE TO OXIDATIVE STRESS	GO:1902883	34	-0.32131758	-1.2094078	0.17152104	0.39434597
GO BP	POTASSIUM ION TRANSPORT	GO:0006813	86	-0.26022664	-1.207759	0.15284553	0.3974456
GO BP	LONG TERM SYNAPTIC POTENTIATION	GO:0060291	46	-0.29626608	-1.207523	0.18367347	0.3975371
GO BP	GLIAL CELL ACTIVATION	#N/A	26	-0.34258345	-1.2072339	0.21891418	0.39782494
GO BP	REGULATION OF CARDIAC MUSCLE CELL ACTION POTENTIAL	#N/A	22	-0.3592849	-1.2069706	0.20959148	0.3980351
GO BP	POSITIVE REGULATION OF CELL MATRIX ADHESION	GO:0001954	37	-0.31212834	-1.2066466	0.17529215	0.39839464
GO BP	APPENDAGE DEVELOPMENT	#N/A	120	-0.24921757	-1.2062244	0.12844037	0.39891815
GO BP	POSTREPLICATION REPAIR	GO:0006301	48	-0.28944662	-1.2059509	0.17986798	0.39910793
GO BP	AXIS SPECIFICATION	GO:0009798	60	-0.27889585	-1.2055094	0.1744	0.39973095
GO BP	ACETYL COA BIOSYNTHETIC PROCESS FROM PYRUVATE	GO:0006086	16	-0.39239714	-1.2038739	0.23392858	0.4028151
GO BP	POSITIVE REGULATION OF BMP SIGNALING PATHWAY	GO:0030513	25	-0.34634396	-1.203586	0.19789842	0.40304303
GO BP	REGULATION OF TUMOR NECROSIS FACTOR MEDIATED SIGNALING PATHWAY	GO:0010803	40	-0.30704054	-1.2028335	0.19584055	0.40430164
GO BP	EPIDERMAL GROWTH FACTOR RECEPTOR SIGNALING PATHWAY	GO:0007173	97	-0.25401068	-1.2020519	0.14983714	0.4055358
GO BP	MAMMARY GLAND DEVELOPMENT	GO:0030879	98	-0.25336552	-1.2020164	0.14626391	0.40523338
GO BP	REGULATION OF LYMPHOCYTE MIGRATION	GO:2000401	33	-0.31483698	-1.2019799	0.18954249	0.40491703
GO BP	REGULATION OF ANATOMICAL STRUCTURE SIZE	#N/A	328	-0.21387568	-1.2008667	0.09288824	0.4069553
GO BP	NEGATIVE REGULATION OF CELL MATRIX ADHESION	GO:0001953	27	-0.33412412	-1.2006186	0.20987654	0.4071032
GO BP	TELOMERE MAINTENANCE VIA TELOMERE LENGTHENING	GO:0010833	74	-0.26620242	-1.2000272	0.17515923	0.4079811
GO BP	MUSCLE SYSTEM PROCESS	GO:0003012	254	-0.22072785	-1.1996766	0.09730539	0.40835625
GO BP	REGULATION OF DNA BIOSYNTHETIC PROCESS	GO:2000278	90	-0.26168618	-1.1987611	0.17147435	0.40991065
GO BP	REGULATION OF T CELL DIFFERENTIATION	GO:0045580	76	-0.2639487	-1.1984166	0.16721854	0.41029164
GO BP	NOTCH SIGNALING PATHWAY	GO:0007219	125	-0.24303097	-1.1983287	0.1505216	0.41009223
GO BP	EMBRYONIC MORPHOGENESIS	GO:0048598	387	-0.20963477	-1.1981773	0.07092199	0.41000473
GO BP	GTP METABOLIC PROCESS	GO:0046039	21	-0.3605958	-1.1976714	0.23445825	0.4107305
GO BP	RESPONSE TO PEPTIDE	#N/A	353	-0.21115774	-1.1973946	0.08183079	0.4109348
GO BP	GLYCOSYL COMPOUND METABOLIC PROCESS	#N/A	94	-0.25438136	-1.1970983	0.17694806	0.41122887
GO BP	CEREBRAL CORTEX RADIALLY ORIENTED CELL MIGRATION	GO:0021799	20	-0.35601485	-1.1969424	0.22404371	0.41120705
GO BP	NEGATIVE REGULATION OF INTRACELLULAR STEROID HORMONE RECEPTOR SIGNALING PATHWAY	GO:0033144	28	-0.3367928	-1.195668	0.21146953	0.4135967
GO BP	PROTEIN LOCALIZATION TO CHROMOSOME TELOMERIC REGION	GO:0070198	29	-0.32936004	-1.1955552	0.22719449	0.41346848
GO BP	ENDOTHELIAL CELL MIGRATION	GO:0043542	140	-0.2371974	-1.1947855	0.1446541	0.414733
GO BP	REGULATION OF ION TRANSPORT	GO:0043269	321	-0.21266448	-1.1938192	0.09859155	0.4164329
GO BP	NEGATIVE REGULATION OF MACROAUTOPHAGY	GO:0016242	31	-0.31995696	-1.1926466	0.21342513	0.4186249
GO BP	RESPONSE TO ALCOHOL	GO:0097305	141	-0.23726411	-1.1922518	0.14593698	0.41911033
GO BP	PROTEIN K63 LINKED DEUBIQUITINATION	GO:0070536	28	-0.33536395	-1.1918156	0.22146508	0.41969427
GO BP	RECEPTOR MEDIATED ENDOCYTOSIS	GO:0006898	171	-0.2303123	-1.1916968	0.12998523	0.41955894
GO BP	ENERGY RESERVE METABOLIC PROCESS	GO:0006112	61	-0.27270606	-1.1910412	0.19303797	0.4206009
GO BP	CANONICAL WNT SIGNALING PATHWAY	GO:0060070	241	-0.22072984	-1.1909908	0.12244898	0.42030665
GO BP	POSITIVE REGULATION OF PROTEOLYSIS	GO:0045862	265	-0.21673821	-1.190681	0.11046512	0.42056987
GO BP	RESPONSE TO X RAY	GO:0010165	29	-0.329347	-1.1897743	0.21960072	0.42219415
GO BP	POSITIVE REGULATION OF COLD INDUCED THERMOGENESIS	GO:0120162	65	-0.26851314	-1.1891072	0.16343042	0.42327937
GO BP	REGULATION OF METAL ION TRANSPORT	#N/A	195	-0.2236631	-1.188346	0.113354035	0.42458677
GO BP	CELL PROLIFERATION INVOLVED IN KIDNEY DEVELOPMENT	GO:0072111	15	-0.39837822	-1.1878456	0.23411979	0.42528006
GO BP	PLASMA MEMBRANE ORGANIZATION	GO:0007009	70	-0.2650347	-1.1877816	0.19663866	0.42503697
GO BP	EYE PHOTORECEPTOR CELL DIFFERENTIATION	GO:0001754	25	-0.33913624	-1.1875432	0.2353952	0.42514804
GO BP	TORC1 SIGNALING	GO:0038202	37	-0.30578992	-1.186589	0.22016807	0.42687583
GO BP	REGULATION OF ACTOMYOSIN STRUCTURE ORGANIZATION	#N/A	70	-0.26820287	-1.186309	0.17412935	0.4270554
GO BP	MICROTUBULE ANCHORING	GO:0034453	24	-0.3389743	-1.1851139	0.24172185	0.42932132
GO BP	REGULATION OF LEUKOCYTE DEGRANULATION	#N/A	29	-0.33058795	-1.1851104	0.21107267	0.4289303
GO BP	CARDIAC VENTRICLE MORPHOGENESIS	GO:0003208	49	-0.28861088	-1.1850624	0.19833334	0.42862147
GO BP	REGULATION OF KERATINOCYTE PROLIFERATION	GO:0010837	22	-0.34335485	-1.1850578	0.22563177	0.42823297
GO BP	ZINC ION HOMEOSTASIS	GO:0055069	21	-0.35762838	-1.1843632	0.21964286	0.4293884
GO BP	REGULATION OF POTASSIUM ION TRANSMEMBRANE TRANSPORTER ACTIVITY	GO:1901016	24	-0.34523317	-1.1842402	0.2072072	0.4292356
GO BP	AMYLOID BETA METABOLIC PROCESS	GO:0050435	38	-0.30783328	-1.1840872	0.20767888	0.42917004
GO BP	UBIQUITIN DEPENDENT PROTEIN CATABOLIC PROCESS VIA THE MULTIVESICULAR BODY SORTING PATHWAY	GO:0043162	20	-0.3608068	-1.1838062	0.24394463	0.42942536
GO BP	LYMPHOCYTE COSTIMULATION	#N/A	29	-0.3295061	-1.1836747	0.23239437	0.42932138
GO BP	PLACENTA DEVELOPMENT	GO:0001890	114	-0.24285589	-1.183177	0.17218544	0.43010455
GO BP	BLOOD VESSEL MORPHOGENESIS	GO:0048514	375	-0.20860134	-1.183134	0.09762901	0.4298048
GO BP	POSITIVE REGULATION OF SODIUM ION TRANSMEMBRANE TRANSPORTER ACTIVITY	GO:2000651	15	-0.3826438	-1.1814591	0.24027073	0.43310744
GO BP	LYMPHOCYTE MIGRATION	GO:0072676	48	-0.28459904	-1.181148	0.1967742	0.43343544
GO BP	MITOCHONDRIAL CALCIUM ION HOMEOSTASIS	GO:0051560	19	-0.36493695	-1.1808594	0.25309736	0.4336639
GO BP	NEGATIVE REGULATION OF PHOSPHORYLATION	GO:0042326	333	-0.21008049	-1.1803412	0.09809663	0.43445376
GO BP	ECTODERM DEVELOPMENT	GO:0007398	15	-0.3929388	-1.1798584	0.26024956	0.43518183
GO BP	VASCULAR ENDOTHELIAL GROWTH FACTOR PRODUCTION	GO:0010573	23	-0.3414747	-1.1791168	0.22702703	0.43640026
GO BP	REGULATION OF CELL SUBSTRATE ADHESION	GO:0010810	150	-0.2323914	-1.1790252	0.15197569	0.436206
GO BP	CELL SUBSTRATE JUNCTION ORGANIZATION	#N/A	77	-0.2596877	-1.1790212	0.18941979	0.4358223
GO BP	LACTATION	GO:0007595	35	-0.31107616	-1.1788944	0.21640489	0.43569878
GO BP	PIGMENT METABOLIC PROCESS	#N/A	50	-0.28557104	-1.1787714	0.2017094	0.43559718
GO BP	ENDOTHELIAL CELL PROLIFERATION	GO:0001935	84	-0.2562873	-1.1786928	0.18211383	0.43535653
GO BP	POSITIVE REGULATION OF CYTOSKELETON ORGANIZATION	GO:0051495	169	-0.22801296	-1.1786171	0.15981735	0.43513113
GO BP	REGULATION OF VIRAL TRANSCRIPTION	GO:0046782	56	-0.27968398	-1.1777039	0.23050848	0.43684423
GO BP	REGULATION OF TELOMERE MAINTENANCE VIA TELOMERE LENGTHENING	GO:1904356	57	-0.2760792	-1.1775856	0.20727848	0.4367436
GO BP	TRANSCYTOSIS	GO:0045056	17	-0.3778614	-1.1759309	0.2637931	0.44020808
GO BP	CELL SURFACE RECEPTOR SIGNALING PATHWAY INVOLVED IN CELL CELL SIGNALING	#N/A	427	-0.2045071	-1.175754	0.09598854	0.4402127
GO BP	PROTEIN LOCALIZATION TO CELL SURFACE	GO:0034394	46	-0.29214844	-1.1756887	0.21702838	0.43998492
GO BP	REGULATION OF CELL CYCLE CHECKPOINT	#N/A	30	-0.32659623	-1.1752486	0.24070796	0.44061008
GO BP	REGULATION OF DEVELOPMENTAL GROWTH	GO:0048638	212	-0.22230732	-1.1743048	0.13157895	0.44237977
GO BP	PROTEIN DEPHOSPHORYLATION	GO:0006470	250	-0.21602608	-1.1742342	0.12987013	0.44214025
GO BP	CEREBELLAR PURKINJE CELL LAYER DEVELOPMENT	GO:0021680	20	-0.3593878	-1.1739894	0.25394046	0.44226474
GO BP	PERIPHERAL NERVOUS SYSTEM DEVELOPMENT	GO:0007422	43	-0.29002652	-1.1739367	0.19800332	0.44198662
GO BP	RHO PROTEIN SIGNAL TRANSDUCTION	GO:0007266	150	-0.23143862	-1.1737232	0.15246637	0.44207233
GO BP	REGULATION OF SYNAPTIC VESICLE RECYCLING	#N/A	19	-0.3656074	-1.1735158	0.25823224	0.4421445
GO BP	REGULATION OF MITOCHONDRION ORGANIZATION	GO:0010821	149	-0.22943906	-1.1731676	0.16438356	0.44254377
GO BP	ESTABLISHMENT OF PROTEIN LOCALIZATION TO PLASMA MEMBRANE	GO:0061951	55	-0.27921495	-1.173152	0.20166667	0.44218382
GO BP	RESPONSE TO TRANSFORMING GROWTH FACTOR BETA	GO:0071559	170	-0.22448732	-1.173014	0.13375796	0.44212052
GO BP	HINDBRAIN MORPHOGENESIS	GO:0021575	30	-0.31932902	-1.1728816	0.24028268	0.4420516
GO BP	NEGATIVE REGULATION OF EMBRYONIC DEVELOPMENT	#N/A	19	-0.35981146	-1.1724392	0.23716815	0.44261009
GO BP	SEX DIFFERENTIATION	GO:0007548	170	-0.22954482	-1.1722704	0.15905511	0.4425936
GO BP	ZINC ION TRANSMEMBRANE TRANSPORT	GO:0071577	17	-0.3715746	-1.1719483	0.24680074	0.4429585
GO BP	PURINE CONTAINING COMPOUND BIOSYNTHETIC PROCESS	#N/A	158	-0.22847672	-1.1717734	0.15757576	0.44296896
GO BP	HEPARAN SULFATE PROTEOGLYCAN BIOSYNTHETIC PROCESS	GO:0015012	17	-0.37645945	-1.1715606	0.22019868	0.4430991
GO BP	POSITIVE REGULATION OF SMALL GTPASE MEDIATED SIGNAL TRANSDUCTION	GO:0051057	46	-0.28742066	-1.1715512	0.22129783	0.4427372
GO BP	REGULATION OF TRANSCRIPTION INVOLVED IN G1 S TRANSITION OF MITOTIC CELL CYCLE	GO:0000083	24	-0.33770412	-1.1712712	0.23951049	0.44298872
GO BP	RESPONSE TO HEPATOCYTE GROWTH FACTOR	#N/A	15	-0.38024145	-1.1708057	0.22912966	0.44367823
GO BP	RESPONSE TO AMMONIUM ION	#N/A	88	-0.25298628	-1.1708056	0.17335473	0.44328633
GO BP	ADAPTIVE THERMOGENESIS	GO:1990845	106	-0.24795847	-1.1706346	0.17806041	0.4432837
GO BP	REGULATION OF NUCLEOTIDE BIOSYNTHETIC PROCESS	#N/A	26	-0.33164963	-1.1704574	0.23471074	0.44328567
GO BP	THIOESTER METABOLIC PROCESS	#N/A	86	-0.25615698	-1.1695142	0.19386107	0.44500178
GO BP	NEUROTRANSMITTER RECEPTOR TRANSPORT	#N/A	31	-0.31290418	-1.1689131	0.2460177	0.44597775
GO BP	REGULATION OF MAPK CASCADE	GO:0043408	470	-0.20122303	-1.1679499	0.09973046	0.44787034
GO BP	PITUITARY GLAND DEVELOPMENT	GO:0021983	15	-0.38890022	-1.1674575	0.27106228	0.4486228
GO BP	QUINONE METABOLIC PROCESS	#N/A	19	-0.3629865	-1.1674312	0.2672414	0.4482798
GO BP	REGULATION OF GROWTH	GO:0040008	446	-0.20270073	-1.1673394	0.0941337	0.44810098
GO BP	LEUKOCYTE CELL CELL ADHESION	GO:0007159	179	-0.22598602	-1.166828	0.17125382	0.44892082
GO BP	AMYLOID BETA FORMATION	GO:0034205	28	-0.32350597	-1.1666114	0.2301038	0.4490108
GO BP	T CELL DIFFERENTIATION	GO:0030217	131	-0.23715505	-1.1664006	0.16692914	0.44909355
GO BP	RESPONSE TO STARVATION	GO:0042594	147	-0.22927286	-1.1661497	0.15739268	0.44931746
GO BP	REGULATION OF HISTONE DEACETYLATION	GO:0031063	22	-0.34657088	-1.1661484	0.26737967	0.44892815
GO BP	CENTRAL NERVOUS SYSTEM NEURON AXONOGENESIS	GO:0021955	23	-0.34474152	-1.1659691	0.24615385	0.4489453
GO BP	COENZYME METABOLIC PROCESS	#N/A	209	-0.21930426	-1.1656015	0.13757396	0.4493544
GO BP	NEGATIVE REGULATION OF JNK CASCADE	GO:0046329	27	-0.3327147	-1.1650047	0.2555746	0.45030063
GO BP	COGNITION	GO:0050890	160	-0.22788379	-1.1648884	0.16666667	0.45019737
GO BP	ENDOTHELIUM DEVELOPMENT	GO:0003158	83	-0.25372064	-1.1648378	0.19651347	0.44992623
GO BP	CARBOHYDRATE METABOLIC PROCESS	GO:0005975	444	-0.2018311	-1.1646792	0.10533515	0.449892
GO BP	REGULATION OF REGULATED SECRETORY PATHWAY	GO:1903305	93	-0.248212	-1.1645124	0.1908397	0.4499059
GO BP	CELL CYCLE ARREST	GO:0007050	185	-0.22451681	-1.1644772	0.15933232	0.4496007
GO BP	REGULATION OF BINDING	GO:0051098	276	-0.21220264	-1.1642804	0.13922156	0.44966304
GO BP	MOLTING CYCLE PROCESS	#N/A	56	-0.272393	-1.1640136	0.221519	0.44985905
GO BP	PROTEIN ADP RIBOSYLATION	GO:0006471	30	-0.32051763	-1.163909	0.23979592	0.44970262
GO BP	NEGATIVE REGULATION OF PEPTIDASE ACTIVITY	GO:0010466	133	-0.23519474	-1.1634234	0.1856	0.4503874
GO BP	REGULATION OF CARBOHYDRATE METABOLIC PROCESS	#N/A	148	-0.22946769	-1.1628135	0.1726283	0.45137212
GO BP	SPLICEOSOMAL COMPLEX ASSEMBLY	GO:0000245	52	-0.2773814	-1.1625506	0.22073579	0.45157638
GO BP	REGULATION OF TRIGLYCERIDE METABOLIC PROCESS	GO:0090207	26	-0.33224976	-1.1620241	0.25084174	0.45239538
GO BP	GLUTAMINE METABOLIC PROCESS	GO:0006541	18	-0.36860874	-1.1603702	0.2770035	0.45574865
GO BP	REGULATION OF ALPHA BETA T CELL DIFFERENTIATION	#N/A	37	-0.29787365	-1.1596013	0.22934233	0.45715728
GO BP	CARDIAC CHAMBER DEVELOPMENT	#N/A	125	-0.23562679	-1.1594164	0.17767295	0.45721188
GO BP	EMBRYONIC PLACENTA DEVELOPMENT	GO:0001892	69	-0.2606933	-1.158586	0.20574163	0.45877212
GO BP	GLUCOSE METABOLIC PROCESS	GO:0006006	161	-0.22867143	-1.1580491	0.1745283	0.45964977
GO BP	LYMPHOCYTE DIFFERENTIATION	GO:0030098	192	-0.21923707	-1.1579925	0.16613925	0.45938158
GO BP	ACETYL COA BIOSYNTHETIC PROCESS	GO:0006085	22	-0.34620792	-1.1573384	0.24955437	0.46054515
GO BP	SNRNA PROCESSING	GO:0016180	24	-0.33152038	-1.1572105	0.27425373	0.4604621
GO BP	NEGATIVE REGULATION OF INTRACELLULAR PROTEIN TRANSPORT	GO:0090317	32	-0.31238952	-1.1570822	0.25524476	0.46039012
GO BP	POSITIVE REGULATION OF POTASSIUM ION TRANSPORT	GO:0043268	18	-0.3615462	-1.1565092	0.26223776	0.46136245
GO BP	REGULATION OF RESPONSE TO ENDOPLASMIC RETICULUM STRESS	GO:1905897	74	-0.2578054	-1.1557912	0.22222222	0.46258718
GO BP	MRNA TRANSCRIPTION	GO:0009299	20	-0.35226464	-1.1557196	0.27758008	0.46236217
GO BP	NEGATIVE REGULATION OF PROTEIN BINDING	GO:0032091	64	-0.2622847	-1.1556666	0.22061191	0.46209496
GO BP	REGULATION OF TRANSPORTER ACTIVITY	#N/A	146	-0.2308555	-1.1555842	0.18224299	0.46187913
GO BP	MEIOTIC CELL CYCLE PROCESS	#N/A	139	-0.23039718	-1.155424	0.19384615	0.46185982
GO BP	REGULATION OF MRNA SPLICING VIA SPLICEOSOME	GO:0048024	86	-0.24800263	-1.1554103	0.2070626	0.46149713
GO BP	MRNA MODIFICATION	GO:0016556	20	-0.35242224	-1.1549306	0.2701252	0.46221095
GO BP	NEGATIVE REGULATION OF CELL DEVELOPMENT	GO:0010721	206	-0.21942686	-1.1546092	0.16369048	0.4625054
GO BP	EXOCYTIC PROCESS	#N/A	62	-0.26883674	-1.1540586	0.22968198	0.46342346
GO BP	REGULATION OF FIBROBLAST GROWTH FACTOR RECEPTOR SIGNALING PATHWAY	GO:0040036	20	-0.35081524	-1.1538894	0.2668919	0.46342778
GO BP	CALCINEURIN MEDIATED SIGNALING	GO:0097720	35	-0.303793	-1.1533165	0.24747474	0.46438894
GO BP	MODIFICATION OF SYNAPTIC STRUCTURE	GO:0099563	21	-0.34598434	-1.1530281	0.26643598	0.46466804
GO BP	CEREBELLAR CORTEX DEVELOPMENT	GO:0021695	34	-0.31210107	-1.1529864	0.23920266	0.46436715
GO BP	NEURON DEATH	GO:0070997	244	-0.211498	-1.152986	0.13777778	0.46397495
GO BP	ESTABLISHMENT OR MAINTENANCE OF CYTOSKELETON POLARITY	#N/A	15	-0.37198707	-1.1528211	0.26923078	0.46395683
GO BP	HYDROGEN PEROXIDE METABOLIC PROCESS	GO:0042743	30	-0.31950626	-1.1521379	0.2614035	0.46523014
GO BP	ORGANOPHOSPHATE BIOSYNTHETIC PROCESS	#N/A	470	-0.1983407	-1.1517442	0.109266944	0.46577257
GO BP	TRANSLESION SYNTHESIS	GO:0019985	38	-0.29657444	-1.1516362	0.25344828	0.46563157
GO BP	MULTIVESICULAR BODY ORGANIZATION	GO:0036257	30	-0.3183379	-1.1513386	0.2607204	0.46594855
GO BP	OXIDOREDUCTION COENZYME METABOLIC PROCESS	#N/A	40	-0.29350147	-1.1511787	0.25	0.46591124
GO BP	MEMBRANE FUSION	GO:0061025	111	-0.2376093	-1.1510345	0.2030981	0.46586475
GO BP	VESICLE BUDDING FROM MEMBRANE	GO:0006900	89	-0.24829169	-1.1509184	0.2032258	0.46574208
GO BP	ERAD PATHWAY	GO:0036503	89	-0.24901427	-1.1502975	0.2111293	0.4666988
GO BP	RIBOSE PHOSPHATE BIOSYNTHETIC PROCESS	GO:0046390	152	-0.22384305	-1.1495979	0.19379845	0.4679234
GO BP	NUCLEOSIDE BISPHOSPHATE METABOLIC PROCESS	#N/A	110	-0.23765478	-1.1492953	0.20487805	0.46825272
GO BP	NUCLEOSIDE MONOPHOSPHATE BIOSYNTHETIC PROCESS	GO:0009124	35	-0.30457044	-1.1492413	0.2300885	0.46798384
GO BP	POSITIVE REGULATION OF EXOCYTOSIS	GO:0045921	64	-0.2679945	-1.148699	0.21895425	0.46887398
GO BP	OLIGOSACCHARIDE LIPID INTERMEDIATE BIOSYNTHETIC PROCESS	GO:0006490	17	-0.36810115	-1.1486776	0.26943943	0.46852404
GO BP	CELL DIFFERENTIATION INVOLVED IN KIDNEY DEVELOPMENT	GO:0061005	29	-0.31271622	-1.1485155	0.23893805	0.46853605
GO BP	DEPHOSPHORYLATION	GO:0016311	374	-0.20214523	-1.148508	0.13571429	0.46815747
GO BP	VESICLE CYTOSKELETAL TRAFFICKING	GO:0099518	47	-0.2815141	-1.1484544	0.25324675	0.46787712
GO BP	SENSORY ORGAN DEVELOPMENT	GO:0007423	325	-0.20444456	-1.1480311	0.14327486	0.46853444
GO BP	POSITIVE REGULATION OF PRI MIRNA TRANSCRIPTION BY RNA POLYMERASE II	GO:1902895	22	-0.34448302	-1.1479957	0.26101694	0.46823144
GO BP	NEGATIVE REGULATION OF RESPONSE TO ENDOPLASMIC RETICULUM STRESS	GO:1903573	36	-0.30097312	-1.147393	0.26363635	0.469302
GO BP	EMBRYONIC DIGIT MORPHOGENESIS	GO:0042733	45	-0.28348133	-1.1471766	0.2600671	0.46942022
GO BP	MEIOTIC CHROMOSOME SEPARATION	GO:0051307	19	-0.35939533	-1.1467967	0.27438018	0.46990556
GO BP	NEGATIVE REGULATION OF NEURON PROJECTION DEVELOPMENT	GO:0010977	108	-0.23747425	-1.1464727	0.2224	0.47028664
GO BP	SCHWANN CELL DEVELOPMENT	GO:0014044	22	-0.34439644	-1.1461362	0.2785235	0.47072986
GO BP	ANGIOGENESIS INVOLVED IN WOUND HEALING	GO:0060055	15	-0.3747485	-1.1460339	0.2833935	0.47057235
GO BP	FOCAL ADHESION ASSEMBLY	GO:0048041	64	-0.26332843	-1.1458174	0.26588628	0.47068128
GO BP	PORE COMPLEX ASSEMBLY	GO:0046931	17	-0.35884827	-1.1455301	0.26711187	0.47099137
GO BP	REGULATION OF TRANSLATIONAL INITIATION	GO:0006446	67	-0.2601177	-1.1449842	0.25762713	0.47190875
GO BP	SMALL MOLECULE CATABOLIC PROCESS	#N/A	329	-0.20498061	-1.143972	0.13402061	0.47382715
GO BP	REGULATION OF CIRCADIAN RHYTHM	GO:0042752	81	-0.24940386	-1.1434674	0.22455573	0.47463515
GO BP	RETINA DEVELOPMENT IN CAMERA TYPE EYE	GO:0060041	93	-0.2438315	-1.1428374	0.21550387	0.47576487
GO BP	T CELL RECEPTOR SIGNALING PATHWAY	GO:0050852	132	-0.22994918	-1.1425353	0.20093457	0.47606722
GO BP	REGULATION OF POTASSIUM ION TRANSMEMBRANE TRANSPORT	GO:1901379	36	-0.30363384	-1.1423614	0.26132405	0.47607338
GO BP	INSULIN RECEPTOR SIGNALING PATHWAY	GO:0008286	109	-0.23694368	-1.1423556	0.24012639	0.47569513
GO BP	CELLULAR RESPONSE TO ACID CHEMICAL	#N/A	131	-0.23237899	-1.1404579	0.20941558	0.4797778
GO BP	B CELL DIFFERENTIATION	GO:0030183	77	-0.25163332	-1.140367	0.25203252	0.47960606
GO BP	MULTICELLULAR ORGANISM AGING	GO:0010259	25	-0.32532576	-1.140235	0.2716263	0.47951132
GO BP	PROTEIN LOCALIZATION TO KINETOCHORE	GO:0034501	17	-0.359152	-1.1402316	0.27845883	0.47912562
GO BP	DNA SYNTHESIS INVOLVED IN DNA REPAIR	GO:0000731	46	-0.28312337	-1.1401287	0.2547332	0.4789627
GO BP	HYPEROSMOTIC RESPONSE	GO:0006972	20	-0.34574386	-1.1398169	0.29238755	0.4793477
GO BP	POSITIVE REGULATION OF GLIAL CELL DIFFERENTIATION	GO:0045687	23	-0.32937932	-1.1398095	0.275	0.47897568
GO BP	RESPONSE TO MANGANESE ION	GO:0010042	15	-0.38411567	-1.1396885	0.2869875	0.47888565
GO BP	POSITIVE REGULATION OF PROTEIN BINDING	GO:0032092	74	-0.25359195	-1.1392108	0.24161074	0.4796237
GO BP	CARDIAC VENTRICLE DEVELOPMENT	GO:0003231	92	-0.24481438	-1.138895	0.22006473	0.47999212
GO BP	WALKING BEHAVIOR	GO:0090659	18	-0.35251892	-1.1388283	0.27572817	0.47976443
GO BP	POSITIVE REGULATION OF WNT SIGNALING PATHWAY	GO:0030177	143	-0.22707072	-1.1384522	0.22289157	0.48026675
GO BP	REGULATION OF SODIUM ION TRANSMEMBRANE TRANSPORT	GO:1902305	42	-0.28751013	-1.138319	0.25615764	0.48020628
GO BP	ANTERIOR POSTERIOR AXIS SPECIFICATION	GO:0009948	32	-0.30984938	-1.1376845	0.25043178	0.48134658
GO BP	POSITIVE REGULATION OF VASCULATURE DEVELOPMENT	#N/A	107	-0.23707028	-1.1370407	0.22439024	0.48245248
GO BP	ASYMMETRIC CELL DIVISION	GO:0008356	15	-0.38289723	-1.1370252	0.28869566	0.48209992
GO BP	INTERACTION WITH HOST	#N/A	153	-0.22597301	-1.1369386	0.21337579	0.4819031
GO BP	MUSCLE STRUCTURE DEVELOPMENT	GO:0061061	398	-0.19904722	-1.1369171	0.14958449	0.48156574
GO BP	POSITIVE REGULATION OF DNA BINDING TRANSCRIPTION FACTOR ACTIVITY	GO:0051091	166	-0.22106193	-1.1367931	0.20268257	0.481455
GO BP	CELLULAR RESPONSE TO RADIATION	GO:0071478	135	-0.22868267	-1.1366432	0.19805194	0.48140612
GO BP	NEGATIVE REGULATION OF PEPTIDYL THREONINE PHOSPHORYLATION	GO:0010801	16	-0.36450395	-1.136565	0.30265486	0.48119444
GO BP	CIRCADIAN RHYTHM	GO:0007623	141	-0.22526932	-1.1363082	0.20528771	0.481416
GO BP	REGULATION OF HAIR CYCLE	GO:0042634	20	-0.35040873	-1.135979	0.27580371	0.48180094
GO BP	PROTEIN AUTOPHOSPHORYLATION	GO:0046777	175	-0.22222349	-1.1358788	0.18779343	0.48166198
GO BP	CELL DIFFERENTIATION INVOLVED IN EMBRYONIC PLACENTA DEVELOPMENT	GO:0060706	23	-0.33133546	-1.1356342	0.28892735	0.48184985
GO BP	REGULATION OF PROTEIN SUMOYLATION	GO:0033233	17	-0.37443912	-1.1351047	0.29307282	0.48269385
GO BP	EPITHELIAL TO MESENCHYMAL TRANSITION	GO:0001837	94	-0.24217476	-1.1349676	0.23655914	0.48263893
GO BP	PROTEIN CONTAINING COMPLEX DISASSEMBLY	GO:0032984	269	-0.2078242	-1.1343092	0.17359051	0.48380488
GO BP	NEGATIVE REGULATION OF INNATE IMMUNE RESPONSE	GO:0045824	27	-0.3168711	-1.1342565	0.2652705	0.48353934
GO BP	REGULATION OF METALLOPEPTIDASE ACTIVITY	GO:1905048	16	-0.38018	-1.1335908	0.30418944	0.48468563
GO BP	MITOCHONDRIAL RNA PROCESSING	GO:0000963	16	-0.37647188	-1.1334502	0.30341113	0.48464942
GO BP	VENTRICULAR SEPTUM DEVELOPMENT	GO:0003281	55	-0.26870844	-1.1334296	0.25460637	0.48430818
GO BP	POSITIVE REGULATION OF ATP METABOLIC PROCESS	GO:1903580	30	-0.31170127	-1.1331922	0.270073	0.48451266
GO BP	REGULATION OF PROTEIN LOCALIZATION TO CELL SURFACE	GO:2000008	29	-0.3132316	-1.1331525	0.26666668	0.48422688
GO BP	LEARNING	GO:0007612	76	-0.25056905	-1.1323372	0.25293133	0.4857682
GO BP	REGULATION OF PROTEIN AUTOPHOSPHORYLATION	GO:0031952	32	-0.30814344	-1.1322843	0.29787233	0.48550537
GO BP	POSITIVE REGULATION OF MYELOID CELL DIFFERENTIATION	GO:0045639	56	-0.26473176	-1.1321756	0.2801358	0.48537642
GO BP	PHOSPHOLIPID BIOSYNTHETIC PROCESS	GO:0008654	219	-0.21087164	-1.1318866	0.20726173	0.48566404
GO BP	REGULATION OF AMYLOID BETA FORMATION	GO:1902003	22	-0.3331958	-1.1318774	0.29913044	0.4852984
GO BP	RESPONSE TO ANESTHETIC	GO:0072347	38	-0.29053938	-1.1316943	0.26863086	0.48539203
GO BP	POSITIVE REGULATION OF TRANSMEMBRANE RECEPTOR PROTEIN SERINE THREONINE KINASE SIGNALING PATHWAY	#N/A	70	-0.25010747	-1.1304935	0.24114671	0.48773497
GO BP	RUFFLE ASSEMBLY	GO:0097178	35	-0.3011933	-1.1304609	0.2717949	0.4874297
GO BP	REGULATION OF EPITHELIAL CELL DIFFERENTIATION	GO:0030856	82	-0.24670921	-1.1302363	0.25081968	0.48753926
GO BP	CELLULAR RESPONSE TO CHEMICAL STRESS	#N/A	257	-0.20702294	-1.1296747	0.19724771	0.48844424
GO BP	RESPONSE TO GLUCAGON	GO:0033762	21	-0.34347808	-1.1295459	0.30105633	0.48838872
GO BP	REGULATION OF MYELOID LEUKOCYTE MEDIATED IMMUNITY	#N/A	36	-0.29087797	-1.1282411	0.27302632	0.49113414
GO BP	EXTRACELLULAR VESICLE BIOGENESIS	GO:0140112	19	-0.3413724	-1.1277741	0.2867012	0.4918305
GO BP	REGULATION OF LAMELLIPODIUM ASSEMBLY	GO:0010591	23	-0.33163267	-1.1276667	0.30286738	0.49171975
GO BP	REGULATION OF LIPOPROTEIN LIPASE ACTIVITY	#N/A	15	-0.3704121	-1.1275613	0.29152542	0.49161518
GO BP	MOLTING CYCLE	#N/A	67	-0.2571467	-1.1268938	0.2689211	0.49280897
GO BP	LYSOSOME LOCALIZATION	GO:0032418	55	-0.26786402	-1.1263491	0.27331188	0.49375018
GO BP	REGULATION OF CALCIUM ION TRANSMEMBRANE TRANSPORT	GO:1903169	78	-0.24806456	-1.126079	0.25528455	0.4939917
GO BP	NUCLEAR ENVELOPE ORGANIZATION	GO:0006998	44	-0.28391555	-1.1259723	0.26166666	0.49384773
GO BP	NEGATIVE REGULATION OF DNA METABOLIC PROCESS	#N/A	94	-0.2431146	-1.1251984	0.24635333	0.49533367
GO BP	MALE GAMETE GENERATION	GO:0048232	327	-0.20070487	-1.1242051	0.17841727	0.49733832
GO BP	DEVELOPMENTAL MATURATION	#N/A	164	-0.21890494	-1.124058	0.2238806	0.49731585
GO BP	POSITIVE REGULATION OF DNA BINDING	GO:0043388	42	-0.28209314	-1.1240486	0.29577464	0.49694994
GO BP	MULTI ORGANISM BEHAVIOR	#N/A	31	-0.3014102	-1.123458	0.29038113	0.49796268
GO BP	NEGATIVE REGULATION OF NEURAL PRECURSOR CELL PROLIFERATION	GO:2000178	18	-0.3551408	-1.1231036	0.32310468	0.4983552
GO BP	REGULATION OF MUSCLE SYSTEM PROCESS	GO:0090257	140	-0.22292393	-1.123054	0.21815287	0.49808627
GO BP	2 OXOGLUTARATE METABOLIC PROCESS	GO:0006103	16	-0.3677553	-1.1229311	0.3121693	0.49799183
GO BP	DNA DAMAGE RESPONSE SIGNAL TRANSDUCTION BY P53 CLASS MEDIATOR	GO:0030330	97	-0.23644377	-1.1223098	0.23439878	0.49912426
GO BP	MAMMARY GLAND DUCT MORPHOGENESIS	GO:0060603	19	-0.3499332	-1.1222153	0.30824372	0.49898046
GO BP	CARDIAC SEPTUM DEVELOPMENT	GO:0003279	85	-0.2439605	-1.1219058	0.25	0.49932274
GO BP	RECEPTOR SIGNALING PATHWAY VIA STAT	#N/A	74	-0.24986309	-1.1214614	0.2534722	0.4999976
GO BP	HOMEOSTASIS OF NUMBER OF CELLS	GO:0048872	175	-0.21859568	-1.1211886	0.22798742	0.50026083
GO BP	GLYCEROLIPID BIOSYNTHETIC PROCESS	#N/A	202	-0.21283305	-1.1211362	0.2	0.5000199
GO BP	POSITIVE REGULATION OF CELL ADHESION	GO:0045785	247	-0.20654061	-1.1210405	0.19331396	0.49985048
GO BP	SOMITE DEVELOPMENT	GO:0061053	51	-0.27007672	-1.1206735	0.26885247	0.50032485
GO BP	UROGENITAL SYSTEM DEVELOPMENT	GO:0001655	219	-0.20918497	-1.1202822	0.18942732	0.5008836
GO BP	DIACYLGLYCEROL METABOLIC PROCESS	GO:0046339	16	-0.3676861	-1.1202781	0.3097826	0.5005079
GO BP	REGULATION OF EPITHELIAL CELL MIGRATION	GO:0010632	161	-0.21832395	-1.1200451	0.22565688	0.50067425
GO BP	INTRACELLULAR STEROL TRANSPORT	GO:0032366	21	-0.33784416	-1.1198388	0.30152673	0.5007412
GO BP	FEMALE PREGNANCY	GO:0007565	119	-0.2306869	-1.1196398	0.2325228	0.5008465
GO BP	SOMITOGENESIS	GO:0001756	37	-0.285378	-1.1193761	0.26943004	0.501102
GO BP	AGING	GO:0007568	229	-0.2066581	-1.1185981	0.21810089	0.50262916
GO BP	VIRAL BUDDING VIA HOST ESCRT COMPLEX	GO:0039702	20	-0.34043318	-1.1179736	0.3200692	0.50374585
GO BP	CELLULAR RESPONSE TO CARBOHYDRATE STIMULUS	GO:0071322	100	-0.23933776	-1.1179271	0.24605678	0.50347316
GO BP	INTEGRIN MEDIATED SIGNALING PATHWAY	GO:0007229	73	-0.2524682	-1.117158	0.26968175	0.50496644
GO BP	MEMBRANE INVAGINATION	GO:0010324	44	-0.2763589	-1.1168242	0.28819445	0.5053639
GO BP	PEPTIDYL THREONINE MODIFICATION	#N/A	95	-0.23902799	-1.1168	0.2532258	0.5050393
GO BP	RHYTHMIC PROCESS	GO:0048511	194	-0.21070533	-1.1165731	0.21837349	0.5051784
GO BP	LEUKOCYTE MEDIATED IMMUNITY	GO:0002443	478	-0.19249326	-1.1160696	0.18104668	0.50603664
GO BP	MATURATION OF SSU RRNA	GO:0030490	46	-0.27300522	-1.1159523	0.29146537	0.5059293
GO BP	NEGATIVE REGULATION OF CHROMATIN SILENCING	GO:0031936	15	-0.36904794	-1.115643	0.29924244	0.5062773
GO BP	UBIQUITIN DEPENDENT ERAD PATHWAY	GO:0030433	70	-0.25188154	-1.1155833	0.273906	0.5060297
GO BP	POSITIVE REGULATION OF NUCLEOTIDE METABOLIC PROCESS	#N/A	25	-0.31834173	-1.115524	0.30927834	0.5057799
GO BP	BRANCHING INVOLVED IN MAMMARY GLAND DUCT MORPHOGENESIS	GO:0060444	16	-0.36608163	-1.1144772	0.35081375	0.50793016
GO BP	GASTRULATION	GO:0007369	133	-0.22428462	-1.1139501	0.25281805	0.5088636
GO BP	POSITIVE REGULATION OF CANONICAL WNT SIGNALING PATHWAY	GO:0090263	114	-0.22670639	-1.1136711	0.24603175	0.5091086
GO BP	REGULATION OF RHO PROTEIN SIGNAL TRANSDUCTION	GO:0035023	105	-0.233052	-1.1135433	0.25379938	0.5090175
GO BP	OSTEOCLAST DIFFERENTIATION	GO:0030316	56	-0.26504442	-1.113489	0.281198	0.5087584
GO BP	REGULATION OF EXOCYTOSIS	GO:0017157	141	-0.2236005	-1.1132891	0.23831071	0.5088681
GO BP	CELL DEATH IN RESPONSE TO HYDROGEN PEROXIDE	GO:0036474	19	-0.34189746	-1.1128719	0.28596187	0.50950384
GO BP	REGULATION OF MACROPHAGE ACTIVATION	GO:0043030	27	-0.31081206	-1.1124742	0.31727573	0.5100743
GO BP	RETINOIC ACID RECEPTOR SIGNALING PATHWAY	GO:0048384	21	-0.3387312	-1.1124592	0.3041237	0.50972635
GO BP	EMBRYONIC CAMERA TYPE EYE DEVELOPMENT	GO:0031076	22	-0.33108038	-1.1122183	0.3265306	0.50989425
GO BP	MITOCHONDRION LOCALIZATION	GO:0051646	38	-0.28560483	-1.1118805	0.30956239	0.5103264
GO BP	REGULATION OF INTRINSIC APOPTOTIC SIGNALING PATHWAY	GO:2001242	135	-0.2226738	-1.1113445	0.2456964	0.511205
GO BP	MYELOID CELL DIFFERENTIATION	GO:0030099	284	-0.20238262	-1.1107067	0.20754717	0.51229197
GO BP	POSITIVE REGULATION OF MUSCLE CELL DIFFERENTIATION	GO:0051149	53	-0.2656398	-1.1106042	0.3	0.5121417
GO BP	REGULATION OF CELL ADHESION	GO:0030155	430	-0.19342571	-1.1100359	0.18398876	0.5130782
GO BP	HISTONE H3 K27 METHYLATION	GO:0070734	18	-0.35108697	-1.1100318	0.29502574	0.5126987
GO BP	POSITIVE REGULATION OF CELL JUNCTION ASSEMBLY	GO:1901890	24	-0.32615098	-1.1094608	0.30823117	0.5136989
GO BP	POSITIVE REGULATION OF NEURON DEATH	GO:1901216	75	-0.24810407	-1.1086454	0.29579833	0.51531833
GO BP	CELLULAR AMINO ACID CATABOLIC PROCESS	GO:0009063	95	-0.23876803	-1.1075585	0.26393443	0.51756
GO BP	REGULATION OF VESICLE MEDIATED TRANSPORT	GO:0060627	374	-0.19536598	-1.1065779	0.20630373	0.51957273
GO BP	REGULATION OF APOPTOTIC SIGNALING PATHWAY	#N/A	313	-0.19799566	-1.106525	0.20592384	0.5193213
GO BP	POSITIVE REGULATION OF DNA RECOMBINATION	GO:0045911	28	-0.30412838	-1.1062062	0.3088737	0.5197478
GO BP	RECEPTOR INTERNALIZATION	GO:0031623	64	-0.25478697	-1.1058706	0.2885572	0.5201561
GO BP	BRANCHING MORPHOGENESIS OF AN EPITHELIAL TUBE	GO:0048754	88	-0.23603858	-1.1058397	0.2617886	0.5198502
GO BP	AORTA DEVELOPMENT	GO:0035904	40	-0.2819195	-1.1048495	0.3229508	0.52191347
GO BP	CELL CELL ADHESION	GO:0098609	449	-0.19021964	-1.1044078	0.19662921	0.52261
GO BP	REGULATION OF REACTIVE OXYGEN SPECIES METABOLIC PROCESS	GO:2000377	121	-0.22408077	-1.1042504	0.24920128	0.52259713
GO BP	RESPONSE TO AMYLOID BETA	GO:1904645	25	-0.31765482	-1.1041538	0.32142857	0.52245134
GO BP	POSITIVE REGULATION OF INSULIN SECRETION	GO:0032024	47	-0.26932147	-1.1038007	0.31028667	0.52291596
GO BP	STEM CELL DIVISION	GO:0017145	32	-0.2890583	-1.1034214	0.3	0.5234513
GO BP	CARBOHYDRATE TRANSMEMBRANE TRANSPORT	GO:0034219	77	-0.2433161	-1.1031526	0.29588607	0.5237289
GO BP	NEGATIVE REGULATION OF TELOMERE MAINTENANCE VIA TELOMERE LENGTHENING	GO:1904357	25	-0.31639925	-1.1022918	0.31958762	0.5254923
GO BP	LYMPHOCYTE ACTIVATION	GO:0046649	376	-0.19286485	-1.1019309	0.19783197	0.52599174
GO BP	T CELL DIFFERENTIATION IN THYMUS	GO:0033077	42	-0.27651548	-1.1013017	0.2901024	0.52709967
GO BP	PSEUDOURIDINE SYNTHESIS	GO:0001522	17	-0.35816646	-1.1011388	0.3216783	0.5270898
GO BP	RESPONSE TO STEROL	#N/A	22	-0.32587487	-1.1010734	0.31323284	0.52685016
GO BP	STRIATED MUSCLE CELL DIFFERENTIATION	GO:0051146	167	-0.21103221	-1.1009874	0.23574731	0.5267089
GO BP	FATTY ACID DERIVATIVE METABOLIC PROCESS	#N/A	97	-0.2335898	-1.1007886	0.29329172	0.52683043
GO BP	T CELL ACTIVATION	GO:0042110	253	-0.2017766	-1.0997143	0.23303835	0.5290435
GO BP	RESPONSE TO FLUID SHEAR STRESS	GO:0034405	27	-0.30876806	-1.0990419	0.31698775	0.530358
GO BP	RESPONSE TO WOUNDING	GO:0009611	429	-0.19018312	-1.0987649	0.19645293	0.53063685
GO BP	POSITIVE REGULATION OF NUCLEAR DIVISION	#N/A	46	-0.2753129	-1.09876	0.3277027	0.5302588
GO BP	REGULATION OF EPIDERMIS DEVELOPMENT	GO:0045682	57	-0.25753355	-1.0984592	0.3117932	0.5305848
GO BP	REGULATION OF STRIATED MUSCLE CELL DIFFERENTIATION	GO:0051153	59	-0.25726002	-1.0979624	0.29354838	0.53146154
GO BP	REGULATION OF SYNAPTIC PLASTICITY	GO:0048167	102	-0.22882463	-1.0976825	0.272578	0.5317498
GO BP	REGULATION OF CELL SUBSTRATE JUNCTION ASSEMBLY	#N/A	47	-0.26642644	-1.0974507	0.3148148	0.53197306
GO BP	B CELL HOMEOSTASIS	GO:0001782	20	-0.33511806	-1.096907	0.32761577	0.5329583
GO BP	ALPHA AMINO ACID BIOSYNTHETIC PROCESS	#N/A	52	-0.26247913	-1.0965347	0.30995107	0.5334893
GO BP	PROTEIN PALMITOYLATION	GO:0018345	29	-0.29431367	-1.0963981	0.31932774	0.53344464
GO BP	REGULATION OF ACTIN CYTOSKELETON REORGANIZATION	GO:2000249	28	-0.3099143	-1.0958335	0.33105803	0.53445125
GO BP	CELLULAR RESPONSE TO CALCIUM ION	GO:0071277	47	-0.26746702	-1.0957693	0.31239936	0.534231
GO BP	REGULATION OF DNA BINDING TRANSCRIPTION FACTOR ACTIVITY	GO:0051090	279	-0.19830476	-1.0953462	0.24783862	0.53486973
GO BP	ADULT BEHAVIOR	GO:0030534	74	-0.24533004	-1.0944604	0.28064516	0.5366586
GO BP	POLYSACCHARIDE BIOSYNTHETIC PROCESS	GO:0000271	56	-0.25725564	-1.094235	0.31078905	0.5367748
GO BP	INOSITOL PHOSPHATE MEDIATED SIGNALING	GO:0048016	39	-0.27763504	-1.0936699	0.31141868	0.5378169
GO BP	NEGATIVE REGULATION OF KINASE ACTIVITY	GO:0033673	192	-0.20799655	-1.0934614	0.26397514	0.53795004
GO BP	OOCYTE DIFFERENTIATION	GO:0009994	27	-0.30792934	-1.0934546	0.33910036	0.5375723
GO BP	COENZYME A METABOLIC PROCESS	GO:0015936	15	-0.36277226	-1.0934074	0.3357271	0.5372889
GO BP	NEGATIVE REGULATION OF CELL PROJECTION ORGANIZATION	GO:0031345	129	-0.22069569	-1.0927867	0.29027113	0.538431
GO BP	RNA DEPENDENT DNA BIOSYNTHETIC PROCESS	GO:0006278	67	-0.24884526	-1.0926852	0.29508197	0.53825355
GO BP	MITOCHONDRIAL GENOME MAINTENANCE	GO:0000002	20	-0.33217946	-1.0926666	0.32715008	0.5379062
GO BP	ESTABLISHMENT OF PROTEIN LOCALIZATION TO ORGANELLE	GO:0072594	475	-0.18783659	-1.0925231	0.22222222	0.5378868
GO BP	RESPONSE TO NUTRIENT	GO:0007584	149	-0.21542636	-1.0925062	0.28477904	0.53753525
GO BP	BASEMENT MEMBRANE ORGANIZATION	GO:0071711	23	-0.3193974	-1.0924454	0.3286219	0.53730774
GO BP	POSITIVE REGULATION OF SUPRAMOLECULAR FIBER ORGANIZATION	#N/A	150	-0.21705918	-1.0920738	0.27740863	0.53786236
GO BP	RESPONSE TO TYPE I INTERFERON	GO:0034340	56	-0.260004	-1.0917361	0.32258064	0.5382848
GO BP	HEME BIOSYNTHETIC PROCESS	GO:0006783	21	-0.3286455	-1.090808	0.33557048	0.5402703
GO BP	UBIQUINONE METABOLIC PROCESS	GO:0006743	16	-0.35390204	-1.0901763	0.34519574	0.541368
GO BP	FAT SOLUBLE VITAMIN METABOLIC PROCESS	#N/A	20	-0.3309732	-1.0899233	0.33391917	0.5416235
GO BP	POSITIVE REGULATION OF MAP KINASE ACTIVITY	GO:0043406	184	-0.20667927	-1.089095	0.24441132	0.5432451
GO BP	RIG I SIGNALING PATHWAY	GO:0039529	15	-0.36047614	-1.0889573	0.36624774	0.54321027
GO BP	ENDOTHELIAL CELL CHEMOTAXIS	GO:0035767	15	-0.36481112	-1.0889388	0.35636362	0.5428595
GO BP	CARDIAC CELL DEVELOPMENT	GO:0055006	54	-0.2582626	-1.0886307	0.32597622	0.54323196
GO BP	INNATE IMMUNE RESPONSE ACTIVATING CELL SURFACE RECEPTOR SIGNALING PATHWAY	#N/A	80	-0.24037583	-1.0878799	0.3028846	0.54467857
GO BP	REGULATION OF KIDNEY DEVELOPMENT	#N/A	29	-0.3000428	-1.0878694	0.3368984	0.544312
GO BP	REGULATION OF TRANS SYNAPTIC SIGNALING	#N/A	244	-0.20203914	-1.087744	0.2748538	0.5442467
GO BP	POSITIVE REGULATION OF SYNAPTIC TRANSMISSION	GO:0050806	85	-0.23018597	-1.0873395	0.29103214	0.5448678
GO BP	REGULATION OF GLUTAMATE RECEPTOR SIGNALING PATHWAY	GO:1900449	27	-0.30393627	-1.0872502	0.3545611	0.5447153
GO BP	REGULATION OF COLLATERAL SPROUTING	GO:0048670	15	-0.35883984	-1.0866882	0.35929203	0.5457509
GO BP	REGULATION OF MAST CELL ACTIVATION	GO:0033003	24	-0.32080564	-1.0864111	0.342246	0.54606265
GO BP	POSITIVE REGULATION OF REGULATED SECRETORY PATHWAY	GO:1903307	34	-0.28842723	-1.0856628	0.32124352	0.5475747
GO BP	CYTOSOLIC CALCIUM ION TRANSPORT	#N/A	100	-0.22878888	-1.0844624	0.30333334	0.5502115
GO BP	STEROL METABOLIC PROCESS	GO:0016125	120	-0.22137363	-1.083794	0.30254778	0.5515039
GO BP	REGULATION OF ENDOTHELIAL CELL DIFFERENTIATION	GO:0045601	19	-0.33699924	-1.0833441	0.3532423	0.55224717
GO BP	REGULATION OF CELL ADHESION MEDIATED BY INTEGRIN	GO:0033628	33	-0.28896302	-1.0828514	0.33626762	0.5531285
GO BP	FORMATION OF PRIMARY GERM LAYER	GO:0001704	82	-0.23590071	-1.0828121	0.30595812	0.55282027
GO BP	POSITIVE REGULATION OF ERBB SIGNALING PATHWAY	GO:1901186	23	-0.31673506	-1.0826068	0.3512545	0.55296606
GO BP	MUSCLE CELL DIFFERENTIATION	GO:0042692	222	-0.20092195	-1.0824195	0.27083334	0.55305964
GO BP	HINDBRAIN DEVELOPMENT	GO:0030902	90	-0.22983883	-1.081886	0.33385336	0.55402744
GO BP	POSITIVE REGULATION OF BINDING	GO:0051099	138	-0.21474998	-1.0817806	0.2961832	0.5538908
GO BP	NEGATIVE REGULATION OF ANION TRANSPORT	#N/A	15	-0.36243913	-1.0817207	0.35017422	0.5536171
GO BP	CHROMATIN ASSEMBLY	GO:0031497	123	-0.22035436	-1.0813576	0.30650154	0.55413485
GO BP	NEGATIVE REGULATION OF DNA REPAIR	#N/A	28	-0.30236733	-1.0813462	0.35438597	0.55376667
GO BP	INTRACELLULAR ESTROGEN RECEPTOR SIGNALING PATHWAY	GO:0030520	42	-0.27034485	-1.0812098	0.35945484	0.55371594
GO BP	NEURAL TUBE PATTERNING	GO:0021532	29	-0.3000279	-1.0807328	0.3381555	0.55452025
GO BP	SENSORY ORGAN MORPHOGENESIS	#N/A	146	-0.21152249	-1.0792934	0.28661418	0.5577661
GO BP	ALPHA BETA T CELL DIFFERENTIATION	GO:0046632	55	-0.25584516	-1.0792274	0.3294893	0.55751777
GO BP	EMBRYONIC EYE MORPHOGENESIS	GO:0048048	19	-0.3393036	-1.078912	0.35273972	0.5579361
GO BP	NATURAL KILLER CELL ACTIVATION	GO:0030101	34	-0.2851647	-1.0784668	0.35628226	0.5586706
GO BP	NEGATIVE REGULATION OF TRANSPORTER ACTIVITY	GO:0032410	41	-0.2709732	-1.0781872	0.32879046	0.5589663
GO BP	NEGATIVE REGULATION OF TRANSMEMBRANE TRANSPORT	GO:0034763	67	-0.24458495	-1.0778278	0.31907895	0.559518
GO BP	POSITIVE REGULATION OF INTERLEUKIN 12 PRODUCTION	GO:0032735	18	-0.3353109	-1.0775344	0.3430127	0.55985874
GO BP	NEGATIVE REGULATION OF TELOMERE MAINTENANCE	GO:0032205	33	-0.2928411	-1.0771506	0.35272726	0.5603803
GO BP	REGULATION OF GENE SILENCING	#N/A	129	-0.217329	-1.0765592	0.30407524	0.5615314
GO BP	REGULATION OF PROTEIN DEACETYLATION	GO:0090311	34	-0.28867245	-1.0765499	0.3423729	0.56116325
GO BP	NECROTIC CELL DEATH	GO:0070265	39	-0.28304556	-1.076135	0.33901194	0.5618403
GO BP	PHOSPHATIDIC ACID METABOLIC PROCESS	GO:0046473	29	-0.29780287	-1.075999	0.35852373	0.56175756
GO BP	REGULATION OF CELLULAR RESPONSE TO GROWTH FACTOR STIMULUS	#N/A	181	-0.20416008	-1.0757991	0.3062787	0.56188816
GO BP	REGULATION OF CELL CYCLE ARREST	GO:0071156	82	-0.2348455	-1.0757748	0.32189542	0.561542
GO BP	POSITIVE REGULATION OF NEUROTRANSMITTER TRANSPORT	#N/A	23	-0.31454572	-1.0746799	0.36363637	0.5638569
GO BP	REGULATION OF VASCULATURE DEVELOPMENT	GO:1901342	198	-0.20471482	-1.0743507	0.2876304	0.56427765
GO BP	POST TRANSLATIONAL PROTEIN MODIFICATION	GO:0043687	285	-0.19420257	-1.0739992	0.29839882	0.5648011
GO BP	DNA CATABOLIC PROCESS	GO:0006308	32	-0.28413266	-1.0734644	0.3626943	0.56580114
GO BP	GLOBAL GENOME NUCLEOTIDE EXCISION REPAIR	#N/A	25	-0.30349582	-1.0730985	0.34117648	0.566303
GO BP	INTERFERON BETA PRODUCTION	GO:0032608	40	-0.27044567	-1.0723892	0.3608769	0.56771034
GO BP	MEMBRANE RAFT ORGANIZATION	GO:0031579	16	-0.35114935	-1.0722404	0.38376385	0.5676912
GO BP	REGULATION OF T CELL MIGRATION	GO:2000404	25	-0.3094294	-1.0719471	0.36013985	0.5680145
GO BP	ORGANIC ACID CATABOLIC PROCESS	#N/A	212	-0.2037063	-1.0717221	0.2962963	0.5681957
GO BP	POSITIVE REGULATION OF MUSCLE CELL APOPTOTIC PROCESS	#N/A	17	-0.34603032	-1.07145	0.35334477	0.5684958
GO BP	REGULATION OF LIPID CATABOLIC PROCESS	GO:0050994	35	-0.2815395	-1.0713134	0.3523316	0.56844133
GO BP	POSITIVE REGULATION OF PROTEIN POLYMERIZATION	GO:0032273	96	-0.22658792	-1.071281	0.31962025	0.56813216
GO BP	NUCLEOTIDE SUGAR BIOSYNTHETIC PROCESS	GO:0009226	21	-0.32282013	-1.0704476	0.3653846	0.56987876
GO BP	POSITIVE REGULATION OF DEPHOSPHORYLATION	GO:0035306	42	-0.27023074	-1.0703174	0.35614035	0.5698146
GO BP	FATTY ACID DERIVATIVE BIOSYNTHETIC PROCESS	#N/A	64	-0.24412927	-1.0696492	0.34210527	0.57111025
GO BP	MONOSACCHARIDE BIOSYNTHETIC PROCESS	#N/A	74	-0.2376458	-1.0683975	0.34248787	0.57389945
GO BP	RESPONSE TO ANTIBIOTIC	GO:0046677	217	-0.20149364	-1.068268	0.31428573	0.5738178
GO BP	RESPONSE TO MURAMYL DIPEPTIDE	GO:0032495	15	-0.35651866	-1.0680995	0.38018018	0.5738764
GO BP	ESTABLISHMENT OR MAINTENANCE OF BIPOLAR CELL POLARITY	#N/A	37	-0.2804706	-1.0678616	0.3529412	0.5740622
GO BP	POLYSACCHARIDE METABOLIC PROCESS	#N/A	80	-0.23556176	-1.0678264	0.3305509	0.5737458
GO BP	SYNAPTIC SIGNALING	GO:0099536	366	-0.18791793	-1.0677888	0.27510917	0.57343394
GO BP	RENAL SYSTEM DEVELOPMENT	#N/A	193	-0.20395516	-1.0668857	0.3122172	0.57529926
GO BP	EMBRYONIC ORGAN DEVELOPMENT	GO:0048568	272	-0.19535273	-1.0668308	0.30465445	0.5750599
GO BP	CARDIAC MUSCLE CELL DIFFERENTIATION	GO:0055007	78	-0.23424652	-1.0664512	0.3232	0.5756564
GO BP	PATTERN SPECIFICATION PROCESS	GO:0007389	247	-0.19558387	-1.0657732	0.30422124	0.5769747
GO BP	BRANCHING INVOLVED IN BLOOD VESSEL MORPHOGENESIS	GO:0001569	18	-0.32882774	-1.0656015	0.37230214	0.57699996
GO BP	REGULATION OF MYELINATION	GO:0031641	29	-0.28954268	-1.0654585	0.36624774	0.57698923
GO BP	NEUROTRANSMITTER UPTAKE	GO:0001504	23	-0.31439012	-1.0652223	0.3714789	0.5772129
GO BP	DOPAMINE RECEPTOR SIGNALING PATHWAY	GO:0007212	20	-0.32085636	-1.0650679	0.3766892	0.57721275
GO BP	REGULATION OF RECEPTOR RECYCLING	GO:0001919	20	-0.32196766	-1.0650558	0.36166668	0.5768419
GO BP	BASE EXCISION REPAIR	GO:0006284	41	-0.2719595	-1.0648221	0.34871796	0.577067
GO BP	NEGATIVE REGULATION OF DENDRITE DEVELOPMENT	GO:2000171	21	-0.3219154	-1.0645473	0.37017545	0.57739776
GO BP	ENDOCYTOSIS	GO:0006897	382	-0.1869425	-1.0641779	0.28939828	0.5780244
GO BP	MORPHOGENESIS OF A BRANCHING STRUCTURE	GO:0001763	117	-0.21831764	-1.0640409	0.33868378	0.5779793
GO BP	RESPONSE TO COCAINE	GO:0042220	27	-0.30047134	-1.0638496	0.37985864	0.5781084
GO BP	NEUROMUSCULAR PROCESS CONTROLLING BALANCE	GO:0050885	30	-0.29048553	-1.0622091	0.38602328	0.5819652
GO BP	MUSCLE HYPERTROPHY	GO:0014896	61	-0.24793306	-1.062049	0.34710744	0.581943
GO BP	VIRAL BUDDING	GO:0046755	24	-0.3153515	-1.0619527	0.3717728	0.58177394
GO BP	RESPONSE TO INTERLEUKIN 7	#N/A	31	-0.29031575	-1.0619367	0.3618881	0.5814096
GO BP	TRANSCRIPTION INITIATION FROM RNA POLYMERASE II PROMOTER	GO:0006367	149	-0.2095754	-1.0617115	0.3328125	0.58157367
GO BP	NUCLEOTIDE BINDING DOMAIN LEUCINE RICH REPEAT CONTAINING RECEPTOR SIGNALING PATHWAY	#N/A	28	-0.29468688	-1.0616922	0.37954938	0.58122694
GO BP	MEGAKARYOCYTE DIFFERENTIATION	GO:0030219	68	-0.23878102	-1.0616305	0.35955057	0.5809788
GO BP	ENDOCRINE PROCESS	#N/A	37	-0.27647617	-1.0614371	0.3644068	0.58110625
GO BP	JNK CASCADE	GO:0007254	150	-0.20899628	-1.061163	0.3317152	0.58140934
GO BP	PHOSPHATIDYLINOSITOL 3 KINASE SIGNALING	GO:0014065	95	-0.22518975	-1.0609746	0.3535032	0.5815007
GO BP	IMPORT INTO CELL	#N/A	465	-0.18208079	-1.0600238	0.2926491	0.5835071
GO BP	PROTEIN LOCALIZATION TO MEMBRANE	GO:0072657	493	-0.18283863	-1.0596818	0.28765264	0.5839506
GO BP	REGULATION OF EXTRINSIC APOPTOTIC SIGNALING PATHWAY	GO:2001236	109	-0.22013725	-1.0591389	0.35573772	0.5849616
GO BP	DNA DAMAGE RESPONSE DETECTION OF DNA DAMAGE	GO:0042769	36	-0.27701277	-1.0590833	0.37456447	0.58471984
GO BP	FEMALE GAMETE GENERATION	GO:0007292	85	-0.23027696	-1.0587585	0.32013202	0.58512443
GO BP	REGULATION OF T HELPER CELL DIFFERENTIATION	#N/A	16	-0.34840268	-1.058142	0.38475177	0.5862847
GO BP	REGULATION OF CALCINEURIN MEDIATED SIGNALING	GO:0106056	27	-0.30165327	-1.0579206	0.39491525	0.5864545
GO BP	NEGATIVE REGULATION OF APOPTOTIC SIGNALING PATHWAY	GO:2001234	176	-0.20362699	-1.057781	0.3152338	0.5863945
GO BP	INTRACELLULAR LIPID TRANSPORT	#N/A	39	-0.26931658	-1.0573535	0.37353435	0.58710724
GO BP	NEGATIVE REGULATION OF NEURON DIFFERENTIATION	GO:0045665	140	-0.2096965	-1.0571421	0.32647058	0.587272
GO BP	BEHAVIOR	GO:0007610	313	-0.1880992	-1.0569286	0.32326284	0.587424
GO BP	METENCEPHALON DEVELOPMENT	GO:0022037	71	-0.23885825	-1.0564296	0.3403909	0.58827895
GO BP	NON CANONICAL WNT SIGNALING PATHWAY	GO:0035567	116	-0.21689789	-1.0560151	0.3546875	0.5888765
GO BP	CELL RECOGNITION	GO:0008037	67	-0.23594442	-1.055861	0.35016286	0.5888793
GO BP	RESPONSE TO OXYGEN LEVELS	#N/A	288	-0.19078386	-1.0557171	0.2980333	0.5888245
GO BP	CARBOHYDRATE DERIVATIVE TRANSPORT	#N/A	60	-0.24264614	-1.0554944	0.37688443	0.58897865
GO BP	LIPID LOCALIZATION	GO:0010876	255	-0.19441116	-1.0548736	0.33848315	0.5901517
GO BP	DETERMINATION OF HEART LEFT RIGHT ASYMMETRY	GO:0061371	48	-0.25791156	-1.0548588	0.36573312	0.5897923
GO BP	POSITIVE REGULATION OF EPITHELIAL CELL DIFFERENTIATION	GO:0030858	28	-0.29563436	-1.0542891	0.3913793	0.5908596
GO BP	RESPONSE TO METAL ION	GO:0010038	238	-0.19594747	-1.0542314	0.32868218	0.59060293
GO BP	THYMUS DEVELOPMENT	GO:0048538	31	-0.2825912	-1.0533038	0.37889272	0.5925928
GO BP	POSITIVE REGULATION OF JNK CASCADE	GO:0046330	95	-0.22335988	-1.0529407	0.38724726	0.59312606
GO BP	ERK1 AND ERK2 CASCADE	GO:0070371	177	-0.20316064	-1.0528396	0.33282673	0.5929879
GO BP	RESPONSE TO INTERLEUKIN 6	GO:0070741	24	-0.31264186	-1.0526594	0.38235295	0.59305596
GO BP	PLATELET DEGRANULATION	GO:0002576	84	-0.22778994	-1.0515964	0.3536184	0.59536254
GO BP	DEOXYRIBONUCLEOSIDE TRIPHOSPHATE METABOLIC PROCESS	GO:0009200	15	-0.35321164	-1.0515361	0.40884957	0.5951191
GO BP	MONOSACCHARIDE METABOLIC PROCESS	GO:0005996	215	-0.19732949	-1.0513667	0.3402367	0.5951885
GO BP	NEGATIVE REGULATION OF CELL MOTILITY	GO:2000146	176	-0.20091558	-1.0512009	0.3474962	0.59523547
GO BP	POSITIVE REGULATION OF CELL CYCLE ARREST	GO:0071158	66	-0.23767687	-1.0508761	0.3401015	0.5956764
GO BP	LIPID PHOSPHORYLATION	GO:0046834	49	-0.25018623	-1.050452	0.35332254	0.5963515
GO BP	ESTABLISHMENT OF PROTEIN LOCALIZATION TO TELOMERE	GO:0070200	18	-0.32997644	-1.0500851	0.40687162	0.596835
GO BP	PHENOL CONTAINING COMPOUND BIOSYNTHETIC PROCESS	#N/A	22	-0.31298053	-1.0496898	0.40206185	0.59742004
GO BP	RESPONSE TO OXIDATIVE STRESS	GO:0006979	334	-0.18531093	-1.0496496	0.34005764	0.5971331
GO BP	REGULATION OF ACTIN NUCLEATION	GO:0051125	21	-0.31725013	-1.0489074	0.37800688	0.5986416
GO BP	PHOSPHATIDYLCHOLINE BIOSYNTHETIC PROCESS	GO:0006656	36	-0.272031	-1.0481495	0.3888889	0.6001404
GO BP	NEGATIVE REGULATION OF RESPONSE TO DRUG	#N/A	16	-0.34204048	-1.0478842	0.39311594	0.60039234
GO BP	NEGATIVE REGULATION OF CELL DIFFERENTIATION	GO:0045596	427	-0.18422593	-1.0476377	0.3122421	0.6006334
GO BP	POSITIVE REGULATION OF ENDOTHELIAL CELL MIGRATION	GO:0010595	74	-0.23410068	-1.0476013	0.36885247	0.60032326
GO BP	VERY LONG CHAIN FATTY ACID METABOLIC PROCESS	GO:0000038	24	-0.30467716	-1.0475855	0.37417218	0.59996605
GO BP	PHOTORECEPTOR CELL DIFFERENTIATION	#N/A	32	-0.28197873	-1.0474377	0.38488576	0.59995687
GO BP	NEGATIVE REGULATION OF CYSTEINE TYPE ENDOPEPTIDASE ACTIVITY	GO:2000117	63	-0.24031548	-1.046589	0.37520662	0.60165626
GO BP	REGULATION OF PEPTIDASE ACTIVITY	GO:0052547	268	-0.19093812	-1.0462512	0.33734939	0.60215116
GO BP	TELOMERE ORGANIZATION	GO:0032200	153	-0.20487702	-1.044606	0.36307693	0.60609066
GO BP	REGULATION OF RESPONSE TO CYTOKINE STIMULUS	#N/A	115	-0.2127942	-1.0442411	0.35980552	0.6066365
GO BP	SCHWANN CELL DIFFERENTIATION	GO:0014037	28	-0.28756112	-1.043991	0.40034366	0.6069205
GO BP	NEGATIVE REGULATION OF BINDING	#N/A	109	-0.21635379	-1.0436393	0.36193448	0.607394
GO BP	UNSATURATED FATTY ACID BIOSYNTHETIC PROCESS	GO:0006636	38	-0.26440483	-1.0428404	0.39514732	0.6090931
GO BP	HOMOLOGOUS RECOMBINATION	GO:0035825	44	-0.26178753	-1.0422829	0.38793105	0.6101117
GO BP	CONNECTIVE TISSUE DEVELOPMENT	GO:0061448	155	-0.20479764	-1.0420958	0.3832061	0.6101724
GO BP	POSITIVE REGULATION OF VIRAL TRANSCRIPTION	GO:0050434	39	-0.26986426	-1.0418949	0.39527026	0.6103051
GO BP	CELLULAR RESPONSE TO STEROL	GO:0036315	16	-0.33959812	-1.041721	0.3859964	0.61032665
GO BP	ROOF OF MOUTH DEVELOPMENT	GO:0060021	62	-0.24019332	-1.040328	0.38844302	0.6134628
GO BP	DIGESTIVE SYSTEM PROCESS	#N/A	44	-0.25941488	-1.0399578	0.4067227	0.6140514
GO BP	TRNA MODIFICATION	GO:0006400	75	-0.23091754	-1.0391351	0.40464345	0.6158444
GO BP	REGULATION OF ACTIN FILAMENT BASED MOVEMENT	#N/A	30	-0.2865144	-1.038376	0.39652175	0.61743206
GO BP	POSITIVE REGULATION OF RESPONSE TO ENDOPLASMIC RETICULUM STRESS	#N/A	35	-0.27438426	-1.0383172	0.3946037	0.6171736
GO BP	EPITHELIAL CELL APOPTOTIC PROCESS	GO:1904019	69	-0.23344167	-1.038217	0.3762712	0.6170083
GO BP	INTERACTION WITH SYMBIONT	GO:0051702	52	-0.24587151	-1.0377756	0.4091653	0.6177584
GO BP	NEGATIVE REGULATION OF CELL SUBSTRATE ADHESION	GO:0010812	47	-0.2533998	-1.0365069	0.37710437	0.62059766
GO BP	ACTIVATION OF PROTEIN KINASE ACTIVITY	GO:0032147	241	-0.19188368	-1.0360382	0.371134	0.6214163
GO BP	MYELOID CELL HOMEOSTASIS	GO:0002262	113	-0.21651986	-1.0359099	0.384127	0.62134176
GO BP	NEGATIVE REGULATION OF ION TRANSMEMBRANE TRANSPORT	#N/A	52	-0.24761038	-1.0358391	0.40468228	0.6211053
GO BP	MUSCLE ADAPTATION	#N/A	74	-0.22764488	-1.0352502	0.39765102	0.62222266
GO BP	POSITIVE REGULATION OF RESPONSE TO CYTOKINE STIMULUS	GO:0060760	33	-0.28036883	-1.0350804	0.38045377	0.6222388
GO BP	REGULATION OF DEFENSE RESPONSE TO VIRUS BY VIRUS	#N/A	25	-0.29758558	-1.03464	0.40207973	0.62295943
GO BP	MRNA CLEAVAGE	GO:0006379	21	-0.31487727	-1.0342871	0.41725352	0.6234451
GO BP	REGULATION OF SYNAPTIC VESICLE CYCLE	GO:0098693	65	-0.23574422	-1.0342067	0.3786078	0.6232596
GO BP	GOLGI TO ENDOSOME TRANSPORT	GO:0006895	16	-0.33877513	-1.033547	0.42777777	0.62456024
GO BP	GLYCEROPHOSPHOLIPID METABOLIC PROCESS	GO:0006650	252	-0.18983914	-1.0334103	0.37941176	0.62449783
GO BP	REGULATION OF EXTRINSIC APOPTOTIC SIGNALING PATHWAY IN ABSENCE OF LIGAND	GO:2001239	25	-0.29194677	-1.033403	0.4130809	0.62410325
GO BP	CARDIOCYTE DIFFERENTIATION	GO:0035051	99	-0.216075	-1.032987	0.38258165	0.6247717
GO BP	CELLULAR RESPONSE TO OSMOTIC STRESS	GO:0071470	31	-0.2772471	-1.0328771	0.39750445	0.6246304
GO BP	HEART MORPHOGENESIS	GO:0003007	177	-0.19775228	-1.0322187	0.3876652	0.62597483
GO BP	POSITIVE REGULATION OF DNA TEMPLATED TRANSCRIPTION INITIATION	GO:2000144	20	-0.31841907	-1.0321438	0.41408935	0.6257696
GO BP	REGULATION OF SYNAPTIC TRANSMISSION GLUTAMATERGIC	GO:0051966	28	-0.27817056	-1.0316969	0.39518902	0.62656045
GO BP	RESPONSE TO AMINO ACID	GO:0043200	90	-0.22387062	-1.0315764	0.41887417	0.62646455
GO BP	GENITALIA DEVELOPMENT	GO:0048806	30	-0.2796431	-1.0314232	0.40202704	0.62646276
GO BP	ESTROGEN METABOLIC PROCESS	GO:0008210	16	-0.33876482	-1.0313042	0.4078712	0.62635285
GO BP	EXIT FROM MITOSIS	GO:0010458	26	-0.2935872	-1.0311831	0.41935483	0.62627655
GO BP	POSITIVE REGULATION BY HOST OF VIRAL TRANSCRIPTION	GO:0043923	16	-0.33402613	-1.0310506	0.41391942	0.6262313
GO BP	NEGATIVE REGULATION OF INTRINSIC APOPTOTIC SIGNALING PATHWAY IN RESPONSE TO DNA DAMAGE	GO:1902230	26	-0.29228985	-1.030616	0.4302926	0.62700576
GO BP	POSITIVE REGULATION OF SODIUM ION TRANSMEMBRANE TRANSPORT	#N/A	18	-0.3175625	-1.0302091	0.4235501	0.6276709
GO BP	DNA REPLICATION INITIATION	GO:0006270	34	-0.27185714	-1.0300972	0.4100346	0.6275455
GO BP	SPECIFICATION OF SYMMETRY	#N/A	90	-0.21862997	-1.0294915	0.3804878	0.6287399
GO BP	POSITIVE REGULATION OF INTERFERON BETA PRODUCTION	GO:0032728	25	-0.29733738	-1.0294809	0.4290429	0.62835723
GO BP	MULTI MULTICELLULAR ORGANISM PROCESS	#N/A	130	-0.20562811	-1.0291622	0.38569206	0.6288066
GO BP	NEGATIVE REGULATION OF CARBOHYDRATE METABOLIC PROCESS	#N/A	37	-0.26824403	-1.0279119	0.4030612	0.63164926
GO BP	NEGATIVE REGULATION OF STEM CELL DIFFERENTIATION	GO:2000737	19	-0.31749108	-1.0271231	0.41493055	0.63329715
GO BP	FORELIMB MORPHOGENESIS	GO:0035136	24	-0.2966517	-1.0270323	0.40917107	0.6331188
GO BP	FATTY ACID CATABOLIC PROCESS	GO:0009062	84	-0.2219852	-1.0264555	0.37990582	0.6342309
GO BP	REGULATION OF ATPASE ACTIVITY	GO:0043462	71	-0.2297264	-1.0258541	0.40589198	0.6353325
GO BP	RESPONSE TO ETHANOL	GO:0045471	77	-0.22775118	-1.025656	0.39434275	0.6354492
GO BP	MODIFICATION OF MORPHOLOGY OR PHYSIOLOGY OF OTHER ORGANISM INVOLVED IN SYMBIOTIC INTERACTION	#N/A	79	-0.22414105	-1.0254055	0.41558442	0.6357146
GO BP	RESPONSE TO HYDROGEN PEROXIDE	GO:0042542	104	-0.2151032	-1.0252541	0.40549272	0.6356613
GO BP	REGULATION OF BMP SIGNALING PATHWAY	GO:0030510	59	-0.24053289	-1.0251586	0.41919193	0.6355131
GO BP	TYPE I INTERFERON PRODUCTION	GO:0032606	103	-0.21419282	-1.024919	0.41102362	0.6357345
GO BP	INTERLEUKIN 7 MEDIATED SIGNALING PATHWAY	#N/A	20	-0.31521168	-1.024172	0.41625208	0.637268
GO BP	NEGATIVE REGULATION OF ENDOPLASMIC RETICULUM STRESS INDUCED INTRINSIC APOPTOTIC SIGNALING PATHWAY	GO:1902236	16	-0.33400708	-1.0239497	0.4225352	0.6374366
GO BP	BODY FLUID SECRETION	GO:0007589	58	-0.23853406	-1.0234987	0.42087543	0.63820964
GO BP	INTERFERON ALPHA PRODUCTION	GO:0032607	20	-0.31022096	-1.0233601	0.4341637	0.63818866
GO BP	NUCLEOBASE METABOLIC PROCESS	#N/A	31	-0.2772615	-1.0231856	0.41707718	0.63821554
GO BP	NEGATIVE REGULATION OF PEPTIDYL SERINE PHOSPHORYLATION	GO:0033137	19	-0.31446263	-1.0224937	0.44041452	0.6396584
GO BP	IMMUNE RESPONSE REGULATING SIGNALING PATHWAY	GO:0002764	357	-0.18166856	-1.0215868	0.3913649	0.64161325
GO BP	INTERFERON GAMMA MEDIATED SIGNALING PATHWAY	GO:0060333	48	-0.2505949	-1.021162	0.42372882	0.64226913
GO BP	NEGATIVE REGULATION OF CARDIOCYTE DIFFERENTIATION	GO:1905208	15	-0.33361727	-1.0206809	0.44070795	0.64309514
GO BP	CALCIUM ION REGULATED EXOCYTOSIS	GO:0017156	42	-0.25712162	-1.0203155	0.4206081	0.6436363
GO BP	ENSHEATHMENT OF NEURONS	#N/A	95	-0.21992229	-1.0202993	0.4308426	0.64326656
GO BP	REGULATION OF ESTABLISHMENT OF PLANAR POLARITY	GO:0090175	91	-0.21645726	-1.0202581	0.431962	0.64296395
GO BP	METAL ION TRANSPORT	GO:0030001	475	-0.1737751	-1.0199786	0.3880597	0.64326906
GO BP	CELLULAR RESPONSE TO INORGANIC SUBSTANCE	GO:0071241	141	-0.20544538	-1.0196121	0.39502332	0.6438166
GO BP	POSITIVE REGULATION OF SUBSTRATE ADHESION DEPENDENT CELL SPREADING	GO:1900026	33	-0.27110225	-1.0195352	0.41196012	0.64361537
GO BP	REGULATION OF ENDOTHELIAL CELL MIGRATION	GO:0010594	112	-0.210715	-1.0193499	0.4305136	0.6436764
GO BP	CELLULAR RESPONSE TO DSRNA	GO:0071359	17	-0.33161777	-1.0191568	0.4355717	0.64379287
GO BP	CYTOKINE PRODUCTION	GO:0001816	449	-0.17637107	-1.0180179	0.40830946	0.6464047
GO BP	RESPONSE TO EXTRACELLULAR STIMULUS	GO:0009991	357	-0.17999949	-1.0178834	0.3860947	0.64634734
GO BP	INTEGRIN ACTIVATION	GO:0033622	16	-0.33167806	-1.0174605	0.44483364	0.64706206
GO BP	REGULATION OF CELLULAR RESPIRATION	GO:0043457	26	-0.2772504	-1.0172698	0.40939596	0.6471526
GO BP	RESPONSE TO INCREASED OXYGEN LEVELS	#N/A	24	-0.30166954	-1.0167453	0.4337979	0.648148
GO BP	EMBRYONIC ORGAN MORPHOGENESIS	GO:0048562	171	-0.19570251	-1.0166107	0.4309816	0.64809746
GO BP	CELLULAR RESPONSE TO ABIOTIC STIMULUS	#N/A	230	-0.18628114	-1.0165448	0.41149774	0.64785993
GO BP	NEGATIVE REGULATION OF RESPONSE TO DNA DAMAGE STIMULUS	GO:2001021	69	-0.22746964	-1.0162295	0.432	0.6482641
GO BP	INACTIVATION OF MAPK ACTIVITY	GO:0000188	21	-0.3058333	-1.0160294	0.43229166	0.6483796
GO BP	CELLULAR RESPONSE TO EXTRACELLULAR STIMULUS	GO:0031668	195	-0.19469361	-1.015969	0.4234375	0.64813346
GO BP	NEGATIVE REGULATION OF PROTEIN DEPHOSPHORYLATION	GO:0035308	51	-0.24616602	-1.0157567	0.43387097	0.6483147
GO BP	COLLAGEN METABOLIC PROCESS	GO:0032963	66	-0.23272538	-1.0151275	0.43348983	0.6495005
GO BP	NEGATIVE REGULATION OF FIBROBLAST PROLIFERATION	GO:0048147	21	-0.3134915	-1.0148644	0.44324324	0.6498013
GO BP	REGULATION OF SMAD PROTEIN SIGNAL TRANSDUCTION	GO:0060390	20	-0.30854493	-1.0148392	0.40963855	0.6494619
GO BP	POSITIVE REGULATION OF CELL SUBSTRATE ADHESION	GO:0010811	87	-0.21883507	-1.0143735	0.42439026	0.65026397
GO BP	REGULATION OF FATTY ACID OXIDATION	GO:0046320	23	-0.29615957	-1.014319	0.43154246	0.649994
GO BP	NEGATIVE REGULATION OF REACTIVE OXYGEN SPECIES BIOSYNTHETIC PROCESS	GO:1903427	22	-0.29947555	-1.0140394	0.4356261	0.65030587
GO BP	EMBRYONIC DIGESTIVE TRACT DEVELOPMENT	GO:0048566	18	-0.32146883	-1.0136693	0.44122967	0.65090257
GO BP	RESPONSE TO STEROID HORMONE	GO:0048545	257	-0.18488444	-1.0133492	0.4052478	0.65128976
GO BP	REGULATION OF LYMPHOCYTE DIFFERENTIATION	GO:0045619	93	-0.2192283	-1.0130577	0.43429488	0.6516165
GO BP	ENDOPLASMIC RETICULUM CALCIUM ION HOMEOSTASIS	GO:0032469	19	-0.31256327	-1.0119631	0.42909092	0.6540481
GO BP	POSITIVE REGULATION OF SIGNALING RECEPTOR ACTIVITY	GO:2000273	18	-0.31054688	-1.0116463	0.45132744	0.65447277
GO BP	CELLULAR GLUCOSE HOMEOSTASIS	GO:0001678	104	-0.21237147	-1.0116156	0.4357262	0.65413654
GO BP	COLLAGEN BIOSYNTHETIC PROCESS	GO:0032964	32	-0.2720794	-1.0109609	0.42556918	0.65554065
GO BP	LONG TERM MEMORY	GO:0007616	18	-0.31936976	-1.0101777	0.46543002	0.6571576
GO BP	REGULATION OF INTRINSIC APOPTOTIC SIGNALING PATHWAY IN RESPONSE TO DNA DAMAGE	#N/A	34	-0.2699443	-1.0099286	0.44033614	0.65739197
GO BP	REGULATION OF SUPEROXIDE METABOLIC PROCESS	#N/A	23	-0.29854938	-1.009669	0.46755406	0.6576573
GO BP	GLYCEROPHOSPHOLIPID CATABOLIC PROCESS	GO:0046475	17	-0.32236174	-1.0095581	0.4332061	0.65754336
GO BP	MODULATION BY VIRUS OF HOST CELLULAR PROCESS	#N/A	16	-0.32123402	-1.0093691	0.4637931	0.65766275
GO BP	CELLULAR CARBOHYDRATE METABOLIC PROCESS	GO:0044262	209	-0.18859385	-1.0090705	0.44576523	0.65803754
GO BP	POSITIVE REGULATION OF ALPHA BETA T CELL ACTIVATION	#N/A	32	-0.26948428	-1.0086387	0.43645486	0.6587585
GO BP	SODIUM ION TRANSMEMBRANE TRANSPORT	GO:0035725	81	-0.22207609	-1.0083511	0.45	0.6591078
GO BP	POSITIVE REGULATION OF GLYCOPROTEIN METABOLIC PROCESS	GO:1903020	16	-0.32912928	-1.0080479	0.41709402	0.65952003
GO BP	REGULATION OF KERATINOCYTE DIFFERENTIATION	GO:0045616	28	-0.28096673	-1.0077151	0.42808798	0.65996855
GO BP	DEOXYRIBONUCLEOTIDE METABOLIC PROCESS	#N/A	31	-0.27103147	-1.0071207	0.4519573	0.66109866
GO BP	NEGATIVE REGULATION OF TRANSFERASE ACTIVITY	#N/A	218	-0.1881822	-1.0070504	0.43740574	0.6608711
GO BP	VESICLE TARGETING TO FROM OR WITHIN GOLGI	GO:0048199	63	-0.23024815	-1.0070367	0.45261437	0.66049194
GO BP	MAMMARY GLAND MORPHOGENESIS	GO:0060443	27	-0.28632268	-1.0068358	0.4234079	0.66059273
GO BP	ALPHA AMINO ACID CATABOLIC PROCESS	#N/A	78	-0.22412214	-1.0063232	0.40759075	0.6614988
GO BP	REGULATION OF MEIOTIC CELL CYCLE	GO:0051445	34	-0.26623392	-1.0047871	0.46771377	0.6651361
GO BP	POSITIVE REGULATION OF TELOMERASE ACTIVITY	GO:0051973	32	-0.27408475	-1.0042912	0.44483364	0.66604716
GO BP	TRNA METABOLIC PROCESS	GO:0006399	165	-0.19542524	-1.0042212	0.4330357	0.66583496
GO BP	EPITHELIAL CELL PROLIFERATION	GO:0050673	254	-0.18550591	-1.0040296	0.43589744	0.6659206
GO BP	REGULATION OF EPIDERMAL CELL DIFFERENTIATION	GO:0045604	41	-0.2536735	-1.0039114	0.43856657	0.66582716
GO BP	NEGATIVE REGULATION OF I KAPPAB KINASE NF KAPPAB SIGNALING	GO:0043124	32	-0.26678646	-1.0037355	0.4430605	0.6658858
GO BP	T CELL DIFFERENTIATION INVOLVED IN IMMUNE RESPONSE	GO:0002292	33	-0.2696321	-1.0031182	0.4440678	0.6671469
GO BP	NEGATIVE REGULATION OF CELL CYCLE G2 M PHASE TRANSITION	GO:1902750	88	-0.21684325	-1.0028017	0.43879172	0.6675841
GO BP	POSITIVE REGULATION OF CATION CHANNEL ACTIVITY	GO:2001259	25	-0.28747758	-1.0026721	0.43485618	0.66750985
GO BP	FEEDING BEHAVIOR	GO:0007631	33	-0.26604706	-1.0024539	0.4522613	0.6676815
GO BP	REGULATION OF OLIGODENDROCYTE DIFFERENTIATION	GO:0048713	21	-0.30069208	-1.0023584	0.44755244	0.66751885
GO BP	REGULATION OF MULTI ORGANISM PROCESS	#N/A	498	-0.17023082	-1.0022645	0.44230768	0.66733974
GO BP	PYRIDINE NUCLEOTIDE METABOLIC PROCESS	#N/A	24	-0.28921223	-1.0018677	0.45422536	0.667955
GO BP	CELLULAR RESPONSE TO DRUG	GO:0035690	262	-0.1827157	-1.0017328	0.4505988	0.66791195
GO BP	MONOAMINE TRANSPORT	GO:0015844	33	-0.26726955	-1.001635	0.44524238	0.66774046
GO BP	DEVELOPMENT OF PRIMARY SEXUAL CHARACTERISTICS	GO:0045137	139	-0.19958383	-1.0012006	0.46036586	0.66847897
GO BP	REGIONALIZATION	GO:0003002	185	-0.1922165	-1.0011331	0.45101088	0.66823953
GO BP	NEGATIVE REGULATION OF MUSCLE CELL DIFFERENTIATION	GO:0051148	35	-0.26489696	-1.0011157	0.4562937	0.6678749
GO BP	ERYTHROCYTE HOMEOSTASIS	GO:0034101	96	-0.21382372	-1.0010829	0.4649266	0.6675509
GO BP	REGULATION OF SYNAPTIC VESICLE EXOCYTOSIS	GO:2000300	42	-0.2486158	-0.99996096	0.45379537	0.6701394
GO BP	RESPONSE TO REACTIVE OXYGEN SPECIES	GO:0000302	161	-0.19424695	-0.99990475	0.44548288	0.6698774
GO BP	REGULATION OF STRIATED MUSCLE CONTRACTION	GO:0006942	54	-0.24050447	-0.99989355	0.4688027	0.66950184
GO BP	REGULATION OF PLATELET DERIVED GROWTH FACTOR RECEPTOR SIGNALING PATHWAY	GO:0010640	17	-0.31726006	-0.9997866	0.47636363	0.66937476
GO BP	INFLAMMATORY RESPONSE TO ANTIGENIC STIMULUS	GO:0002437	24	-0.2845113	-0.9989468	0.4658494	0.6712199
GO BP	PURINE NUCLEOSIDE MONOPHOSPHATE BIOSYNTHETIC PROCESS	#N/A	17	-0.31645268	-0.9983226	0.4562607	0.6724643
GO BP	INTRINSIC APOPTOTIC SIGNALING PATHWAY IN RESPONSE TO DNA DAMAGE	GO:0008630	89	-0.21299313	-0.9983007	0.4528302	0.6721113
GO BP	G2 DNA DAMAGE CHECKPOINT	#N/A	27	-0.28312445	-0.9980318	0.44423792	0.6723906
GO BP	RESPONSE TO LEUKEMIA INHIBITORY FACTOR	GO:1990823	79	-0.22161862	-0.9979561	0.49093905	0.672194
GO BP	SMOOTH MUSCLE CELL APOPTOTIC PROCESS	#N/A	16	-0.32779685	-0.9951832	0.47652173	0.6791405
GO BP	PHAGOCYTOSIS	GO:0006909	165	-0.19557244	-0.9950316	0.44954127	0.679115
GO BP	NEGATIVE REGULATION OF OSTEOCLAST DIFFERENTIATION	GO:0045671	15	-0.33070278	-0.99490845	0.43889844	0.6790331
GO BP	NEGATIVE REGULATION OF LOCOMOTION	GO:0040013	212	-0.18763524	-0.9945032	0.47323942	0.6796746
GO BP	PROTEIN HOMOOLIGOMERIZATION	GO:0051260	209	-0.1879856	-0.99406004	0.4617737	0.6805154
GO BP	CELLULAR KETONE METABOLIC PROCESS	GO:0042180	173	-0.1914234	-0.9938879	0.48031497	0.6805498
GO BP	LEUKOCYTE DIFFERENTIATION	GO:0002521	289	-0.18024799	-0.9937488	0.48051947	0.6804909
GO BP	COFACTOR METABOLIC PROCESS	#N/A	332	-0.17691147	-0.9935853	0.47954866	0.68053126
GO BP	ASSOCIATIVE LEARNING	GO:0008306	39	-0.25353643	-0.9930118	0.4661017	0.6815882
GO BP	CARDIAC MUSCLE TISSUE MORPHOGENESIS	GO:0055008	42	-0.25211683	-0.9928875	0.44901314	0.68151104
GO BP	REGULATION OF MEMBRANE DEPOLARIZATION	GO:0003254	28	-0.27233297	-0.99245954	0.45884413	0.6822486
GO BP	MISMATCH REPAIR	GO:0006298	30	-0.27021173	-0.99042284	0.47108844	0.6871947
GO BP	REGULATION OF CELL PROJECTION ASSEMBLY	GO:0060491	143	-0.19814312	-0.9894862	0.47086614	0.6892893
GO BP	POSITIVE REGULATION OF CELLULAR AMIDE METABOLIC PROCESS	#N/A	126	-0.20165114	-0.9893561	0.47919875	0.6891931
GO BP	PYRIDINE CONTAINING COMPOUND METABOLIC PROCESS	#N/A	29	-0.27382985	-0.9891921	0.47027972	0.68921566
GO BP	CLEAVAGE INVOLVED IN RRNA PROCESSING	GO:0000469	21	-0.29941198	-0.98915726	0.4754386	0.68889195
GO BP	POSITIVE REGULATION OF INSULIN SECRETION INVOLVED IN CELLULAR RESPONSE TO GLUCOSE STIMULUS	GO:0035774	22	-0.29275075	-0.98889554	0.48432055	0.6891939
GO BP	EMBRYO IMPLANTATION	GO:0007566	39	-0.25104907	-0.9887414	0.47803164	0.6891702
GO BP	CATION TRANSMEMBRANE TRANSPORT	GO:0098655	474	-0.17038187	-0.98857427	0.492517	0.6891956
GO BP	REGULATION OF T CELL ACTIVATION	GO:0050863	173	-0.19179499	-0.98782223	0.46637428	0.6907232
GO BP	PHOSPHATIDYLINOSITOL PHOSPHORYLATION	GO:0046854	41	-0.250008	-0.98781526	0.48873484	0.6903249
GO BP	RESPONSE TO HYDROPEROXIDE	GO:0033194	16	-0.32083446	-0.9877775	0.48404256	0.69001204
GO BP	NEGATIVE REGULATION OF DNA RECOMBINATION	GO:0045910	36	-0.25594133	-0.98738843	0.45797598	0.69065386
GO BP	REGULATION OF MORPHOGENESIS OF AN EPITHELIUM	#N/A	130	-0.2023075	-0.9869844	0.48382127	0.6912926
GO BP	REGULATION OF G PROTEIN COUPLED RECEPTOR SIGNALING PATHWAY	GO:0008277	65	-0.22095667	-0.9865595	0.5048387	0.6920083
GO BP	POSITIVE REGULATION OF NF KAPPAB TRANSCRIPTION FACTOR ACTIVITY	GO:0051092	102	-0.20895934	-0.9864057	0.48346457	0.69200176
GO BP	SKELETAL SYSTEM MORPHOGENESIS	GO:0048705	142	-0.19714312	-0.9862351	0.4832	0.69201016
GO BP	REGULATION OF STRESS ACTIVATED PROTEIN KINASE SIGNALING CASCADE	GO:0070302	168	-0.19124013	-0.98622906	0.48356807	0.6916155
GO BP	POSITIVE REGULATION OF MORPHOGENESIS OF AN EPITHELIUM	GO:1905332	21	-0.2909424	-0.9854514	0.47197106	0.6932527
GO BP	PURINE NUCLEOBASE METABOLIC PROCESS	GO:0006144	19	-0.30205917	-0.9854414	0.46086955	0.6928656
GO BP	CELL ADHESION MEDIATED BY INTEGRIN	GO:0033627	48	-0.24366848	-0.98515344	0.45854485	0.69318235
GO BP	NEGATIVE REGULATION OF EPITHELIAL CELL DIFFERENTIATION	GO:0030857	26	-0.28241035	-0.98481363	0.46503496	0.69365597
GO BP	APOPTOTIC SIGNALING PATHWAY	GO:0097190	462	-0.16924527	-0.9839896	0.4972973	0.6954289
GO BP	REGULATION OF LIPID METABOLIC PROCESS	GO:0019216	287	-0.177338	-0.9837492	0.48895434	0.6956791
GO BP	CALCIUM ION IMPORT	GO:0070509	37	-0.2592431	-0.9835799	0.49140894	0.6956994
GO BP	EXTRACELLULAR TRANSPORT	GO:0006858	20	-0.29700184	-0.9826541	0.47560975	0.6976911
GO BP	REGULATION OF CELL CELL ADHESION	GO:0022407	238	-0.17984518	-0.9824789	0.49160305	0.69772774
GO BP	INTRINSIC APOPTOTIC SIGNALING PATHWAY	GO:0097193	239	-0.18273847	-0.98175544	0.5234604	0.6991498
GO BP	HISTONE EXCHANGE	GO:0043486	48	-0.23787047	-0.9814695	0.48154092	0.6994343
GO BP	SOMATIC DIVERSIFICATION OF IMMUNE RECEPTORS	#N/A	50	-0.23867339	-0.9814394	0.48966613	0.6990908
GO BP	MACROPHAGE ACTIVATION	GO:0042116	47	-0.24148402	-0.9813255	0.47775948	0.69900244
GO BP	PHOSPHOLIPID METABOLIC PROCESS	GO:0006644	333	-0.17430934	-0.9813129	0.48179272	0.6986162
GO BP	SMOOTHENED SIGNALING PATHWAY	GO:0007224	109	-0.2037718	-0.98065543	0.4909091	0.69993603
GO BP	RESPONSE TO CAMP	GO:0051591	61	-0.22600119	-0.980119	0.46365106	0.70094866
GO BP	REGULATION OF CELLULAR RESPONSE TO INSULIN STIMULUS	GO:1900076	51	-0.23252352	-0.9800128	0.4825291	0.700803
GO BP	REGULATION OF CALCIUM ION IMPORT	GO:0090279	17	-0.30923718	-0.9791751	0.48880598	0.7025676
GO BP	MYELIN MAINTENANCE	GO:0043217	15	-0.3281699	-0.9790308	0.48951048	0.7025158
GO BP	GLYCEROLIPID METABOLIC PROCESS	GO:0046486	306	-0.17647596	-0.9789293	0.5179856	0.70235926
GO BP	LIPID CATABOLIC PROCESS	GO:0016042	226	-0.18279009	-0.9789103	0.5072674	0.7019908
GO BP	HEPATICOBILIARY SYSTEM DEVELOPMENT	#N/A	109	-0.20195742	-0.97870535	0.48939642	0.70210975
GO BP	CYTOPLASMIC PATTERN RECOGNITION RECEPTOR SIGNALING PATHWAY	GO:0002753	48	-0.240663	-0.97868764	0.4729064	0.70173943
GO BP	MODULATION OF EXCITATORY POSTSYNAPTIC POTENTIAL	GO:0098815	22	-0.29015163	-0.9786334	0.49053356	0.70146483
GO BP	NUCLEOSIDE CATABOLIC PROCESS	#N/A	19	-0.30271778	-0.97862625	0.49655172	0.7010713
GO BP	NEGATIVE REGULATION OF GROWTH	GO:0045926	160	-0.19015841	-0.9780303	0.5086614	0.7023042
GO BP	RESPONSE TO CALCIUM ION	GO:0051592	89	-0.211344	-0.9778924	0.47847682	0.7022526
GO BP	ANAPHASE PROMOTING COMPLEX DEPENDENT CATABOLIC PROCESS	GO:0031145	73	-0.2197317	-0.97768074	0.5	0.70237494
GO BP	EMBRYONIC PLACENTA MORPHOGENESIS	GO:0060669	20	-0.2974715	-0.977473	0.5	0.70250624
GO BP	TISSUE REMODELING	GO:0048771	99	-0.20612893	-0.9774426	0.5016077	0.70217305
GO BP	VIRION ASSEMBLY	GO:0019068	37	-0.24746004	-0.97657067	0.47317073	0.70398784
GO BP	NCRNA METABOLIC PROCESS	#N/A	420	-0.17068516	-0.97636354	0.5487316	0.7040937
GO BP	NADP METABOLIC PROCESS	GO:0006739	29	-0.26889715	-0.97636306	0.4892916	0.7036808
GO BP	NEGATIVE REGULATION OF MULTI ORGANISM PROCESS	#N/A	129	-0.19897588	-0.9760975	0.5016026	0.7039806
GO BP	DIGESTIVE TRACT MORPHOGENESIS	GO:0048546	29	-0.26393187	-0.9759038	0.50344825	0.70407367
GO BP	REGULATION OF SMALL MOLECULE METABOLIC PROCESS	#N/A	313	-0.17387123	-0.9758452	0.5477528	0.7038058
GO BP	NEGATIVE REGULATION OF CELL ADHESION	GO:0007162	174	-0.1879966	-0.9757334	0.52160954	0.7036786
GO BP	T CELL ACTIVATION INVOLVED IN IMMUNE RESPONSE	GO:0002286	49	-0.2381702	-0.97529215	0.4800638	0.70437807
GO BP	MORPHOGENESIS OF A POLARIZED EPITHELIUM	GO:0001738	116	-0.20026562	-0.9750867	0.5048387	0.70451754
GO BP	POSITIVE REGULATION OF CELLULAR RESPONSE TO TRANSFORMING GROWTH FACTOR BETA STIMULUS	#N/A	22	-0.29323554	-0.9749552	0.48996654	0.70442694
GO BP	POSITIVE REGULATION OF ION TRANSPORT	GO:0043270	131	-0.19901541	-0.97495174	0.53291535	0.7040195
GO BP	NEGATIVE REGULATION OF PROTEIN TYROSINE KINASE ACTIVITY	GO:0061099	19	-0.3032591	-0.9747539	0.49376115	0.70413244
GO BP	REGULATION OF ALPHA BETA T CELL ACTIVATION	#N/A	51	-0.23199311	-0.9745461	0.51282054	0.7042666
GO BP	POSITIVE REGULATION OF PLASMA MEMBRANE BOUNDED CELL PROJECTION ASSEMBLY	GO:0120034	82	-0.2120397	-0.97422904	0.51931995	0.7046949
GO BP	NEGATIVE REGULATION OF MUSCLE CONTRACTION	GO:0045932	16	-0.31164855	-0.97420394	0.48703703	0.7043465
GO BP	SYNAPTIC TRANSMISSION GLUTAMATERGIC	GO:0035249	39	-0.25167677	-0.97413075	0.49758455	0.70413387
GO BP	REGULATION OF CD4 POSITIVE ALPHA BETA T CELL DIFFERENTIATION	GO:0043370	24	-0.27927938	-0.9739125	0.47887325	0.7043425
GO BP	POSITIVE REGULATION OF MULTI ORGANISM PROCESS	#N/A	366	-0.17157865	-0.9736268	0.5218618	0.70467395
GO BP	POSITIVE REGULATION OF LEUKOCYTE CELL CELL ADHESION	GO:1903039	116	-0.2001227	-0.97347635	0.51653546	0.70466256
GO BP	ANATOMICAL STRUCTURE HOMEOSTASIS	#N/A	300	-0.17655627	-0.97316045	0.5576369	0.7050825
GO BP	NEGATIVE REGULATION OF CALCIUM MEDIATED SIGNALING	GO:0050849	18	-0.3007657	-0.97271824	0.49825174	0.7058287
GO BP	EMBRYONIC FORELIMB MORPHOGENESIS	GO:0035115	19	-0.29731432	-0.9726062	0.4904348	0.7056921
GO BP	FATTY ACID TRANSPORT	GO:0015908	62	-0.22442256	-0.972208	0.4890388	0.70632595
GO BP	POSITIVE REGULATION OF EPITHELIAL TO MESENCHYMAL TRANSITION	GO:0010718	37	-0.24929272	-0.97198665	0.4991274	0.7065199
GO BP	REGULATION OF ANTIGEN RECEPTOR MEDIATED SIGNALING PATHWAY	#N/A	40	-0.24566191	-0.9718728	0.49322033	0.70641917
GO BP	POSITIVE REGULATION OF AMYLOID PRECURSOR PROTEIN CATABOLIC PROCESS	GO:1902993	15	-0.32384577	-0.9715789	0.4764398	0.70672965
GO BP	SOMATIC DIVERSIFICATION OF IMMUNE RECEPTORS VIA GERMLINE RECOMBINATION WITHIN A SINGLE LOCUS	#N/A	42	-0.24410541	-0.9712911	0.48911223	0.70703727
GO BP	ENDOCRINE HORMONE SECRETION	#N/A	20	-0.29933488	-0.971218	0.5034965	0.70680803
GO BP	CELLULAR RESPONSE TO REACTIVE OXYGEN SPECIES	GO:0034614	117	-0.19822446	-0.9707247	0.52012384	0.7077427
GO BP	REGULATION OF NEUROTRANSMITTER TRANSPORT	#N/A	77	-0.2144048	-0.970724	0.50651467	0.707335
GO BP	MATURATION OF SSU RRNA FROM TRICISTRONIC RRNA TRANSCRIPT SSU RRNA 5 8S RRNA LSU RRNA	#N/A	34	-0.25707325	-0.9699018	0.47743055	0.7090643
GO BP	POSITIVE REGULATION OF ERK1 AND ERK2 CASCADE	GO:0070374	104	-0.20107567	-0.96948636	0.50885665	0.7097868
GO BP	PROTEIN LOCALIZATION TO MICROTUBULE	GO:0035372	17	-0.30910602	-0.968992	0.4880734	0.71068794
GO BP	REGULATION OF LEUKOCYTE DIFFERENTIATION	#N/A	151	-0.1906155	-0.96823376	0.53588516	0.71224374
GO BP	G0 TO G1 TRANSITION	#N/A	42	-0.24196605	-0.9680221	0.4966216	0.71237075
GO BP	REGULATION OF FIBROBLAST MIGRATION	GO:0010762	21	-0.29801074	-0.9676916	0.4903339	0.7128184
GO BP	ANTIGEN PROCESSING AND PRESENTATION OF PEPTIDE ANTIGEN VIA MHC CLASS I	GO:0002474	73	-0.21424085	-0.9673276	0.5120385	0.71337104
GO BP	NEGATIVE REGULATION OF COLD INDUCED THERMOGENESIS	GO:0120163	35	-0.25594646	-0.9672317	0.48965517	0.7132088
GO BP	POSITIVE REGULATION OF TELOMERE MAINTENANCE VIA TELOMERE LENGTHENING	GO:1904358	34	-0.25354245	-0.9668111	0.5141903	0.71392083
GO BP	ACTION POTENTIAL	GO:0001508	66	-0.22141014	-0.9667705	0.50643086	0.7136106
GO BP	MAST CELL MEDIATED IMMUNITY	GO:0002448	31	-0.26505882	-0.96649617	0.5119863	0.7139335
GO BP	CEREBELLAR CORTEX MORPHOGENESIS	GO:0021696	22	-0.28067076	-0.96596694	0.48173913	0.71485543
GO BP	NEGATIVE REGULATION OF BLOOD PRESSURE	GO:0045776	17	-0.3062351	-0.9654733	0.5154827	0.71571046
GO BP	REGULATION OF EPITHELIAL CELL APOPTOTIC PROCESS	#N/A	51	-0.23544177	-0.96528596	0.49829352	0.71576035
GO BP	CELLULAR RESPONSE TO AMYLOID BETA	GO:1904646	23	-0.28536707	-0.9649492	0.5277281	0.71627194
GO BP	REGULATION OF DNA TEMPLATED TRANSCRIPTION IN RESPONSE TO STRESS	GO:0043620	103	-0.2036806	-0.96492195	0.5292259	0.71591574
GO BP	POSITIVE REGULATION OF SYNAPSE ASSEMBLY	GO:0051965	25	-0.27423012	-0.96467817	0.5034965	0.71610785
GO BP	ACETYL COA METABOLIC PROCESS	GO:0006084	34	-0.25767627	-0.9646191	0.52879584	0.71586114
GO BP	NEGATIVE REGULATION OF PROTEIN SERINE THREONINE KINASE ACTIVITY	GO:0071901	107	-0.20008132	-0.9644359	0.55271566	0.7159281
GO BP	POSITIVE REGULATION OF APOPTOTIC SIGNALING PATHWAY	GO:2001235	138	-0.19383015	-0.96422535	0.54121304	0.71606374
GO BP	INORGANIC ION TRANSMEMBRANE TRANSPORT	#N/A	464	-0.16620676	-0.96415854	0.5685997	0.71581095
GO BP	POSITIVE REGULATION OF MAPK CASCADE	GO:0043410	328	-0.17176181	-0.96411854	0.5542692	0.7155004
GO BP	POSITIVE REGULATION OF CYTOKINE PRODUCTION	GO:0001819	247	-0.17719664	-0.96393204	0.60181	0.7155787
GO BP	MUSCLE CELL DEVELOPMENT	GO:0055001	105	-0.20349845	-0.9639178	0.5303266	0.71520376
GO BP	CELLULAR RESPONSE TO LIPID	GO:0071396	377	-0.17053933	-0.96386784	0.55411255	0.71491796
GO BP	RESPONSE TO CARBOHYDRATE	GO:0009743	161	-0.18780768	-0.96370226	0.5259939	0.7149542
GO BP	POSITIVE REGULATION OF TRANSCRIPTION INITIATION FROM RNA POLYMERASE II PROMOTER	GO:0060261	15	-0.3236188	-0.96307415	0.49369368	0.7161692
GO BP	ACTIVATION OF MAPKK ACTIVITY	GO:0000186	45	-0.24206075	-0.96304756	0.54333335	0.7158392
GO BP	CELLULAR AMINO ACID METABOLIC PROCESS	GO:0006520	265	-0.17543423	-0.9626127	0.5466667	0.7165507
GO BP	LIPID MODIFICATION	GO:0030258	182	-0.18547675	-0.9624202	0.5515625	0.7166518
GO BP	REGULATION OF EXECUTION PHASE OF APOPTOSIS	#N/A	21	-0.29446924	-0.96236736	0.51336896	0.71637493
GO BP	SUBSTANTIA NIGRA DEVELOPMENT	GO:0021762	33	-0.2571589	-0.96217084	0.5050676	0.71647346
GO BP	NEGATIVE REGULATION OF SMOOTHENED SIGNALING PATHWAY	GO:0045879	22	-0.28661102	-0.96181107	0.5166375	0.7170005
GO BP	MYELOID LEUKOCYTE DIFFERENTIATION	GO:0002573	123	-0.19566841	-0.9616241	0.53090334	0.7170616
GO BP	NEGATIVE REGULATION OF AXONOGENESIS	GO:0050771	45	-0.23750134	-0.9616086	0.49917355	0.7166994
GO BP	REGULATION OF ENDOCYTOSIS	GO:0030100	152	-0.18973196	-0.9614278	0.559633	0.71677434
GO BP	LIPID HOMEOSTASIS	GO:0055088	98	-0.20189826	-0.9611163	0.5418006	0.71713805
GO BP	RESPONSE TO PH	GO:0009268	21	-0.29071248	-0.96092576	0.50259066	0.71722376
GO BP	POSITIVE REGULATION OF RESPONSE TO DRUG	#N/A	15	-0.3159073	-0.96046245	0.5121951	0.71803665
GO BP	REGULATION OF EPITHELIAL TO MESENCHYMAL TRANSITION	GO:0010717	62	-0.2222682	-0.9603393	0.5459098	0.7179708
GO BP	CELLULAR CARBOHYDRATE BIOSYNTHETIC PROCESS	#N/A	61	-0.22127141	-0.9599958	0.51746035	0.7184545
GO BP	REGULATION OF CYTOPLASMIC TRANSPORT	#N/A	22	-0.28811395	-0.9598129	0.51473135	0.7185136
GO BP	SULFUR COMPOUND BIOSYNTHETIC PROCESS	#N/A	137	-0.19069119	-0.9597882	0.5598756	0.7181851
GO BP	STEROID METABOLIC PROCESS	GO:0008202	208	-0.18042414	-0.95909894	0.5649547	0.71954185
GO BP	POSITIVE REGULATION OF STEROL TRANSPORT	#N/A	18	-0.30143932	-0.9583999	0.5008726	0.72089344
GO BP	DNA LIGATION	GO:0006266	17	-0.31024504	-0.9581633	0.52612615	0.72109544
GO BP	SKELETAL MUSCLE CONTRACTION	GO:0003009	20	-0.2866391	-0.9578412	0.4886562	0.72149944
GO BP	PROTEIN LOCALIZATION TO POSTSYNAPTIC MEMBRANE	GO:1903539	27	-0.27487034	-0.95773923	0.5167224	0.72132415
GO BP	TRANSMEMBRANE RECEPTOR PROTEIN SERINE THREONINE KINASE SIGNALING PATHWAY	GO:0007178	228	-0.17776018	-0.95761234	0.5523521	0.7212413
GO BP	GENE SILENCING BY RNA	GO:0031047	158	-0.19084735	-0.95724326	0.5434439	0.7217943
GO BP	NEGATIVE REGULATION OF ACTIN FILAMENT BUNDLE ASSEMBLY	GO:0032232	15	-0.31979796	-0.95690775	0.5046211	0.72226846
GO BP	NEGATIVE REGULATION OF BLOOD CIRCULATION	GO:1903523	20	-0.28604102	-0.9564349	0.5224416	0.72310466
GO BP	LINOLEIC ACID METABOLIC PROCESS	GO:0043651	15	-0.31141576	-0.9561242	0.5213523	0.7235242
GO BP	CELLULAR LIPID CATABOLIC PROCESS	GO:0044242	162	-0.18509336	-0.9558594	0.55640244	0.7237973
GO BP	CELLULAR RESPONSE TO CAMP	GO:0071320	31	-0.26080576	-0.95574385	0.543058	0.72368056
GO BP	MUSCLE ORGAN MORPHOGENESIS	GO:0048644	49	-0.2355212	-0.9544443	0.5058824	0.7266487
GO BP	NEGATIVE REGULATION OF VIRAL PROCESS	GO:0048525	62	-0.2200799	-0.95419204	0.54992074	0.7268958
GO BP	BONE DEVELOPMENT	GO:0060348	138	-0.18736954	-0.95276517	0.57027465	0.73014265
GO BP	FATTY ACID BETA OXIDATION	GO:0006635	62	-0.21557452	-0.9525774	0.523888	0.7302213
GO BP	NEUROINFLAMMATORY RESPONSE	GO:0150076	32	-0.25838512	-0.9522816	0.5096661	0.73058635
GO BP	SKELETAL SYSTEM DEVELOPMENT	GO:0001501	313	-0.17121477	-0.9521588	0.58504397	0.7304905
GO BP	ANTEROGRADE AXONAL TRANSPORT	GO:0008089	39	-0.24411179	-0.95165485	0.5472973	0.7313838
GO BP	REGULATION OF ORGANIC ACID TRANSPORT	#N/A	28	-0.2634175	-0.9513701	0.5128645	0.73171127
GO BP	REGULATION OF PLASMA LIPOPROTEIN PARTICLE LEVELS	GO:0097006	64	-0.22053324	-0.95130074	0.5555556	0.73148793
GO BP	RIBONUCLEOPROTEIN COMPLEX BIOGENESIS	#N/A	393	-0.16527559	-0.95081896	0.6344239	0.73230577
GO BP	LYMPHOCYTE ACTIVATION INVOLVED IN IMMUNE RESPONSE	#N/A	97	-0.20227647	-0.95028555	0.5797342	0.73323536
GO BP	SEGMENTATION	GO:0035282	53	-0.22441453	-0.95015645	0.52461797	0.73316413
GO BP	PLATELET ACTIVATION	GO:0030168	94	-0.20202012	-0.9498399	0.5651491	0.73362535
GO BP	REGULATION OF SODIUM ION TRANSPORT	GO:0002028	54	-0.22322582	-0.9497655	0.53050846	0.7333932
GO BP	RESPONSE TO TESTOSTERONE	GO:0033574	27	-0.26067954	-0.94969714	0.50987434	0.7331547
GO BP	CELLULAR DEFENSE RESPONSE	GO:0006968	15	-0.31909117	-0.94967926	0.5124792	0.7327959
GO BP	POSITIVE REGULATION OF PROTEIN CONTAINING COMPLEX DISASSEMBLY	GO:0043243	25	-0.2715175	-0.94865036	0.5263158	0.7349761
GO BP	MUSCLE ORGAN DEVELOPMENT	GO:0007517	235	-0.17557523	-0.9485627	0.5824508	0.7348089
GO BP	POSITIVE REGULATION OF ENDOCYTOSIS	GO:0045807	78	-0.20951383	-0.94760746	0.5520134	0.73680794
GO BP	RNA CATABOLIC PROCESS	GO:0006401	345	-0.16842571	-0.9472569	0.61206895	0.73729056
GO BP	POSITIVE REGULATION OF ESTABLISHMENT OF PROTEIN LOCALIZATION TO MITOCHONDRION	#N/A	47	-0.23454972	-0.9470945	0.5515464	0.73728156
GO BP	CELLULAR RESPONSE TO OXYGEN RADICAL	#N/A	16	-0.30428556	-0.94704264	0.53157896	0.7370103
GO BP	POTASSIUM ION IMPORT ACROSS PLASMA MEMBRANE	GO:1990573	21	-0.2824631	-0.94703156	0.51943463	0.7366354
GO BP	TELOMERE MAINTENANCE VIA SEMI CONSERVATIVE REPLICATION	GO:0032201	25	-0.26759255	-0.94612944	0.5541958	0.73852336
GO BP	REGULATION OF MEMBRANE PERMEABILITY	GO:0090559	65	-0.21634358	-0.94557035	0.55263156	0.7395181
GO BP	CELLULAR NITROGEN COMPOUND CATABOLIC PROCESS	#N/A	478	-0.16315381	-0.94503605	0.6283784	0.74046534
GO BP	ARP2 3 COMPLEX MEDIATED ACTIN NUCLEATION	GO:0034314	28	-0.2566609	-0.9450008	0.5482759	0.7401366
GO BP	NEGATIVE REGULATION OF DNA BINDING TRANSCRIPTION FACTOR ACTIVITY	GO:0043433	109	-0.1973602	-0.94482976	0.5716586	0.74015105
GO BP	CELLULAR RESPONSE TO GLUCOSE STARVATION	GO:0042149	35	-0.24613686	-0.94349617	0.5568562	0.7430633
GO BP	LYMPHOCYTE CHEMOTAXIS	GO:0048247	22	-0.28180486	-0.94320005	0.54210526	0.7433616
GO BP	PEPTIDYL TYROSINE DEPHOSPHORYLATION	GO:0035335	76	-0.20634617	-0.94286525	0.54501605	0.7438064
GO BP	RESPONSE TO LEAD ION	GO:0010288	19	-0.29147655	-0.9426846	0.51301116	0.74388707
GO BP	IMMUNOGLOBULIN PRODUCTION	GO:0002377	66	-0.21515283	-0.94209844	0.54468805	0.7449794
GO BP	ENTRY INTO HOST	#N/A	91	-0.20100315	-0.941911	0.57328993	0.74506295
GO BP	FATTY ACID TRANSMEMBRANE TRANSPORT	#N/A	18	-0.3011007	-0.94131273	0.5400697	0.7461766
GO BP	REGULATION OF LAMELLIPODIUM ORGANIZATION	#N/A	35	-0.24531302	-0.9409446	0.5394046	0.7467597
GO BP	REGULATION OF TRANSCRIPTION FROM RNA POLYMERASE II PROMOTER IN RESPONSE TO HYPOXIA	GO:0061418	70	-0.2125391	-0.9408717	0.5579832	0.74653864
GO BP	POSITIVE REGULATION OF CELL SUBSTRATE JUNCTION ORGANIZATION	#N/A	19	-0.28488338	-0.94078285	0.5363322	0.7463359
GO BP	NEGATIVE REGULATION OF CELLULAR PROTEIN LOCALIZATION	GO:1903828	87	-0.20482393	-0.94047666	0.6012966	0.7466794
GO BP	POSITIVE REGULATION OF PHOSPHATIDYLINOSITOL 3 KINASE SIGNALING	GO:0014068	51	-0.22453932	-0.9404258	0.53630364	0.7464069
GO BP	CELLULAR RESPONSE TO OXYGEN LEVELS	GO:0071453	174	-0.18200389	-0.94038457	0.61503065	0.74611354
GO BP	INTESTINAL EPITHELIAL CELL DIFFERENTIATION	GO:0060575	15	-0.3150161	-0.940146	0.52879584	0.7462787
GO BP	PROTEIN PEPTIDYL PROLYL ISOMERIZATION	GO:0000413	33	-0.24819103	-0.94008356	0.548495	0.7460318
GO BP	POSITIVE REGULATION OF LEUKOCYTE MEDIATED IMMUNITY	#N/A	63	-0.21790537	-0.9400515	0.54833597	0.74570817
GO BP	REGULATION OF SUBSTRATE ADHESION DEPENDENT CELL SPREADING	GO:1900024	46	-0.23223887	-0.93910545	0.529517	0.74772525
GO BP	REGULATION OF HEMOPOIESIS	GO:1903706	303	-0.16922966	-0.939078	0.6383602	0.7473745
GO BP	NEGATIVE REGULATION OF CANONICAL WNT SIGNALING PATHWAY	GO:0090090	129	-0.19265692	-0.9388247	0.58084774	0.7475809
GO BP	MODIFICATION BY SYMBIONT OF HOST MORPHOLOGY OR PHYSIOLOGY	#N/A	33	-0.25031376	-0.93852276	0.55972695	0.7479371
GO BP	RESPONSE TO VITAMIN	#N/A	64	-0.2145611	-0.93827426	0.5871711	0.74816084
GO BP	RESPONSE TO DSRNA	GO:0043331	30	-0.25862262	-0.9373809	0.5598651	0.74998575
GO BP	STEROL TRANSPORT	GO:0015918	65	-0.21402228	-0.9372609	0.5512195	0.7498933
GO BP	NEGATIVE REGULATION OF T CELL DIFFERENTIATION	GO:0045581	26	-0.2656997	-0.937	0.55119455	0.7501658
GO BP	NUCLEOTIDE EXCISION REPAIR DNA GAP FILLING	GO:0006297	22	-0.2778704	-0.93684614	0.55315316	0.7501531
GO BP	REGULATION OF NEUROTRANSMITTER RECEPTOR ACTIVITY	GO:0099601	33	-0.24761772	-0.9362364	0.57019067	0.75126046
GO BP	NEGATIVE REGULATION OF CELL CELL ADHESION	GO:0022408	103	-0.19558024	-0.9360888	0.57952756	0.7512245
GO BP	ORGANISM EMERGENCE FROM PROTECTIVE STRUCTURE	#N/A	17	-0.29859173	-0.93485993	0.53968257	0.7539092
GO BP	REGULATION OF MITOTIC SPINDLE ASSEMBLY	GO:1901673	19	-0.2848597	-0.933899	0.55267704	0.75588924
GO BP	REGULATION OF CD4 POSITIVE ALPHA BETA T CELL ACTIVATION	GO:2000514	31	-0.25079453	-0.9338275	0.5612789	0.75566864
GO BP	REGULATION OF CYTOPLASMIC TRANSLATION	GO:2000765	25	-0.26766047	-0.93377125	0.57699114	0.7554063
GO BP	NEURON FATE COMMITMENT	GO:0048663	20	-0.28177422	-0.93360823	0.550173	0.7553932
GO BP	PEPTIDYL TYROSINE MODIFICATION	#N/A	231	-0.17277378	-0.9334418	0.6205837	0.7554172
GO BP	LIPOPROTEIN METABOLIC PROCESS	GO:0042157	104	-0.19431674	-0.93340427	0.5963149	0.75509244
GO BP	POSITIVE REGULATION OF HISTONE DEACETYLATION	GO:0031065	15	-0.30731627	-0.9325652	0.5505415	0.7567494
GO BP	NUCLEOTIDE EXCISION REPAIR DNA DUPLEX UNWINDING	#N/A	21	-0.28296894	-0.93250865	0.55	0.75648594
GO BP	POSITIVE REGULATION OF HEMOPOIESIS	#N/A	111	-0.1923741	-0.93196195	0.6072555	0.75740576
GO BP	REGULATION OF NIK NF KAPPAB SIGNALING	GO:1901222	62	-0.21774642	-0.93171304	0.59395975	0.75763535
GO BP	REGULATION OF TRANSMEMBRANE RECEPTOR PROTEIN SERINE THREONINE KINASE SIGNALING PATHWAY	#N/A	151	-0.18343544	-0.9315726	0.6191176	0.75755966
GO BP	REGULATION OF GLUCOSE METABOLIC PROCESS	GO:0010906	87	-0.20049532	-0.93147016	0.5986842	0.7573869
GO BP	ODONTOGENESIS	GO:0042476	82	-0.20372263	-0.93137705	0.5806962	0.75722843
GO BP	NUCLEOTIDE EXCISION REPAIR PREINCISION COMPLEX ASSEMBLY	GO:0006294	27	-0.26508972	-0.9310273	0.557265	0.7576605
GO BP	REGULATION OF PHOSPHATIDYLINOSITOL 3 KINASE SIGNALING	GO:0014066	81	-0.20491114	-0.9304456	0.59669423	0.75865376
GO BP	REGULATION OF MYELOID CELL DIFFERENTIATION	GO:0045637	163	-0.1818104	-0.93033975	0.6224649	0.7584984
GO BP	NEGATIVE REGULATION OF VIRAL LIFE CYCLE	#N/A	50	-0.22910872	-0.92967117	0.55537975	0.7597728
GO BP	CELL VOLUME HOMEOSTASIS	GO:0006884	20	-0.28296688	-0.92959505	0.56217164	0.75954777
GO BP	REGULATION OF DNA BINDING	GO:0051101	90	-0.19986273	-0.9294798	0.593949	0.75940996
GO BP	ADHERENS JUNCTION ORGANIZATION	GO:0034332	45	-0.22916988	-0.92916185	0.5899654	0.75979894
GO BP	REGULATION OF TYPE I INTERFERON MEDIATED SIGNALING PATHWAY	GO:0060338	29	-0.24805866	-0.9289047	0.56183743	0.7600436
GO BP	ALTERNATIVE MRNA SPLICING VIA SPLICEOSOME	GO:0000380	66	-0.21199845	-0.9286814	0.56978655	0.7602129
GO BP	CELLULAR AMINO ACID BIOSYNTHETIC PROCESS	GO:0008652	64	-0.21629955	-0.9286242	0.5882353	0.75996006
GO BP	PROGRAMMED NECROTIC CELL DEATH	GO:0097300	33	-0.25099495	-0.9285678	0.5680272	0.7597025
GO BP	INSULIN SECRETION INVOLVED IN CELLULAR RESPONSE TO GLUCOSE STIMULUS	GO:0035773	46	-0.22812368	-0.92801607	0.56876063	0.760659
GO BP	CELLULAR RESPONSE TO ANTIBIOTIC	GO:0071236	101	-0.1937824	-0.92758787	0.60131794	0.76128495
GO BP	PROTEIN COMPLEX OLIGOMERIZATION	GO:0051259	339	-0.16526064	-0.92748	0.68667644	0.76115084
GO BP	REGULATION OF ENDOCRINE PROCESS	#N/A	17	-0.29975474	-0.9269841	0.56842107	0.76193964
GO BP	MONOCARBOXYLIC ACID CATABOLIC PROCESS	#N/A	100	-0.19737844	-0.9267165	0.63097197	0.76219594
GO BP	SMAD PROTEIN SIGNAL TRANSDUCTION	GO:0060395	44	-0.23015901	-0.926322	0.590301	0.76279503
GO BP	RESPONSE TO CATECHOLAMINE	#N/A	48	-0.22843835	-0.926113	0.57712305	0.762898
GO BP	POSITIVE REGULATION OF ATPASE ACTIVITY	GO:0032781	52	-0.22296228	-0.9260484	0.5966667	0.7626341
GO BP	FC EPSILON RECEPTOR SIGNALING PATHWAY	GO:0038095	92	-0.19942392	-0.92599356	0.60033166	0.7623649
GO BP	STEM CELL DIFFERENTIATION	GO:0048863	173	-0.17916544	-0.9259898	0.6302003	0.761964
GO BP	MESENCHYME DEVELOPMENT	GO:0060485	172	-0.17929852	-0.92545277	0.65876776	0.7628796
GO BP	MESENCHYMAL CELL PROLIFERATION	GO:0010463	26	-0.2613333	-0.92534155	0.57789856	0.7627633
GO BP	CELLULAR RESPONSE TO AMMONIUM ION	GO:0071242	53	-0.21994855	-0.9251885	0.57615894	0.7627422
GO BP	POSITIVE REGULATION OF ACTIN FILAMENT BUNDLE ASSEMBLY	GO:0032233	50	-0.22557661	-0.9247458	0.60281193	0.7634512
GO BP	ERROR PRONE TRANSLESION SYNTHESIS	GO:0042276	19	-0.28671187	-0.9231942	0.56193894	0.7668288
GO BP	ANTIGEN RECEPTOR MEDIATED SIGNALING PATHWAY	GO:0050851	158	-0.1805269	-0.9231603	0.65898615	0.76649874
GO BP	PEPTIDE CROSS LINKING	GO:0018149	18	-0.28667372	-0.9231269	0.5503472	0.7661703
GO BP	SPHINGOLIPID BIOSYNTHETIC PROCESS	GO:0030148	84	-0.2014189	-0.9228524	0.61612904	0.7664649
GO BP	TRANSFORMING GROWTH FACTOR BETA RECEPTOR SIGNALING PATHWAY	GO:0007179	134	-0.18432029	-0.92280763	0.63870966	0.76615536
GO BP	DEFENSE RESPONSE TO VIRUS	GO:0051607	150	-0.18108131	-0.92262155	0.64118564	0.76621866
GO BP	CARBOHYDRATE BIOSYNTHETIC PROCESS	GO:0016051	145	-0.18204716	-0.9221357	0.62460566	0.76701474
GO BP	COLLAGEN FIBRIL ORGANIZATION	GO:0030199	34	-0.24579877	-0.92190874	0.57843137	0.7671864
GO BP	PROTEIN LIPID COMPLEX SUBUNIT ORGANIZATION	#N/A	36	-0.24641691	-0.9218891	0.59552497	0.7668232
GO BP	PYRIMIDINE NUCLEOTIDE BIOSYNTHETIC PROCESS	GO:0006221	36	-0.23674932	-0.9216791	0.5714286	0.76693267
GO BP	PURINE CONTAINING COMPOUND CATABOLIC PROCESS	#N/A	42	-0.2301941	-0.92142963	0.57457626	0.7671471
GO BP	PEPTIDE CATABOLIC PROCESS	GO:0043171	17	-0.29294652	-0.9204089	0.5753899	0.7692608
GO BP	B CELL ACTIVATION	GO:0042113	145	-0.18164918	-0.91995513	0.62128323	0.7699111
GO BP	REGULATION OF ANIMAL ORGAN MORPHOGENESIS	#N/A	164	-0.17925254	-0.91988105	0.675	0.7696824
GO BP	REGULATION OF MEMBRANE REPOLARIZATION	GO:0060306	16	-0.29414037	-0.9198556	0.5585284	0.76933765
GO BP	VENTRICULAR CARDIAC MUSCLE TISSUE DEVELOPMENT	GO:0003229	40	-0.2350455	-0.91960514	0.5874126	0.76953655
GO BP	ODONTOGENESIS OF DENTIN CONTAINING TOOTH	GO:0042475	53	-0.22031935	-0.91956025	0.5927152	0.76924103
GO BP	POSITIVE REGULATION OF NIK NF KAPPAB SIGNALING	GO:1901224	45	-0.22789745	-0.91942704	0.6097561	0.76915824
GO BP	CARDIAC MUSCLE CONTRACTION	GO:0060048	80	-0.20455231	-0.91902494	0.6042003	0.769735
GO BP	MATERNAL PROCESS INVOLVED IN FEMALE PREGNANCY	GO:0060135	43	-0.23189536	-0.9189727	0.6036036	0.769457
GO BP	DNA REPLICATION CHECKPOINT	GO:0000076	15	-0.3002436	-0.91806996	0.57788944	0.7713006
GO BP	CYTOPLASMIC TRANSLATIONAL INITIATION	GO:0002183	27	-0.2538676	-0.917992	0.58115184	0.7710722
GO BP	TRANSFORMING GROWTH FACTOR BETA PRODUCTION	GO:0071604	22	-0.28104538	-0.917341	0.5685921	0.7722485
GO BP	CELLULAR RESPONSE TO TOXIC SUBSTANCE	GO:0097237	155	-0.17989548	-0.9167586	0.64760435	0.77324194
GO BP	NEGATIVE REGULATION OF RESPONSE TO BIOTIC STIMULUS	#N/A	54	-0.21609034	-0.91666144	0.6105442	0.77307147
GO BP	VENTRICULAR CARDIAC MUSCLE CELL ACTION POTENTIAL	GO:0086005	19	-0.2850364	-0.9165026	0.55979204	0.7730459
GO BP	REGULATION OF PEPTIDYL TYROSINE PHOSPHORYLATION	GO:0050730	153	-0.18062222	-0.9159724	0.6537867	0.7739569
GO BP	NEGATIVE REGULATION OF CELL POPULATION PROLIFERATION	GO:0008285	448	-0.15854344	-0.91571087	0.7416201	0.7741702
GO BP	FEMALE MEIOTIC NUCLEAR DIVISION	GO:0007143	24	-0.26634565	-0.915577	0.58464223	0.7740898
GO BP	SUBSTRATE ADHESION DEPENDENT CELL SPREADING	GO:0034446	81	-0.20075119	-0.9154287	0.6201299	0.7740547
GO BP	CELLULAR RESPONSE TO FLUID SHEAR STRESS	GO:0071498	15	-0.30809623	-0.9149068	0.58076227	0.7748788
GO BP	CELLULAR PROCESS INVOLVED IN REPRODUCTION IN MULTICELLULAR ORGANISM	#N/A	216	-0.17042264	-0.9148912	0.68740743	0.77451247
GO BP	POSITIVE REGULATION OF CALCIUM ION TRANSPORT	GO:0051928	59	-0.21168154	-0.914881	0.5906149	0.7741298
GO BP	REGULATION OF CARDIAC MUSCLE CONTRACTION	GO:0055117	46	-0.22943364	-0.9148564	0.6028708	0.77377963
GO BP	POSITIVE REGULATION OF CYTOKINE PRODUCTION INVOLVED IN IMMUNE RESPONSE	GO:0002720	31	-0.245623	-0.91427755	0.5891089	0.77477664
GO BP	POSITIVE REGULATION OF NEURON APOPTOTIC PROCESS	GO:0043525	45	-0.22690594	-0.9135628	0.60714287	0.7760765
GO BP	POSITIVE REGULATION OF KIDNEY DEVELOPMENT	GO:0090184	21	-0.2700433	-0.9135596	0.5626072	0.77567387
GO BP	CARDIAC MUSCLE TISSUE DEVELOPMENT	GO:0048738	139	-0.18215723	-0.912907	0.6613162	0.7768307
GO BP	POSITIVE REGULATION OF HORMONE SECRETION	GO:0046887	72	-0.2032642	-0.9127044	0.6220736	0.77692443
GO BP	UNSATURATED FATTY ACID METABOLIC PROCESS	GO:0033559	63	-0.21176484	-0.91256493	0.6169154	0.7768538
GO BP	CARBOHYDRATE HOMEOSTASIS	#N/A	161	-0.17884484	-0.91217804	0.6641791	0.77736175
GO BP	CALCIUM ION TRANSMEMBRANE IMPORT INTO CYTOSOL	GO:0097553	76	-0.20432957	-0.9120613	0.6129542	0.777239
GO BP	REGULATION OF STEM CELL DIFFERENTIATION	GO:2000736	92	-0.19546172	-0.9115071	0.6489533	0.77817076
GO BP	PROTEIN LOCALIZATION TO NUCLEOLUS	GO:1902570	15	-0.29831472	-0.9111317	0.5794872	0.7786599
GO BP	STRESS ACTIVATED PROTEIN KINASE SIGNALING CASCADE	GO:0031098	212	-0.17180978	-0.9110353	0.6737481	0.77848715
GO BP	NEPHRON DEVELOPMENT	GO:0072006	81	-0.19932082	-0.90983266	0.6356073	0.7809929
GO BP	PLASMA LIPOPROTEIN PARTICLE CLEARANCE	GO:0034381	42	-0.23072354	-0.90958565	0.6187291	0.7811786
GO BP	NEGATIVE REGULATION OF MRNA SPLICING VIA SPLICEOSOME	GO:0048025	20	-0.2750066	-0.9095022	0.5833333	0.78095
GO BP	NEGATIVE REGULATION OF WNT SIGNALING PATHWAY	GO:0030178	153	-0.17955868	-0.909472	0.6543779	0.78060097
GO BP	MODULATION BY SYMBIONT OF HOST CELLULAR PROCESS	#N/A	23	-0.26826924	-0.9094289	0.5922166	0.78030896
GO BP	ADULT LOCOMOTORY BEHAVIOR	GO:0008344	43	-0.22507633	-0.90933275	0.600346	0.7801341
GO BP	PHOSPHATIDYLINOSITOL METABOLIC PROCESS	GO:0046488	139	-0.18086652	-0.9075423	0.6574501	0.7840328
GO BP	REGULATION OF TELOMERE CAPPING	#N/A	22	-0.26815125	-0.9073289	0.61623615	0.78413343
GO BP	HEME METABOLIC PROCESS	GO:0042168	27	-0.2592567	-0.9060068	0.5850694	0.7868515
GO BP	SECONDARY METABOLITE BIOSYNTHETIC PROCESS	#N/A	15	-0.30172762	-0.9047649	0.5904059	0.7894179
GO BP	RESPONSE TO ALKALOID	#N/A	64	-0.21100745	-0.90399456	0.63140494	0.7908646
GO BP	PHYSIOLOGICAL CARDIAC MUSCLE HYPERTROPHY	#N/A	16	-0.29016232	-0.9038374	0.5769231	0.7908401
GO BP	REGULATION OF EMBRYONIC DEVELOPMENT	GO:0045995	99	-0.18947549	-0.90383023	0.6512739	0.7904525
GO BP	MYOTUBE DIFFERENTIATION	GO:0014902	57	-0.2144409	-0.90381426	0.62193125	0.79008543
GO BP	KERATINOCYTE PROLIFERATION	GO:0043616	31	-0.24274944	-0.9034708	0.6061644	0.7905149
GO BP	SOMATIC RECOMBINATION OF IMMUNOGLOBULIN GENE SEGMENTS	GO:0016447	36	-0.23684207	-0.90340346	0.60306644	0.7902707
GO BP	PROTEIN EXIT FROM ENDOPLASMIC RETICULUM	GO:0032527	39	-0.23151116	-0.90337205	0.6258503	0.78994614
GO BP	POSITIVE REGULATION OF INTERFERON ALPHA PRODUCTION	GO:0032727	16	-0.29243803	-0.90306056	0.5865052	0.7902918
GO BP	NEGATIVE REGULATION OF LEUKOCYTE DIFFERENTIATION	#N/A	56	-0.21273604	-0.9029216	0.62308997	0.79019874
GO BP	POSITIVE REGULATION OF PEPTIDYL TYROSINE PHOSPHORYLATION	GO:0050731	110	-0.19101802	-0.90285796	0.659375	0.78994393
GO BP	POSITIVE REGULATION OF CELL CELL ADHESION	GO:0022409	146	-0.17826955	-0.9027664	0.684127	0.789756
GO BP	REGULATION OF ERBB SIGNALING PATHWAY	GO:1901184	76	-0.1993943	-0.9027003	0.6628478	0.7895053
GO BP	PHOSPHATIDYLCHOLINE METABOLIC PROCESS	GO:0046470	61	-0.21230799	-0.9024253	0.63529414	0.7897703
GO BP	ACTIN NUCLEATION	GO:0045010	37	-0.2336572	-0.90223086	0.5952381	0.7898211
GO BP	PRODUCTION OF MOLECULAR MEDIATOR OF IMMUNE RESPONSE	#N/A	124	-0.18392234	-0.901993	0.7020281	0.78993636
GO BP	SULFUR AMINO ACID METABOLIC PROCESS	#N/A	30	-0.24847604	-0.9015139	0.6040609	0.7906532
GO BP	DIVALENT INORGANIC CATION HOMEOSTASIS	GO:0072507	243	-0.165875	-0.9010117	0.73568285	0.7914399
GO BP	FIBROBLAST PROLIFERATION	#N/A	61	-0.21066055	-0.90095466	0.61488676	0.79117924
GO BP	MUSCLE TISSUE DEVELOPMENT	GO:0060537	244	-0.16724986	-0.9002761	0.7278583	0.7923782
GO BP	ACTIVATION OF IMMUNE RESPONSE	GO:0002253	374	-0.15849383	-0.8995185	0.75736326	0.7937376
GO BP	MULTICELLULAR ORGANISMAL HOMEOSTASIS	GO:0048871	296	-0.16057289	-0.89864296	0.74714285	0.7954089
GO BP	SPLEEN DEVELOPMENT	GO:0048536	23	-0.26314595	-0.8966231	0.6267361	0.799643
GO BP	REGULATION OF LEUKOCYTE MEDIATED IMMUNITY	#N/A	100	-0.1892893	-0.89622945	0.6613162	0.8001926
GO BP	AUTONOMIC NERVOUS SYSTEM DEVELOPMENT	GO:0048483	24	-0.26035732	-0.8957368	0.59122807	0.8009832
GO BP	XENOBIOTIC TRANSPORT	GO:0042908	16	-0.29338974	-0.89549536	0.6145038	0.8011502
GO BP	NEUROMUSCULAR PROCESS	GO:0050905	53	-0.21675666	-0.89529574	0.64	0.8012201
GO BP	REGULATION OF BODY FLUID LEVELS	GO:0050878	309	-0.16012968	-0.8952239	0.7692308	0.80098253
GO BP	REGULATION OF RESPONSE TO BIOTIC STIMULUS	#N/A	323	-0.1607987	-0.89493895	0.7799718	0.80123
GO BP	PEROXISOME PROLIFERATOR ACTIVATED RECEPTOR SIGNALING PATHWAY	GO:0035357	15	-0.29789776	-0.8949309	0.5929825	0.8008418
GO BP	NEURON APOPTOTIC PROCESS	GO:0051402	167	-0.17228118	-0.8949187	0.7223043	0.8004588
GO BP	NEURON MATURATION	GO:0042551	27	-0.25293317	-0.89479965	0.62842464	0.8003249
GO BP	CHONDROCYTE DIFFERENTIATION	GO:0002062	73	-0.20150189	-0.89466745	0.6584565	0.80021524
GO BP	IRON SULFUR CLUSTER ASSEMBLY	GO:0016226	20	-0.27089697	-0.89439523	0.62147886	0.8004514
GO BP	CELL CELL ADHESION VIA PLASMA MEMBRANE ADHESION MOLECULES	GO:0098742	104	-0.18813612	-0.8942439	0.6868045	0.800405
GO BP	REGULATION OF LIPASE ACTIVITY	#N/A	53	-0.21350156	-0.8941938	0.6743802	0.8001058
GO BP	POSITIVE REGULATION OF NEUROTRANSMITTER SECRETION	GO:0001956	16	-0.29204783	-0.89401454	0.6155203	0.8001292
GO BP	FIBROBLAST MIGRATION	GO:0010761	30	-0.24261592	-0.8938199	0.6159052	0.8001624
GO BP	DNA TEMPLATED TRANSCRIPTION TERMINATION	GO:0006353	71	-0.2000502	-0.893307	0.65905386	0.80095315
GO BP	LIPOPROTEIN BIOSYNTHETIC PROCESS	GO:0042158	83	-0.19556187	-0.892386	0.684127	0.80267286
GO BP	MESENCHYMAL CELL DIFFERENTIATION	GO:0048762	137	-0.17930147	-0.8921674	0.7065574	0.8027626
GO BP	REGULATION OF SMOOTHENED SIGNALING PATHWAY	GO:0008589	64	-0.20464551	-0.8919536	0.6632479	0.8028361
GO BP	NEGATIVE REGULATION OF STRIATED MUSCLE CELL DIFFERENTIATION	GO:0051154	23	-0.2598824	-0.8918884	0.6149915	0.80257994
GO BP	VESICLE MEDIATED TRANSPORT IN SYNAPSE	GO:0099003	133	-0.1784612	-0.89184874	0.69292605	0.8022626
GO BP	POSITIVE REGULATION OF CALCIUM ION TRANSMEMBRANE TRANSPORT	#N/A	38	-0.22947647	-0.89175916	0.64763457	0.80207026
GO BP	REGENERATION	#N/A	127	-0.18059012	-0.8916867	0.7083333	0.80182254
GO BP	ENDOSOME TRANSPORT VIA MULTIVESICULAR BODY SORTING PATHWAY	GO:0032509	25	-0.2533315	-0.8915982	0.6241722	0.80161875
GO BP	NUCLEOBASE CONTAINING SMALL MOLECULE CATABOLIC PROCESS	GO:0034656	32	-0.24035841	-0.8912773	0.61120546	0.8019873
GO BP	RESPONSE TO VIRUS	GO:0009615	203	-0.16929063	-0.8909132	0.7351598	0.8024181
GO BP	NEGATIVE REGULATION OF EXTRINSIC APOPTOTIC SIGNALING PATHWAY	GO:2001237	72	-0.20353872	-0.89076686	0.6453674	0.8023344
GO BP	ORGANIC HYDROXY COMPOUND TRANSPORT	GO:0015850	127	-0.17768279	-0.89025617	0.68167704	0.80307984
GO BP	LENS DEVELOPMENT IN CAMERA TYPE EYE	GO:0002088	51	-0.21410476	-0.88973993	0.652027	0.80386597
GO BP	NEGATIVE REGULATION OF VASCULATURE DEVELOPMENT	#N/A	76	-0.19690116	-0.8895486	0.66313934	0.8038891
GO BP	SULFUR COMPOUND METABOLIC PROCESS	GO:0006790	273	-0.16181697	-0.88921434	0.7592068	0.80422795
GO BP	INOSITOL LIPID MEDIATED SIGNALING	GO:0048017	123	-0.18233365	-0.88833535	0.71428573	0.8057842
GO BP	CELLULAR RESPONSE TO GAMMA RADIATION	GO:0071480	29	-0.24828799	-0.8882808	0.63345194	0.80550355
GO BP	CYTOKINE METABOLIC PROCESS	GO:0042107	64	-0.20426355	-0.8880389	0.65705127	0.8056764
GO BP	I KAPPAB KINASE NF KAPPAB SIGNALING	GO:0007249	196	-0.16918518	-0.88797474	0.7410296	0.805422
GO BP	NEGATIVE REGULATION OF CELL GROWTH	GO:0030308	124	-0.1822556	-0.88777715	0.68659127	0.8054655
GO BP	ALCOHOL METABOLIC PROCESS	#N/A	252	-0.16205367	-0.88753563	0.760745	0.80562454
GO BP	TRIGLYCERIDE CATABOLIC PROCESS	GO:0019433	21	-0.2649169	-0.88744676	0.6118068	0.8054055
GO BP	NEUTRAL AMINO ACID TRANSPORT	GO:0015804	24	-0.25068495	-0.88582546	0.6208696	0.80865425
GO BP	METANEPHROS DEVELOPMENT	GO:0001656	47	-0.21704733	-0.8856331	0.6639073	0.80867
GO BP	POSITIVE REGULATION OF CD4 POSITIVE ALPHA BETA T CELL ACTIVATION	#N/A	16	-0.28757286	-0.8852719	0.6223022	0.8090911
GO BP	NEGATIVE REGULATION OF ERK1 AND ERK2 CASCADE	GO:0070373	49	-0.21512973	-0.88499105	0.6304348	0.8093274
GO BP	REGULATION OF WATER LOSS VIA SKIN	GO:0033561	18	-0.27803725	-0.8847882	0.63928574	0.80938965
GO BP	RESPONSE TO ANGIOTENSIN	GO:1990776	16	-0.2851694	-0.884559	0.5989305	0.80950457
GO BP	HEART VALVE DEVELOPMENT	GO:0003170	46	-0.21857895	-0.8834546	0.67005074	0.8116109
GO BP	PEPTIDYL CYSTEINE MODIFICATION	#N/A	35	-0.23401497	-0.8833079	0.6490909	0.8115391
[truncated: 1,518 more rows]
