# Supplementary material for: Maternal age affects equine day 8 embryo gene expression both in trophoblast and inner cell mass
Source: BMC Genomics. 2022 Jun 15;23:443. doi: 10.1186/s12864-022-08593-7 (PMC9199136; doi:10.1186/s12864-022-08593-7)
Supplement: Supplementary file 9 — Additional file 9: Supplementary Table 7. Gene set enrichment analysis results on gene expression of TE_part of embryos from young and old mares. Gene Set Enrichment Analysis results (pathway name, GO accession when possible and size, Normalized Enrichment Score, p-value and FDR corrected q-value) for GO biological process and KEGG databases on TE_part gene expression table. Young group was the reference group. [file 12864_2022_8593_MOESM9_ESM.csv]

DATABASE	NAME	GO ACCESSION	SIZE	ES	NES	NOM p-val	FDR q-val
GO BP	COTRANSLATIONAL PROTEIN TARGETING TO MEMBRANE	GO:0006613	92	0.71573025	3.2465608	0	0
GO BP	ESTABLISHMENT OF PROTEIN LOCALIZATION TO ENDOPLASMIC RETICULUM	GO:0072599	105	0.6588838	2.9851322	0	0
GO BP	NUCLEAR TRANSCRIBED MRNA CATABOLIC PROCESS NONSENSE MEDIATED DECAY	GO:0000184	110	0.59762233	2.7641044	0	0
GO BP	MITOCHONDRIAL TRANSLATIONAL TERMINATION	GO:0070126	85	0.6109978	2.691212	0	0
GO BP	TRANSLATIONAL TERMINATION	GO:0006415	99	0.58944416	2.661685	0	0
GO BP	MITOCHONDRIAL TRANSLATION	GO:0032543	130	0.54118466	2.5721054	0	0
GO BP	TRANSLATIONAL INITIATION	GO:0006413	167	0.52176017	2.5628197	0	0
GO BP	PROTEIN LOCALIZATION TO ENDOPLASMIC RETICULUM	GO:0070972	124	0.54611933	2.5463364	0	0
GO BP	TRANSLATIONAL ELONGATION	GO:0006414	122	0.5386861	2.498355	0	6.03E-05
GO BP	PROTEIN TARGETING TO MEMBRANE	GO:0006612	162	0.5000758	2.4268973	0	5.43E-05
GO BP	MITOCHONDRIAL GENE EXPRESSION	GO:0140053	157	0.50181234	2.4118555	0	4.93E-05
GO BP	NUCLEAR TRANSCRIBED MRNA CATABOLIC PROCESS	GO:0000956	186	0.46930838	2.363152	0	4.52E-05
GO BP	CYTOPLASMIC TRANSLATION	GO:0002181	87	0.51288	2.2840383	0	1.70E-04
GO BP	CYTOCHROME COMPLEX ASSEMBLY	GO:0017004	34	0.61371726	2.2340353	0	3.96E-04
GO BP	VIRAL GENE EXPRESSION	GO:0019080	176	0.4274465	2.127069	0	0.002106314
GO BP	MITOCHONDRIAL RESPIRATORY CHAIN COMPLEX ASSEMBLY	GO:0033108	89	0.46220928	2.0485322	0	0.007493179
GO BP	OXIDATIVE PHOSPHORYLATION	GO:0006119	126	0.43586105	2.0463185	0	0.007182805
GO BP	PROTEIN IMPORT INTO MITOCHONDRIAL MATRIX	GO:0030150	16	0.6766792	2.0194147	0.002232143	0.009223934
GO BP	ESTABLISHMENT OF PROTEIN LOCALIZATION TO MEMBRANE	GO:0090150	271	0.37968332	1.9936566	0	0.012278396
GO BP	RESPIRATORY CHAIN COMPLEX IV ASSEMBLY	GO:0008535	24	0.6077625	1.977724	0	0.01392247
GO BP	ATP SYNTHESIS COUPLED ELECTRON TRANSPORT	GO:0042773	85	0.4490646	1.9446614	0	0.018835362
GO BP	PROTEASOMAL UBIQUITIN INDEPENDENT PROTEIN CATABOLIC PROCESS	GO:0010499	18	0.62990516	1.9042821	0.004484305	0.028723955
GO BP	RESPIRATORY ELECTRON TRANSPORT CHAIN	GO:0022904	101	0.41838896	1.8964074	0	0.030052986
GO BP	MITOCHONDRIAL RESPIRATORY CHAIN COMPLEX IV ASSEMBLY	GO:0033617	20	0.60663855	1.8737983	0	0.036755122
GO BP	ELECTRON TRANSPORT CHAIN	GO:0022900	153	0.38589233	1.8634697	0	0.038889553
GO BP	RIBOSOME ASSEMBLY	GO:0042255	54	0.47090584	1.862894	0.002380953	0.037650175
GO BP	REGULATION OF CELLULAR AMINE METABOLIC PROCESS	GO:0033238	58	0.45571414	1.8450639	0	0.0440055
GO BP	REGULATION OF CELLULAR AMINO ACID METABOLIC PROCESS	GO:0006521	48	0.4676907	1.8210051	0.002512563	0.053576645
GO BP	RIBOSOMAL SMALL SUBUNIT BIOGENESIS	GO:0042274	64	0.43487525	1.81129	0	0.05660011
GO BP	CELLULAR PROTEIN COMPLEX DISASSEMBLY	#N/A	183	0.35802764	1.8095489	0	0.05573135
GO BP	ESTABLISHMENT OF PROTEIN LOCALIZATION TO MITOCHONDRIAL MEMBRANE	#N/A	16	0.6090878	1.8051758	0.006550218	0.05624987
GO BP	INNER MITOCHONDRIAL MEMBRANE ORGANIZATION	GO:0007007	44	0.47165513	1.7888819	0.00477327	0.0629414
GO BP	ATP SYNTHESIS COUPLED PROTON TRANSPORT	GO:0015986	22	0.5323521	1.774465	0.006741573	0.07031991
GO BP	RNA CATABOLIC PROCESS	GO:0006401	343	0.33466175	1.770515	0	0.070816755
GO BP	ANAPHASE PROMOTING COMPLEX DEPENDENT CATABOLIC PROCESS	GO:0031145	72	0.41233242	1.7701306	0.002518892	0.06906218
GO BP	PROTEIN TARGETING	GO:0006605	365	0.32576212	1.7255381	0	0.100829296
GO BP	MESENCHYME MORPHOGENESIS	#N/A	30	0.48602512	1.720276	0.006993007	0.10236843
GO BP	PROTEIN TRANSMEMBRANE IMPORT INTO INTRACELLULAR ORGANELLE	#N/A	30	0.4881973	1.69654	0.004494382	0.12316893
GO BP	NEGATIVE REGULATION OF AXON GUIDANCE	#N/A	18	0.5484297	1.6919289	0.02096436	0.12494777
GO BP	RIBOSOMAL SMALL SUBUNIT ASSEMBLY	GO:0000028	15	0.574883	1.6782655	0.02244898	0.13683179
GO BP	RIBOSOMAL LARGE SUBUNIT BIOGENESIS	GO:0042273	65	0.39454806	1.6597606	0	0.15548746
GO BP	AEROBIC ELECTRON TRANSPORT CHAIN	GO:0019646	17	0.5533075	1.654997	0.015486726	0.1576302
GO BP	RIBOSOME BIOGENESIS	GO:0042254	275	0.3110801	1.6314744	0.003030303	0.18645328
GO BP	PYRIMIDINE CONTAINING COMPOUND BIOSYNTHETIC PROCESS	#N/A	44	0.419875	1.630404	0.011574074	0.18382795
GO BP	PEPTIDYL ASPARAGINE MODIFICATION	#N/A	31	0.45424578	1.615331	0.01590909	0.20128752
GO BP	CRISTAE FORMATION	GO:0042407	32	0.4505153	1.6119423	0.01594533	0.2022852
GO BP	CELLULAR NITROGEN COMPOUND CATABOLIC PROCESS	#N/A	469	0.2939635	1.6082523	0	0.20336449
GO BP	ORGANIC CYCLIC COMPOUND CATABOLIC PROCESS	#N/A	500	0.289384	1.6004311	0	0.2116346
GO BP	CELLULAR RESPIRATION	GO:0045333	162	0.32598743	1.5932972	0	0.2190103
GO BP	TRNA METABOLIC PROCESS	GO:0006399	165	0.32059056	1.5833944	0	0.23127271
GO BP	REGULATION OF ANIMAL ORGAN FORMATION	GO:0003156	16	0.539879	1.5534902	0.034324944	0.28385472
GO BP	NADH DEHYDROGENASE COMPLEX ASSEMBLY	GO:0010257	60	0.3762022	1.5468601	0.011441648	0.29237953
GO BP	AXIS ELONGATION	GO:0003401	20	0.4879842	1.5459849	0.042372882	0.28875735
GO BP	PRIMARY ALCOHOL METABOLIC PROCESS	#N/A	40	0.41119152	1.5442469	0.026699029	0.28677595
GO BP	AMINE METABOLIC PROCESS	GO:0009308	83	0.35524482	1.5431461	0.012285012	0.28352576
GO BP	MITOCHONDRIAL ELECTRON TRANSPORT NADH TO UBIQUINONE	GO:0006120	49	0.3909191	1.5357883	0.013793103	0.2938107
GO BP	CELL SURFACE RECEPTOR SIGNALING PATHWAY INVOLVED IN HEART DEVELOPMENT	#N/A	20	0.49786213	1.5349869	0.037777778	0.29014736
GO BP	C21 STEROID HORMONE BIOSYNTHETIC PROCESS	GO:0006700	19	0.48900706	1.5261469	0.052511416	0.30353707
GO BP	INOSITOL TRISPHOSPHATE METABOLIC PROCESS	GO:0032957	18	0.49600157	1.5248863	0.045161292	0.301289
GO BP	RIBONUCLEOPROTEIN COMPLEX BIOGENESIS	#N/A	392	0.27939335	1.5229787	0	0.3002756
GO BP	POSITIVE REGULATION OF PATHWAY RESTRICTED SMAD PROTEIN PHOSPHORYLATION	GO:0010862	26	0.44281885	1.5144709	0.030837005	0.31285074
GO BP	MITOCHONDRIAL TRANSMEMBRANE TRANSPORT	GO:1990542	81	0.34728038	1.5114385	0.004854369	0.31414208
GO BP	RIBOSOMAL LARGE SUBUNIT ASSEMBLY	GO:0000027	26	0.44441625	1.5025498	0.028571429	0.32905862
GO BP	AEROBIC RESPIRATION	GO:0009060	79	0.3496298	1.5017527	0.009756098	0.32550082
GO BP	REGULATION OF STEM CELL POPULATION MAINTENANCE	GO:2000036	26	0.44152385	1.4993542	0.03846154	0.3259127
GO BP	CILIUM OR FLAGELLUM DEPENDENT CELL MOTILITY	#N/A	58	0.3690866	1.4969219	0.028639618	0.32613072
GO BP	MRNA CIS SPLICING VIA SPLICEOSOME	GO:0045292	29	0.43177813	1.4832875	0.054945055	0.35237464
GO BP	RRNA METABOLIC PROCESS	GO:0016072	208	0.2921823	1.4826717	0.003095975	0.3485949
GO BP	NEGATIVE REGULATION OF AXON EXTENSION	GO:0030517	24	0.43947595	1.4824154	0.054054055	0.34408358
GO BP	SKELETAL MUSCLE ADAPTATION	#N/A	15	0.5172341	1.4765716	0.06535948	0.35280263
GO BP	SCF DEPENDENT PROTEASOMAL UBIQUITIN DEPENDENT PROTEIN CATABOLIC PROCESS	GO:0031146	82	0.33451357	1.4638394	0.021680217	0.3795016
GO BP	DIOL METABOLIC PROCESS	#N/A	18	0.47627625	1.4617528	0.070776254	0.37954202
GO BP	CILIUM MOVEMENT	GO:0003341	39	0.38667446	1.4561871	0.03837953	0.3886442
GO BP	NCRNA METABOLIC PROCESS	#N/A	419	0.2640313	1.4509696	0	0.39659882
GO BP	NEGATIVE CHEMOTAXIS	GO:0050919	25	0.425899	1.4374074	0.064444445	0.42826343
GO BP	AMINO ACID ACTIVATION	#N/A	45	0.37332147	1.4373897	0.03196347	0.4226801
GO BP	CERAMIDE CATABOLIC PROCESS	GO:0046514	17	0.47656316	1.4346724	0.068085104	0.4245923
GO BP	PATHWAY RESTRICTED SMAD PROTEIN PHOSPHORYLATION	GO:0060389	38	0.38526323	1.4339284	0.054761905	0.4211639
GO BP	RESPONSE TO VITAMIN D	GO:0033280	18	0.47134483	1.4242755	0.0782241	0.44226968
GO BP	PYRIMIDINE NUCLEOTIDE BIOSYNTHETIC PROCESS	GO:0006221	36	0.39087328	1.4234989	0.044705883	0.43867654
GO BP	LENS MORPHOGENESIS IN CAMERA TYPE EYE	GO:0002089	15	0.48947576	1.4201126	0.08085106	0.4427976
GO BP	PROTEIN CONTAINING COMPLEX DISASSEMBLY	GO:0032984	265	0.27227435	1.4188117	0.002985075	0.44090062
GO BP	INTRACELLULAR PROTEIN TRANSMEMBRANE TRANSPORT	GO:0065002	45	0.366058	1.4183598	0.03794643	0.43685853
GO BP	HYDROGEN PEROXIDE METABOLIC PROCESS	GO:0042743	29	0.40769908	1.4167606	0.06807512	0.43609622
GO BP	CELLULAR RESPONSE TO VITAMIN	#N/A	15	0.48419482	1.4134157	0.08108108	0.43974504
GO BP	ANTIMICROBIAL HUMORAL IMMUNE RESPONSE MEDIATED BY ANTIMICROBIAL PEPTIDE	GO:0061844	22	0.4368257	1.4124322	0.07488987	0.43727
GO BP	SPERM MOTILITY	#N/A	42	0.37005135	1.4114918	0.051764704	0.4351479
GO BP	POSITIVE REGULATION OF TRANSMEMBRANE RECEPTOR PROTEIN SERINE THREONINE KINASE SIGNALING PATHWAY	#N/A	66	0.3389475	1.4113219	0.029268293	0.43073326
GO BP	ANTIBIOTIC CATABOLIC PROCESS	#N/A	25	0.4178912	1.4046991	0.07809111	0.44402143
GO BP	PROTEIN TARGETING TO MITOCHONDRION	GO:0006626	87	0.31985494	1.4029756	0.037783377	0.44377303
GO BP	EXTRACELLULAR TRANSPORT	GO:0006858	20	0.44708836	1.4026358	0.07453416	0.43999138
GO BP	ENDOCARDIAL CUSHION MORPHOGENESIS	GO:0003203	19	0.45810667	1.3952857	0.09656652	0.45561048
GO BP	NEGATIVE REGULATION OF UBIQUITIN PROTEIN TRANSFERASE ACTIVITY	GO:0051444	16	0.47369114	1.3918554	0.098684214	0.46078148
GO BP	PROTEIN TRANSMEMBRANE TRANSPORT	GO:0071806	52	0.3468852	1.3878587	0.06235566	0.4668008
GO BP	POSITIVE REGULATION OF ORGAN GROWTH	GO:0046622	27	0.39953253	1.3838311	0.087759815	0.47346687
GO BP	PYRIMIDINE NUCLEOSIDE METABOLIC PROCESS	GO:0006213	21	0.43816996	1.3828926	0.08742005	0.47119674
GO BP	MITOCHONDRIAL RNA METABOLIC PROCESS	GO:0000959	45	0.35554546	1.3812978	0.06699752	0.47082928
GO BP	ANIMAL ORGAN FORMATION	GO:0048645	37	0.3816312	1.3772792	0.07962529	0.47795194
GO BP	EMBRYO IMPLANTATION	GO:0007566	36	0.37287477	1.373506	0.06833713	0.48369223
GO BP	CLEAVAGE INVOLVED IN RRNA PROCESSING	GO:0000469	21	0.42778227	1.3657303	0.09698276	0.5021662
GO BP	MATURATION OF SSU RRNA	GO:0030490	46	0.34912473	1.3634181	0.06443914	0.5037863
GO BP	REGULATION OF HEMATOPOIETIC PROGENITOR CELL DIFFERENTIATION	GO:1901532	69	0.3263506	1.3610318	0.06097561	0.5062824
GO BP	PORPHYRIN CONTAINING COMPOUND METABOLIC PROCESS	GO:0006778	31	0.38235322	1.3498856	0.08294931	0.5359536
GO BP	MIDBODY ABSCISSION	GO:0061952	17	0.44559425	1.3478634	0.11011236	0.53717077
GO BP	POSITIVE REGULATION OF CELLULAR RESPONSE TO TRANSFORMING GROWTH FACTOR BETA STIMULUS	#N/A	21	0.4188046	1.3473881	0.10352423	0.5335469
GO BP	HEME METABOLIC PROCESS	GO:0042168	27	0.3951323	1.3464183	0.092857145	0.53145623
GO BP	CELL FATE COMMITMENT INVOLVED IN FORMATION OF PRIMARY GERM LAYER	#N/A	21	0.419942	1.3457077	0.1002331	0.5287338
GO BP	ESTABLISHMENT OF PROTEIN LOCALIZATION TO ORGANELLE	GO:0072594	473	0.24519192	1.3436698	0	0.5302463
GO BP	NERVE DEVELOPMENT	GO:0021675	39	0.3523468	1.342937	0.07256236	0.5275839
GO BP	RIBONUCLEOPROTEIN COMPLEX SUBUNIT ORGANIZATION	#N/A	173	0.2735227	1.3373777	0.016260162	0.5403139
GO BP	PROTEIN LOCALIZATION TO MEMBRANE	GO:0072657	475	0.24242415	1.3367325	0.003546099	0.5374868
GO BP	MITOCHONDRION ORGANIZATION	GO:0007005	445	0.24085057	1.3325409	0	0.54603547
GO BP	POSITIVE REGULATION OF DEFENSE RESPONSE TO VIRUS BY HOST	GO:0002230	17	0.43369228	1.3312689	0.1416309	0.5451718
GO BP	CYTOPLASMIC TRANSLATIONAL INITIATION	GO:0002183	27	0.389948	1.3279792	0.0982906	0.55077046
GO BP	REGULATION OF SMOOTH MUSCLE CONTRACTION	GO:0006940	25	0.3923986	1.3228784	0.12200957	0.5621815
GO BP	RESPONSE TO INTERFERON BETA	GO:0035456	18	0.42532834	1.3221704	0.13544019	0.55959797
GO BP	RESPONSE TO GONADOTROPIN	#N/A	21	0.41976964	1.3214581	0.122727275	0.55715835
GO BP	POLYOL BIOSYNTHETIC PROCESS	#N/A	51	0.3337656	1.3162279	0.10243902	0.56968707
GO BP	MONONUCLEAR CELL MIGRATION	GO:0071674	32	0.36567163	1.3159508	0.10273973	0.56588477
GO BP	NCRNA PROCESSING	GO:0034470	340	0.24844599	1.3131753	0	0.5702431
GO BP	NEGATIVE REGULATION OF EPITHELIAL CELL DIFFERENTIATION	GO:0030857	25	0.38723564	1.3096044	0.1173913	0.57723975
GO BP	NEURAL CREST CELL MIGRATION	GO:0001755	29	0.37470433	1.3056029	0.12880562	0.5857943
GO BP	NEGATIVE REGULATION OF RNA SPLICING	GO:0033119	25	0.38568598	1.3045628	0.11971831	0.58457154
GO BP	PEPTIDYL L CYSTEINE S PALMITOYLATION	GO:0018230	18	0.42329848	1.303682	0.14316703	0.5830139
GO BP	PYRIMIDINE NUCLEOTIDE METABOLIC PROCESS	GO:0006220	51	0.32769895	1.2974945	0.09192825	0.59909856
GO BP	TETRAPYRROLE METABOLIC PROCESS	#N/A	45	0.33323318	1.2888737	0.10401891	0.62478876
GO BP	CHROMATIN REMODELING AT CENTROMERE	#N/A	41	0.34518388	1.2864478	0.11876485	0.6285377
GO BP	HOMOLOGOUS CHROMOSOME SEGREGATION	GO:0045143	38	0.34246525	1.2839774	0.13084112	0.6324723
GO BP	NEURON PROJECTION EXTENSION INVOLVED IN NEURON PROJECTION GUIDANCE	#N/A	23	0.38917705	1.2839124	0.14823009	0.6278266
GO BP	INTRA GOLGI VESICLE MEDIATED TRANSPORT	GO:0006891	28	0.38145038	1.2827424	0.13695653	0.62737787
GO BP	NEGATIVE REGULATION OF DNA BINDING	GO:0043392	36	0.35335407	1.2752836	0.13501143	0.6495776
GO BP	RETINOL METABOLIC PROCESS	GO:0042572	16	0.43422282	1.2750194	0.19172113	0.64571893
GO BP	POLYOL METABOLIC PROCESS	#N/A	89	0.28688046	1.2701231	0.059431523	0.6586987
GO BP	NUCLEAR TRANSCRIBED MRNA CATABOLIC PROCESS EXONUCLEOLYTIC	GO:0000291	35	0.35014248	1.2688192	0.13824885	0.65856385
GO BP	CELLULAR RESPONSE TO DSRNA	GO:0071359	17	0.41691282	1.2660977	0.15473442	0.664057
GO BP	CELL REDOX HOMEOSTASIS	GO:0045454	59	0.31031665	1.2654278	0.09677419	0.6617048
GO BP	REGULATION OF INTRACELLULAR ESTROGEN RECEPTOR SIGNALING PATHWAY	GO:0033146	32	0.3521654	1.2645593	0.13948497	0.660081
GO BP	VESICLE DOCKING INVOLVED IN EXOCYTOSIS	GO:0006904	37	0.3437901	1.2643229	0.12990196	0.65619594
GO BP	REGULATION OF UBIQUITIN PROTEIN LIGASE ACTIVITY	GO:1904666	19	0.40389547	1.2628822	0.14718615	0.6566944
GO BP	REGULATION OF STEM CELL DIFFERENTIATION	GO:2000736	92	0.2853642	1.262118	0.078431375	0.6548591
GO BP	PEPTIDYL GLUTAMIC ACID MODIFICATION	#N/A	19	0.39897096	1.2612227	0.19589977	0.6535921
GO BP	RRNA CATABOLIC PROCESS	GO:0016075	15	0.41848662	1.2604845	0.16885965	0.65179574
GO BP	SYNAPSIS	GO:0007129	31	0.361342	1.2593126	0.13414635	0.6514963
GO BP	ENERGY DERIVATION BY OXIDATION OF ORGANIC COMPOUNDS	#N/A	223	0.24267924	1.2577078	0.024844721	0.6528098
GO BP	MITOCHONDRIAL CALCIUM ION HOMEOSTASIS	GO:0051560	19	0.40675452	1.2563396	0.15848215	0.6531033
GO BP	ERYTHROCYTE DEVELOPMENT	GO:0048821	24	0.3780797	1.253763	0.17596567	0.65794474
GO BP	MITOCHONDRIAL TRANSCRIPTION	GO:0006390	15	0.42320883	1.2515529	0.1936937	0.66153514
GO BP	DOPAMINE METABOLIC PROCESS	GO:0042417	16	0.42713338	1.2483892	0.20338982	0.668888
GO BP	EMBRYONIC HINDLIMB MORPHOGENESIS	GO:0035116	15	0.4223	1.2478375	0.1965812	0.66639876
GO BP	STEROID CATABOLIC PROCESS	GO:0006706	17	0.4136647	1.24706	0.20134228	0.6648346
GO BP	RNA PHOSPHODIESTER BOND HYDROLYSIS EXONUCLEOLYTIC	GO:0090503	39	0.33668426	1.2444135	0.15254237	0.6703086
GO BP	STRIATED MUSCLE ADAPTATION	#N/A	27	0.35735464	1.2435982	0.16515838	0.6689101
GO BP	POSITIVE REGULATION OF SIGNAL TRANSDUCTION BY P53 CLASS MEDIATOR	GO:1901798	20	0.3923146	1.2417152	0.18055555	0.67176014
GO BP	NEGATIVE REGULATION OF DOUBLE STRAND BREAK REPAIR VIA HOMOLOGOUS RECOMBINATION	GO:2000042	16	0.42533362	1.2391675	0.19239905	0.6769215
GO BP	NCRNA 3 END PROCESSING	#N/A	34	0.34518686	1.2357402	0.15452538	0.6853614
GO BP	BONE GROWTH	GO:0098868	25	0.37154508	1.2353053	0.16589862	0.6826472
GO BP	MITOCHONDRIAL MEMBRANE ORGANIZATION	GO:0007006	113	0.26236755	1.2341397	0.06426735	0.6825861
GO BP	NEUROPEPTIDE SIGNALING PATHWAY	GO:0007218	21	0.39777416	1.2331975	0.16995074	0.68179166
GO BP	REGULATION OF HEART GROWTH	GO:0060420	38	0.3299992	1.2315841	0.15671642	0.6834345
GO BP	HISTONE EXCHANGE	GO:0043486	48	0.320478	1.2283038	0.1395881	0.6913011
GO BP	INOSITOL PHOSPHATE BIOSYNTHETIC PROCESS	GO:0032958	26	0.36168626	1.2277439	0.19068736	0.6891633
GO BP	NEGATIVE REGULATION OF CELL CYCLE G2 M PHASE TRANSITION	GO:1902750	87	0.28107607	1.226362	0.12244898	0.69028896
GO BP	TRNA PROCESSING	GO:0008033	115	0.26368922	1.2255645	0.09018568	0.68902117
GO BP	PIGMENT GRANULE LOCALIZATION	GO:0051875	21	0.38287592	1.221962	0.19534884	0.69818133
GO BP	RNA 5 END PROCESSING	#N/A	18	0.39546156	1.2207673	0.19026549	0.698233
GO BP	NUCLEOTIDE EXCISION REPAIR PREINCISION COMPLEX ASSEMBLY	GO:0006294	27	0.3512101	1.2198545	0.17078651	0.6974271
GO BP	NEGATIVE REGULATION OF EXOCYTOSIS	GO:0045920	18	0.3976182	1.2195655	0.20177384	0.6942798
GO BP	CELL CELL ADHESION MEDIATED BY CADHERIN	GO:0044331	23	0.3710306	1.2191179	0.17400882	0.6918766
GO BP	REGULATION OF CYTOPLASMIC TRANSLATION	GO:2000765	24	0.36949077	1.2180274	0.17420815	0.69176084
GO BP	HYPEROSMOTIC RESPONSE	GO:0006972	20	0.37856817	1.2174925	0.20618556	0.68966526
GO BP	FORMATION OF CYTOPLASMIC TRANSLATION INITIATION COMPLEX	GO:0001732	15	0.41117144	1.2163631	0.22687225	0.68971634
GO BP	C21 STEROID HORMONE METABOLIC PROCESS	GO:0008207	24	0.3709521	1.2148738	0.18115942	0.6915083
GO BP	CELLULAR BIOGENIC AMINE METABOLIC PROCESS	GO:0006576	28	0.3490625	1.2147851	0.16055046	0.6878223
GO BP	NEUROTRANSMITTER UPTAKE	GO:0001504	21	0.37636906	1.2108594	0.2	0.699067
GO BP	DIACYLGLYCEROL METABOLIC PROCESS	GO:0046339	15	0.41346177	1.2079014	0.19419643	0.70619965
GO BP	PEPTIDYL TYROSINE DEPHOSPHORYLATION	GO:0035335	73	0.28375107	1.206689	0.13032581	0.7066141
GO BP	PHOSPHATE ION TRANSPORT	GO:0006817	17	0.40241987	1.2059339	0.23162584	0.7053966
GO BP	REGULATION OF CARDIAC MUSCLE TISSUE DEVELOPMENT	GO:0055024	46	0.31051907	1.2054915	0.19158879	0.70315593
GO BP	SALIVARY GLAND DEVELOPMENT	GO:0007431	22	0.3749202	1.2028075	0.22125813	0.70941573
GO BP	CARDIAC MUSCLE CELL PROLIFERATION	GO:0060038	28	0.34715658	1.2023499	0.20581655	0.70719564
GO BP	NEURON MATURATION	GO:0042551	25	0.35499468	1.2011368	0.2264574	0.7077692
GO BP	PYRIMIDINE CONTAINING COMPOUND METABOLIC PROCESS	#N/A	76	0.27603093	1.2003577	0.14823529	0.7068167
GO BP	REGULATION OF ESTABLISHMENT OF PLANAR POLARITY	GO:0090175	86	0.27223933	1.1983801	0.13589744	0.7099755
GO BP	PROTEIN PEPTIDYL PROLYL ISOMERIZATION	GO:0000413	33	0.33521682	1.198254	0.20479302	0.70659345
GO BP	EMBRYONIC FORELIMB MORPHOGENESIS	GO:0035115	15	0.41851887	1.1962407	0.2208589	0.7103616
GO BP	MITOCHONDRIAL TRANSPORT	GO:0006839	216	0.23740084	1.1962303	0.07164179	0.7065662
GO BP	ANTIBIOTIC METABOLIC PROCESS	GO:0016999	64	0.28658506	1.1946713	0.17048346	0.70834965
GO BP	PROTEIN PALMITOYLATION	GO:0018345	29	0.33663738	1.1945645	0.2004831	0.705008
GO BP	POSTSYNAPTIC SIGNAL TRANSDUCTION	#N/A	20	0.36968037	1.1849594	0.23043478	0.7377689
GO BP	REGULATION OF CARDIOCYTE DIFFERENTIATION	#N/A	33	0.32242814	1.1843615	0.19256018	0.7362636
GO BP	NUCLEOSIDE TRIPHOSPHATE BIOSYNTHETIC PROCESS	GO:0009142	60	0.28692877	1.1822159	0.18527316	0.7408032
GO BP	LIPOPROTEIN BIOSYNTHETIC PROCESS	GO:0042158	83	0.2715533	1.1800953	0.16120219	0.74535716
GO BP	PEPTIDYL ARGININE MODIFICATION	#N/A	20	0.3675501	1.1798482	0.23755656	0.74245024
GO BP	MATURATION OF SSU RRNA FROM TRICISTRONIC RRNA TRANSCRIPT SSU RRNA 5 8S RRNA LSU RRNA	#N/A	34	0.33566582	1.178798	0.21860465	0.7425263
GO BP	CELLULAR ALDEHYDE METABOLIC PROCESS	GO:0006081	40	0.31557268	1.1784847	0.21377672	0.739862
GO BP	ERROR FREE TRANSLESION SYNTHESIS	GO:0070987	19	0.37097198	1.1783606	0.21029083	0.73655987
GO BP	PYRIMIDINE RIBONUCLEOTIDE METABOLIC PROCESS	#N/A	17	0.39333606	1.1773417	0.22972973	0.73672783
GO BP	MESENCHYMAL CELL PROLIFERATION	GO:0010463	24	0.35530007	1.1746286	0.25164112	0.7434221
GO BP	NEGATIVE REGULATION OF ANTIGEN RECEPTOR MEDIATED SIGNALING PATHWAY	#N/A	16	0.39861166	1.172379	0.24255319	0.74820775
GO BP	OLIGOSACCHARIDE METABOLIC PROCESS	GO:0009311	30	0.33260003	1.1709819	0.23620309	0.75009984
GO BP	REGULATION OF MITOCHONDRIAL GENE EXPRESSION	#N/A	28	0.34402978	1.170716	0.23373494	0.7473306
GO BP	POSITIVE REGULATION OF CALCIUM ION TRANSPORT INTO CYTOSOL	GO:0010524	18	0.37920934	1.1702646	0.25223213	0.7453681
GO BP	PHENOL CONTAINING COMPOUND BIOSYNTHETIC PROCESS	#N/A	20	0.37190348	1.1695791	0.24423963	0.74438983
GO BP	POSITIVE REGULATION OF CARDIAC MUSCLE TISSUE DEVELOPMENT	GO:0055025	27	0.34378812	1.1692346	0.22765957	0.7420524
GO BP	FC EPSILON RECEPTOR SIGNALING PATHWAY	GO:0038095	92	0.26869902	1.1685829	0.19895288	0.7410022
GO BP	CENTRAL NERVOUS SYSTEM NEURON AXONOGENESIS	GO:0021955	21	0.3649593	1.1684252	0.24568966	0.7380017
GO BP	LUNG MORPHOGENESIS	GO:0060425	30	0.33273736	1.1662428	0.24342105	0.74281234
GO BP	CELLULAR RESPONSE TO NUTRIENT	GO:0031670	41	0.31040034	1.1654353	0.21666667	0.74239
GO BP	NEGATIVE REGULATION OF BLOOD CIRCULATION	GO:1903523	19	0.3724366	1.1626555	0.24631579	0.7495237
GO BP	PURINE CONTAINING COMPOUND CATABOLIC PROCESS	#N/A	38	0.3069868	1.1614437	0.22172949	0.75061095
GO BP	SOMATIC STEM CELL POPULATION MAINTENANCE	GO:0035019	55	0.28361437	1.1569307	0.19804402	0.7644804
GO BP	ALDITOL METABOLIC PROCESS	#N/A	16	0.3906085	1.1555512	0.25562373	0.7664044
GO BP	LIPOPROTEIN METABOLIC PROCESS	GO:0042157	103	0.25019225	1.1553888	0.16745283	0.76348823
GO BP	POSITIVE REGULATION OF CARDIOCYTE DIFFERENTIATION	#N/A	19	0.37807614	1.1551551	0.2710084	0.76091146
GO BP	PROTEIN LOCALIZATION TO CHROMOSOME CENTROMERIC REGION	GO:0071459	21	0.36695722	1.1551303	0.26621923	0.7574858
GO BP	RAB PROTEIN SIGNAL TRANSDUCTION	GO:0032482	59	0.27868316	1.1527687	0.21393035	0.76293933
GO BP	NUCLEOTIDE EXCISION REPAIR DNA INCISION	GO:0033683	38	0.31095442	1.1515274	0.23990498	0.76434517
GO BP	NEGATIVE REGULATION OF PROTEIN LOCALIZATION TO CELL PERIPHERY	#N/A	18	0.3690683	1.1476878	0.28540772	0.7758765
GO BP	GLOBAL GENOME NUCLEOTIDE EXCISION REPAIR	#N/A	25	0.34290665	1.1471324	0.25223213	0.7744728
GO BP	NEGATIVE REGULATION OF NUCLEAR DIVISION	#N/A	48	0.29918242	1.1458106	0.23923445	0.77614677
GO BP	NEGATIVE REGULATION OF ERBB SIGNALING PATHWAY	GO:1901185	46	0.2988799	1.1455122	0.24213076	0.773744
GO BP	SUPEROXIDE ANION GENERATION	GO:0042554	21	0.35479912	1.1437743	0.27494457	0.77707916
GO BP	ANATOMICAL STRUCTURE MATURATION	#N/A	95	0.25880545	1.1416086	0.2	0.78172165
GO BP	NUCLEOBASE CONTAINING SMALL MOLECULE BIOSYNTHETIC PROCESS	#N/A	81	0.26187244	1.1399637	0.21989529	0.78471345
GO BP	REGULATION OF CELLULAR KETONE METABOLIC PROCESS	GO:0010565	126	0.24540907	1.1394209	0.19414894	0.7832733
GO BP	NON CANONICAL WNT SIGNALING PATHWAY	GO:0035567	111	0.24722089	1.1383363	0.17874396	0.7840373
GO BP	IRON SULFUR CLUSTER ASSEMBLY	GO:0016226	20	0.35583484	1.1382854	0.27408993	0.7807338
GO BP	ATP BIOSYNTHETIC PROCESS	GO:0006754	41	0.29431945	1.1367613	0.25659472	0.78316975
GO BP	NEGATIVE REGULATION OF DEVELOPMENTAL GROWTH	#N/A	60	0.27437344	1.1334018	0.21875	0.7931802
GO BP	SENSORY PERCEPTION OF CHEMICAL STIMULUS	GO:0007606	33	0.31605327	1.1310136	0.28502417	0.79909194
GO BP	SUPEROXIDE METABOLIC PROCESS	GO:0006801	43	0.28989154	1.1297542	0.26789838	0.8004063
GO BP	GLYCOSYL COMPOUND BIOSYNTHETIC PROCESS	#N/A	32	0.3201082	1.1289068	0.27450982	0.8001018
GO BP	POSITIVE REGULATION OF COAGULATION	GO:0050820	17	0.37948856	1.1285468	0.29333332	0.79803175
GO BP	REGULATION OF PLATELET ACTIVATION	GO:0010543	19	0.35795435	1.1283987	0.30549452	0.79516023
GO BP	AMINE TRANSPORT	GO:0015837	31	0.31488052	1.1283873	0.28139535	0.7918215
GO BP	POSITIVE REGULATION OF BMP SIGNALING PATHWAY	GO:0030513	23	0.34176418	1.1278368	0.29333332	0.7906772
GO BP	REGULATION OF TRANSLATIONAL ELONGATION	GO:0006448	16	0.38653162	1.1274626	0.30222222	0.78890735
GO BP	REGULATION OF NON CANONICAL WNT SIGNALING PATHWAY	GO:2000050	19	0.36341277	1.1266303	0.28854626	0.78890634
GO BP	REGULATION OF HEART MORPHOGENESIS	GO:2000826	24	0.3498935	1.1261255	0.28820962	0.7875757
GO BP	POSTREPLICATION REPAIR	GO:0006301	47	0.2943179	1.1241957	0.25635105	0.7920298
GO BP	REGULATION OF DEFENSE RESPONSE TO VIRUS BY HOST	GO:0050691	24	0.34880832	1.1228554	0.2968421	0.7940825
GO BP	HISTONE MRNA METABOLIC PROCESS	#N/A	24	0.33710358	1.1216018	0.28448275	0.7957229
GO BP	EPITHELIAL TUBE BRANCHING INVOLVED IN LUNG MORPHOGENESIS	GO:0060441	16	0.37662286	1.1186693	0.30504587	0.8041496
GO BP	SEMAPHORIN PLEXIN SIGNALING PATHWAY	GO:0071526	23	0.3423314	1.1179484	0.27251184	0.8037787
GO BP	ADULT LOCOMOTORY BEHAVIOR	GO:0008344	38	0.30459112	1.1169138	0.29039812	0.80465794
GO BP	PROTEIN N LINKED GLYCOSYLATION	GO:0006487	63	0.26999134	1.1157295	0.26923078	0.8060558
GO BP	TRANSCRIPTION COUPLED NUCLEOTIDE EXCISION REPAIR	GO:0006283	70	0.26353252	1.1149657	0.25058547	0.80586463
GO BP	RESPONSE TO ELECTRICAL STIMULUS	GO:0051602	24	0.3429348	1.1146634	0.28865978	0.8039197
GO BP	SECRETORY GRANULE ORGANIZATION	GO:0033363	22	0.34250775	1.1137223	0.3028169	0.8044679
GO BP	POSITIVE REGULATION OF HEMOPOIESIS	#N/A	105	0.24295805	1.1112655	0.26876512	0.8111438
GO BP	NEGATIVE REGULATION OF PROTEIN TYROSINE KINASE ACTIVITY	GO:0061099	18	0.36422732	1.1090328	0.30309734	0.8167977
GO BP	GLAND MORPHOGENESIS	GO:0022612	72	0.25927627	1.1036805	0.26904762	0.8354118
GO BP	ATP METABOLIC PROCESS	GO:0046034	248	0.21495019	1.1009653	0.22222222	0.8430801
GO BP	STRIATED MUSCLE CELL PROLIFERATION	#N/A	35	0.30291328	1.0999024	0.30684328	0.84423906
GO BP	OUTFLOW TRACT SEPTUM MORPHOGENESIS	GO:0003148	18	0.36108232	1.0995847	0.31839624	0.8422148
GO BP	POSITIVE REGULATION OF HEART GROWTH	GO:0060421	22	0.3369906	1.0966513	0.31982943	0.85080856
GO BP	CELLULAR COMPONENT DISASSEMBLY	#N/A	427	0.19955197	1.0965875	0.13284133	0.8477488
GO BP	TRNA WOBBLE BASE MODIFICATION	#N/A	18	0.35791126	1.096363	0.3204301	0.84530544
GO BP	TRANSCYTOSIS	GO:0045056	17	0.36568558	1.0954154	0.35869566	0.8458762
GO BP	NEGATIVE REGULATION OF MRNA SPLICING VIA SPLICEOSOME	GO:0048025	20	0.35146648	1.0941523	0.33628318	0.8478127
GO BP	EXIT FROM MITOSIS	GO:0010458	26	0.31887686	1.0919311	0.3084112	0.8536397
GO BP	PHOTOTRANSDUCTION	GO:0007602	21	0.34102318	1.0912484	0.33263597	0.8530887
GO BP	SMOOTH MUSCLE CONTRACTION	GO:0006939	45	0.2828896	1.0885594	0.31494254	0.86083704
GO BP	CELLULAR RESPONSE TO OSMOTIC STRESS	GO:0071470	30	0.31148762	1.0874667	0.30242825	0.86187685
GO BP	REGULATION OF VASCULAR PERMEABILITY	GO:0043114	19	0.34659755	1.0861537	0.34497815	0.8640243
GO BP	BINDING OF SPERM TO ZONA PELLUCIDA	GO:0007339	15	0.37116334	1.0859783	0.3261339	0.86149687
GO BP	PROTON TRANSMEMBRANE TRANSPORT	GO:1902600	115	0.22809795	1.0847713	0.24543081	0.86312646
GO BP	SPLICEOSOMAL COMPLEX ASSEMBLY	GO:0000245	51	0.27278325	1.0841777	0.3043478	0.8623308
GO BP	EXOCRINE SYSTEM DEVELOPMENT	GO:0035272	30	0.30873793	1.0839436	0.32169577	0.8601161
GO BP	RESPONSE TO DSRNA	GO:0043331	29	0.31311795	1.0818249	0.3341346	0.86576957
GO BP	MULTIVESICULAR BODY SORTING PATHWAY	GO:0071985	31	0.30912036	1.0815489	0.32464454	0.8637301
GO BP	NEGATIVE REGULATION OF DENDRITE DEVELOPMENT	GO:2000171	19	0.35220283	1.0803595	0.34606206	0.865444
GO BP	RIBONUCLEOSIDE TRIPHOSPHATE BIOSYNTHETIC PROCESS	#N/A	53	0.2691247	1.0799413	0.31376976	0.8639921
GO BP	NEGATIVE REGULATION OF MUSCLE TISSUE DEVELOPMENT	GO:1901862	29	0.30426186	1.0797435	0.3340471	0.86164165
GO BP	NEGATIVE REGULATION OF STEM CELL DIFFERENTIATION	GO:2000737	19	0.35115215	1.0776505	0.329718	0.867175
GO BP	REGULATION OF AXON GUIDANCE	GO:1902667	26	0.31538662	1.0763247	0.32949308	0.8695334
GO BP	ESTABLISHMENT OF PIGMENT GRANULE LOCALIZATION	#N/A	19	0.34929007	1.0761753	0.36305732	0.8670341
GO BP	CELLULAR DETOXIFICATION	GO:1990748	68	0.25230765	1.0755298	0.31435645	0.86662465
GO BP	PROTEIN LOCALIZATION TO MITOCHONDRION	GO:0070585	120	0.23010144	1.0755148	0.25405404	0.86359394
GO BP	AUTONOMIC NERVOUS SYSTEM DEVELOPMENT	GO:0048483	23	0.33431885	1.0752112	0.34801763	0.8617701
GO BP	POST TRANSLATIONAL PROTEIN MODIFICATION	GO:0043687	278	0.20604666	1.0739324	0.26666668	0.8640127
GO BP	NUCLEOBASE METABOLIC PROCESS	#N/A	30	0.29911813	1.0735669	0.3356009	0.862427
GO BP	ANTIGEN PROCESSING AND PRESENTATION OF EXOGENOUS PEPTIDE ANTIGEN VIA MHC CLASS I	GO:0042590	57	0.26283106	1.070408	0.31894484	0.87220085
GO BP	RECEPTOR INTERNALIZATION	GO:0031623	61	0.26334888	1.0695208	0.325	0.87275976
GO BP	MEIOTIC CHROMOSOME SEGREGATION	GO:0045132	64	0.25325736	1.0689696	0.31034482	0.8720023
GO BP	CELLULAR PIGMENTATION	GO:0033059	41	0.28111792	1.0667263	0.34318182	0.87799853
GO BP	CELLULAR HORMONE METABOLIC PROCESS	#N/A	64	0.25150496	1.0654867	0.3255814	0.87995046
GO BP	REGULATION OF RECEPTOR INTERNALIZATION	GO:0002090	32	0.30531317	1.0653228	0.36069113	0.87758076
GO BP	SPERMATID DIFFERENTIATION	GO:0048515	87	0.23887508	1.0627693	0.3272727	0.88488275
GO BP	GLYCOSYL COMPOUND METABOLIC PROCESS	#N/A	92	0.23796602	1.0595591	0.33962265	0.8953451
GO BP	DIENCEPHALON DEVELOPMENT	GO:0021536	26	0.3134489	1.0586559	0.36754176	0.89593756
GO BP	RESPONSE TO STEROL	#N/A	22	0.32548055	1.0566188	0.36	0.901123
GO BP	REGULATION OF LIPOPOLYSACCHARIDE MEDIATED SIGNALING PATHWAY	GO:0031664	16	0.36045146	1.0562654	0.3529412	0.8995131
GO BP	NEGATIVE REGULATION OF CHEMOTAXIS	GO:0050922	31	0.2950733	1.0550791	0.35523114	0.9012696
GO BP	SNRNA 3 END PROCESSING	#N/A	18	0.3463661	1.0547706	0.35421166	0.89961135
GO BP	RESPONSE TO CADMIUM ION	GO:0046686	42	0.28236678	1.0536841	0.36298078	0.9011387
GO BP	REGULATION OF ANION TRANSPORT	GO:0044070	46	0.26971176	1.0520844	0.34684685	0.9046053
GO BP	AXONEMAL DYNEIN COMPLEX ASSEMBLY	GO:0070286	17	0.34216276	1.0504378	0.38428876	0.90842897
GO BP	TETRAPYRROLE BIOSYNTHETIC PROCESS	GO:0033014	27	0.30851305	1.0495467	0.39503387	0.9091716
GO BP	NEGATIVE REGULATION OF CELL MORPHOGENESIS INVOLVED IN DIFFERENTIATION	#N/A	58	0.25609812	1.0487938	0.3675799	0.9091934
GO BP	REGULATION OF GLIAL CELL PROLIFERATION	#N/A	21	0.32986832	1.0480583	0.38169643	0.9091294
GO BP	REGULATION OF MORPHOGENESIS OF AN EPITHELIUM	#N/A	121	0.2244656	1.0476192	0.34933335	0.9079503
GO BP	RNA 3 END PROCESSING	#N/A	130	0.22056939	1.0471191	0.33152175	0.90695614
GO BP	NEUTROPHIL MIGRATION	GO:1990266	39	0.28358224	1.0465121	0.36764705	0.9064682
GO BP	REGULATION OF PRODUCTION OF SMALL RNA INVOLVED IN GENE SILENCING BY RNA	#N/A	20	0.33191144	1.0459114	0.37417942	0.90595907
GO BP	ACTIVATION OF JUN KINASE ACTIVITY	GO:0007257	32	0.2967643	1.0458361	0.37362638	0.90328705
GO BP	SENSORY PERCEPTION OF SMELL	GO:0007608	20	0.33330122	1.044344	0.38864627	0.9066522
GO BP	RESPONSE TO INTERLEUKIN 12	GO:0070671	36	0.2856202	1.0438621	0.38407496	0.9058167
GO BP	CYTOSOLIC CALCIUM ION TRANSPORT	#N/A	91	0.23302735	1.0434232	0.36363637	0.90462935
GO BP	REGULATION OF DEFENSE RESPONSE TO VIRUS	GO:0050688	51	0.26758465	1.042403	0.35679612	0.9059256
GO BP	GLYCEROLIPID BIOSYNTHETIC PROCESS	#N/A	199	0.20610447	1.0423234	0.34065935	0.9033015
GO BP	ADULT BEHAVIOR	GO:0030534	63	0.25371274	1.0419692	0.34963325	0.9018848
GO BP	INTRACELLULAR ESTROGEN RECEPTOR SIGNALING PATHWAY	GO:0030520	42	0.27423397	1.0405356	0.3739496	0.90492356
GO BP	GERM CELL DEVELOPMENT	GO:0007281	149	0.2170139	1.0403758	0.36944443	0.90273666
GO BP	KERATINOCYTE PROLIFERATION	GO:0043616	31	0.29632348	1.0386904	0.3553531	0.9068521
GO BP	REGULATION OF PHAGOCYTOSIS	GO:0050764	47	0.263551	1.0369799	0.40144232	0.91097546
GO BP	ADRENAL GLAND DEVELOPMENT	GO:0030325	16	0.35451582	1.0364639	0.3836478	0.91027623
GO BP	MATURATION OF 5 8S RRNA FROM TRICISTRONIC RRNA TRANSCRIPT SSU RRNA 5 8S RRNA LSU RRNA	#N/A	21	0.326095	1.0360196	0.3934066	0.9092979
GO BP	PURINE NUCLEOSIDE TRIPHOSPHATE METABOLIC PROCESS	#N/A	70	0.24788158	1.034544	0.3764706	0.9123983
GO BP	ENDOCARDIAL CUSHION FORMATION	GO:0003272	15	0.35571894	1.0339198	0.41447368	0.9121094
GO BP	DIGESTIVE TRACT MORPHOGENESIS	GO:0048546	26	0.3077901	1.0321801	0.3881579	0.91643214
GO BP	REGULATION OF FATTY ACID BIOSYNTHETIC PROCESS	GO:0042304	33	0.2846548	1.0285476	0.39420936	0.9285036
GO BP	REGULATION OF HORMONE METABOLIC PROCESS	GO:0032350	22	0.3181617	1.0283322	0.3902439	0.92649066
GO BP	KETONE BIOSYNTHETIC PROCESS	#N/A	32	0.29511508	1.0267847	0.41098902	0.9301191
GO BP	RNA PHOSPHODIESTER BOND HYDROLYSIS	GO:0090501	122	0.21763872	1.0254451	0.41450778	0.93291706
GO BP	NCRNA CATABOLIC PROCESS	#N/A	29	0.29660717	1.0254204	0.40444446	0.9301725
GO BP	PROTEIN K11 LINKED UBIQUITINATION	GO:0070979	26	0.3002035	1.0247798	0.40133038	0.92987865
GO BP	REGULATION OF MUSCLE ORGAN DEVELOPMENT	GO:0048634	77	0.24003337	1.0247365	0.39528796	0.9272609
GO BP	NUCLEOBASE CONTAINING SMALL MOLECULE INTERCONVERSION	#N/A	23	0.31398806	1.023426	0.43207127	0.92963135
GO BP	LIPOSACCHARIDE METABOLIC PROCESS	#N/A	84	0.23231304	1.0214474	0.41432226	0.9347325
GO BP	INOSITOL PHOSPHATE METABOLIC PROCESS	GO:0043647	51	0.25909162	1.020599	0.41491842	0.93543
GO BP	REGULATION OF JUN KINASE ACTIVITY	GO:0043506	61	0.24684706	1.0183704	0.4225352	0.9418215
GO BP	NUCLEOSIDE CATABOLIC PROCESS	#N/A	18	0.3325592	1.0183363	0.43468952	0.9391433
GO BP	VENTRICULAR SEPTUM MORPHOGENESIS	GO:0060412	24	0.3061048	1.0162047	0.4203233	0.94513047
GO BP	AMMONIUM ION METABOLIC PROCESS	#N/A	128	0.21445857	1.0153065	0.40712467	0.94605094
GO BP	RNA SPLICING VIA TRANSESTERIFICATION REACTIONS	GO:0000375	308	0.19004826	1.0146592	0.43343654	0.94603556
GO BP	HEART FORMATION	GO:0060914	20	0.3193037	1.0131369	0.4186551	0.9495571
GO BP	SYNAPTIC VESICLE TRANSPORT	GO:0048489	34	0.27982143	1.0127971	0.42986426	0.9481593
GO BP	GLYCOSYL COMPOUND CATABOLIC PROCESS	#N/A	27	0.29474685	1.0126002	0.46750525	0.9461396
GO BP	OOGENESIS	GO:0048477	50	0.25562125	1.0110104	0.40705884	0.94984174
GO BP	NUCLEOTIDE EXCISION REPAIR DNA DAMAGE RECOGNITION	GO:0000715	22	0.32194307	1.0093036	0.4364035	0.9540928
GO BP	PROTEIN LOCALIZATION TO KINETOCHORE	GO:0034501	17	0.32727742	1.0071517	0.44988865	0.96001244
GO BP	NUCLEOSIDE TRIPHOSPHATE METABOLIC PROCESS	#N/A	87	0.22688803	1.0070677	0.40346536	0.9575388
GO BP	REGULATION OF CD4 POSITIVE ALPHA BETA T CELL ACTIVATION	GO:2000514	30	0.28200495	1.0065786	0.41855204	0.9566607
GO BP	NEGATIVE REGULATION OF SMOOTHENED SIGNALING PATHWAY	GO:0045879	21	0.31508344	1.0039995	0.4103139	0.96447605
GO BP	RNA POLYMERASE II PREINITIATION COMPLEX ASSEMBLY	GO:0051123	21	0.32076323	1.0036051	0.4580499	0.9633456
GO BP	HINDLIMB MORPHOGENESIS	GO:0035137	20	0.3176385	1.0021265	0.4472477	0.9664971
GO BP	REGULATION OF ANIMAL ORGAN MORPHOGENESIS	#N/A	154	0.20829014	0.99939257	0.45135134	0.9750888
GO BP	NEGATIVE REGULATION OF METAPHASE ANAPHASE TRANSITION OF CELL CYCLE	#N/A	34	0.2791392	0.998976	0.42117116	0.97399044
GO BP	REGULATION OF FILOPODIUM ASSEMBLY	GO:0051489	36	0.2716656	0.9975951	0.46370023	0.97678137
GO BP	REGULATION OF OXIDATIVE PHOSPHORYLATION	GO:0002082	26	0.29533678	0.9960396	0.45221445	0.9803169
GO BP	T CELL SELECTION	GO:0045058	20	0.3137914	0.9957609	0.45514223	0.97871476
GO BP	POSITIVE REGULATION OF JUN KINASE ACTIVITY	GO:0043507	53	0.24745429	0.99558973	0.4361446	0.9766455
GO BP	TERPENOID METABOLIC PROCESS	#N/A	58	0.2463045	0.9953666	0.45990565	0.9747427
GO BP	RIBONUCLEOSIDE TRIPHOSPHATE METABOLIC PROCESS	#N/A	66	0.24118927	0.99479604	0.4629156	0.97426635
GO BP	NUCLEOTIDE EXCISION REPAIR DNA DUPLEX UNWINDING	#N/A	21	0.31548697	0.9944115	0.4228972	0.9731088
GO BP	AXONEME ASSEMBLY	GO:0035082	36	0.2661565	0.99359393	0.46189377	0.9737106
GO BP	REGULATION OF ORGAN GROWTH	GO:0046620	59	0.24264896	0.9923023	0.4602804	0.97619706
GO BP	POSITIVE REGULATION OF P38MAPK CASCADE	GO:1900745	21	0.31480563	0.99048024	0.47379914	0.98091215
GO BP	EXTRACELLULAR VESICLE BIOGENESIS	GO:0140112	19	0.31831956	0.9894218	0.46910754	0.9824432
GO BP	INTERSTRAND CROSS LINK REPAIR	GO:0036297	50	0.24950685	0.98923904	0.45813954	0.9804003
GO BP	REGULATION OF COAGULATION	#N/A	48	0.2529874	0.98918176	0.48920864	0.97794795
GO BP	SIGNAL TRANSDUCTION INVOLVED IN CELLULAR RESPONSE TO AMMONIUM ION	#N/A	30	0.28462762	0.9875883	0.48086125	0.9817437
GO BP	NEUROEPITHELIAL CELL DIFFERENTIATION	GO:0060563	33	0.2762793	0.986494	0.45647058	0.9834542
GO BP	NUCLEOSIDE PHOSPHATE CATABOLIC PROCESS	GO:1901292	55	0.24297087	0.98622644	0.47142857	0.9817896
GO BP	REGULATION OF RESPONSE TO DRUG	GO:2001023	43	0.25957385	0.98541015	0.45411766	0.9824142
GO BP	REGULATION OF HORMONE BIOSYNTHETIC PROCESS	GO:0046885	16	0.33870652	0.9847627	0.4547414	0.9823625
GO BP	POSITIVE REGULATION OF ALPHA BETA T CELL DIFFERENTIATION	GO:0046638	25	0.29965252	0.9844814	0.45578232	0.98086506
GO BP	RIBONUCLEOTIDE CATABOLIC PROCESS	#N/A	23	0.30374053	0.9825072	0.4826087	0.9861765
GO BP	CELLULAR PROCESS INVOLVED IN REPRODUCTION IN MULTICELLULAR ORGANISM	#N/A	207	0.1948717	0.98164684	0.5295858	0.9869772
GO BP	HEMATOPOIETIC STEM CELL DIFFERENTIATION	GO:0060218	65	0.23367383	0.9807033	0.49069768	0.9881524
GO BP	PEPTIDYL PROLINE MODIFICATION	GO:0018208	46	0.25174618	0.9805217	0.49497488	0.9862488
GO BP	TRNA MODIFICATION	GO:0006400	75	0.23272961	0.98007184	0.50124687	0.9853712
GO BP	NEUROTROPHIN TRK RECEPTOR SIGNALING PATHWAY	GO:0048011	20	0.31394687	0.98001474	0.47737557	0.98297983
GO BP	HEME BIOSYNTHETIC PROCESS	GO:0006783	21	0.30748087	0.9796814	0.4812362	0.98164725
GO BP	REGULATION OF EARLY ENDOSOME TO LATE ENDOSOME TRANSPORT	GO:2000641	18	0.3209218	0.97686523	0.49457702	0.9903748
GO BP	CERAMIDE METABOLIC PROCESS	GO:0006672	67	0.23421723	0.97674096	0.49275362	0.9882085
GO BP	VIRION ASSEMBLY	GO:0019068	37	0.26048315	0.9758869	0.49878934	0.98907524
GO BP	KINETOCHORE ASSEMBLY	GO:0051382	16	0.3398515	0.9756584	0.47379914	0.98737264
GO BP	TRANSLESION SYNTHESIS	GO:0019985	37	0.2691036	0.9744928	0.47807017	0.98941886
GO BP	POSITIVE REGULATION OF WNT SIGNALING PATHWAY	GO:0030177	139	0.20323399	0.9736904	0.52605456	0.99007255
GO BP	REGULATION OF VIRAL ENTRY INTO HOST CELL	GO:0046596	18	0.32514966	0.97222596	0.50319827	0.9932542
GO BP	GLYCOLIPID BIOSYNTHETIC PROCESS	GO:0009247	48	0.25059628	0.9719814	0.5185185	0.9916316
GO BP	NEGATIVE REGULATION OF LIPID BIOSYNTHETIC PROCESS	GO:0051055	32	0.26655406	0.97148037	0.5095238	0.991039
GO BP	CELLULAR RESPONSE TO CHEMICAL STRESS	#N/A	254	0.18489107	0.9689417	0.5440252	0.9984305
GO BP	RESPONSE TO INTERLEUKIN 1	GO:0070555	129	0.20626666	0.9684436	0.55	0.9977197
GO BP	REGULATION OF MRNA 3 END PROCESSING	#N/A	27	0.28152546	0.96836036	0.49427918	0.9954631
GO BP	NEGATIVE REGULATION OF PROTEOLYSIS INVOLVED IN CELLULAR PROTEIN CATABOLIC PROCESS	GO:1903051	59	0.23394807	0.9682472	0.5309524	0.9933836
GO BP	PYRIMIDINE NUCLEOSIDE TRIPHOSPHATE METABOLIC PROCESS	#N/A	16	0.32429707	0.96515685	0.50319827	1
GO BP	REGULATION OF NEUTROPHIL MIGRATION	GO:1902622	15	0.32964116	0.96509266	0.47628865	1
GO BP	MRNA SPLICE SITE SELECTION	GO:0006376	27	0.28622255	0.96090287	0.5070755	1
GO BP	CHROMOSOME ORGANIZATION INVOLVED IN MEIOTIC CELL CYCLE	GO:0070192	48	0.24690777	0.9605701	0.52771086	1
GO BP	LUNG EPITHELIUM DEVELOPMENT	GO:0060428	20	0.3060485	0.96011955	0.49482402	1
GO BP	INTERLEUKIN 1 MEDIATED SIGNALING PATHWAY	GO:0070498	79	0.22100484	0.95988035	0.50961536	1
GO BP	SPLICEOSOMAL SNRNP ASSEMBLY	GO:0000387	37	0.26147777	0.9597151	0.51121074	1
GO BP	MEMBRANE DISASSEMBLY	#N/A	15	0.33404446	0.9596457	0.5167038	1
GO BP	POSITIVE REGULATION OF LYMPHOCYTE DIFFERENTIATION	GO:0045621	47	0.24788444	0.9595491	0.51376146	1
GO BP	MYELIN ASSEMBLY	GO:0032288	15	0.3326035	0.9593983	0.52665246	1
GO BP	REGULATION OF ORGANIC ACID TRANSPORT	#N/A	24	0.28839275	0.9571938	0.5221239	1
GO BP	NEGATIVE REGULATION OF PROTEASOMAL PROTEIN CATABOLIC PROCESS	GO:1901799	47	0.2426772	0.9566095	0.53110045	1
GO BP	MATURATION OF LSU RRNA	GO:0000470	21	0.297971	0.9563305	0.5630631	1
GO BP	PROTEASOMAL PROTEIN CATABOLIC PROCESS	GO:0010498	411	0.17333254	0.9563084	0.6754967	1
GO BP	POSITIVE REGULATION OF DNA TEMPLATED TRANSCRIPTION ELONGATION	GO:0032786	29	0.27682936	0.95538884	0.55263156	1
GO BP	POSITIVE REGULATION OF NEUROTRANSMITTER TRANSPORT	#N/A	19	0.3079224	0.9552169	0.50769234	1
GO BP	MULTI ORGANISM CELLULAR PROCESS	#N/A	31	0.27085978	0.9552122	0.54229933	1
GO BP	HISTONE PHOSPHORYLATION	GO:0016572	30	0.2749423	0.95517904	0.49882352	0.9985561
GO BP	REGULATION OF UBIQUITIN PROTEIN TRANSFERASE ACTIVITY	GO:0051438	45	0.24733293	0.9549225	0.54120266	0.99708
GO BP	POSITIVE REGULATION OF INTERLEUKIN 1 PRODUCTION	GO:0032732	17	0.31836787	0.95474637	0.54418606	0.99535394
GO BP	HAIR CELL DIFFERENTIATION	GO:0035315	26	0.28156468	0.95470524	0.5229358	0.9930948
GO BP	POSITIVE REGULATION OF RECEPTOR SIGNALING PATHWAY VIA STAT	GO:1904894	34	0.26232466	0.9542699	0.49776787	0.992275
GO BP	REGULATION OF MRNA SPLICING VIA SPLICEOSOME	GO:0048024	84	0.2180414	0.9534524	0.5638554	0.99297047
GO BP	POSITIVE REGULATION OF RESPONSE TO DRUG	#N/A	15	0.32836276	0.95252204	0.5336323	0.9940378
GO BP	NEUTRAL LIPID BIOSYNTHETIC PROCESS	#N/A	28	0.2748665	0.9519971	0.52527475	0.99363714
GO BP	GENITALIA DEVELOPMENT	GO:0048806	29	0.27320486	0.9515848	0.54347825	0.9928341
GO BP	CELLULAR KETONE METABOLIC PROCESS	GO:0042180	166	0.19272172	0.9507268	0.6023055	0.9936597
GO BP	PREASSEMBLY OF GPI ANCHOR IN ER MEMBRANE	#N/A	15	0.32707426	0.9505912	0.50438595	0.99179065
GO BP	REGULATION OF EPITHELIAL CELL DIFFERENTIATION	GO:0030856	78	0.21797259	0.9505797	0.530343	0.98944443
GO BP	CALCIUM ION TRANSMEMBRANE IMPORT INTO CYTOSOL	GO:0097553	68	0.22723448	0.94959944	0.568	0.99060065
GO BP	POSITIVE REGULATION OF MITOCHONDRIAL TRANSLATION	GO:0070131	17	0.31772465	0.94896376	0.54	0.99055934
GO BP	REGULATION OF TRANSMEMBRANE RECEPTOR PROTEIN SERINE THREONINE KINASE SIGNALING PATHWAY	#N/A	142	0.19663139	0.94827706	0.5742297	0.9908181
GO BP	DNA DAMAGE RESPONSE DETECTION OF DNA DAMAGE	GO:0042769	36	0.26031888	0.9478323	0.53289473	0.99004924
GO BP	POSITIVE REGULATION OF EPITHELIAL TO MESENCHYMAL TRANSITION	GO:0010718	36	0.25964996	0.9465457	0.5135135	0.99229866
GO BP	RESPONSE TO AMINE	#N/A	22	0.30179614	0.9464163	0.53812635	0.99039394
GO BP	POSITIVE REGULATION OF REPRODUCTIVE PROCESS	#N/A	41	0.25256196	0.9462482	0.5269608	0.9886571
GO BP	STEM CELL DIFFERENTIATION	GO:0048863	165	0.19278923	0.94610435	0.6217765	0.98688036
GO BP	LIVER REGENERATION	GO:0097421	23	0.289702	0.9450514	0.52764976	0.98835075
GO BP	ALTERNATIVE MRNA SPLICING VIA SPLICEOSOME	GO:0000380	65	0.22870325	0.944274	0.55851066	0.9888957
GO BP	NUCLEOSIDE METABOLIC PROCESS	GO:0009116	79	0.2213945	0.94294	0.6038186	0.9915469
GO BP	NEGATIVE REGULATION OF CHROMOSOME SEGREGATION	#N/A	40	0.24772589	0.9428976	0.5410959	0.98936105
GO BP	PIGMENT CELL DIFFERENTIATION	#N/A	24	0.2852926	0.9428439	0.54767185	0.9872577
GO BP	TRNA WOBBLE URIDINE MODIFICATION	GO:0002098	15	0.32529795	0.94237286	0.5388027	0.986735
GO BP	MULTICELLULAR ORGANISM AGING	GO:0010259	23	0.29161453	0.94184244	0.5315904	0.9863955
GO BP	INNER EAR AUDITORY RECEPTOR CELL DIFFERENTIATION	GO:0042491	21	0.2916134	0.94169986	0.5536105	0.9845998
GO BP	CYTOPLASMIC PATTERN RECOGNITION RECEPTOR SIGNALING PATHWAY IN RESPONSE TO VIRUS	#N/A	21	0.29199767	0.9403568	0.55450237	0.98712647
GO BP	GENERATION OF PRECURSOR METABOLITES AND ENERGY	GO:0006091	420	0.171075	0.94028956	0.73431736	0.98507804
GO BP	POSITIVE REGULATION OF TELOMERE MAINTENANCE VIA TELOMERE LENGTHENING	GO:1904358	34	0.26020768	0.9401995	0.5470852	0.98313713
GO BP	FC RECEPTOR SIGNALING PATHWAY	GO:0038093	142	0.19746852	0.94006747	0.6073446	0.9813508
GO BP	REGULATION OF MACROPHAGE DERIVED FOAM CELL DIFFERENTIATION	#N/A	16	0.32131967	0.93933046	0.52653927	0.9817321
GO BP	DETECTION OF VISIBLE LIGHT	GO:0009584	20	0.2969411	0.9376078	0.53104925	0.98542434
GO BP	NEGATIVE REGULATION OF MUSCLE CONTRACTION	GO:0045932	15	0.32208323	0.9369802	0.5225225	0.98531353
GO BP	NEGATIVE REGULATION OF MYOBLAST DIFFERENTIATION	GO:0045662	15	0.31765398	0.9361603	0.5426195	0.9860326
GO BP	ATRIOVENTRICULAR VALVE DEVELOPMENT	GO:0003171	17	0.31334147	0.93603605	0.5354691	0.984215
GO BP	REGULATION OF SKELETAL MUSCLE TISSUE DEVELOPMENT	GO:0048641	28	0.27936724	0.9357447	0.56941175	0.98292005
GO BP	RNA SPLICING	GO:0008380	386	0.17183892	0.9355156	0.722807	0.9815055
GO BP	DOPAMINERGIC NEURON DIFFERENTIATION	GO:0071542	17	0.30747473	0.9338089	0.55939525	0.98538417
GO BP	NEGATIVE REGULATION OF UBIQUITIN DEPENDENT PROTEIN CATABOLIC PROCESS	GO:2000059	41	0.24373713	0.93268776	0.57990867	0.9870285
GO BP	INNATE IMMUNE RESPONSE ACTIVATING CELL SURFACE RECEPTOR SIGNALING PATHWAY	#N/A	78	0.21265662	0.9294179	0.605	0.9961569
GO BP	NEGATIVE REGULATION OF T CELL PROLIFERATION	GO:0042130	30	0.26995656	0.9289664	0.5714286	0.99553543
GO BP	GLUCOCORTICOID METABOLIC PROCESS	GO:0008211	16	0.30854905	0.9287784	0.5487288	0.99399465
GO BP	CANONICAL WNT SIGNALING PATHWAY	GO:0060070	234	0.17975889	0.92832625	0.6876877	0.993334
GO BP	SYNAPTIC TRANSMISSION GLUTAMATERGIC	GO:0035249	33	0.25636855	0.92830044	0.5804989	0.9912374
GO BP	POSITIVE REGULATION OF FILOPODIUM ASSEMBLY	GO:0051491	23	0.28500068	0.92768127	0.5612903	0.9911226
GO BP	CATECHOLAMINE METABOLIC PROCESS	GO:0006584	22	0.2924935	0.92620957	0.5862832	0.9939139
GO BP	GPI ANCHOR METABOLIC PROCESS	GO:0006505	29	0.26559308	0.9260124	0.5782609	0.9923985
GO BP	POSITIVE REGULATION OF TELOMERASE RNA LOCALIZATION TO CAJAL BODY	GO:1904874	15	0.32129472	0.9254434	0.56621003	0.99211615
GO BP	TRANSCRIPTION ELONGATION FROM RNA POLYMERASE II PROMOTER	GO:0006368	73	0.21582013	0.9250298	0.6167076	0.9913967
GO BP	NEURAL CREST CELL DIFFERENTIATION	GO:0014033	51	0.23262735	0.92302907	0.61190474	0.99584275
GO BP	ATTACHMENT OF SPINDLE MICROTUBULES TO KINETOCHORE	GO:0008608	30	0.26329893	0.9224536	0.5687204	0.9955974
GO BP	HEMATOPOIETIC PROGENITOR CELL DIFFERENTIATION	GO:0002244	122	0.19874811	0.9219185	0.64411026	0.9952943
GO BP	REGULATION OF GRANULOCYTE CHEMOTAXIS	GO:0071622	19	0.29510838	0.9214556	0.5667396	0.9946841
GO BP	EXOCYTIC PROCESS	#N/A	59	0.22365984	0.9214468	0.64608073	0.99255234
GO BP	KINETOCHORE ORGANIZATION	GO:0051383	21	0.28937435	0.92079175	0.55133927	0.99263066
GO BP	SNRNA PROCESSING	GO:0016180	24	0.27889815	0.9201225	0.5955056	0.9927448
GO BP	MELANOCYTE DIFFERENTIATION	GO:0030318	16	0.3136217	0.91940165	0.55429864	0.9929954
GO BP	POSITIVE REGULATION OF ADAPTIVE IMMUNE RESPONSE	GO:0002821	44	0.24196026	0.91840583	0.5995086	0.9941579
GO BP	POSITIVE REGULATION OF T CELL PROLIFERATION	GO:0042102	42	0.24058847	0.91821116	0.57078654	0.9926992
GO BP	NEGATIVE REGULATION OF MITOTIC CELL CYCLE	GO:0045930	259	0.17643276	0.9167669	0.7514451	0.9953809
GO BP	VESICLE DOCKING	GO:0048278	54	0.23065493	0.9166857	0.6188119	0.99352103
GO BP	NEGATIVE REGULATION OF MRNA PROCESSING	#N/A	29	0.26382315	0.9159848	0.60587	0.9936982
GO BP	MEMBRANE LIPID CATABOLIC PROCESS	GO:0046466	28	0.2691811	0.9153219	0.57543105	0.99375886
GO BP	REGULATION OF MRNA METABOLIC PROCESS	#N/A	270	0.17643934	0.91501296	0.7583082	0.9926478
GO BP	NEGATIVE REGULATION OF HORMONE SECRETION	GO:0046888	30	0.26276442	0.9145845	0.57270694	0.99201167
GO BP	ARACHIDONIC ACID SECRETION	GO:0050482	15	0.32382768	0.914317	0.5590717	0.990763
GO BP	GASTRULATION WITH MOUTH FORMING SECOND	GO:0001702	22	0.28368574	0.9140881	0.59070796	0.9894242
GO BP	MIDBRAIN DEVELOPMENT	GO:0030901	58	0.22243883	0.9137784	0.6141176	0.988298
GO BP	REGULATION OF MRNA PROCESSING	GO:0050684	119	0.19828176	0.91267204	0.67105263	0.9897569
GO BP	REGULATION OF FATTY ACID OXIDATION	GO:0046320	22	0.28245443	0.9120956	0.58605665	0.9895291
GO BP	NUCLEOTIDE EXCISION REPAIR DNA INCISION 3 TO LESION	#N/A	21	0.28612605	0.9119246	0.5852018	0.9879906
GO BP	REGULATION OF SUPEROXIDE METABOLIC PROCESS	#N/A	23	0.28288388	0.9117558	0.590604	0.98653346
GO BP	RNA PHOSPHODIESTER BOND HYDROLYSIS ENDONUCLEOLYTIC	GO:0090502	62	0.22158411	0.9112486	0.63309354	0.9860084
GO BP	CELLULAR RESPONSE TO DEXAMETHASONE STIMULUS	GO:0071549	25	0.27156836	0.9102335	0.58980584	0.9872937
GO BP	REGULATION OF ACTIVIN RECEPTOR SIGNALING PATHWAY	GO:0032925	15	0.3053916	0.9080062	0.6012931	0.9924115
GO BP	AMMONIUM TRANSPORT	GO:0015696	44	0.2364334	0.90618074	0.60089684	0.996236
GO BP	MATURATION OF 5 8S RRNA	#N/A	26	0.26881093	0.9054987	0.6138107	0.99628323
GO BP	PHOSPHATIDYLINOSITOL BIOSYNTHETIC PROCESS	GO:0006661	100	0.2001351	0.90526944	0.68475455	0.99494576
GO BP	RESPONSE TO AMPHETAMINE	GO:0001975	15	0.31375337	0.90439093	0.5747863	0.9956492
GO BP	MYELOID CELL DEVELOPMENT	GO:0061515	48	0.2299727	0.90390795	0.6286408	0.99511266
GO BP	ACID SECRETION	GO:0046717	54	0.224436	0.9020815	0.6315789	0.99871427
GO BP	ANTEROGRADE AXONAL TRANSPORT	GO:0008089	36	0.24544998	0.89970124	0.63555557	1
GO BP	PROTEIN K48 LINKED UBIQUITINATION	GO:0070936	50	0.229234	0.8966382	0.62653565	1
GO BP	POSITIVE REGULATION OF WOUND HEALING	GO:0090303	34	0.24776791	0.8966369	0.65848213	1
GO BP	CENTROMERE COMPLEX ASSEMBLY	GO:0034508	49	0.22828673	0.89654344	0.6566416	1
GO BP	RESPONSE TO LITHIUM ION	#N/A	16	0.30572936	0.8960722	0.6052632	1
GO BP	GLYCOLIPID CATABOLIC PROCESS	GO:0019377	15	0.30703565	0.89407784	0.6283784	1
GO BP	PRESYNAPSE ORGANIZATION	GO:0099172	15	0.3035905	0.8925474	0.61622804	1
GO BP	MRNA 3 END PROCESSING	#N/A	93	0.19812724	0.8919094	0.70430106	1
GO BP	REGULATION OF TELOMERE CAPPING	#N/A	22	0.27482256	0.89108384	0.6108696	1
GO BP	DICARBOXYLIC ACID TRANSPORT	GO:0006835	55	0.21891834	0.8900513	0.6690821	1
GO BP	REGULATION OF CALCIUM ION TRANSPORT INTO CYTOSOL	GO:0010522	46	0.22806923	0.8893887	0.66079295	1
GO BP	MAINTENANCE OF CELL NUMBER	#N/A	129	0.18604101	0.88935804	0.7692308	1
GO BP	FATTY ACID DERIVATIVE TRANSPORT	#N/A	23	0.27471343	0.88887155	0.6404255	1
GO BP	ANTERIOR POSTERIOR AXIS SPECIFICATION	GO:0009948	28	0.25716546	0.8873948	0.6557377	1
GO BP	CELL PROLIFERATION INVOLVED IN KIDNEY DEVELOPMENT	GO:0072111	15	0.3148778	0.8863259	0.5995671	1
GO BP	PYRIDINE CONTAINING COMPOUND METABOLIC PROCESS	#N/A	27	0.2597043	0.88619906	0.66079295	1
GO BP	NEUROTROPHIN SIGNALING PATHWAY	GO:0038179	25	0.26493078	0.88486767	0.6504425	1
GO BP	RETINA HOMEOSTASIS	GO:0001895	37	0.24213333	0.88195735	0.6483254	1
GO BP	HEART GROWTH	#N/A	51	0.2238584	0.8818098	0.6754386	1
GO BP	NEGATIVE REGULATION OF PROTEIN MODIFICATION BY SMALL PROTEIN CONJUGATION OR REMOVAL	#N/A	67	0.21209781	0.8814678	0.6839623	1
GO BP	VESICLE TARGETING TO FROM OR WITHIN GOLGI	GO:0048199	62	0.21438815	0.8812379	0.6839506	1
GO BP	PHOTORECEPTOR CELL MAINTENANCE	GO:0045494	23	0.26729178	0.8807925	0.6327014	1
GO BP	REGULATION OF NECROTIC CELL DEATH	GO:0010939	19	0.28175002	0.88067937	0.6345292	1
GO BP	RIG I SIGNALING PATHWAY	GO:0039529	15	0.3027588	0.8803255	0.62780267	1
GO BP	REGULATION OF TRANSCRIPTION FROM RNA POLYMERASE II PROMOTER IN RESPONSE TO HYPOXIA	GO:0061418	70	0.20842773	0.87989855	0.72511846	1
GO BP	DOPAMINE TRANSPORT	GO:0015872	15	0.29990035	0.8796643	0.6183908	1
GO BP	PROTEIN INSERTION INTO MEMBRANE	GO:0051205	50	0.2223226	0.87948924	0.69953054	1
GO BP	RESPONSE TO DEXAMETHASONE	GO:0071548	30	0.25031534	0.87932396	0.6412777	1
GO BP	COMPLEMENT ACTIVATION	GO:0006956	22	0.27071258	0.8790012	0.64775413	1
GO BP	CHONDROCYTE DEVELOPMENT	GO:0002063	24	0.26736695	0.8788745	0.63484484	1
GO BP	REGULATION OF HOMOTYPIC CELL CELL ADHESION	#N/A	18	0.286934	0.8747786	0.6283784	1
GO BP	COFACTOR CATABOLIC PROCESS	#N/A	35	0.23581266	0.874552	0.65393794	1
GO BP	POSITIVE REGULATION OF PROTEIN AUTOPHOSPHORYLATION	GO:0031954	16	0.29601306	0.87448937	0.6365591	1
GO BP	RESPONSE TO ESTRADIOL	GO:0032355	82	0.19996756	0.87232697	0.7415459	1
GO BP	POSITIVE REGULATION OF MRNA PROCESSING	#N/A	25	0.25671452	0.8722492	0.65700483	1
GO BP	REGULATION OF CHROMOSOME SEPARATION	GO:1905818	56	0.21623054	0.8707552	0.7132867	1
GO BP	NEGATIVE REGULATION OF RESPONSE TO DRUG	#N/A	15	0.30075464	0.8704339	0.6328829	1
GO BP	REGULATION OF WNT SIGNALING PATHWAY	GO:0030111	265	0.1653542	0.87038946	0.89028215	1
GO BP	ATP DEPENDENT CHROMATIN REMODELING	GO:0043044	74	0.20453611	0.87011313	0.71662766	1
GO BP	CARDIAC SEPTUM MORPHOGENESIS	GO:0060411	47	0.22215545	0.8697069	0.70046085	1
GO BP	NEGATIVE REGULATION OF DNA REPAIR	#N/A	28	0.2544188	0.8695977	0.6485849	1
GO BP	POSITIVE REGULATION OF SMOOTHENED SIGNALING PATHWAY	GO:0045880	27	0.25781912	0.86925	0.66976744	1
GO BP	ACTIN NUCLEATION	GO:0045010	35	0.23818244	0.868924	0.6713615	1
GO BP	CELLULAR RESPONSE TO OXYGEN RADICAL	#N/A	16	0.29011932	0.86862665	0.6469298	1
GO BP	PHOSPHOLIPASE C ACTIVATING G PROTEIN COUPLED RECEPTOR SIGNALING PATHWAY	GO:0007200	20	0.27560872	0.867287	0.6744186	1
GO BP	CELLULAR RESPONSE TO AMMONIUM ION	GO:0071242	50	0.21602263	0.8661703	0.6878173	1
GO BP	NEGATIVE REGULATION OF CELL CYCLE PROCESS	#N/A	273	0.16705692	0.86614114	0.9148265	1
GO BP	NEGATIVE REGULATION OF AXONOGENESIS	GO:0050771	37	0.23801169	0.8660002	0.70238096	1
GO BP	PIGMENTATION	GO:0043473	70	0.20497678	0.8656104	0.7302799	1
GO BP	NEGATIVE REGULATION OF PROTEIN LOCALIZATION TO MEMBRANE	#N/A	22	0.26730776	0.8644318	0.67800456	1
GO BP	CELLULAR RESPONSE TO STEROL	GO:0036315	16	0.29052016	0.8644206	0.6475584	1
GO BP	TRANSPOSITION	#N/A	15	0.29878008	0.86430234	0.6566125	1
GO BP	NEGATIVE REGULATION OF REPRODUCTIVE PROCESS	#N/A	32	0.24210657	0.86248946	0.6788321	1
GO BP	SNRNA METABOLIC PROCESS	GO:0016073	33	0.24408641	0.85898983	0.69083154	1
GO BP	POSITIVE REGULATION OF BLOOD PRESSURE	GO:0045777	15	0.29509377	0.8583357	0.6581197	1
GO BP	REGULATION OF INTRACELLULAR STEROID HORMONE RECEPTOR SIGNALING PATHWAY	GO:0033143	62	0.20406108	0.8572048	0.74666667	1
GO BP	MESODERM MORPHOGENESIS	GO:0048332	41	0.22602959	0.856887	0.7193396	1
GO BP	DENDRITE EXTENSION	GO:0097484	17	0.28649512	0.85667056	0.6906475	1
GO BP	NEGATIVE REGULATION OF ENDOTHELIAL CELL PROLIFERATION	GO:0001937	19	0.28028077	0.8565305	0.66899765	1
GO BP	DETOXIFICATION	#N/A	77	0.19729446	0.85584795	0.77530867	1
GO BP	STEROID HORMONE BIOSYNTHETIC PROCESS	#N/A	40	0.23410371	0.85561484	0.7093822	1
GO BP	ISOPRENOID METABOLIC PROCESS	GO:0006720	74	0.20038408	0.8542554	0.77078086	1
GO BP	POSITIVE REGULATION OF STEROID METABOLIC PROCESS	#N/A	16	0.28542113	0.8542434	0.675	1
GO BP	EMBRYONIC PATTERN SPECIFICATION	GO:0009880	35	0.23211075	0.85348856	0.70308787	1
GO BP	MOTOR NEURON AXON GUIDANCE	GO:0008045	19	0.27617007	0.8532497	0.6752688	1
GO BP	REGULATION OF DNA DAMAGE RESPONSE SIGNAL TRANSDUCTION BY P53 CLASS MEDIATOR	GO:0043516	30	0.24389607	0.8518159	0.6979405	1
GO BP	SYNAPTIC VESICLE LOCALIZATION	#N/A	40	0.22496206	0.8512152	0.68599033	1
GO BP	POSITIVE REGULATION OF ANION TRANSPORT	#N/A	23	0.2544934	0.8486942	0.6770601	1
GO BP	VESICLE TARGETING	GO:0006903	79	0.19895795	0.84778225	0.7929293	1
GO BP	REGULATION OF MITOCHONDRIAL MEMBRANE POTENTIAL	GO:0051881	53	0.21378434	0.8462345	0.74666667	1
GO BP	DNA SYNTHESIS INVOLVED IN DNA REPAIR	GO:0000731	45	0.21937293	0.84495395	0.7447796	1
GO BP	NEGATIVE REGULATION OF SIGNALING RECEPTOR ACTIVITY	GO:2000272	25	0.25616696	0.843604	0.6972477	1
GO BP	GLYCOPROTEIN CATABOLIC PROCESS	GO:0006516	18	0.27794608	0.8433596	0.6748879	1
GO BP	NEGATIVE REGULATION OF PEPTIDYL TYROSINE PHOSPHORYLATION	GO:0050732	33	0.23470132	0.84303516	0.7323601	1
GO BP	NUCLEIC ACID PHOSPHODIESTER BOND HYDROLYSIS	GO:0090305	246	0.16341643	0.83871216	0.91818184	1
GO BP	CELLULAR RESPONSE TO KETONE	#N/A	61	0.20471093	0.83515686	0.7619048	1
GO BP	FOAM CELL DIFFERENTIATION	#N/A	22	0.26048014	0.8330377	0.68119264	1
GO BP	INACTIVATION OF MAPK ACTIVITY	GO:0000188	19	0.27023223	0.8326983	0.6882217	1
GO BP	MORPHOGENESIS OF AN EPITHELIAL SHEET	GO:0002011	44	0.21486728	0.83231825	0.79820627	1
GO BP	REGULATION OF TRANSLATIONAL FIDELITY	GO:0006450	17	0.2716369	0.83102125	0.69392526	1
GO BP	NUCLEOBASE CONTAINING SMALL MOLECULE CATABOLIC PROCESS	GO:0034656	31	0.23333253	0.8309935	0.73362446	1
GO BP	REGULATION OF SUPEROXIDE ANION GENERATION	GO:0032928	16	0.27898672	0.8305385	0.70742357	1
GO BP	GROWTH PLATE CARTILAGE DEVELOPMENT	GO:0003417	18	0.27662286	0.83032125	0.71028036	1
GO BP	VESICLE MEDIATED TRANSPORT BETWEEN ENDOSOMAL COMPARTMENTS	#N/A	41	0.22129123	0.82910794	0.7723971	1
GO BP	TRANSCRIPTION INITIATION FROM RNA POLYMERASE II PROMOTER	GO:0006367	147	0.17168225	0.82898325	0.8716707	1
GO BP	CELL CELL SIGNALING BY WNT	GO:0198738	373	0.15453523	0.8272317	0.9775641	1
GO BP	POSITIVE REGULATION OF PHAGOCYTOSIS	GO:0050766	34	0.23252898	0.8260424	0.75	1
GO BP	CRANIAL NERVE DEVELOPMENT	GO:0021545	23	0.25394958	0.8255004	0.71681416	1
GO BP	MITOCHONDRIAL CALCIUM ION TRANSMEMBRANE TRANSPORT	GO:0006851	19	0.26963773	0.8248363	0.71115977	1
GO BP	POSITIVE REGULATION OF ANIMAL ORGAN MORPHOGENESIS	#N/A	45	0.21499166	0.8247802	0.8037383	1
GO BP	GRANULOCYTE MIGRATION	GO:0097530	50	0.21184704	0.82438135	0.79859483	1
GO BP	NEGATIVE REGULATION OF CARDIAC MUSCLE TISSUE DEVELOPMENT	GO:0055026	18	0.26733944	0.82420427	0.72008544	1
GO BP	ACTIVIN RECEPTOR SIGNALING PATHWAY	GO:0032924	23	0.24900384	0.8233062	0.74364895	1
GO BP	ESTABLISHMENT OF MITOTIC SPINDLE LOCALIZATION	GO:0040001	30	0.23689343	0.8221593	0.74588233	1
GO BP	PROTEIN DESTABILIZATION	GO:0031648	43	0.21827269	0.82073003	0.7494457	1
GO BP	ARP2 3 COMPLEX MEDIATED ACTIN NUCLEATION	GO:0034314	27	0.24094734	0.81958747	0.7242991	1
GO BP	PROTEIN K63 LINKED UBIQUITINATION	GO:0070534	38	0.2128606	0.8177606	0.8029925	1
GO BP	POSITIVE REGULATION OF LEUKOCYTE PROLIFERATION	#N/A	64	0.19040503	0.8144803	0.8292683	1
GO BP	POSITIVE REGULATION OF RESPONSE TO WOUNDING	#N/A	42	0.2167472	0.81275654	0.78085643	1
GO BP	CELLULAR AMINO ACID METABOLIC PROCESS	GO:0006520	260	0.15753463	0.8125219	0.9662577	1
GO BP	MONOCYTE CHEMOTAXIS	GO:0002548	19	0.25994745	0.81148016	0.74883723	1
GO BP	REGULATION OF MESENCHYMAL CELL PROLIFERATION	GO:0010464	19	0.26119706	0.8106564	0.7494781	1
GO BP	RESPONSE TO NERVE GROWTH FACTOR	#N/A	40	0.2125996	0.80973214	0.7548077	1
GO BP	PROTEIN DEPHOSPHORYLATION	GO:0006470	240	0.15715428	0.8078149	0.9682081	1
GO BP	RESPONSE TO BMP	#N/A	103	0.17870401	0.8073497	0.89350647	1
GO BP	REGULATION OF PROTEIN LOCALIZATION TO SYNAPSE	GO:1902473	16	0.27224997	0.8071528	0.7545045	1
GO BP	GLUTAMATE SECRETION	GO:0014047	21	0.25286752	0.8057232	0.7318182	1
GO BP	NEGATIVE REGULATION OF CANONICAL WNT SIGNALING PATHWAY	GO:0090090	128	0.17046125	0.805215	0.9142091	1
GO BP	MITOCHONDRIAL RNA PROCESSING	GO:0000963	16	0.27073994	0.80436987	0.7454128	1
GO BP	COFACTOR METABOLIC PROCESS	#N/A	329	0.15099585	0.8027375	0.9878049	1
GO BP	MORPHOGENESIS OF A POLARIZED EPITHELIUM	GO:0001738	111	0.17425433	0.80267936	0.90958905	1
GO BP	POSITIVE REGULATION OF ORGANELLE ASSEMBLY	GO:1902117	62	0.19785945	0.79960245	0.8321168	1
GO BP	MODULATION BY VIRUS OF HOST CELLULAR PROCESS	#N/A	15	0.27357042	0.7977873	0.7505721	1
GO BP	RRNA METHYLATION	GO:0031167	23	0.24286492	0.7966923	0.7671233	1
GO BP	PROTEIN HOMOTRIMERIZATION	GO:0070207	19	0.25651538	0.7962373	0.74229074	1
GO BP	NEGATIVE REGULATION OF LEUKOCYTE MEDIATED IMMUNITY	#N/A	19	0.26439938	0.79560226	0.7644445	1
GO BP	REGULATION OF WOUND HEALING	GO:0061041	84	0.18006477	0.7936624	0.8798077	1
GO BP	REGULATION OF DOUBLE STRAND BREAK REPAIR VIA HOMOLOGOUS RECOMBINATION	GO:0010569	37	0.2140455	0.7931685	0.8049327	1
GO BP	NEGATIVE REGULATION OF CELL CYCLE PHASE TRANSITION	#N/A	203	0.15759288	0.79309285	0.98176295	1
GO BP	MRNA PROCESSING	GO:0006397	445	0.14275935	0.7906602	0.9965035	1
GO BP	MAMMARY GLAND DUCT MORPHOGENESIS	GO:0060603	19	0.2612366	0.79061174	0.7532751	1
GO BP	PYRIMIDINE DEOXYRIBONUCLEOTIDE METABOLIC PROCESS	#N/A	17	0.2610366	0.789437	0.78012687	1
GO BP	REGULATION OF CELL CYCLE G2 M PHASE TRANSITION	GO:1902749	192	0.1589143	0.7892823	0.96875	1
GO BP	POSITIVE REGULATION OF CELLULAR CARBOHYDRATE METABOLIC PROCESS	#N/A	36	0.21644498	0.78906107	0.82289416	1
GO BP	REGULATION OF CAMP MEDIATED SIGNALING	GO:0043949	19	0.2530645	0.7883461	0.7709251	1
GO BP	WATER SOLUBLE VITAMIN METABOLIC PROCESS	#N/A	66	0.18933989	0.7863599	0.8665158	1
GO BP	MONOAMINE TRANSPORT	GO:0015844	30	0.22211453	0.7859111	0.8183962	1
GO BP	FORELIMB MORPHOGENESIS	GO:0035136	20	0.25627542	0.7857747	0.78401726	1
GO BP	ISOPRENOID BIOSYNTHETIC PROCESS	GO:0008299	19	0.256256	0.78551763	0.79241073	1
GO BP	REGULATION OF TRANSCRIPTION ELONGATION FROM RNA POLYMERASE II PROMOTER	GO:0034243	27	0.22817998	0.78533983	0.77751195	1
GO BP	REGULATION OF SYNAPTIC VESICLE RECYCLING	#N/A	19	0.25302354	0.7851312	0.7659091	1
GO BP	DNA REPLICATION INITIATION	GO:0006270	34	0.21575159	0.784927	0.8196721	1
GO BP	PROTEIN LOCALIZATION TO POSTSYNAPTIC MEMBRANE	GO:1903539	23	0.23615214	0.78417796	0.77378434	1
GO BP	NUCLEOBASE CONTAINING SMALL MOLECULE METABOLIC PROCESS	#N/A	474	0.14226693	0.78351504	1	1
GO BP	RESPONSE TO BRONCHODILATOR	#N/A	25	0.23706228	0.7807338	0.80349344	1
GO BP	CELL PROLIFERATION IN FOREBRAIN	GO:0021846	16	0.26829365	0.780555	0.74896264	1
GO BP	MULTIVESICULAR BODY ORGANIZATION	GO:0036257	30	0.22636034	0.7799516	0.79445726	1
GO BP	GTP METABOLIC PROCESS	GO:0046039	21	0.24547277	0.77749866	0.77223426	1
GO BP	POSITIVE REGULATION OF MUSCLE TISSUE DEVELOPMENT	GO:1901863	42	0.20570414	0.777189	0.8436019	1
GO BP	GLIAL CELL PROLIFERATION	GO:0014009	28	0.22940212	0.77637994	0.8388521	1
GO BP	PHOSPHATIDYLCHOLINE BIOSYNTHETIC PROCESS	GO:0006656	35	0.21475127	0.776292	0.8259912	1
GO BP	ENDOPLASMIC RETICULUM TO CYTOSOL TRANSPORT	#N/A	26	0.23045844	0.7762171	0.8072562	1
GO BP	PURINE NUCLEOBASE METABOLIC PROCESS	GO:0006144	18	0.25188243	0.7754024	0.8160173	1
GO BP	CELLULAR COMPONENT MAINTENANCE	GO:0043954	39	0.2052672	0.77455866	0.85915494	1
GO BP	DNA STRAND ELONGATION	GO:0022616	24	0.23193252	0.7740776	0.81333333	1
GO BP	PROTEIN LOCALIZATION TO SYNAPSE	GO:0035418	43	0.20220712	0.7735342	0.8544153	1
GO BP	PIGMENT GRANULE ORGANIZATION	GO:0048753	21	0.24260883	0.7726673	0.80131006	1
GO BP	PURINE NUCLEOSIDE BIOSYNTHETIC PROCESS	#N/A	18	0.25814307	0.7720873	0.773913	1
GO BP	NEGATIVE REGULATION OF CELLULAR PROTEIN CATABOLIC PROCESS	GO:1903363	71	0.18371281	0.76924276	0.9392405	1
GO BP	DNA REPLICATION CHECKPOINT	GO:0000076	15	0.26511505	0.7689513	0.77111113	1
GO BP	REGULATION OF SYNAPSE ASSEMBLY	GO:0051963	38	0.21182387	0.7678648	0.8337292	1
GO BP	OLIGODENDROCYTE DEVELOPMENT	GO:0014003	23	0.23013613	0.7674296	0.8181818	1
GO BP	3 UTR MEDIATED MRNA STABILIZATION	#N/A	16	0.26230884	0.76635844	0.79613733	1
GO BP	PROSTATE GLAND MORPHOGENESIS	GO:0060512	15	0.2624565	0.76596904	0.79617834	1
GO BP	TRNA METHYLATION	GO:0030488	32	0.21566013	0.76515377	0.84101385	1
GO BP	PIGMENT METABOLIC PROCESS	#N/A	50	0.1931368	0.76398736	0.86885244	1
GO BP	REGULATION OF PROTEIN MODIFICATION BY SMALL PROTEIN CONJUGATION OR REMOVAL	#N/A	187	0.15308546	0.7632241	0.9773371	1
GO BP	NEGATIVE REGULATION OF PRODUCTION OF MOLECULAR MEDIATOR OF IMMUNE RESPONSE	#N/A	17	0.25642496	0.762608	0.81737196	1
GO BP	SYNAPTIC VESICLE RECYCLING	GO:0036465	51	0.19243626	0.7618326	0.8639456	1
GO BP	RESPONSE TO LEUKEMIA INHIBITORY FACTOR	GO:1990823	75	0.1788157	0.7594148	0.90225565	1
GO BP	TYROSINE PHOSPHORYLATION OF STAT PROTEIN	GO:0007260	33	0.21156512	0.7569601	0.8660714	1
GO BP	POSITIVE REGULATION OF CELL CYCLE G1 S PHASE TRANSITION	GO:1902808	39	0.1992899	0.7547738	0.89311165	1
GO BP	PLACENTA BLOOD VESSEL DEVELOPMENT	GO:0060674	24	0.23062795	0.7541852	0.8085586	1
GO BP	RESPONSE TO PROGESTERONE	GO:0032570	28	0.21853848	0.7540553	0.8466819	1
GO BP	NEGATIVE REGULATION OF MRNA METABOLIC PROCESS	#N/A	68	0.1786898	0.7536453	0.9097744	1
GO BP	NEGATIVE REGULATION OF PROTEASOMAL UBIQUITIN DEPENDENT PROTEIN CATABOLIC PROCESS	GO:0032435	31	0.2151512	0.7522632	0.86577183	1
GO BP	PRODUCTION OF SMALL RNA INVOLVED IN GENE SILENCING BY RNA	#N/A	45	0.19353059	0.75175333	0.89756095	1
GO BP	RNA MODIFICATION	GO:0009451	136	0.15761219	0.7486234	0.97692305	1
GO BP	SPINDLE ASSEMBLY	GO:0051225	93	0.16852349	0.7470265	0.95308644	1
GO BP	POSITIVE REGULATION OF TYROSINE PHOSPHORYLATION OF STAT PROTEIN	GO:0042531	25	0.22760406	0.7465878	0.8380744	1
GO BP	RNA CAPPING	#N/A	33	0.20568976	0.7443373	0.87906975	1
GO BP	BRANCHING MORPHOGENESIS OF AN EPITHELIAL TUBE	GO:0048754	83	0.16900754	0.74306726	0.9568528	1
GO BP	CELL DIFFERENTIATION INVOLVED IN EMBRYONIC PLACENTA DEVELOPMENT	GO:0060706	20	0.23917677	0.741677	0.82185274	1
GO BP	TELOMERE CAPPING	GO:0016233	45	0.19341241	0.74074715	0.88148147	1
GO BP	RESPONSE TO OSMOTIC STRESS	GO:0006970	58	0.18386368	0.7404933	0.9321149	1
GO BP	RECEPTOR LOCALIZATION TO SYNAPSE	GO:0097120	31	0.21048395	0.74012864	0.8780488	1
GO BP	REGULATION OF CARDIAC MUSCLE CELL DIFFERENTIATION	#N/A	24	0.21755846	0.7379897	0.8448276	1
GO BP	CELLULAR PROTEIN CONTAINING COMPLEX LOCALIZATION	GO:0034629	19	0.23594856	0.7375159	0.82589287	1
GO BP	VITAMIN METABOLIC PROCESS	GO:0006766	87	0.16325122	0.73551834	0.95933014	1
GO BP	REGULATION OF RESPONSE TO WOUNDING	GO:1903034	105	0.16129903	0.7354694	0.9752475	1
GO BP	CHROMOSOME SEPARATION	GO:0051304	78	0.17055503	0.73359466	0.9559902	1
GO BP	REGULATION OF EPIDERMAL CELL DIFFERENTIATION	GO:0045604	40	0.1974204	0.7332328	0.8816964	1
GO BP	NEGATIVE REGULATION OF DEFENSE RESPONSE TO VIRUS	GO:0050687	21	0.22972335	0.73285013	0.87685776	1
GO BP	DETECTION OF LIGHT STIMULUS	GO:0009583	25	0.22249053	0.7326886	0.88487583	1
GO BP	RESPONSE TO DOPAMINE	#N/A	32	0.21227512	0.7310929	0.9026549	1
GO BP	NEGATIVE REGULATION OF LEUKOCYTE PROLIFERATION	#N/A	39	0.19323575	0.728215	0.88148147	1
GO BP	REGULATION OF ACTIN NUCLEATION	GO:0051125	19	0.23588145	0.7263528	0.84731185	1
GO BP	MESONEPHRIC TUBULE MORPHOGENESIS	#N/A	33	0.20540167	0.72631633	0.87703013	1
GO BP	PYRIMIDINE CONTAINING COMPOUND CATABOLIC PROCESS	#N/A	25	0.21799956	0.7230843	0.8608137	1
GO BP	SPECIFICATION OF ANIMAL ORGAN IDENTITY	GO:0010092	16	0.24832399	0.7222421	0.8827586	1
GO BP	CYCLIC NUCLEOTIDE METABOLIC PROCESS	#N/A	20	0.22686821	0.7218756	0.8780488	1
GO BP	NUCLEOTIDE SUGAR METABOLIC PROCESS	GO:0009225	32	0.20025909	0.72164345	0.88755983	1
GO BP	REGULATION OF AUTOPHAGOSOME ASSEMBLY	GO:2000785	35	0.19556078	0.71990323	0.9030733	1
GO BP	REGULATION OF MRNA CATABOLIC PROCESS	#N/A	165	0.14786342	0.7198983	0.99731183	1
GO BP	MITOCHONDRION MORPHOGENESIS	GO:0070584	21	0.22713323	0.7183981	0.8631347	1
GO BP	NEGATIVE REGULATION OF EXTRINSIC APOPTOTIC SIGNALING PATHWAY VIA DEATH DOMAIN RECEPTORS	GO:1902042	26	0.21309651	0.718291	0.8800905	1
GO BP	MAMMARY GLAND MORPHOGENESIS	GO:0060443	27	0.21209759	0.71640104	0.89311165	1
GO BP	CGMP MEDIATED SIGNALING	GO:0019934	17	0.24212207	0.71348476	0.8666667	1
GO BP	RESPONSE TO ESTROGEN	GO:0043627	50	0.17819428	0.7129415	0.9437939	1
GO BP	ESTABLISHMENT OF EPITHELIAL CELL POLARITY	GO:0090162	24	0.2153434	0.7057793	0.8773585	1
GO BP	PYRIDINE NUCLEOTIDE METABOLIC PROCESS	#N/A	23	0.21653071	0.70528364	0.8969555	1
GO BP	NEGATIVE REGULATION OF STRIATED MUSCLE CELL DIFFERENTIATION	GO:0051154	20	0.21974872	0.70296663	0.87946427	1
GO BP	MITOTIC CYTOKINETIC PROCESS	GO:1902410	23	0.21999645	0.7027981	0.87096775	1
GO BP	LENS DEVELOPMENT IN CAMERA TYPE EYE	GO:0002088	44	0.18064919	0.7023045	0.9347826	1
GO BP	SOMATIC DIVERSIFICATION OF IMMUNE RECEPTORS VIA GERMLINE RECOMBINATION WITHIN A SINGLE LOCUS	#N/A	41	0.18702023	0.7021724	0.9348371	1
GO BP	MITOTIC G2 M TRANSITION CHECKPOINT	GO:0044818	27	0.20052834	0.69497615	0.91685915	1
GO BP	ERROR PRONE TRANSLESION SYNTHESIS	GO:0042276	19	0.22211559	0.689583	0.88505745	1
GO BP	CELLULAR METABOLIC COMPOUND SALVAGE	#N/A	26	0.2047364	0.688815	0.9078341	1
GO BP	MATING	#N/A	16	0.22900541	0.6859967	0.86624205	1
GO BP	BILE ACID BIOSYNTHETIC PROCESS	GO:0006699	25	0.2041347	0.68366456	0.9157428	1
GO BP	TRICARBOXYLIC ACID CYCLE	GO:0006099	33	0.18905419	0.68329394	0.9322034	1
GO BP	TELOMERE MAINTENANCE VIA SEMI CONSERVATIVE REPLICATION	GO:0032201	25	0.20052664	0.68189514	0.9134199	1
GO BP	TELOMERASE RNA LOCALIZATION	#N/A	19	0.22245301	0.6815825	0.9063927	1
GO BP	ANTIGEN PROCESSING AND PRESENTATION	GO:0019882	159	0.14062858	0.6795136	0.994382	1
GO BP	ANTIGEN PROCESSING AND PRESENTATION OF PEPTIDE ANTIGEN VIA MHC CLASS I	GO:0002474	73	0.15831617	0.67650104	0.992268	1
GO BP	NEGATIVE REGULATION OF CALCIUM MEDIATED SIGNALING	GO:0050849	18	0.22341211	0.671257	0.9156118	1
GO BP	RESPONSE TO THYROID HORMONE	GO:0097066	17	0.21939276	0.66875535	0.8764045	1
GO BP	SNRNA TRANSCRIPTION	GO:0009301	67	0.15790427	0.6673239	0.9705882	1
GO BP	TRABECULA FORMATION	#N/A	15	0.22675948	0.66275114	0.89451474	1
GO BP	POSITIVE REGULATION OF VIRAL LIFE CYCLE	GO:1903902	52	0.16624463	0.6621149	0.96683675	1
GO BP	POSITIVE REGULATION OF POSTTRANSCRIPTIONAL GENE SILENCING	#N/A	24	0.2002682	0.66176635	0.93932587	1
GO BP	GLUTAMATE METABOLIC PROCESS	GO:0006536	24	0.20090963	0.6612443	0.9301802	1
GO BP	POSITIVE REGULATION OF GLUCOSE METABOLIC PROCESS	GO:0010907	27	0.19186313	0.66059154	0.93043476	1
GO BP	BRANCHING INVOLVED IN MAMMARY GLAND DUCT MORPHOGENESIS	GO:0060444	16	0.21583737	0.64998144	0.9237473	1
GO BP	NUCLEAR TRANSCRIBED MRNA CATABOLIC PROCESS DEADENYLATION DEPENDENT DECAY	GO:0000288	67	0.15213613	0.6468187	0.977887	1
GO BP	POSITIVE REGULATION OF ACTIN FILAMENT POLYMERIZATION	GO:0030838	67	0.15376657	0.6464716	0.99271846	1
GO BP	VIRAL BUDDING VIA HOST ESCRT COMPLEX	GO:0039702	20	0.20118524	0.6443495	0.9426752	1
GO BP	QUINONE METABOLIC PROCESS	#N/A	19	0.20625006	0.6415076	0.944206	1
GO BP	INTRINSIC APOPTOTIC SIGNALING PATHWAY IN RESPONSE TO OXIDATIVE STRESS	GO:0008631	36	0.17117132	0.63573515	0.9600939	1
GO BP	IMMUNOGLOBULIN PRODUCTION INVOLVED IN IMMUNOGLOBULIN MEDIATED IMMUNE RESPONSE	GO:0002381	33	0.17708667	0.6338268	0.95327103	1
GO BP	REGULATION OF B CELL RECEPTOR SIGNALING PATHWAY	GO:0050855	16	0.21724746	0.6324168	0.93473685	1
GO BP	NUCLEOBASE BIOSYNTHETIC PROCESS	#N/A	17	0.20855428	0.63199735	0.94158876	1
GO BP	NUCLEOTIDE EXCISION REPAIR DNA GAP FILLING	GO:0006297	22	0.19576862	0.6304459	0.9492274	1
GO BP	DICARBOXYLIC ACID METABOLIC PROCESS	#N/A	75	0.14548384	0.6303986	1	1
GO BP	MYD88 INDEPENDENT TOLL LIKE RECEPTOR SIGNALING PATHWAY	GO:0002756	24	0.18995507	0.6300547	0.9517241	1
GO BP	POSITIVE REGULATION OF TRANSCRIPTION ELONGATION FROM RNA POLYMERASE II PROMOTER	GO:0032968	17	0.21016651	0.6264344	0.93237704	1
GO BP	REGULATION OF ACUTE INFLAMMATORY RESPONSE	GO:0002673	15	0.21725325	0.6243297	0.9186295	1
GO BP	DEOXYRIBONUCLEOTIDE METABOLIC PROCESS	#N/A	30	0.17465366	0.6177346	0.9590909	1
GO BP	COENZYME A METABOLIC PROCESS	GO:0015936	15	0.21204276	0.6161533	0.93911004	1
GO BP	REGULATION OF LAMELLIPODIUM ORGANIZATION	#N/A	32	0.17293768	0.6137519	0.9741936	1
GO BP	GLUTAMINE FAMILY AMINO ACID CATABOLIC PROCESS	#N/A	18	0.19905369	0.6071628	0.9655172	1
GO BP	CELL DIFFERENTIATION INVOLVED IN KIDNEY DEVELOPMENT	GO:0061005	26	0.17907935	0.60637957	0.96682465	1
GO BP	REGULATION OF ERAD PATHWAY	GO:1904292	25	0.18333948	0.60626084	0.9698376	1
GO BP	VIRAL BUDDING	GO:0046755	24	0.18509717	0.6038879	0.96351933	1
GO BP	NUCLEOTIDE SUGAR BIOSYNTHETIC PROCESS	GO:0009226	20	0.18869998	0.6027393	0.9611231	1
GO BP	REGULATION OF MICROTUBULE BASED MOVEMENT	#N/A	18	0.19602996	0.60237116	0.95633185	1
GO BP	CELLULAR RESPONSE TO CADMIUM ION	GO:0071276	21	0.18429543	0.5910319	0.970852	1
GO BP	RNA METHYLATION	GO:0001510	70	0.13845432	0.58201134	1	1
GO BP	REGULATION OF DEFENSE RESPONSE TO VIRUS BY VIRUS	#N/A	23	0.17307507	0.57581514	0.97792494	1
GO BP	RRNA MODIFICATION	GO:0000154	33	0.16344857	0.56850314	0.9835681	1
GO BP	REGULATION OF ISOTYPE SWITCHING	GO:0045191	21	0.17355873	0.56753004	0.98122066	1
GO BP	ACTIVATION OF PROTEIN KINASE B ACTIVITY	GO:0032148	22	0.17948952	0.565487	0.9848485	1
GO BP	DEOXYRIBONUCLEOSIDE TRIPHOSPHATE METABOLIC PROCESS	GO:0009200	15	0.19142729	0.5651528	0.9601874	1
GO BP	ENDOSOME TRANSPORT VIA MULTIVESICULAR BODY SORTING PATHWAY	GO:0032509	25	0.17005698	0.563594	0.98511165	1
GO BP	LATE ENDOSOME TO VACUOLE TRANSPORT	GO:0045324	16	0.19323753	0.5615346	0.9603524	1
GO BP	DNA LIGATION	GO:0006266	17	0.1858877	0.559735	0.95758927	1
GO BP	MUSCLE FILAMENT SLIDING	GO:0030049	21	0.17366107	0.5411696	0.9856115	1
GO BP	BILE ACID METABOLIC PROCESS	GO:0008206	33	0.14988105	0.54106104	0.9934924	1
GO BP	REGULATION OF INTERLEUKIN 1 SECRETION	#N/A	19	0.16939808	0.5309039	0.9782135	1
GO BP	TOXIN TRANSPORT	GO:1901998	33	0.14313088	0.51398546	0.9951691	1
GO BP	L ALPHA AMINO ACID TRANSMEMBRANE TRANSPORT	GO:1902475	31	0.14467303	0.5080585	0.9977169	1
GO BP	MODIFIED AMINO ACID TRANSPORT	#N/A	18	0.15847015	0.49182266	0.9978678	0.99991703
GO BP	PIGMENT BIOSYNTHETIC PROCESS	#N/A	43	0.1215812	0.46510684	1	0.99988323
GO BP	POSITIVE REGULATION OF MRNA SPLICING VIA SPLICEOSOME	GO:0048026	16	0.15245727	0.4504906	0.99785864	0.9990261
GO BP	REGULATION OF HISTONE H3 K9 METHYLATION	GO:0051570	18	-0.7190358	-2.1428769	0	0.030195208
GO BP	HISTONE H3 K9 MODIFICATION	GO:0061647	37	-0.59643537	-2.1114144	0	0.030203681
GO BP	HISTONE H3 K9 METHYLATION	GO:0051567	29	-0.6338898	-2.0786624	0	0.03799026
GO BP	SPINAL CORD DEVELOPMENT	GO:0021510	49	-0.546953	-2.0512621	0	0.04845704
GO BP	REGULATION OF CHROMATIN SILENCING	GO:0031935	31	-0.6027013	-2.031098	0	0.050841533
GO BP	VENTRAL SPINAL CORD DEVELOPMENT	GO:0021517	19	-0.6785183	-2.0309918	0	0.042367946
GO BP	REGULATION OF ACTION POTENTIAL	GO:0098900	31	-0.6057532	-2.025543	0	0.03856003
GO BP	RRNA TRANSCRIPTION	GO:0009303	32	-0.58220965	-2.0078616	0	0.045584116
GO BP	PEPTIDYL LYSINE TRIMETHYLATION	GO:0018023	40	-0.55833006	-2.0022697	0	0.044009946
GO BP	ACTION POTENTIAL	GO:0001508	59	-0.5083609	-1.9814574	0	0.053130362
GO BP	NEGATIVE REGULATION OF CHROMATIN ORGANIZATION	#N/A	47	-0.5359459	-1.9723629	0	0.05282378
GO BP	TRANSMISSION OF NERVE IMPULSE	GO:0019226	20	-0.64781827	-1.971324	0	0.049082633
GO BP	NEGATIVE REGULATION OF CHROMATIN SILENCING	GO:0031936	15	-0.70656514	-1.969891	0	0.046211798
GO BP	HYALURONAN METABOLIC PROCESS	GO:0030212	22	-0.6337741	-1.9694053	0	0.043098982
GO BP	POSITIVE REGULATION OF GENE EXPRESSION EPIGENETIC	GO:0045815	53	-0.51327044	-1.9289037	0	0.06543304
GO BP	REGULATION OF SODIUM ION TRANSMEMBRANE TRANSPORTER ACTIVITY	GO:2000649	33	-0.561343	-1.9243757	0.001876173	0.06463118
GO BP	MEMBRANE BIOGENESIS	GO:0044091	23	-0.6017152	-1.908233	0.00189394	0.07434326
GO BP	ENDOTHELIAL CELL DEVELOPMENT	GO:0001885	40	-0.5299005	-1.903197	0	0.07603415
GO BP	ESTABLISHMENT OF ENDOTHELIAL BARRIER	GO:0061028	30	-0.5758541	-1.897965	0	0.07693184
GO BP	NUCLEOLAR LARGE RRNA TRANSCRIPTION BY RNA POLYMERASE I	GO:0042790	17	-0.64384377	-1.8843703	0	0.08543303
GO BP	INCLUSION BODY ASSEMBLY	GO:0070841	19	-0.6275881	-1.8815308	0	0.08343381
GO BP	REGULATION OF GLUTAMATE RECEPTOR SIGNALING PATHWAY	GO:1900449	20	-0.62261814	-1.8812447	0	0.079999
GO BP	HISTONE H3 K4 METHYLATION	GO:0051568	47	-0.49544945	-1.8692002	0	0.08753757
GO BP	RESPONSE TO TOPOLOGICALLY INCORRECT PROTEIN	#N/A	167	-0.40370524	-1.8688961	0	0.084216215
GO BP	REGULATION OF CELLULAR RESPONSE TO HEAT	GO:1900034	71	-0.47673562	-1.8655574	0	0.08378641
GO BP	POSITIVE REGULATION OF TRANSCRIPTION BY RNA POLYMERASE I	GO:0045943	20	-0.5992035	-1.8543575	0.001908397	0.09221627
GO BP	ADIPOSE TISSUE DEVELOPMENT	GO:0060612	31	-0.55017394	-1.8542393	0.003571429	0.089043275
GO BP	REGULATION OF SODIUM ION TRANSMEMBRANE TRANSPORT	GO:1902305	39	-0.5259316	-1.8510227	0	0.089247555
GO BP	COLLAGEN FIBRIL ORGANIZATION	GO:0030199	32	-0.5468256	-1.8488662	0	0.08843902
GO BP	POSITIVE REGULATION OF MYELOID LEUKOCYTE MEDIATED IMMUNITY	#N/A	22	-0.58896947	-1.8458363	0.003597122	0.08846394
GO BP	DETECTION OF MECHANICAL STIMULUS	GO:0050982	15	-0.6505605	-1.8353103	0	0.09539121
GO BP	AMYLOID PRECURSOR PROTEIN METABOLIC PROCESS	GO:0042982	51	-0.48102474	-1.8259834	0	0.103435226
GO BP	REGULATION OF TRANSCRIPTION BY RNA POLYMERASE I	#N/A	29	-0.54986656	-1.819896	0.003442341	0.10773692
GO BP	HISTONE METHYLATION	GO:0016571	111	-0.41975853	-1.8173782	0	0.107228115
GO BP	REGULATION OF HISTONE METHYLATION	GO:0031060	53	-0.47349858	-1.8169498	0	0.10480152
GO BP	REGULATION OF CELL MATRIX ADHESION	GO:0001952	79	-0.43737686	-1.8158495	0	0.10374815
GO BP	MITOPHAGY	GO:0000423	21	-0.5988868	-1.8151453	0.00177305	0.10172756
GO BP	MEMBRANE DEPOLARIZATION DURING ACTION POTENTIAL	GO:0086010	16	-0.6341232	-1.8136398	0.005703422	0.10084332
GO BP	REGULATION OF CHROMATIN ORGANIZATION	GO:1902275	148	-0.39974985	-1.8116623	0	0.1007828
GO BP	MAINTENANCE OF PROTEIN LOCATION	GO:0045185	86	-0.43618944	-1.8048565	0	0.10552296
GO BP	UNSATURATED FATTY ACID METABOLIC PROCESS	GO:0033559	59	-0.4669381	-1.8046837	0	0.103174925
GO BP	NEGATIVE REGULATION OF VASCULATURE DEVELOPMENT	#N/A	70	-0.4532755	-1.8002859	0.001724138	0.10555914
GO BP	CELL DIFFERENTIATION IN SPINAL CORD	GO:0021515	19	-0.59839296	-1.7985197	0.003773585	0.10481248
GO BP	ER NUCLEUS SIGNALING PATHWAY	GO:0006984	38	-0.5113475	-1.7984765	0.001631321	0.10243038
GO BP	NEGATIVE REGULATION OF GENE SILENCING	#N/A	29	-0.54106206	-1.7982664	0	0.10027173
GO BP	ACTIN FILAMENT BASED MOVEMENT	GO:0030048	84	-0.42884105	-1.7965758	0	0.1000037
GO BP	SULFUR COMPOUND CATABOLIC PROCESS	#N/A	37	-0.50931036	-1.7858841	0.003610108	0.11005532
GO BP	COLLAGEN METABOLIC PROCESS	GO:0032963	59	-0.46124473	-1.7826734	0	0.1112357
GO BP	REGULATION OF CARDIAC MUSCLE CELL ACTION POTENTIAL	#N/A	21	-0.5791009	-1.7798373	0.003717472	0.11201672
GO BP	PEPTIDYL LYSINE METHYLATION	GO:0018022	106	-0.4105325	-1.7773066	0	0.11292737
GO BP	CELLULAR RESPONSE TO TOPOLOGICALLY INCORRECT PROTEIN	GO:0035967	136	-0.3985334	-1.7735546	0	0.11548852
GO BP	REGULATION OF SPINDLE ORGANIZATION	#N/A	37	-0.49689922	-1.7715012	0.001851852	0.115464985
GO BP	ENDOPLASMIC RETICULUM UNFOLDED PROTEIN RESPONSE	GO:0030968	103	-0.41302928	-1.7682729	0	0.11754965
GO BP	POSITIVE REGULATION OF TRANSCRIPTION FROM RNA POLYMERASE II PROMOTER IN RESPONSE TO STRESS	GO:0036003	22	-0.566908	-1.7671388	0.00754717	0.116618626
GO BP	MULTICELLULAR ORGANISMAL SIGNALING	#N/A	78	-0.4277186	-1.7659578	0.001686341	0.11552917
GO BP	VASCULAR ENDOTHELIAL GROWTH FACTOR RECEPTOR SIGNALING PATHWAY	GO:0048010	68	-0.4408501	-1.765864	0.001694915	0.1135365
GO BP	T CELL APOPTOTIC PROCESS	GO:0070231	30	-0.5251288	-1.7625995	0.003539823	0.11571201
GO BP	STRIATED MUSCLE CELL APOPTOTIC PROCESS	#N/A	27	-0.5410565	-1.7513064	0	0.12815362
GO BP	PLATELET MORPHOGENESIS	GO:0036344	15	-0.6342027	-1.7489594	0.003773585	0.12921035
GO BP	LYMPH VESSEL DEVELOPMENT	GO:0001945	15	-0.6187801	-1.7483902	0.016513761	0.12771268
GO BP	MAINTENANCE OF PROTEIN LOCATION IN CELL	GO:0032507	60	-0.4513053	-1.7473814	0	0.126907
GO BP	LEUKOCYTE APOPTOTIC PROCESS	#N/A	62	-0.4411222	-1.7473049	0	0.1250309
GO BP	POSITIVE REGULATION OF CELL KILLING	#N/A	20	-0.5720788	-1.742206	0.007168459	0.12960504
GO BP	ACTOMYOSIN STRUCTURE ORGANIZATION	GO:0031032	137	-0.38799778	-1.7404962	0	0.13020547
GO BP	CELL CELL SIGNALING INVOLVED IN CARDIAC CONDUCTION	GO:0086019	15	-0.6161142	-1.7385609	0.005366726	0.13086537
GO BP	ORGANISM EMERGENCE FROM PROTECTIVE STRUCTURE	#N/A	16	-0.6009863	-1.7328898	0.016722407	0.13704008
GO BP	T CELL CYTOKINE PRODUCTION	GO:0002369	17	-0.599517	-1.7307868	0.010676157	0.13789172
GO BP	MITOTIC SISTER CHROMATID COHESION	GO:0007064	22	-0.5585007	-1.7273737	0.011299435	0.14059383
GO BP	EMBRYONIC DIGIT MORPHOGENESIS	GO:0042733	42	-0.47130358	-1.7251675	0.001831502	0.14169368
GO BP	POSITIVE REGULATION OF PHOSPHATIDYLINOSITOL 3 KINASE SIGNALING	GO:0014068	47	-0.45693034	-1.7214303	0.007054674	0.14483286
GO BP	REGULATION OF VOLTAGE GATED CALCIUM CHANNEL ACTIVITY	GO:1901385	17	-0.5915203	-1.7197165	0.012681159	0.14539343
GO BP	CONNECTIVE TISSUE DEVELOPMENT	GO:0061448	142	-0.38375852	-1.718518	0	0.14468682
GO BP	CELL MATRIX ADHESION	GO:0007160	142	-0.3767817	-1.7144985	0	0.14850947
GO BP	AMYLOID PRECURSOR PROTEIN CATABOLIC PROCESS	GO:0042987	37	-0.48980603	-1.7129663	0.005357143	0.14870372
GO BP	NEGATIVE REGULATION OF LIPID TRANSPORT	GO:0032369	18	-0.5785934	-1.7110031	0.008833922	0.14939925
GO BP	REGULATION OF VASCULAR ENDOTHELIAL GROWTH FACTOR RECEPTOR SIGNALING PATHWAY	GO:0030947	23	-0.54643387	-1.7070664	0.009380863	0.15310231
GO BP	ENDOTHELIUM DEVELOPMENT	GO:0003158	74	-0.42096263	-1.7047418	0	0.15459663
GO BP	SUPRAMOLECULAR FIBER ORGANIZATION	GO:0097435	469	-0.33075905	-1.7010249	0	0.1573923
GO BP	SODIUM ION TRANSMEMBRANE TRANSPORT	GO:0035725	75	-0.42148998	-1.7005311	0.003418803	0.15616478
GO BP	CELLULAR RESPONSE TO VASCULAR ENDOTHELIAL GROWTH FACTOR STIMULUS	GO:0035924	34	-0.48922458	-1.6991274	0.003430532	0.15636744
GO BP	REGULATION OF CHOLESTEROL BIOSYNTHETIC PROCESS	GO:0045540	41	-0.46950573	-1.6990037	0.001712329	0.15461552
GO BP	INORGANIC ION IMPORT ACROSS PLASMA MEMBRANE	#N/A	39	-0.4845297	-1.6988016	0.008291874	0.15306415
GO BP	NEGATIVE REGULATION OF STRIATED MUSCLE CELL APOPTOTIC PROCESS	GO:0010664	18	-0.58278054	-1.6975546	0.009090909	0.15287942
GO BP	NUCLEUS LOCALIZATION	GO:0051647	21	-0.5669665	-1.6965725	0.009398496	0.15260541
GO BP	REGULATION OF BIOMINERALIZATION	#N/A	48	-0.46056223	-1.6953819	0.001751314	0.15260221
GO BP	NON MOTILE CILIUM ASSEMBLY	GO:1905515	49	-0.44686884	-1.6929823	0.006734007	0.15416475
GO BP	REGULATION OF MITOPHAGY	#N/A	16	-0.59763676	-1.6923062	0.009505703	0.15335843
GO BP	REGULATION OF SUPRAMOLECULAR FIBER ORGANIZATION	#N/A	250	-0.34981513	-1.6920689	0	0.15200314
GO BP	IRE1 MEDIATED UNFOLDED PROTEIN RESPONSE	GO:0036498	59	-0.43136033	-1.6898907	0.003424658	0.1529704
GO BP	RNA DESTABILIZATION	GO:0050779	28	-0.51289535	-1.6884	0.011090573	0.15360267
GO BP	INTRINSIC APOPTOTIC SIGNALING PATHWAY IN RESPONSE TO ENDOPLASMIC RETICULUM STRESS	GO:0070059	52	-0.44737914	-1.6865848	0.001718213	0.15445378
GO BP	POSITIVE REGULATION OF MRNA CATABOLIC PROCESS	GO:0061014	40	-0.47512627	-1.6858727	0.012237762	0.15380177
GO BP	COLLAGEN BIOSYNTHETIC PROCESS	GO:0032964	28	-0.50875366	-1.6795994	0.001785714	0.1616899
GO BP	REGULATION OF MEMBRANE DEPOLARIZATION	GO:0003254	24	-0.5325448	-1.6778795	0.012589928	0.16272208
GO BP	MAINTENANCE OF LOCATION IN CELL	GO:0051651	77	-0.4173022	-1.6778072	0	0.16109224
GO BP	SELECTIVE AUTOPHAGY	GO:0061912	45	-0.45471656	-1.6776521	0.005172414	0.15964612
GO BP	MAST CELL MEDIATED IMMUNITY	GO:0002448	30	-0.49046755	-1.6749617	0.013937282	0.1620089
GO BP	INTRACILIARY TRANSPORT INVOLVED IN CILIUM ASSEMBLY	GO:0035735	38	-0.4729829	-1.6732881	0.005291005	0.16249962
GO BP	UNSATURATED FATTY ACID BIOSYNTHETIC PROCESS	GO:0006636	35	-0.48211813	-1.6680491	0.003412969	0.16910413
GO BP	POSITIVE REGULATION OF SODIUM ION TRANSMEMBRANE TRANSPORTER ACTIVITY	GO:2000651	15	-0.5932103	-1.6671753	0.021778584	0.16848896
GO BP	STEROL METABOLIC PROCESS	GO:0016125	116	-0.3767786	-1.6670909	0	0.16693714
GO BP	EPITHELIAL CELL MORPHOGENESIS	GO:0003382	21	-0.5407335	-1.6647843	0.014440433	0.16864203
GO BP	DORSAL VENTRAL PATTERN FORMATION	GO:0009953	43	-0.45441496	-1.6628665	0.007393715	0.1697649
GO BP	CARDIAC MUSCLE CELL CONTRACTION	GO:0086003	37	-0.47457406	-1.6582218	0.017211704	0.17511293
GO BP	STEROL BIOSYNTHETIC PROCESS	GO:0016126	67	-0.41243994	-1.6533647	0.001689189	0.18134074
GO BP	POSITIVE REGULATION OF LEUKOCYTE DEGRANULATION	#N/A	17	-0.5653526	-1.6528137	0.014705882	0.18044697
GO BP	POSITIVE REGULATION OF CYTOKINE BIOSYNTHETIC PROCESS	GO:0042108	33	-0.48806536	-1.651625	0.010221466	0.18049501
GO BP	CYTOKINE PRODUCTION INVOLVED IN IMMUNE RESPONSE	GO:0002367	59	-0.4193867	-1.6490096	0.005319149	0.18295737
GO BP	REGULATION OF T CELL APOPTOTIC PROCESS	#N/A	18	-0.55414253	-1.6472988	0.014925373	0.18416971
GO BP	REGULATION OF ACTIN FILAMENT BASED MOVEMENT	#N/A	29	-0.49677894	-1.647189	0.019855596	0.18268712
GO BP	LYMPHOCYTE APOPTOTIC PROCESS	#N/A	44	-0.45324036	-1.6458622	0.005263158	0.18302673
GO BP	REGULATION OF CATION CHANNEL ACTIVITY	#N/A	65	-0.4107856	-1.6439399	0.003338898	0.18458278
GO BP	POSITIVE REGULATION OF DOUBLE STRAND BREAK REPAIR	GO:2000781	25	-0.51516896	-1.6433786	0.02513465	0.1837875
GO BP	REGULATION OF TUBE SIZE	GO:0035150	62	-0.41507939	-1.6420308	0.007104796	0.18418278
GO BP	POSITIVE REGULATION OF ERBB SIGNALING PATHWAY	GO:1901186	21	-0.5267687	-1.6406736	0.026929982	0.18455224
GO BP	CARDIAC MUSCLE CELL ACTION POTENTIAL	GO:0086001	36	-0.47232324	-1.640562	0.013864818	0.18309677
GO BP	NEGATIVE REGULATION OF NOTCH SIGNALING PATHWAY	GO:0045746	31	-0.4859721	-1.6404878	0.010830325	0.18162222
GO BP	REGULATION OF LIPID CATABOLIC PROCESS	GO:0050994	32	-0.48297963	-1.6404517	0.012345679	0.18020588
GO BP	MEMBRANE DEPOLARIZATION	GO:0051899	42	-0.45307195	-1.6399827	0.007194245	0.17930956
GO BP	CELLULAR RESPONSE TO HEAT	GO:0034605	109	-0.3807184	-1.6388158	0.001574803	0.18014331
GO BP	REGULATION OF SODIUM ION TRANSPORT	GO:0002028	51	-0.4415715	-1.6382362	0.003454231	0.17948169
GO BP	COVALENT CHROMATIN MODIFICATION	GO:0016569	375	-0.32573494	-1.6372601	0	0.17949657
GO BP	EPITHELIAL CELL DEVELOPMENT	GO:0002064	134	-0.3633023	-1.636924	0	0.17859294
GO BP	TYPE 2 IMMUNE RESPONSE	GO:0042092	16	-0.57453966	-1.6367778	0.017953321	0.1773856
GO BP	POSITIVE REGULATION OF INTRACELLULAR TRANSPORT	GO:0032388	165	-0.35297567	-1.6317215	0	0.18372478
GO BP	REGULATION OF NEUROTRANSMITTER RECEPTOR ACTIVITY	GO:0099601	26	-0.50859886	-1.6290818	0.016885553	0.18651873
GO BP	CYTOKINE PRODUCTION INVOLVED IN INFLAMMATORY RESPONSE	GO:0002534	22	-0.51266396	-1.6286546	0.020295203	0.18581553
GO BP	LEUKOCYTE ACTIVATION INVOLVED IN INFLAMMATORY RESPONSE	#N/A	20	-0.52964455	-1.628323	0.026168223	0.18489714
GO BP	SPLEEN DEVELOPMENT	GO:0048536	23	-0.51544094	-1.627522	0.02037037	0.18476464
GO BP	NEURAL TUBE DEVELOPMENT	GO:0021915	129	-0.36619172	-1.626562	0	0.18486705
GO BP	PEPTIDYL LYSINE MODIFICATION	#N/A	322	-0.3262895	-1.6258526	0	0.18460779
GO BP	APOPTOTIC PROCESS INVOLVED IN DEVELOPMENT	GO:1902742	18	-0.5459695	-1.6192211	0.02851711	0.19373472
GO BP	PHOTORECEPTOR CELL DEVELOPMENT	GO:0042461	19	-0.54796565	-1.6186196	0.007490637	0.19329545
GO BP	REGULATION OF CATION TRANSMEMBRANE TRANSPORT	GO:1904062	152	-0.35285366	-1.6178864	0	0.19314691
GO BP	REGULATION OF MICROTUBULE POLYMERIZATION OR DEPOLYMERIZATION	GO:0031110	62	-0.41767883	-1.6163999	0	0.19421534
GO BP	ENDOPLASMIC RETICULUM CALCIUM ION HOMEOSTASIS	GO:0032469	19	-0.542144	-1.615844	0.02238806	0.1937349
GO BP	REGULATION OF CELL SUBSTRATE JUNCTION ASSEMBLY	#N/A	45	-0.43954423	-1.6143683	0.010471204	0.19465846
GO BP	NEGATIVE REGULATION OF MICROTUBULE POLYMERIZATION OR DEPOLYMERIZATION	GO:0031111	30	-0.4737946	-1.6131941	0.012455516	0.19510171
GO BP	REGULATION OF CELL SIZE	GO:0008361	125	-0.3646673	-1.6129326	0.001615509	0.19413295
GO BP	NEGATIVE REGULATION OF HISTONE METHYLATION	GO:0031061	17	-0.56726253	-1.61289	0.019193858	0.192793
GO BP	SISTER CHROMATID COHESION	GO:0007062	53	-0.42776933	-1.6124157	0.003361345	0.19215304
GO BP	CHAPERONE COFACTOR DEPENDENT PROTEIN REFOLDING	GO:0051085	24	-0.512768	-1.6117895	0.013207547	0.19167873
GO BP	REGULATION OF ACTOMYOSIN STRUCTURE ORGANIZATION	#N/A	69	-0.4081585	-1.611729	0.013722127	0.19043906
GO BP	REGULATION OF TRANSPORTER ACTIVITY	#N/A	132	-0.36276126	-1.6115726	0	0.1892991
GO BP	MULTICELLULAR ORGANISM GROWTH	GO:0035264	106	-0.37172502	-1.6114575	0	0.18829297
GO BP	CIRCADIAN REGULATION OF GENE EXPRESSION	GO:0032922	48	-0.43440625	-1.611431	0.015075377	0.18703926
GO BP	COLLAGEN CATABOLIC PROCESS	GO:0030574	20	-0.52979845	-1.6095375	0.02014652	0.18882152
GO BP	REGULATION OF LEUKOCYTE APOPTOTIC PROCESS	#N/A	44	-0.43913352	-1.6084726	0.017006803	0.1891046
GO BP	REGULATION OF PROTEIN TARGETING	#N/A	62	-0.41451058	-1.6068404	0.003367003	0.19021122
GO BP	CELL VOLUME HOMEOSTASIS	GO:0006884	19	-0.5409287	-1.6046664	0.023049645	0.19251274
GO BP	CLATHRIN COAT ASSEMBLY	GO:0048268	15	-0.5714474	-1.6043031	0.037328094	0.19192441
GO BP	LUNG ALVEOLUS DEVELOPMENT	GO:0048286	27	-0.49554488	-1.6040511	0.016697587	0.19109274
GO BP	EMBRYO DEVELOPMENT ENDING IN BIRTH OR EGG HATCHING	GO:0009792	450	-0.31188712	-1.600043	0	0.19620922
GO BP	SPINAL CORD MOTOR NEURON DIFFERENTIATION	GO:0021522	15	-0.5783869	-1.5982667	0.031539887	0.19781514
GO BP	CELL SUBSTRATE JUNCTION ORGANIZATION	#N/A	74	-0.39152312	-1.5953583	0.003294893	0.20139052
GO BP	REGULATION OF ACTIN FILAMENT BUNDLE ASSEMBLY	GO:0032231	71	-0.39903006	-1.5926007	0.003220612	0.20469485
GO BP	REGULATION OF LEUKOCYTE MIGRATION	GO:0002685	92	-0.38025388	-1.5919973	0.003184713	0.20422652
GO BP	REGULATION OF BONE MINERALIZATION	GO:0030500	38	-0.45687392	-1.591707	0.009433962	0.20334792
GO BP	RECEPTOR CATABOLIC PROCESS	GO:0032801	33	-0.46826473	-1.59028	0.015929203	0.20438108
GO BP	PROTEIN LOCALIZATION TO PLASMA MEMBRANE	GO:0072659	208	-0.33307225	-1.5887376	0	0.20578612
GO BP	REGULATION OF HISTONE MODIFICATION	GO:0031056	112	-0.36908928	-1.5887214	0.004792332	0.20454018
GO BP	MICROTUBULE POLYMERIZATION OR DEPOLYMERIZATION	#N/A	90	-0.3803022	-1.5884781	0.006622517	0.20363519
GO BP	NEGATIVE REGULATION OF BIOMINERALIZATION	GO:0110150	16	-0.55024415	-1.5846548	0.02457467	0.20847154
GO BP	RESPONSE TO HYDROPEROXIDE	GO:0033194	16	-0.55947477	-1.5842909	0.024482109	0.20776008
GO BP	POSITIVE REGULATION OF SODIUM ION TRANSMEMBRANE TRANSPORT	#N/A	17	-0.54856795	-1.5839453	0.016245488	0.20704097
GO BP	GLUTAMATE RECEPTOR SIGNALING PATHWAY	GO:0007215	32	-0.4715245	-1.5836533	0.007220217	0.20632488
GO BP	NEGATIVE REGULATION OF LIPID LOCALIZATION	#N/A	28	-0.476144	-1.5817806	0.019469026	0.2083219
GO BP	PROTEIN METHYLATION	GO:0006479	146	-0.34834558	-1.5803114	0.00152439	0.20961063
GO BP	REGULATION OF PROTEIN DEPOLYMERIZATION	GO:1901879	59	-0.40572405	-1.5796065	0.008361204	0.2094982
GO BP	INTERLEUKIN 8 PRODUCTION	GO:0032637	38	-0.44385922	-1.5783093	0.019064125	0.2106333
GO BP	CONTRACTILE ACTIN FILAMENT BUNDLE ASSEMBLY	GO:0030038	76	-0.39058903	-1.5779169	0.003430532	0.21016125
GO BP	SKELETAL MUSCLE CELL DIFFERENTIATION	GO:0035914	39	-0.44252637	-1.577548	0.015734266	0.2096775
GO BP	DORSAL VENTRAL NEURAL TUBE PATTERNING	GO:0021904	19	-0.53412884	-1.5768893	0.02877698	0.20959279
GO BP	POSITIVE REGULATION OF CELL MATRIX ADHESION	GO:0001954	35	-0.44568387	-1.5766568	0.015625	0.20876656
GO BP	NEUROINFLAMMATORY RESPONSE	GO:0150076	31	-0.4623784	-1.576204	0.019197207	0.20824808
GO BP	PURINE NUCLEOSIDE MONOPHOSPHATE METABOLIC PROCESS	#N/A	31	-0.46732882	-1.5757914	0.01923077	0.2077506
GO BP	PROTEIN LOCALIZATION TO MICROTUBULE ORGANIZING CENTER	#N/A	31	-0.46669003	-1.5755502	0.014545455	0.2068945
GO BP	XENOBIOTIC TRANSPORT	GO:0042908	15	-0.56006426	-1.5750922	0.036101084	0.20656715
GO BP	EMBRYONIC APPENDAGE MORPHOGENESIS	#N/A	79	-0.38274688	-1.5744691	0.006589786	0.20640433
GO BP	MEMBRANE PROTEIN PROTEOLYSIS	GO:0033619	42	-0.43379948	-1.5742252	0.02636204	0.20570268
GO BP	CORTICAL CYTOSKELETON ORGANIZATION	GO:0030865	41	-0.4341397	-1.5727043	0.017699115	0.20708896
GO BP	EXTRACELLULAR STRUCTURE ORGANIZATION	#N/A	215	-0.33127388	-1.5722634	0	0.2067166
GO BP	NEUROMUSCULAR JUNCTION DEVELOPMENT	GO:0007528	33	-0.45421508	-1.5721694	0.021032505	0.20573664
GO BP	REGULATION OF AMYLOID PRECURSOR PROTEIN CATABOLIC PROCESS	GO:1902991	27	-0.47903895	-1.57213	0.01814882	0.20471126
GO BP	REGULATION OF CHROMOSOME ORGANIZATION	GO:0033044	292	-0.318691	-1.5716188	0	0.2043352
GO BP	REGULATION OF PROTEIN LOCALIZATION TO NUCLEUS	GO:1900180	93	-0.3742329	-1.5699857	0.00317965	0.20573448
GO BP	REGULATION OF TRIGLYCERIDE METABOLIC PROCESS	GO:0090207	24	-0.49648854	-1.5689604	0.029360967	0.20627639
GO BP	BLOOD VESSEL ENDOTHELIAL CELL MIGRATION	GO:0043534	79	-0.37836248	-1.5669354	0.008431703	0.20818356
GO BP	MACROPHAGE ACTIVATION	GO:0042116	45	-0.4251599	-1.5669146	0.016891891	0.20710985
GO BP	PROTEIN KINASE B SIGNALING	GO:0043491	137	-0.35118356	-1.5665299	0.005067567	0.20657247
GO BP	MUSCLE CELL APOPTOTIC PROCESS	#N/A	48	-0.41766742	-1.5661775	0.00837521	0.20605436
GO BP	INTERFERON GAMMA PRODUCTION	GO:0032609	40	-0.4373967	-1.5640355	0.019784173	0.20857532
GO BP	REGULATION OF CYTOSKELETON ORGANIZATION	GO:0051493	396	-0.3066348	-1.560481	0	0.21358144
GO BP	AMYLOID BETA FORMATION	GO:0034205	28	-0.4702662	-1.5594999	0.021582734	0.21422677
GO BP	REGULATION OF CELL MORPHOGENESIS	GO:0022604	333	-0.30940598	-1.5593755	0	0.21332434
GO BP	PROTEIN LOCALIZATION TO CELL PERIPHERY	#N/A	242	-0.32158583	-1.5591344	0	0.21263734
GO BP	EXTRINSIC APOPTOTIC SIGNALING PATHWAY	GO:0097191	157	-0.34071842	-1.5581	0	0.21333076
GO BP	NEGATIVE REGULATION OF ORGANELLE ORGANIZATION	#N/A	303	-0.3141862	-1.5560508	0	0.21568698
GO BP	NEGATIVE REGULATION OF ION TRANSMEMBRANE TRANSPORT	#N/A	46	-0.42643312	-1.5554278	0.02108963	0.21546713
GO BP	LIPID DROPLET ORGANIZATION	GO:0034389	16	-0.535945	-1.5538762	0.042857144	0.21701305
GO BP	I KAPPAB KINASE NF KAPPAB SIGNALING	GO:0007249	190	-0.3304837	-1.5529938	0	0.21740876
GO BP	POSITIVE REGULATION OF REGULATED SECRETORY PATHWAY	GO:1903307	33	-0.44945207	-1.5528666	0.029310346	0.21649547
GO BP	POSITIVE REGULATION OF CELLULAR CATABOLIC PROCESS	#N/A	296	-0.312962	-1.5528371	0	0.21548054
GO BP	PEPTIDE CATABOLIC PROCESS	GO:0043171	17	-0.5426387	-1.5526981	0.044483986	0.21465054
GO BP	MAINTENANCE OF PROTEIN LOCALIZATION IN ORGANELLE	#N/A	34	-0.44747025	-1.5513247	0.020477816	0.21612099
GO BP	HISTONE H3 K4 TRIMETHYLATION	GO:0080182	16	-0.5416472	-1.5505803	0.03195489	0.21629633
GO BP	POSITIVE REGULATION OF DNA BINDING TRANSCRIPTION FACTOR ACTIVITY	GO:0051091	162	-0.33997285	-1.549168	0.001560062	0.21791661
GO BP	REGULATION OF CELLULAR PROTEIN LOCALIZATION	GO:1903827	415	-0.30481547	-1.5489515	0	0.21723431
GO BP	LYMPHOCYTE MIGRATION	GO:0072676	44	-0.42838204	-1.5488218	0.017953321	0.21641396
GO BP	NEURAL TUBE PATTERNING	GO:0021532	29	-0.46500975	-1.5480204	0.027923211	0.21683308
GO BP	REGULATION OF CELL SUBSTRATE ADHESION	GO:0010810	139	-0.34290195	-1.5466921	0.003241491	0.21809165
GO BP	TUMOR NECROSIS FACTOR SECRETION	GO:1990774	16	-0.54140055	-1.5453871	0.035460994	0.21907407
GO BP	CHROMATIN ORGANIZATION INVOLVED IN REGULATION OF TRANSCRIPTION	#N/A	93	-0.36523646	-1.5425148	0.018549748	0.22317347
GO BP	REGULATION OF CILIUM ASSEMBLY	GO:1902017	45	-0.42932928	-1.5416117	0.015384615	0.22382875
GO BP	CELL JUNCTION ASSEMBLY	GO:0034329	174	-0.33478844	-1.5415136	0	0.22300081
GO BP	RESPONSE TO ENDOPLASMIC RETICULUM STRESS	GO:0034976	240	-0.31846234	-1.5401909	0	0.22446716
GO BP	POSITIVE REGULATION OF AXON EXTENSION	GO:0045773	36	-0.4429154	-1.5382863	0.024561403	0.2267029
GO BP	MUCOPOLYSACCHARIDE METABOLIC PROCESS	#N/A	65	-0.38923866	-1.5382862	0.008116883	0.22566298
GO BP	INOSITOL PHOSPHATE CATABOLIC PROCESS	#N/A	15	-0.5519094	-1.5381287	0.04537205	0.2248601
GO BP	REGULATION OF CELL KILLING	#N/A	32	-0.45241892	-1.5362025	0.023809524	0.22717033
GO BP	ASYMMETRIC CELL DIVISION	GO:0008356	15	-0.54720336	-1.5359128	0.047016274	0.22664264
GO BP	POSITIVE REGULATION OF SODIUM ION TRANSPORT	GO:0010765	25	-0.47972146	-1.5358428	0.027829314	0.22574045
GO BP	CHROMATIN DISASSEMBLY	#N/A	17	-0.5227325	-1.5353973	0.037848607	0.22553985
GO BP	CELLULAR RESPONSE TO BIOTIC STIMULUS	#N/A	129	-0.34672073	-1.5346866	0.008064516	0.22575778
GO BP	POTASSIUM ION TRANSPORT	GO:0006813	77	-0.37607613	-1.534631	0.015332198	0.22488873
GO BP	REGULATION OF ION TRANSMEMBRANE TRANSPORT	GO:0034765	193	-0.3278362	-1.5345145	0	0.22409645
GO BP	REGULATION OF ENDOPLASMIC RETICULUM UNFOLDED PROTEIN RESPONSE	GO:1900101	22	-0.5005586	-1.5343533	0.03914591	0.22329369
GO BP	REGULATION OF CELL SHAPE	GO:0008360	114	-0.3491463	-1.5343363	0.006472492	0.22234283
GO BP	CELL SUBSTRATE ADHESION	GO:0031589	225	-0.32052246	-1.5336889	0	0.22258742
GO BP	SYNCYTIUM FORMATION	GO:0006949	25	-0.47765023	-1.5334429	0.037906136	0.22203125
GO BP	NEUROBLAST PROLIFERATION	GO:0007405	36	-0.4401349	-1.5332083	0.029565217	0.22150157
GO BP	POSITIVE REGULATION OF INTRACELLULAR PROTEIN TRANSPORT	GO:0090316	123	-0.3476039	-1.532593	0.008576329	0.22160038
GO BP	INTRINSIC APOPTOTIC SIGNALING PATHWAY IN RESPONSE TO DNA DAMAGE	GO:0008630	86	-0.36336595	-1.5322863	0.008403362	0.22115579
GO BP	CARDIOVASCULAR SYSTEM DEVELOPMENT	#N/A	445	-0.29862744	-1.53178	0	0.22122014
GO BP	RENAL SYSTEM DEVELOPMENT	#N/A	179	-0.32595736	-1.5305938	0	0.22237957
GO BP	PROTEIN LOCALIZATION TO CILIUM	GO:0061512	44	-0.41717467	-1.5304289	0.022727273	0.22182025
GO BP	MAINTENANCE OF PROTEIN LOCATION IN NUCLEUS	GO:0051457	20	-0.50739115	-1.5303446	0.036363635	0.22103496
GO BP	NEGATIVE REGULATION OF PROTEIN CONTAINING COMPLEX ASSEMBLY	GO:0031333	97	-0.35729486	-1.5295546	0.00805153	0.2215458
GO BP	REGULATION OF MICROTUBULE BASED PROCESS	GO:0032886	179	-0.32897082	-1.5294839	0	0.22072871
GO BP	PHOSPHOLIPID DEPHOSPHORYLATION	GO:0046839	30	-0.461845	-1.5291333	0.03125	0.22033456
GO BP	AORTIC VALVE DEVELOPMENT	GO:0003176	21	-0.49750334	-1.5282369	0.039076377	0.22081557
GO BP	SEMI LUNAR VALVE DEVELOPMENT	GO:1905314	23	-0.489221	-1.5281001	0.037906136	0.2201303
GO BP	CYTOPLASMIC SEQUESTERING OF PROTEIN	GO:0051220	22	-0.49435818	-1.527238	0.031578947	0.22065003
GO BP	CYTOSKELETON DEPENDENT INTRACELLULAR TRANSPORT	GO:0030705	152	-0.33328512	-1.5262921	0.003294893	0.2213816
GO BP	SODIUM ION TRANSPORT	GO:0006814	116	-0.34772858	-1.5244976	0.003231018	0.22359219
GO BP	MICROTUBULE DEPOLYMERIZATION	GO:0007019	34	-0.44968256	-1.5244557	0.028368793	0.2227636
GO BP	POSITIVE REGULATION OF CELLULAR PROTEIN LOCALIZATION	GO:1903829	256	-0.3100546	-1.5215951	0.001455604	0.22705202
GO BP	POSITIVE REGULATION OF AXONOGENESIS	GO:0050772	60	-0.39021742	-1.5208138	0.01754386	0.22758596
GO BP	RESPONSE TO ALKALOID	#N/A	63	-0.3853552	-1.520206	0.018900344	0.22767077
GO BP	SYNAPTIC TRANSMISSION GABAERGIC	GO:0051932	19	-0.5064188	-1.5189755	0.041666668	0.2289512
GO BP	REGULATION OF COLLAGEN METABOLIC PROCESS	#N/A	24	-0.47476292	-1.5177634	0.050373133	0.23026802
GO BP	REGULATION OF AMYLOID BETA FORMATION	GO:1902003	22	-0.49256727	-1.517754	0.030411448	0.2293701
GO BP	NEGATIVE REGULATION OF SUPRAMOLECULAR FIBER ORGANIZATION	GO:1902904	96	-0.35879737	-1.5175182	0.008503402	0.22882625
GO BP	REGULATION OF NUCLEOTIDE METABOLIC PROCESS	#N/A	84	-0.3672963	-1.5172166	0.010050251	0.22831976
GO BP	POSITIVE REGULATION OF COLLAGEN METABOLIC PROCESS	#N/A	15	-0.53528994	-1.5159148	0.05970149	0.22968899
GO BP	POSITIVE REGULATION OF CHROMATIN ORGANIZATION	#N/A	85	-0.36684746	-1.5158528	0.003378379	0.2288843
GO BP	REGULATION OF ACTIN FILAMENT BASED PROCESS	GO:0032970	266	-0.3105401	-1.5158384	0	0.22802445
GO BP	REGULATION OF ESTABLISHMENT OR MAINTENANCE OF CELL POLARITY	GO:0032878	23	-0.4859511	-1.5157793	0.038394414	0.22722173
GO BP	REGULATION OF GENE EXPRESSION EPIGENETIC	GO:0040029	276	-0.30783045	-1.5134917	0	0.23030388
GO BP	NEGATIVE REGULATION OF HISTONE MODIFICATION	#N/A	32	-0.43563855	-1.5130965	0.034423407	0.23018518
GO BP	ESTABLISHMENT OF PROTEIN LOCALIZATION TO CHROMOSOME	#N/A	27	-0.45864767	-1.5104033	0.034358047	0.23411106
GO BP	RESPONSE TO HEAT	GO:0009408	134	-0.33549288	-1.5082383	0.004754358	0.23699507
GO BP	REGULATION OF GENE SILENCING	#N/A	129	-0.33747762	-1.5065116	0.012779553	0.23907591
GO BP	NEGATIVE REGULATION OF CHROMOSOME ORGANIZATION	#N/A	123	-0.34300283	-1.5056871	0.00330033	0.23968838
GO BP	HISTONE H4 ACETYLATION	GO:0043967	57	-0.3866924	-1.5038372	0.023255814	0.24188714
GO BP	ENDOTHELIAL CELL MIGRATION	GO:0043542	135	-0.33458483	-1.5036656	0.001644737	0.24123998
GO BP	IN UTERO EMBRYONIC DEVELOPMENT	GO:0001701	292	-0.30920517	-1.5036125	0	0.2404348
GO BP	REGULATION OF LYMPHOCYTE MIGRATION	GO:2000401	30	-0.45524266	-1.5036056	0.023508137	0.23955238
GO BP	POSITIVE REGULATION OF ACTIN FILAMENT BUNDLE ASSEMBLY	GO:0032233	49	-0.39412266	-1.5030273	0.024647888	0.23967405
GO BP	NEGATIVE REGULATION OF DNA METABOLIC PROCESS	#N/A	94	-0.34873426	-1.5027921	0.009787928	0.23927256
GO BP	POSITIVE REGULATION OF MUSCLE CELL APOPTOTIC PROCESS	#N/A	17	-0.5203996	-1.5021005	0.048262548	0.23958011
GO BP	HISTONE H4 K16 ACETYLATION	GO:0043984	20	-0.5093932	-1.5001903	0.040219378	0.24204572
GO BP	MALE SEX DIFFERENTIATION	GO:0046661	109	-0.3471793	-1.4998034	0.011456628	0.24182193
GO BP	POSITIVE REGULATION BY HOST OF VIRAL TRANSCRIPTION	GO:0043923	16	-0.5340315	-1.4997566	0.036231883	0.2410164
GO BP	ACTIN FILAMENT BUNDLE ORGANIZATION	GO:0061572	116	-0.34355667	-1.4992961	0.009433962	0.24096584
GO BP	FOREBRAIN DEVELOPMENT	GO:0030900	219	-0.3155937	-1.4990183	0	0.24063337
GO BP	NEGATIVE REGULATION OF BLOOD VESSEL ENDOTHELIAL CELL MIGRATION	GO:0043537	20	-0.5016827	-1.4972752	0.04238921	0.24289082
GO BP	VASCULAR ENDOTHELIAL GROWTH FACTOR SIGNALING PATHWAY	GO:0038084	23	-0.48768145	-1.4971472	0.027829314	0.24228652
GO BP	REGULATION OF CHOLESTEROL METABOLIC PROCESS	GO:0090181	51	-0.39372668	-1.4967681	0.027444255	0.24218439
GO BP	HOMEOSTASIS OF NUMBER OF CELLS WITHIN A TISSUE	GO:0048873	17	-0.5147645	-1.4962709	0.056140352	0.24227263
GO BP	POSITIVE REGULATION OF GLUCOSE TRANSMEMBRANE TRANSPORT	GO:0010828	25	-0.46493658	-1.4960042	0.041894354	0.241952
GO BP	REGULATION OF METAL ION TRANSPORT	#N/A	182	-0.31902677	-1.4951578	0.003062787	0.24270444
GO BP	AMYLOID BETA METABOLIC PROCESS	GO:0050435	37	-0.42261484	-1.4947842	0.024866786	0.24250017
GO BP	POSITIVE REGULATION OF TRANSMEMBRANE TRANSPORT	#N/A	94	-0.35285354	-1.4946606	0.011058452	0.24184054
GO BP	REGULATION OF PROTEIN TARGETING TO MEMBRANE	#N/A	26	-0.4673728	-1.4936273	0.047957372	0.24268076
GO BP	REGULATION OF INTRACELLULAR PROTEIN TRANSPORT	GO:0033157	181	-0.3244142	-1.493024	0.00620155	0.24292561
GO BP	INTRACILIARY TRANSPORT	GO:0042073	46	-0.40375605	-1.4914638	0.037099496	0.24493736
GO BP	VACUOLAR TRANSPORT	GO:0007034	125	-0.33280814	-1.4897314	0.004807693	0.24729341
GO BP	RESPONSE TO PH	GO:0009268	20	-0.49244544	-1.4890805	0.05376344	0.2476734
GO BP	HISTONE DEACETYLATION	GO:0016575	62	-0.37895638	-1.4890332	0.02451839	0.24690576
GO BP	T CELL MIGRATION	GO:0072678	32	-0.44699892	-1.4885345	0.03577513	0.24698679
GO BP	POSITIVE REGULATION OF CATABOLIC PROCESS	#N/A	346	-0.29779792	-1.4876935	0.001432665	0.24767067
GO BP	AMINOGLYCAN METABOLIC PROCESS	#N/A	96	-0.35090452	-1.4872311	0.01	0.24767688
GO BP	NEGATIVE REGULATION OF INTRINSIC APOPTOTIC SIGNALING PATHWAY IN RESPONSE TO DNA DAMAGE	GO:1902230	23	-0.4670988	-1.4872047	0.04291045	0.24687466
GO BP	POSITIVE REGULATION OF DNA BINDING	GO:0043388	40	-0.42311567	-1.4871866	0.018181818	0.24606907
GO BP	REGULATION OF ENDOPLASMIC RETICULUM STRESS INDUCED INTRINSIC APOPTOTIC SIGNALING PATHWAY	GO:1902235	28	-0.44966862	-1.486452	0.058614563	0.24655612
GO BP	REGULATION OF NUCLEOTIDE BIOSYNTHETIC PROCESS	#N/A	26	-0.45725778	-1.4863867	0.0460177	0.24580032
GO BP	CHONDROITIN SULFATE PROTEOGLYCAN METABOLIC PROCESS	#N/A	23	-0.46533272	-1.4856259	0.059590317	0.24629381
GO BP	POSITIVE REGULATION OF NEURON PROJECTION DEVELOPMENT	GO:0010976	191	-0.31566718	-1.4847496	0.00955414	0.2469604
GO BP	MYOTUBE DIFFERENTIATION	GO:0014902	54	-0.38736498	-1.4844289	0.013864818	0.24671471
GO BP	ANTIMICROBIAL HUMORAL RESPONSE	GO:0019730	38	-0.41795108	-1.4842204	0.03963964	0.24623188
GO BP	POSITIVE REGULATION OF LEUKOCYTE MEDIATED CYTOTOXICITY	#N/A	15	-0.52877295	-1.4840692	0.04393673	0.24560802
GO BP	REGULATION OF ENDOTHELIAL CELL MIGRATION	GO:0010594	108	-0.34397233	-1.4839199	0.014446228	0.245044
GO BP	UROGENITAL SYSTEM DEVELOPMENT	GO:0001655	203	-0.3176766	-1.4835378	0.006097561	0.24486868
GO BP	NEGATIVE REGULATION OF TRANSPORTER ACTIVITY	GO:0032410	36	-0.42133382	-1.4827752	0.02578269	0.24532245
GO BP	POSITIVE REGULATION OF STRESS FIBER ASSEMBLY	GO:0051496	43	-0.40564653	-1.4825289	0.03564728	0.24496679
GO BP	SIGNAL TRANSDUCTION IN ABSENCE OF LIGAND	#N/A	45	-0.4019392	-1.4824212	0.021996615	0.24441724
GO BP	BONE MINERALIZATION	GO:0030282	65	-0.37296885	-1.4820995	0.022727273	0.24421513
GO BP	LYSOSOMAL TRANSPORT	GO:0007041	90	-0.35564345	-1.4813254	0.008695652	0.24480532
GO BP	REGULATION OF MEMBRANE PROTEIN ECTODOMAIN PROTEOLYSIS	#N/A	15	-0.524468	-1.4799356	0.06728972	0.24642503
GO BP	POSITIVE REGULATION OF NUCLEOTIDE METABOLIC PROCESS	#N/A	25	-0.4616178	-1.4784224	0.060491495	0.24830975
GO BP	POSITIVE REGULATION OF NF KAPPAB TRANSCRIPTION FACTOR ACTIVITY	GO:0051092	100	-0.3454503	-1.4776374	0.004862237	0.24893565
GO BP	POSITIVE REGULATION OF RESPONSE TO ENDOPLASMIC RETICULUM STRESS	#N/A	34	-0.4298806	-1.4776224	0.054006968	0.24816118
GO BP	SMOOTHENED SIGNALING PATHWAY	GO:0007224	104	-0.3466685	-1.4774271	0.00953895	0.24774729
GO BP	PROTEIN TARGETING TO VACUOLE	GO:0006623	37	-0.42154935	-1.4754504	0.03874539	0.25075376
GO BP	POSITIVE REGULATION OF AUTOPHAGY	GO:0010508	102	-0.3440756	-1.4739552	0.013114754	0.25273523
GO BP	MONOVALENT INORGANIC CATION HOMEOSTASIS	#N/A	96	-0.3434524	-1.4734013	0.006622517	0.25303546
GO BP	LONG CHAIN FATTY ACID METABOLIC PROCESS	GO:0001676	62	-0.37634134	-1.4733444	0.019927537	0.25236368
GO BP	LEUKOCYTE DIFFERENTIATION	GO:0002521	268	-0.30120292	-1.4721315	0	0.25373682
GO BP	RESPONSE TO LEAD ION	GO:0010288	19	-0.48385113	-1.4720975	0.056057867	0.25303438
GO BP	REGULATION OF SISTER CHROMATID COHESION	GO:0007063	22	-0.48170003	-1.4706247	0.066176474	0.2548883
GO BP	REGULATION OF CARDIAC MUSCLE CONTRACTION	GO:0055117	44	-0.39648747	-1.4704802	0.03275862	0.25436568
GO BP	POLYOL CATABOLIC PROCESS	#N/A	22	-0.46890366	-1.4703457	0.055555556	0.25379694
GO BP	REGULATION OF TRANSMEMBRANE TRANSPORT	#N/A	247	-0.30527636	-1.4698783	0.004470939	0.2537998
GO BP	NEGATIVE REGULATION OF CATION CHANNEL ACTIVITY	GO:2001258	16	-0.5061134	-1.4696707	0.063716814	0.25336978
GO BP	HEART DEVELOPMENT	GO:0007507	371	-0.29133585	-1.4695244	0.001420455	0.25286227
GO BP	CENTRIOLE ASSEMBLY	GO:0098534	34	-0.42677438	-1.4685022	0.040350877	0.25382024
GO BP	REGULATION OF STEROID BIOSYNTHETIC PROCESS	GO:0050810	67	-0.36528888	-1.4670892	0.031034483	0.255604
GO BP	PLASMINOGEN ACTIVATION	GO:0031639	19	-0.48516488	-1.4667927	0.054006968	0.25538206
GO BP	CELL AGING	GO:0007569	84	-0.3508459	-1.4667348	0.018739352	0.25471926
GO BP	REGULATION OF INTRACELLULAR TRANSPORT	GO:0032386	271	-0.30030054	-1.4664041	0.001488095	0.25464728
GO BP	POSITIVE REGULATION OF EXTRINSIC APOPTOTIC SIGNALING PATHWAY	GO:2001238	34	-0.427264	-1.4661038	0.03350084	0.25447083
GO BP	FOCAL ADHESION ASSEMBLY	GO:0048041	61	-0.3724649	-1.4654874	0.027223231	0.25488177
GO BP	NEGATIVE REGULATION OF CELL POPULATION PROLIFERATION	GO:0008285	423	-0.28757605	-1.4654146	0	0.25422046
GO BP	VACUOLAR ACIDIFICATION	GO:0007035	20	-0.48228857	-1.4646075	0.05719557	0.25499856
GO BP	REGULATION OF VASCULATURE DEVELOPMENT	GO:1901342	190	-0.31452075	-1.4644729	0.00953895	0.2544579
GO BP	ASSOCIATIVE LEARNING	GO:0008306	38	-0.40823558	-1.4643497	0.041450776	0.2539209
GO BP	REGULATION OF MICROTUBULE DEPOLYMERIZATION	GO:0031114	25	-0.4530132	-1.4625164	0.044905007	0.25651577
GO BP	POSITIVE REGULATION OF ENDOTHELIAL CELL MIGRATION	GO:0010595	71	-0.3620042	-1.4618796	0.027687296	0.25689742
GO BP	CARDIAC MUSCLE CELL ACTION POTENTIAL INVOLVED IN CONTRACTION	GO:0086002	25	-0.45838144	-1.4602058	0.055655297	0.25908998
GO BP	CELL JUNCTION ORGANIZATION	#N/A	208	-0.307841	-1.4601128	0.0144	0.25856906
GO BP	RHYTHMIC BEHAVIOR	GO:0007622	25	-0.45719945	-1.459187	0.05	0.2595679
GO BP	NEURAL PRECURSOR CELL PROLIFERATION	GO:0061351	88	-0.3483867	-1.4584442	0.024509804	0.26027122
GO BP	CARTILAGE DEVELOPMENT	GO:0051216	100	-0.3426427	-1.4580123	0.020168068	0.26025102
GO BP	GLIAL CELL ACTIVATION	#N/A	26	-0.4569999	-1.4579638	0.05075188	0.25958455
GO BP	RESPONSE TO PURINE CONTAINING COMPOUND	#N/A	89	-0.34880424	-1.4577545	0.020547945	0.2592638
GO BP	ENDOPLASMIC RETICULUM ORGANIZATION	GO:0007029	48	-0.40225855	-1.4577011	0.0455312	0.2586335
GO BP	RETINOIC ACID RECEPTOR SIGNALING PATHWAY	GO:0048384	21	-0.47153947	-1.4561232	0.068716094	0.26078433
GO BP	POSITIVE REGULATION OF ORGANELLE ORGANIZATION	GO:0010638	488	-0.28253177	-1.4560152	0	0.2602333
GO BP	REGULATION OF STEROL TRANSPORT	#N/A	30	-0.43306175	-1.455693	0.050522648	0.26004076
GO BP	POTASSIUM ION HOMEOSTASIS	GO:0055075	15	-0.5203335	-1.4556438	0.071813285	0.25937837
GO BP	PROTEIN DEPOLYMERIZATION	GO:0051261	80	-0.3582041	-1.4555346	0.030303031	0.2587914
GO BP	NEGATIVE REGULATION OF MUSCLE CELL APOPTOTIC PROCESS	GO:0010656	28	-0.43746373	-1.4554628	0.047272727	0.25817388
GO BP	POSITIVE REGULATION OF EPITHELIAL CELL MIGRATION	GO:0010634	102	-0.33961138	-1.4553639	0.017857144	0.2576149
GO BP	APPENDAGE DEVELOPMENT	#N/A	110	-0.33643487	-1.455078	0.01718213	0.25747377
GO BP	REGULATION OF NEURONAL SYNAPTIC PLASTICITY	GO:0048168	25	-0.4583742	-1.4549724	0.056537103	0.2569315
GO BP	MEMORY	GO:0007613	60	-0.3729897	-1.454876	0.029259896	0.2564034
GO BP	RESPONSE TO ZINC ION	GO:0010043	22	-0.46623424	-1.4546988	0.042201836	0.25599167
GO BP	LYSOSOME LOCALIZATION	GO:0032418	53	-0.38037556	-1.4527247	0.03407155	0.2586514
GO BP	REGULATION OF VASOCONSTRICTION	GO:0019229	20	-0.4772916	-1.4527091	0.065836295	0.25795835
GO BP	ACTIN MEDIATED CELL CONTRACTION	GO:0070252	64	-0.36641997	-1.4526359	0.028862478	0.25737152
GO BP	NEUROMUSCULAR PROCESS	GO:0050905	48	-0.39480597	-1.4525597	0.03949731	0.25679475
GO BP	NEGATIVE REGULATION OF GENE EXPRESSION EPIGENETIC	GO:0045814	99	-0.3408548	-1.4520594	0.030351438	0.25707275
GO BP	PROTEIN LOCALIZATION TO VACUOLE	GO:0072665	56	-0.37789166	-1.4519515	0.025337838	0.25657627
GO BP	METHYLATION DEPENDENT CHROMATIN SILENCING	#N/A	17	-0.49497712	-1.4518125	0.08196721	0.2561318
GO BP	APPENDAGE MORPHOGENESIS	#N/A	92	-0.34830287	-1.4511231	0.018092105	0.25678545
GO BP	CELL CELL ADHESION VIA PLASMA MEMBRANE ADHESION MOLECULES	GO:0098742	93	-0.3461615	-1.4497175	0.020967742	0.2586196
GO BP	POTASSIUM ION IMPORT ACROSS PLASMA MEMBRANE	GO:1990573	20	-0.4736706	-1.4495645	0.07326008	0.25816998
GO BP	POSITIVE REGULATION OF NERVOUS SYSTEM DEVELOPMENT	#N/A	310	-0.2922987	-1.4493419	0.001436782	0.25787154
GO BP	REGULATION OF AUTOPHAGY OF MITOCHONDRION	GO:1903146	37	-0.41395938	-1.4492688	0.041739132	0.25732002
GO BP	PROTEIN AUTOPHOSPHORYLATION	GO:0046777	168	-0.31450176	-1.448699	0.00792393	0.25760832
GO BP	POSITIVE REGULATION OF VASCULATURE DEVELOPMENT	#N/A	105	-0.33644724	-1.4485103	0.01577287	0.25725782
GO BP	MAINTENANCE OF LOCATION	#N/A	223	-0.30304003	-1.4476174	0.004405286	0.2582125
GO BP	REGULATION OF PROTEIN LOCALIZATION TO CELL SURFACE	GO:2000008	28	-0.42894608	-1.4474387	0.055855855	0.25784808
GO BP	PRODUCTION OF MOLECULAR MEDIATOR INVOLVED IN INFLAMMATORY RESPONSE	GO:0002532	36	-0.41886702	-1.4458277	0.038528897	0.26025116
GO BP	REGULATION OF MYELOID LEUKOCYTE MEDIATED IMMUNITY	#N/A	36	-0.41702187	-1.4458207	0.055555556	0.25956953
GO BP	POSITIVE REGULATION OF CELLULAR RESPONSE TO INSULIN STIMULUS	GO:1900078	16	-0.51214695	-1.4454894	0.07054674	0.25949645
GO BP	SKELETAL SYSTEM MORPHOGENESIS	GO:0048705	127	-0.33061773	-1.4454414	0.019138755	0.25890732
GO BP	REGULATION OF DOUBLE STRAND BREAK REPAIR VIA NONHOMOLOGOUS END JOINING	GO:2001032	17	-0.4971719	-1.4440255	0.06417112	0.26075077
GO BP	RHO PROTEIN SIGNAL TRANSDUCTION	GO:0007266	143	-0.31934255	-1.4439586	0.019354839	0.2602063
GO BP	SKELETAL MUSCLE ORGAN DEVELOPMENT	GO:0060538	94	-0.3432154	-1.4434748	0.021812081	0.26049766
GO BP	RESPONSE TO MITOCHONDRIAL DEPOLARISATION	GO:0098780	19	-0.4871572	-1.4426551	0.084990956	0.26136518
GO BP	REGULATION OF LYMPHOCYTE APOPTOTIC PROCESS	GO:0070228	30	-0.42826688	-1.4415932	0.056410257	0.2625961
GO BP	REGULATION OF LIPID METABOLIC PROCESS	GO:0019216	279	-0.29230487	-1.4401392	0.008849558	0.26457575
GO BP	REGULATION OF NUCLEOCYTOPLASMIC TRANSPORT	GO:0046822	89	-0.34032288	-1.4399458	0.035472974	0.26424724
GO BP	POSITIVE REGULATION OF CHROMOSOME ORGANIZATION	GO:2001252	150	-0.32236874	-1.4389601	0.012422361	0.2653751
GO BP	REGULATION OF NEUROBLAST PROLIFERATION	GO:1902692	18	-0.4885776	-1.4385238	0.06104129	0.26544246
GO BP	PROTEOGLYCAN BIOSYNTHETIC PROCESS	GO:0030166	34	-0.42214224	-1.438423	0.049488056	0.26496127
GO BP	PROTEIN DNA COMPLEX DISASSEMBLY	GO:0032986	18	-0.49097958	-1.4378905	0.06764168	0.26527533
GO BP	MEMBRANE INVAGINATION	GO:0010324	43	-0.4006162	-1.4378201	0.053380784	0.26472333
GO BP	POSITIVE REGULATION OF INTERFERON BETA PRODUCTION	GO:0032728	25	-0.45050427	-1.4378141	0.05206463	0.26405624
GO BP	PROTEIN LOCALIZATION TO NUCLEUS	GO:0034504	210	-0.30212614	-1.437707	0.007541478	0.2635503
GO BP	PROTEIN LOCALIZATION TO CYTOSKELETON	GO:0044380	54	-0.37523854	-1.4376342	0.03852596	0.26301336
GO BP	PLATELET DERIVED GROWTH FACTOR RECEPTOR SIGNALING PATHWAY	GO:0048008	47	-0.38774467	-1.437611	0.034904014	0.2623826
GO BP	NEGATIVE REGULATION OF BLOOD VESSEL DIAMETER	GO:0097756	33	-0.41614932	-1.4374065	0.0460177	0.2621303
GO BP	VISUAL BEHAVIOR	GO:0007632	27	-0.44165778	-1.4370592	0.06227758	0.26211253
GO BP	NEURON MIGRATION	GO:0001764	86	-0.34033942	-1.4364994	0.013223141	0.2625181
GO BP	CHROMOSOME CONDENSATION	GO:0030261	36	-0.40830103	-1.4358222	0.030520646	0.26306656
GO BP	TRIGLYCERIDE CATABOLIC PROCESS	GO:0019433	19	-0.48027632	-1.4356418	0.073937155	0.26269972
GO BP	NOTCH SIGNALING PATHWAY	GO:0007219	122	-0.32739896	-1.4335945	0.011128776	0.26560625
GO BP	ESTABLISHMENT OF PROTEIN LOCALIZATION TO VACUOLE	GO:0072666	42	-0.39570493	-1.4328326	0.050086357	0.26639634
GO BP	MEMBRANE PROTEIN INTRACELLULAR DOMAIN PROTEOLYSIS	GO:0031293	17	-0.49324706	-1.4328113	0.06842105	0.2657729
GO BP	CYTOPLASMIC SEQUESTERING OF TRANSCRIPTION FACTOR	GO:0042994	15	-0.50904703	-1.4322791	0.068265684	0.2660479
GO BP	POSITIVE REGULATION OF CYTOKINE PRODUCTION INVOLVED IN IMMUNE RESPONSE	GO:0002720	30	-0.4208354	-1.4309232	0.048327137	0.2678009
GO BP	NCRNA EXPORT FROM NUCLEUS	#N/A	36	-0.40720573	-1.4307071	0.05734767	0.26748675
GO BP	EMBRYONIC MORPHOGENESIS	GO:0048598	362	-0.28114665	-1.4306704	0	0.26690865
GO BP	ENTRAINMENT OF CIRCADIAN CLOCK BY PHOTOPERIOD	GO:0043153	19	-0.47964925	-1.430366	0.07224335	0.26685587
GO BP	FATTY ACID DERIVATIVE METABOLIC PROCESS	#N/A	93	-0.34075165	-1.4297496	0.019138755	0.2672208
GO BP	MODIFICATION OF POSTSYNAPTIC STRUCTURE	GO:0099010	15	-0.5148657	-1.4296287	0.08490566	0.26683056
GO BP	POSITIVE REGULATION OF INSULIN SECRETION INVOLVED IN CELLULAR RESPONSE TO GLUCOSE STIMULUS	GO:0035774	20	-0.47363907	-1.4285386	0.07441016	0.26820138
GO BP	REGULATION OF MAST CELL ACTIVATION	GO:0033003	24	-0.44621995	-1.4282689	0.07329843	0.26806974
GO BP	CELL MIGRATION INVOLVED IN SPROUTING ANGIOGENESIS	GO:0002042	39	-0.3954574	-1.4280279	0.055658627	0.26792964
GO BP	REGULATION OF T HELPER CELL DIFFERENTIATION	#N/A	15	-0.5217394	-1.427325	0.08918406	0.26860854
GO BP	CELLULAR POLYSACCHARIDE CATABOLIC PROCESS	#N/A	18	-0.47832513	-1.42682	0.078947365	0.26893312
GO BP	MICROTUBULE BASED MOVEMENT	GO:0007018	210	-0.29737416	-1.426178	0.003072197	0.2693672
GO BP	REGULATION OF PROTEIN OLIGOMERIZATION	#N/A	22	-0.4685421	-1.4260001	0.06517691	0.269045
GO BP	CELL GROWTH	#N/A	321	-0.28803197	-1.4258602	0.004411765	0.26864165
GO BP	RESPONSE TO MECHANICAL STIMULUS	GO:0009612	123	-0.32067478	-1.4258243	0.017741935	0.26807722
GO BP	NEGATIVE REGULATION OF NEURAL PRECURSOR CELL PROLIFERATION	GO:2000178	16	-0.5021745	-1.425624	0.061930783	0.26785427
GO BP	MYOBLAST FUSION	GO:0007520	18	-0.48998922	-1.4254596	0.079422385	0.2675013
GO BP	PHOSPHATIDYLSERINE METABOLIC PROCESS	GO:0006658	22	-0.46002695	-1.4250636	0.07169118	0.26753643
GO BP	SENSORY SYSTEM DEVELOPMENT	GO:0048880	211	-0.30069977	-1.4246255	0.009022556	0.2677646
GO BP	BLOOD VESSEL MORPHOGENESIS	GO:0048514	353	-0.2837179	-1.4242742	0.002820875	0.26775837
GO BP	PHOTORECEPTOR CELL DIFFERENTIATION	#N/A	26	-0.437014	-1.4241484	0.055456173	0.26737487
GO BP	ACTIVATION OF GTPASE ACTIVITY	GO:0090630	70	-0.35722005	-1.4239038	0.033043478	0.2671897
GO BP	REGULATION OF TRANSCRIPTION BY RNA POLYMERASE III	GO:0006359	18	-0.47737527	-1.4227785	0.08514493	0.26860267
GO BP	NEGATIVE REGULATION OF MITOCHONDRION ORGANIZATION	GO:0010823	45	-0.38685054	-1.4222394	0.046678636	0.26892552
GO BP	CYTOKINE METABOLIC PROCESS	GO:0042107	60	-0.36507797	-1.4222176	0.033391915	0.2683522
GO BP	CELLULAR RESPONSE TO LIPOPROTEIN PARTICLE STIMULUS	#N/A	21	-0.45461187	-1.4221573	0.0856102	0.26783988
GO BP	CELLULAR RESPONSE TO MECHANICAL STIMULUS	GO:0071260	52	-0.37118518	-1.4209348	0.04712042	0.26945215
GO BP	RETINA DEVELOPMENT IN CAMERA TYPE EYE	GO:0060041	85	-0.34523338	-1.4201583	0.02020202	0.2703286
GO BP	PHOSPHATIDYLINOSITOL DEPHOSPHORYLATION	GO:0046856	23	-0.4515831	-1.419686	0.08362989	0.2705382
GO BP	REGULATION OF MEMBRANE POTENTIAL	GO:0042391	183	-0.3025843	-1.4193597	0.010819165	0.27045
GO BP	NEGATIVE REGULATION OF ION TRANSPORT	GO:0043271	66	-0.3541931	-1.4185927	0.027072757	0.27126127
GO BP	POSITIVE REGULATION OF NEURON DIFFERENTIATION	GO:0045666	232	-0.29739863	-1.418197	0.007194245	0.27139488
GO BP	REGULATION OF LONG TERM SYNAPTIC POTENTIATION	GO:1900271	24	-0.4440828	-1.4167798	0.08348135	0.2732954
GO BP	PROTEIN KINASE C SIGNALING	GO:0070528	16	-0.48511162	-1.4164791	0.104672894	0.27321053
GO BP	POSITIVE REGULATION OF NUCLEAR DIVISION	#N/A	45	-0.3922202	-1.4158434	0.05235602	0.2737823
GO BP	REGULATION OF SYNAPTIC PLASTICITY	GO:0048167	97	-0.33049205	-1.4155657	0.024630541	0.27372032
GO BP	POSITIVE REGULATION OF KIDNEY DEVELOPMENT	GO:0090184	20	-0.45935273	-1.4150897	0.080789946	0.27384806
GO BP	REGULATION OF EPITHELIAL CELL MIGRATION	GO:0010632	154	-0.3144669	-1.4149511	0.01510574	0.27352187
GO BP	RESPONSE TO STARVATION	GO:0042594	145	-0.317659	-1.4139115	0.018957347	0.2748328
GO BP	REGULATION OF GTPASE ACTIVITY	GO:0043087	332	-0.284109	-1.4133613	0.007042253	0.2752216
GO BP	NEGATIVE REGULATION OF VIRAL LIFE CYCLE	#N/A	46	-0.38504547	-1.4132948	0.056027167	0.27472296
GO BP	SYNAPSE MATURATION	GO:0060074	15	-0.5051085	-1.4119313	0.08122744	0.27665174
GO BP	REGULATION OF SMOOTH MUSCLE CELL DIFFERENTIATION	GO:0051150	21	-0.46362737	-1.4117166	0.082746476	0.27636996
GO BP	REGULATION OF RAS PROTEIN SIGNAL TRANSDUCTION	GO:0046578	169	-0.30803716	-1.4112273	0.014285714	0.2766553
GO BP	NEGATIVE REGULATION OF CYTOSKELETON ORGANIZATION	#N/A	103	-0.32534334	-1.4108176	0.024311183	0.2767518
GO BP	HEPATICOBILIARY SYSTEM DEVELOPMENT	#N/A	104	-0.32622775	-1.4104759	0.025083613	0.27682647
GO BP	NEGATIVE REGULATION OF LEUKOCYTE DIFFERENTIATION	#N/A	48	-0.3766457	-1.4104023	0.043782838	0.27636045
GO BP	TELENCEPHALON DEVELOPMENT	GO:0021537	150	-0.30987838	-1.4098245	0.020092735	0.2767239
GO BP	RESPIRATORY SYSTEM DEVELOPMENT	GO:0060541	128	-0.31862682	-1.4094647	0.020537125	0.27671456
GO BP	REGULATION OF LEUKOCYTE DEGRANULATION	#N/A	29	-0.42569724	-1.4093398	0.065099455	0.27637303
GO BP	POSITIVE REGULATION OF PRODUCTION OF MOLECULAR MEDIATOR OF IMMUNE RESPONSE	#N/A	51	-0.37449428	-1.4088814	0.045378152	0.27659854
GO BP	REGULATION OF INFLAMMATORY RESPONSE	GO:0050727	168	-0.30490032	-1.4078171	0.015576324	0.27791205
GO BP	ASPARTATE FAMILY AMINO ACID BIOSYNTHETIC PROCESS	#N/A	19	-0.47690868	-1.4072375	0.083179295	0.2783936
GO BP	T CELL DIFFERENTIATION INVOLVED IN IMMUNE RESPONSE	GO:0002292	31	-0.41188732	-1.4071511	0.05719557	0.27793664
GO BP	REGULATION OF SMALL GTPASE MEDIATED SIGNAL TRANSDUCTION	GO:0051056	241	-0.29220662	-1.4058132	0.010432191	0.2797462
GO BP	REGULATION OF EXTRINSIC APOPTOTIC SIGNALING PATHWAY	GO:2001236	105	-0.32830578	-1.405162	0.03497615	0.280382
GO BP	REGULATION OF CELL AGING	#N/A	38	-0.3956897	-1.404807	0.07092199	0.2803467
GO BP	CELL MORPHOGENESIS INVOLVED IN DIFFERENTIATION	GO:0000904	466	-0.2749763	-1.4047526	0.001328021	0.27982104
GO BP	TISSUE MIGRATION	#N/A	198	-0.29731482	-1.4047338	0.011146497	0.27925244
GO BP	MAST CELL ACTIVATION	GO:0045576	35	-0.4023314	-1.4039737	0.06896552	0.28004175
GO BP	CELLULAR RESPONSE TO EXTERNAL STIMULUS	#N/A	233	-0.29453743	-1.4026833	0.009022556	0.28191638
GO BP	REGULATION OF PHOSPHATIDYLINOSITOL 3 KINASE SIGNALING	GO:0014066	76	-0.34497225	-1.4020221	0.037931036	0.2824882
GO BP	ORGAN OR TISSUE SPECIFIC IMMUNE RESPONSE	GO:0002251	18	-0.47695082	-1.400803	0.088607594	0.2843355
GO BP	TRANSCRIPTION BY RNA POLYMERASE I	GO:0006360	59	-0.36041796	-1.4006306	0.03380783	0.28410017
GO BP	REGULATION OF SYSTEMIC ARTERIAL BLOOD PRESSURE MEDIATED BY A CHEMICAL SIGNAL	GO:0003044	18	-0.4786686	-1.4001257	0.099115044	0.28442246
GO BP	PROTEIN TRANSPORT ALONG MICROTUBULE	GO:0098840	57	-0.3654746	-1.3996332	0.041594453	0.28468716
GO BP	MULTICELLULAR ORGANISMAL HOMEOSTASIS	GO:0048871	283	-0.28360656	-1.3991187	0.004273505	0.28508982
GO BP	REGULATION OF NEURON MIGRATION	GO:2001222	22	-0.45682672	-1.3987609	0.09864604	0.2851591
GO BP	REGULATION OF HEART RATE BY CARDIAC CONDUCTION	GO:0086091	17	-0.47719258	-1.3986617	0.07663552	0.28475198
GO BP	VASCULAR PROCESS IN CIRCULATORY SYSTEM	#N/A	78	-0.34066096	-1.398615	0.036484245	0.28424412
GO BP	BASE EXCISION REPAIR	GO:0006284	41	-0.38785788	-1.3983425	0.053264603	0.28417367
GO BP	TRANSMEMBRANE RECEPTOR PROTEIN TYROSINE KINASE SIGNALING PATHWAY	GO:0007169	478	-0.27268434	-1.3979968	0	0.28419432
GO BP	NEGATIVE REGULATION OF REACTIVE OXYGEN SPECIES METABOLIC PROCESS	GO:2000378	40	-0.39506114	-1.3970606	0.05467372	0.28537232
GO BP	POLYSACCHARIDE CATABOLIC PROCESS	#N/A	18	-0.47832513	-1.3964883	0.09375	0.2858372
GO BP	REGULATION OF NIK NF KAPPAB SIGNALING	GO:1901222	61	-0.3590344	-1.3951678	0.04217926	0.28790691
GO BP	NEGATIVE REGULATION OF SMALL GTPASE MEDIATED SIGNAL TRANSDUCTION	GO:0051058	41	-0.38705546	-1.3948361	0.055555556	0.28795284
GO BP	INTEGRIN ACTIVATION	GO:0033622	15	-0.48821566	-1.3942102	0.08695652	0.28851992
GO BP	REGULATION OF ION TRANSPORT	GO:0043269	291	-0.27990636	-1.3938864	0.00723589	0.2885216
GO BP	MONOCARBOXYLIC ACID TRANSPORT	GO:0015718	94	-0.32962543	-1.3931909	0.03697479	0.28923315
GO BP	RESPONSE TO EPIDERMAL GROWTH FACTOR	GO:0070849	37	-0.40435863	-1.3927072	0.06349207	0.28944916
GO BP	CHEMOKINE PRODUCTION	GO:0032602	43	-0.3790929	-1.3925614	0.0761062	0.2890901
GO BP	HEAD DEVELOPMENT	GO:0060322	485	-0.2688983	-1.3923945	0.001369863	0.28883022
GO BP	NEGATIVE REGULATION OF CALCIUM ION TRANSPORT	GO:0051926	24	-0.4364259	-1.3920727	0.07575758	0.28883803
GO BP	BONE DEVELOPMENT	GO:0060348	127	-0.31177518	-1.3918737	0.021035599	0.28862235
GO BP	MUSCLE ORGAN DEVELOPMENT	GO:0007517	214	-0.2921353	-1.3912591	0.010687023	0.2892339
GO BP	POSITIVE REGULATION OF DNA REPAIR	GO:0045739	51	-0.37047	-1.3907064	0.052364863	0.28959283
GO BP	REGULATION OF MYOTUBE DIFFERENTIATION	GO:0010830	23	-0.4413915	-1.3904961	0.09864604	0.28936863
GO BP	GLYCEROLIPID CATABOLIC PROCESS	#N/A	41	-0.38764364	-1.3901546	0.05820106	0.28942013
GO BP	POSITIVE REGULATION OF CELL CYCLE	GO:0045787	294	-0.28148594	-1.3900802	0.006033183	0.28903198
GO BP	POSITIVE REGULATION OF LEUKOCYTE MEDIATED IMMUNITY	#N/A	61	-0.35828623	-1.3899657	0.05199307	0.2886374
GO BP	REGULATION OF CALCIUM ION TRANSMEMBRANE TRANSPORTER ACTIVITY	GO:1901019	46	-0.38097394	-1.3898144	0.05831904	0.28835905
GO BP	NEGATIVE REGULATION OF CALCIUM ION TRANSMEMBRANE TRANSPORT	GO:1903170	16	-0.4983911	-1.3892901	0.092057765	0.28873804
GO BP	NEGATIVE REGULATION OF PROTEIN CONTAINING COMPLEX DISASSEMBLY	GO:0043242	55	-0.3656408	-1.3892779	0.05059022	0.2881903
GO BP	PHOSPHATIDYLINOSITOL PHOSPHORYLATION	GO:0046854	39	-0.38910368	-1.3892121	0.0703259	0.28775617
GO BP	POSITIVE REGULATION OF CELL DEVELOPMENT	GO:0010720	331	-0.27748513	-1.3891467	0.002886003	0.28730765
GO BP	MUSCLE STRUCTURE DEVELOPMENT	GO:0061061	372	-0.27543837	-1.3878554	0.001438849	0.2892468
GO BP	OSTEOBLAST DIFFERENTIATION	GO:0001649	135	-0.30653855	-1.3873222	0.028052805	0.2896109
GO BP	POSITIVE REGULATION OF AMYLOID PRECURSOR PROTEIN CATABOLIC PROCESS	GO:1902993	15	-0.50775546	-1.3872993	0.09576427	0.2890773
GO BP	MICROTUBULE CYTOSKELETON ORGANIZATION	GO:0000226	445	-0.26842758	-1.3864706	0.004103967	0.28999373
GO BP	REGULATION OF DNA METABOLIC PROCESS	#N/A	273	-0.28626028	-1.3859305	0.005908419	0.29046953
GO BP	CHROMATIN ASSEMBLY OR DISASSEMBLY	GO:0006333	141	-0.30594006	-1.3855009	0.01724138	0.2908044
GO BP	AUTOPHAGY OF MITOCHONDRION	GO:0000422	65	-0.35000914	-1.3853875	0.042881645	0.29048055
GO BP	PROTEIN SUMOYLATION	GO:0016925	67	-0.34896892	-1.3851006	0.04769737	0.29041815
GO BP	STRIATED MUSCLE CONTRACTION	GO:0006941	93	-0.3275826	-1.3848808	0.049423393	0.29028356
GO BP	COLLATERAL SPROUTING	GO:0048668	19	-0.4489796	-1.3842281	0.10412926	0.2908851
GO BP	BIOMINERALIZATION	#N/A	90	-0.33022147	-1.3842036	0.047217537	0.29035732
GO BP	EMBRYONIC SKELETAL SYSTEM MORPHOGENESIS	GO:0048704	44	-0.37740606	-1.3835857	0.06457242	0.2909349
GO BP	GENE SILENCING	GO:0016458	227	-0.28890884	-1.38334	0.005943536	0.29080507
GO BP	EPITHELIAL CELL APOPTOTIC PROCESS	GO:1904019	68	-0.34817395	-1.3821893	0.03517588	0.2924049
GO BP	CARDIAC CONDUCTION	GO:0061337	61	-0.3516576	-1.3821743	0.05882353	0.29187053
GO BP	IMPORT ACROSS PLASMA MEMBRANE	GO:0098739	61	-0.35780272	-1.381556	0.04631218	0.2923944
GO BP	FATTY ACID TRANSMEMBRANE TRANSPORT	#N/A	17	-0.4702028	-1.3812203	0.0979021	0.29248247
GO BP	ZINC ION HOMEOSTASIS	GO:0055069	20	-0.45807233	-1.380854	0.09041591	0.29269135
GO BP	FATTY ACID DERIVATIVE BIOSYNTHETIC PROCESS	#N/A	62	-0.34637576	-1.3800918	0.05882353	0.2936006
GO BP	CELLULAR MODIFIED AMINO ACID BIOSYNTHETIC PROCESS	#N/A	37	-0.39574787	-1.378802	0.06451613	0.29549217
GO BP	ACETYL COA METABOLIC PROCESS	GO:0006084	34	-0.39624655	-1.3787239	0.066317625	0.29505968
GO BP	POSITIVE REGULATION OF TRANSPORTER ACTIVITY	GO:0032411	54	-0.36298817	-1.3787197	0.061728396	0.29450223
GO BP	PLASMA MEMBRANE ORGANIZATION	GO:0007009	68	-0.34105775	-1.3783172	0.043252595	0.29475334
GO BP	REGULATION OF OSSIFICATION	GO:0030278	110	-0.31656915	-1.3779695	0.029459901	0.29490685
GO BP	POSITIVE REGULATION OF MITOCHONDRION ORGANIZATION	GO:0010822	92	-0.32653025	-1.3774333	0.029411765	0.29549515
GO BP	SERTOLI CELL DIFFERENTIATION	GO:0060008	15	-0.49081057	-1.3773156	0.10285714	0.29514688
GO BP	NEGATIVE REGULATION OF SMOOTH MUSCLE CELL PROLIFERATION	GO:0048662	26	-0.4163181	-1.3772141	0.08211679	0.2947444
GO BP	REGULATION OF MAST CELL ACTIVATION INVOLVED IN IMMUNE RESPONSE	#N/A	21	-0.4441817	-1.3759853	0.09409594	0.29658008
GO BP	HEPARAN SULFATE PROTEOGLYCAN BIOSYNTHETIC PROCESS	GO:0015012	17	-0.47450563	-1.3754255	0.09461967	0.29709443
GO BP	MODIFICATION OF SYNAPTIC STRUCTURE	GO:0099563	19	-0.4640412	-1.3735967	0.09807356	0.30002415
GO BP	TUBE FORMATION	GO:0035148	108	-0.31822488	-1.3732946	0.025806451	0.30004713
GO BP	NEURON FATE COMMITMENT	GO:0048663	18	-0.4658348	-1.3726469	0.10671937	0.3007998
GO BP	REGULATION OF MICROTUBULE POLYMERIZATION	GO:0031113	40	-0.37131667	-1.3719294	0.05818182	0.30165958
GO BP	T CELL DIFFERENTIATION IN THYMUS	GO:0033077	37	-0.39469907	-1.3719021	0.08064516	0.3011517
GO BP	REGULATION OF ANATOMICAL STRUCTURE SIZE	#N/A	309	-0.2757524	-1.3716346	0.005532504	0.30113274
GO BP	PROTEIN O LINKED GLYCOSYLATION	GO:0006493	73	-0.33979094	-1.3709416	0.050522648	0.30193964
GO BP	POSITIVE REGULATION OF PROTEIN TARGETING TO MEMBRANE	GO:0090314	22	-0.44625977	-1.3708657	0.10299625	0.3015447
GO BP	REGULATION OF CYTOKINE PRODUCTION INVOLVED IN IMMUNE RESPONSE	GO:0002718	46	-0.37504217	-1.3704022	0.072790295	0.30194035
GO BP	SKELETAL SYSTEM DEVELOPMENT	GO:0001501	286	-0.27907234	-1.3700453	0.003053435	0.30198961
GO BP	NEGATIVE REGULATION OF CELL SUBSTRATE ADHESION	GO:0010812	45	-0.36986098	-1.3699851	0.072222225	0.30154952
GO BP	POSITIVE REGULATION OF DNA METABOLIC PROCESS	#N/A	150	-0.30160946	-1.3693477	0.031496063	0.30226284
GO BP	REGULATION OF RESPONSE TO ENDOPLASMIC RETICULUM STRESS	GO:1905897	73	-0.335259	-1.3690349	0.03820598	0.30228627
GO BP	NEGATIVE REGULATION OF PHOSPHORUS METABOLIC PROCESS	#N/A	397	-0.26955563	-1.3683952	0.004037685	0.30304587
GO BP	RESPONSE TO FLUID SHEAR STRESS	GO:0034405	27	-0.4176318	-1.366595	0.08672567	0.3061801
GO BP	PHOSPHATIDYLINOSITOL 3 KINASE SIGNALING	GO:0014065	90	-0.32315412	-1.3657168	0.036666665	0.30727226
GO BP	ARTERY DEVELOPMENT	GO:0060840	56	-0.35821038	-1.3653816	0.061433446	0.3074004
GO BP	POSITIVE REGULATION OF CARTILAGE DEVELOPMENT	GO:0061036	19	-0.4500212	-1.3650076	0.098615915	0.3075929
GO BP	HOMOPHILIC CELL ADHESION VIA PLASMA MEMBRANE ADHESION MOLECULES	GO:0007156	45	-0.37567437	-1.3650018	0.07226891	0.30703437
GO BP	REGULATION OF INTRINSIC APOPTOTIC SIGNALING PATHWAY	GO:2001242	130	-0.30286053	-1.3647766	0.032051284	0.306901
GO BP	EMBRYONIC SKELETAL SYSTEM DEVELOPMENT	GO:0048706	61	-0.35166544	-1.363953	0.04841402	0.30797118
GO BP	ANION HOMEOSTASIS	#N/A	38	-0.3831072	-1.3625364	0.06993007	0.31015822
GO BP	REGULATION OF TUMOR NECROSIS FACTOR MEDIATED SIGNALING PATHWAY	GO:0010803	40	-0.38171473	-1.3620696	0.08394161	0.3104737
GO BP	GLIAL CELL MIGRATION	GO:0008347	32	-0.40483195	-1.3617078	0.09586466	0.3106618
GO BP	REGULATION OF NOTCH SIGNALING PATHWAY	GO:0008593	71	-0.33458728	-1.3614012	0.069565214	0.31074727
GO BP	CELL RECOGNITION	GO:0008037	58	-0.34965348	-1.3612338	0.060344826	0.3105109
GO BP	PINOCYTOSIS	GO:0006907	16	-0.47538564	-1.360484	0.12109375	0.31137466
GO BP	CYTOKINE PRODUCTION	GO:0001816	429	-0.26517937	-1.3584236	0.004026846	0.31483817
GO BP	INFLAMMATORY RESPONSE	GO:0006954	328	-0.27161533	-1.3580999	0.010159652	0.31493014
GO BP	HISTONE H3 DEACETYLATION	GO:0070932	16	-0.47890657	-1.3578203	0.123893805	0.31493813
GO BP	HEAD MORPHOGENESIS	GO:0060323	27	-0.41161293	-1.357465	0.09208103	0.31506565
GO BP	NEURON DEATH	GO:0070997	236	-0.28292003	-1.3573592	0.011922504	0.31471506
GO BP	NEGATIVE REGULATION OF PROTEIN LOCALIZATION TO NUCLEUS	GO:1900181	19	-0.44819042	-1.3571745	0.10357816	0.3145309
GO BP	G PROTEIN COUPLED RECEPTOR SIGNALING PATHWAY COUPLED TO CYCLIC NUCLEOTIDE SECOND MESSENGER	GO:0007187	67	-0.3338352	-1.3570637	0.06168831	0.3141716
GO BP	METHYLATION	GO:0032259	292	-0.2753783	-1.3568113	0.01754386	0.31408256
GO BP	REGULATION OF NEURAL PRECURSOR CELL PROLIFERATION	GO:2000177	50	-0.3670159	-1.3565792	0.06776557	0.31399113
GO BP	AMINOGLYCAN CATABOLIC PROCESS	#N/A	40	-0.37769532	-1.3565515	0.07733813	0.3134927
GO BP	LEUKOCYTE MIGRATION	GO:0050900	207	-0.285337	-1.3559474	0.015337423	0.31402218
GO BP	REGULATION OF MITOCHONDRION ORGANIZATION	GO:0010821	145	-0.29854515	-1.3557034	0.03599374	0.31388518
GO BP	POSITIVE REGULATION OF RESPONSE TO CYTOKINE STIMULUS	GO:0060760	32	-0.39346042	-1.3556023	0.09908257	0.31350717
GO BP	RESPONSE TO GAMMA RADIATION	GO:0010332	49	-0.359253	-1.3555968	0.07011686	0.3129713
GO BP	INTRASPECIES INTERACTION BETWEEN ORGANISMS	#N/A	21	-0.44691023	-1.3554335	0.11347517	0.31272566
GO BP	REGULATION OF ACTIN FILAMENT ORGANIZATION	GO:0110053	181	-0.2921251	-1.355102	0.021341464	0.3128567
GO BP	POSITIVE REGULATION OF LEUKOCYTE MIGRATION	GO:0002687	62	-0.34441513	-1.3544126	0.053067993	0.31365746
GO BP	POSITIVE REGULATION OF CALCIUM ION TRANSMEMBRANE TRANSPORT	#N/A	34	-0.38936302	-1.3539802	0.08671587	0.3139219
GO BP	ENDOCRINE PROCESS	#N/A	34	-0.39945722	-1.3534374	0.099115044	0.31440315
GO BP	RESPONSE TO TRANSFORMING GROWTH FACTOR BETA	GO:0071559	160	-0.29441988	-1.3533244	0.01857585	0.31409144
GO BP	LEARNING	GO:0007612	70	-0.33702612	-1.3533051	0.0626087	0.31358653
GO BP	PURINE NUCLEOSIDE MONOPHOSPHATE BIOSYNTHETIC PROCESS	#N/A	17	-0.4604963	-1.3525507	0.110124335	0.31464675
GO BP	POSITIVE REGULATION OF TISSUE REMODELING	#N/A	18	-0.4432171	-1.3515456	0.11700183	0.3161258
GO BP	REGULATION OF EPITHELIAL CELL APOPTOTIC PROCESS	#N/A	50	-0.35862672	-1.3515131	0.067911714	0.31563815
GO BP	IRON ION TRANSPORT	GO:0006826	58	-0.35315573	-1.351377	0.081803	0.31538135
GO BP	MAMMARY GLAND DEVELOPMENT	GO:0030879	93	-0.32231328	-1.351053	0.05210084	0.31551665
GO BP	ADAPTIVE IMMUNE RESPONSE	GO:0002250	179	-0.29036963	-1.3504431	0.02472952	0.31621358
GO BP	EPITHELIAL CELL DIFFERENTIATION	GO:0030855	370	-0.2656995	-1.3500061	0.011379801	0.3164938
GO BP	NEGATIVE REGULATION OF ACTIN FILAMENT DEPOLYMERIZATION	GO:0030835	28	-0.4013522	-1.3485397	0.08592322	0.31877586
GO BP	EXECUTION PHASE OF APOPTOSIS	GO:0097194	55	-0.35734138	-1.3484039	0.08126037	0.31847066
GO BP	POSITIVE REGULATION OF CELL SUBSTRATE ADHESION	GO:0010811	79	-0.3273448	-1.3481288	0.060457516	0.31848955
GO BP	REGULATION OF GROWTH	GO:0040008	426	-0.26182145	-1.3478789	0.005517242	0.31842998
GO BP	METAL ION TRANSPORT	GO:0030001	444	-0.2621566	-1.3477991	0.001369863	0.31806853
GO BP	CELL COMMUNICATION BY ELECTRICAL COUPLING	GO:0010644	17	-0.46434373	-1.3477833	0.11524164	0.3175521
GO BP	REGULATION OF HISTONE DEACETYLATION	GO:0031063	22	-0.43618456	-1.3477701	0.10299625	0.3170265
GO BP	POSITIVE REGULATION OF MUSCLE HYPERTROPHY	#N/A	21	-0.4373351	-1.3474386	0.11290322	0.31715637
GO BP	LYMPHOCYTE COSTIMULATION	#N/A	26	-0.4157869	-1.3466203	0.104347825	0.31823084
GO BP	REGULATION OF AXONOGENESIS	GO:0050770	115	-0.3093717	-1.3461558	0.02992126	0.318665
GO BP	T CELL ACTIVATION INVOLVED IN IMMUNE RESPONSE	GO:0002286	46	-0.37068763	-1.3457173	0.08614865	0.31897002
GO BP	SMOOTH MUSCLE CELL PROLIFERATION	GO:0048659	87	-0.32039666	-1.3452684	0.06125828	0.31937474
GO BP	MEMBRANE PROTEIN ECTODOMAIN PROTEOLYSIS	GO:0006509	30	-0.40319008	-1.3449581	0.09796673	0.31949484
GO BP	MULTICELLULAR ORGANISMAL MOVEMENT	#N/A	30	-0.4012792	-1.3447652	0.08480565	0.31938666
GO BP	CELLULAR MODIFIED AMINO ACID METABOLIC PROCESS	GO:0006575	126	-0.3036641	-1.3445072	0.036484245	0.31932643
GO BP	AMINOGLYCAN BIOSYNTHETIC PROCESS	#N/A	68	-0.33750132	-1.3442507	0.058430716	0.31934106
GO BP	RENAL SYSTEM PROCESS	GO:0003014	60	-0.34591532	-1.3439653	0.0688	0.31937724
GO BP	POSITIVE REGULATION OF RECEPTOR MEDIATED ENDOCYTOSIS	GO:0048260	35	-0.38691336	-1.3435143	0.088926174	0.319711
GO BP	DE NOVO PROTEIN FOLDING	#N/A	33	-0.39667645	-1.3426756	0.10265487	0.3208122
GO BP	STEM CELL PROLIFERATION	GO:0072089	72	-0.33131504	-1.3416426	0.07035176	0.32242364
GO BP	REGULATION OF POTASSIUM ION TRANSMEMBRANE TRANSPORT	GO:1901379	31	-0.3941283	-1.3415536	0.10265487	0.32204372
GO BP	ADENYLATE CYCLASE ACTIVATING G PROTEIN COUPLED RECEPTOR SIGNALING PATHWAY	GO:0007189	40	-0.37597445	-1.3409772	0.094339624	0.3226229
GO BP	IMPORT INTO CELL	#N/A	445	-0.26125398	-1.3409503	0.002808989	0.32214147
GO BP	POSITIVE REGULATION OF BLOOD VESSEL DIAMETER	GO:0097755	28	-0.39967233	-1.3404707	0.10654206	0.32253477
GO BP	REGULATION OF SMOOTHENED SIGNALING PATHWAY	GO:0008589	60	-0.34372845	-1.3388072	0.06495727	0.3253842
GO BP	PROTEOGLYCAN METABOLIC PROCESS	GO:0006029	49	-0.36076114	-1.3387674	0.078397214	0.3249398
GO BP	G0 TO G1 TRANSITION	#N/A	42	-0.37008947	-1.3387384	0.086666666	0.32448143
GO BP	NEGATIVE REGULATION OF ENDOPLASMIC RETICULUM STRESS INDUCED INTRINSIC APOPTOTIC SIGNALING PATHWAY	GO:1902236	16	-0.46909422	-1.338728	0.12750456	0.32397953
GO BP	NEGATIVE REGULATION OF EPITHELIAL TO MESENCHYMAL TRANSITION	GO:0010719	17	-0.45501402	-1.3384681	0.13051471	0.3239612
GO BP	NEGATIVE REGULATION OF CELL GROWTH	GO:0030308	116	-0.30582815	-1.3381944	0.050613496	0.32398584
GO BP	POSITIVE REGULATION OF MITOTIC NUCLEAR DIVISION	GO:0045840	38	-0.3746303	-1.3376629	0.0961183	0.32454166
GO BP	EPIDERMIS MORPHOGENESIS	GO:0048730	16	-0.47031653	-1.336834	0.14638783	0.32579613
GO BP	MACROMOLECULE METHYLATION	#N/A	253	-0.27416348	-1.3365636	0.01884058	0.3258318
GO BP	ASTROCYTE DEVELOPMENT	GO:0014002	22	-0.43395972	-1.3364712	0.11071429	0.325503
GO BP	POSITIVE REGULATION OF GTPASE ACTIVITY	GO:0043547	277	-0.27193084	-1.3360754	0.016129032	0.32577562
GO BP	T CELL DIFFERENTIATION	GO:0030217	117	-0.30245993	-1.3353387	0.049099836	0.3268228
GO BP	INTERLEUKIN 6 SECRETION	#N/A	20	-0.44540736	-1.3350674	0.12	0.32682264
GO BP	PROTEIN LOCALIZATION TO CHROMATIN	GO:0071168	27	-0.4137728	-1.3350286	0.12041885	0.32636318
GO BP	POSITIVE REGULATION OF HISTONE DEACETYLATION	GO:0031065	15	-0.4769711	-1.334925	0.13309352	0.3260406
GO BP	ACTIVATION OF PROTEIN KINASE ACTIVITY	GO:0032147	233	-0.275673	-1.3348118	0.022900764	0.3257763
GO BP	BASEMENT MEMBRANE ORGANIZATION	GO:0071711	23	-0.42961562	-1.334616	0.110707805	0.3256822
GO BP	CELLULAR RESPONSE TO CALCIUM ION	GO:0071277	45	-0.35704294	-1.3338336	0.079422385	0.32677993
GO BP	MATERNAL PROCESS INVOLVED IN FEMALE PREGNANCY	GO:0060135	40	-0.37158436	-1.3337656	0.098305084	0.32640615
GO BP	NEGATIVE REGULATION OF PHOSPHORYLATION	GO:0042326	314	-0.26935768	-1.332025	0.019830028	0.32938972
GO BP	LYMPHOCYTE DIFFERENTIATION	GO:0030098	175	-0.28768358	-1.3318913	0.031045752	0.32914248
GO BP	REGULATION OF PH	GO:0006885	70	-0.328328	-1.3316574	0.056603774	0.32911083
GO BP	REGULATION OF LEUKOCYTE MEDIATED CYTOTOXICITY	#N/A	25	-0.41294146	-1.3312837	0.115606934	0.3293416
GO BP	SEX DIFFERENTIATION	GO:0007548	167	-0.28897318	-1.3312762	0.036682617	0.32882923
GO BP	POSITIVE REGULATION OF INTERFERON GAMMA PRODUCTION	GO:0032729	20	-0.4395465	-1.3312404	0.114754096	0.32837665
GO BP	VENTRICULAR CARDIAC MUSCLE CELL ACTION POTENTIAL	GO:0086005	17	-0.45773298	-1.331119	0.1335807	0.32811248
GO BP	POSITIVE REGULATION OF NUCLEOCYTOPLASMIC TRANSPORT	GO:0046824	55	-0.34322584	-1.3310812	0.080267556	0.3276833
GO BP	REGULATION OF LIPID BIOSYNTHETIC PROCESS	GO:0046890	138	-0.29643956	-1.330932	0.038772214	0.32747468
GO BP	DENDRITIC SPINE DEVELOPMENT	GO:0060996	71	-0.3316664	-1.3307928	0.074074075	0.32721317
GO BP	RESPONSE TO CAMP	GO:0051591	59	-0.33771786	-1.3300793	0.092150174	0.32810974
GO BP	MICROVILLUS ORGANIZATION	GO:0032528	17	-0.4656542	-1.3298068	0.1252372	0.32817075
GO BP	POSITIVE REGULATION OF CELL PROJECTION ORGANIZATION	GO:0031346	270	-0.27235183	-1.3296492	0.02052786	0.3279691
GO BP	REGULATION OF REGULATED SECRETORY PATHWAY	GO:1903305	87	-0.31466988	-1.3289913	0.056896552	0.32881248
GO BP	TRIGLYCERIDE METABOLIC PROCESS	GO:0006641	63	-0.34107462	-1.3284644	0.07312925	0.3294364
GO BP	SENSORY ORGAN DEVELOPMENT	GO:0007423	302	-0.272217	-1.3280662	0.02130898	0.3297479
GO BP	DENDRITE DEVELOPMENT	GO:0016358	163	-0.28961098	-1.3279492	0.028169014	0.3294451
GO BP	MYELOID LEUKOCYTE DIFFERENTIATION	GO:0002573	115	-0.30241236	-1.3275687	0.049668875	0.32971904
GO BP	HISTONE H3 K27 METHYLATION	GO:0070734	17	-0.46327165	-1.3274062	0.13711151	0.32955298
GO BP	MICROTUBULE BASED TRANSPORT	GO:0099111	150	-0.29103607	-1.3272831	0.045385778	0.3293408
GO BP	NEGATIVE REGULATION OF TUMOR NECROSIS FACTOR SUPERFAMILY CYTOKINE PRODUCTION	GO:1903556	26	-0.40422708	-1.3271719	0.121323526	0.32906047
GO BP	POSITIVE REGULATION OF NEURON APOPTOTIC PROCESS	GO:0043525	42	-0.3742866	-1.3269149	0.09457093	0.32907405
GO BP	INSULIN LIKE GROWTH FACTOR RECEPTOR SIGNALING PATHWAY	GO:0048009	21	-0.43813127	-1.326705	0.13825758	0.32900774
GO BP	CELLULAR SENESCENCE	GO:0090398	51	-0.35023582	-1.3266052	0.09201389	0.32873315
GO BP	OSSIFICATION	GO:0001503	231	-0.27892536	-1.3264151	0.026234567	0.32861117
GO BP	POSITIVE REGULATION OF DNA RECOMBINATION	GO:0045911	27	-0.41293132	-1.3256036	0.11663808	0.32987392
GO BP	MONONUCLEAR CELL DIFFERENTIATION	#N/A	19	-0.4400348	-1.3253855	0.13793103	0.3298387
GO BP	REGULATION OF CELL ADHESION	GO:0030155	400	-0.2633762	-1.3253443	0.011095701	0.32942984
GO BP	CELLULAR RESPONSE TO STARVATION	GO:0009267	120	-0.30573812	-1.3249649	0.057189543	0.3297212
GO BP	GLOMERULUS DEVELOPMENT	GO:0032835	32	-0.39164144	-1.3243979	0.104982205	0.33029217
GO BP	POSITIVE REGULATION OF PRI MIRNA TRANSCRIPTION BY RNA POLYMERASE II	GO:1902895	22	-0.4244873	-1.3239121	0.120567374	0.33073488
GO BP	ASPARTATE FAMILY AMINO ACID METABOLIC PROCESS	#N/A	40	-0.36889398	-1.323746	0.07486631	0.330573
GO BP	REGULATION OF OLIGODENDROCYTE DIFFERENTIATION	GO:0048713	21	-0.43079647	-1.3232093	0.121818185	0.33115137
GO BP	PRODUCTION OF MOLECULAR MEDIATOR OF IMMUNE RESPONSE	#N/A	119	-0.30267346	-1.3228693	0.0543131	0.33140424
GO BP	CELL MORPHOGENESIS INVOLVED IN NEURON DIFFERENTIATION	GO:0048667	358	-0.26314646	-1.3221762	0.011019284	0.3322545
GO BP	NEGATIVE REGULATION OF TOLL LIKE RECEPTOR SIGNALING PATHWAY	GO:0034122	22	-0.4301987	-1.3219627	0.13394496	0.33218038
GO BP	POSITIVE REGULATION OF PROTEIN LOCALIZATION TO MEMBRANE	GO:1905477	88	-0.31621036	-1.3209921	0.0647986	0.33360168
GO BP	REGULATION OF NEURON DIFFERENTIATION	GO:0045664	402	-0.26126426	-1.3209624	0.016393442	0.33318743
GO BP	MUSCLE CONTRACTION	GO:0006936	179	-0.2864648	-1.3208712	0.0368	0.33290288
GO BP	REGULATION OF SIGNALING RECEPTOR ACTIVITY	GO:0010469	80	-0.3215117	-1.3204324	0.05851979	0.33336315
GO BP	LIPID MODIFICATION	GO:0030258	177	-0.2876896	-1.3203723	0.03894081	0.33296692
GO BP	REGULATION OF HISTONE H3 K4 METHYLATION	GO:0051569	23	-0.42858312	-1.3189387	0.13644524	0.33540174
GO BP	NEURON APOPTOTIC PROCESS	GO:0051402	160	-0.2856248	-1.3185785	0.041867957	0.33560085
GO BP	REGULATION OF NUCLEAR DIVISION	#N/A	152	-0.28850475	-1.3184047	0.031298906	0.3354368
GO BP	AMEBOIDAL TYPE CELL MIGRATION	GO:0001667	259	-0.27130818	-1.318188	0.0346908	0.33534592
GO BP	REGULATION OF STEROID METABOLIC PROCESS	GO:0019218	85	-0.31699884	-1.3178949	0.061120544	0.33544645
GO BP	CHROMATIN ASSEMBLY	GO:0031497	120	-0.29834157	-1.3178167	0.052980132	0.33510542
GO BP	APOPTOTIC SIGNALING PATHWAY	GO:0097190	452	-0.25721398	-1.3167905	0.006684492	0.33663514
GO BP	ANATOMICAL STRUCTURE HOMEOSTASIS	#N/A	291	-0.2695609	-1.3164598	0.018597998	0.33679044
GO BP	ENDOCYTOSIS	GO:0006897	369	-0.25980803	-1.3161451	0.015691869	0.33696994
GO BP	POSITIVE REGULATION OF CELL MORPHOGENESIS INVOLVED IN DIFFERENTIATION	#N/A	112	-0.30693877	-1.3156989	0.05756579	0.3374934
GO BP	RESPONSE TO MORPHINE	GO:0043278	15	-0.4681296	-1.3149259	0.121993124	0.3385388
GO BP	REGULATION OF NEURON PROJECTION DEVELOPMENT	GO:0010975	324	-0.2661877	-1.3146663	0.015492958	0.33854958
GO BP	POSITIVE REGULATION OF DNA TEMPLATED TRANSCRIPTION INITIATION	GO:2000144	20	-0.433969	-1.3146594	0.125	0.3380702
GO BP	NEGATIVE REGULATION OF EPITHELIAL CELL APOPTOTIC PROCESS	GO:1904036	29	-0.38635057	-1.3146102	0.0961183	0.33768302
GO BP	NEGATIVE REGULATION OF TOR SIGNALING	GO:0032007	35	-0.3844826	-1.3145045	0.13333334	0.33740172
GO BP	REGULATION OF CELL JUNCTION ASSEMBLY	GO:1901888	66	-0.33238158	-1.3143003	0.098305084	0.3373475
GO BP	POSITIVE REGULATION OF NIK NF KAPPAB SIGNALING	GO:1901224	44	-0.35527548	-1.3137593	0.09756097	0.33793956
GO BP	MONOVALENT INORGANIC ANION HOMEOSTASIS	#N/A	16	-0.45158663	-1.3129941	0.14869888	0.3390764
GO BP	REGULATION OF INTRINSIC APOPTOTIC SIGNALING PATHWAY IN RESPONSE TO DNA DAMAGE	#N/A	31	-0.39077276	-1.3129793	0.12321428	0.3386121
GO BP	POSITIVE REGULATION OF CALCIUM ION TRANSMEMBRANE TRANSPORTER ACTIVITY	#N/A	24	-0.41929412	-1.312638	0.12137681	0.33875132
GO BP	POSITIVE REGULATION OF PEPTIDYL SERINE PHOSPHORYLATION	GO:0033138	60	-0.3346755	-1.312265	0.11355932	0.3389732
GO BP	POLYSACCHARIDE METABOLIC PROCESS	#N/A	75	-0.32007268	-1.3119102	0.08121827	0.33919132
GO BP	INTRINSIC APOPTOTIC SIGNALING PATHWAY	GO:0097193	233	-0.2743539	-1.3116499	0.021341464	0.33929065
GO BP	REGULATION OF EXTRINSIC APOPTOTIC SIGNALING PATHWAY IN ABSENCE OF LIGAND	GO:2001239	24	-0.41126513	-1.3112915	0.12939002	0.33962497
GO BP	NEGATIVE REGULATION OF SMOOTH MUSCLE CELL MIGRATION	GO:0014912	18	-0.4436883	-1.31086	0.11669659	0.34005117
GO BP	AORTA DEVELOPMENT	GO:0035904	37	-0.37893915	-1.3108417	0.10619469	0.3395902
GO BP	PROTEIN HYDROXYLATION	GO:0018126	22	-0.4244604	-1.3105946	0.14498141	0.3396611
GO BP	NEGATIVE REGULATION OF COLD INDUCED THERMOGENESIS	GO:0120163	33	-0.3788791	-1.3102608	0.12655972	0.33982423
GO BP	NEGATIVE REGULATION OF INTRACELLULAR STEROID HORMONE RECEPTOR SIGNALING PATHWAY	GO:0033144	28	-0.39533278	-1.3097801	0.125	0.34033892
GO BP	REGULATION OF PROTEIN CONTAINING COMPLEX DISASSEMBLY	GO:0043244	85	-0.31571907	-1.3094978	0.07438017	0.34045038
GO BP	RESPONSE TO GROWTH FACTOR	GO:0070848	462	-0.25351444	-1.3094467	0.007989348	0.34003574
GO BP	POSITIVE REGULATION OF CALCIUM ION TRANSPORT	GO:0051928	55	-0.34362215	-1.3090988	0.09499136	0.34026173
GO BP	REGULATION OF MACROPHAGE MIGRATION	GO:1905521	20	-0.4339931	-1.3081355	0.14836223	0.34171015
GO BP	POSITIVE REGULATION OF IMMUNE EFFECTOR PROCESS	#N/A	107	-0.29970264	-1.3080322	0.05977383	0.34145463
GO BP	REGULATION OF ENDOCYTOSIS	GO:0030100	146	-0.2866097	-1.3077374	0.05421687	0.34163043
GO BP	BODY MORPHOGENESIS	GO:0010171	38	-0.36924198	-1.307192	0.106571935	0.3423015
GO BP	RECEPTOR BIOSYNTHETIC PROCESS	#N/A	15	-0.4706949	-1.3066505	0.14669052	0.3429621
GO BP	REGIONALIZATION	GO:0003002	171	-0.28418308	-1.3061385	0.0466563	0.34346792
GO BP	POSITIVE REGULATION OF INTERLEUKIN 8 PRODUCTION	GO:0032757	24	-0.41567117	-1.3057588	0.119349	0.34379274
GO BP	INSULIN RECEPTOR SIGNALING PATHWAY	GO:0008286	105	-0.30426708	-1.3057126	0.06414474	0.3433871
GO BP	POSITIVE REGULATION OF ION TRANSMEMBRANE TRANSPORT	GO:0034767	67	-0.33033538	-1.3053193	0.07622504	0.34364784
GO BP	LONG CHAIN FATTY ACYL COA BIOSYNTHETIC PROCESS	GO:0035338	15	-0.46838188	-1.3048059	0.13084112	0.34431332
GO BP	POSITIVE REGULATION OF MEIOTIC CELL CYCLE	#N/A	15	-0.46502498	-1.304646	0.16696915	0.344168
GO BP	REGULATION OF T CELL MIGRATION	GO:2000404	23	-0.41076472	-1.3037416	0.108892925	0.34558764
GO BP	MULTI ORGANISM BEHAVIOR	#N/A	28	-0.39749005	-1.3032054	0.13172542	0.34625068
GO BP	B CELL APOPTOTIC PROCESS	GO:0001783	19	-0.4350093	-1.3025299	0.14312267	0.34716523
GO BP	REGULATION OF POLYSACCHARIDE METABOLIC PROCESS	#N/A	31	-0.3824394	-1.3024943	0.12568305	0.34673542
GO BP	REGULATION OF EXECUTION PHASE OF APOPTOSIS	#N/A	21	-0.42747682	-1.3021013	0.16878402	0.34708428
GO BP	FATTY ACYL COA BIOSYNTHETIC PROCESS	#N/A	27	-0.39574888	-1.3020096	0.11786372	0.34675163
GO BP	FIBROBLAST MIGRATION	GO:0010761	28	-0.3914377	-1.301695	0.12609456	0.3469001
GO BP	CILIUM ORGANIZATION	GO:0044782	306	-0.26224267	-1.3016617	0.025954198	0.3464913
GO BP	CELL COMMUNICATION INVOLVED IN CARDIAC CONDUCTION	GO:0086065	29	-0.39208356	-1.3012885	0.13240418	0.34678328
GO BP	POSITIVE REGULATION OF CELL JUNCTION ASSEMBLY	GO:1901890	23	-0.4130532	-1.3010445	0.13857678	0.3468246
GO BP	CELLULAR EXTRAVASATION	GO:0045123	26	-0.39747906	-1.300726	0.13051471	0.34701368
GO BP	VASCULAR SMOOTH MUSCLE CELL DIFFERENTIATION	#N/A	18	-0.44602075	-1.3005573	0.16123189	0.34689775
GO BP	POSITIVE REGULATION OF CELL SUBSTRATE JUNCTION ORGANIZATION	#N/A	18	-0.4482482	-1.2999595	0.14230019	0.34768233
GO BP	RESPONSE TO SALT STRESS	GO:0009651	16	-0.4541088	-1.2995223	0.14857143	0.34810233
GO BP	POSITIVE REGULATION OF PROTEOLYSIS	GO:0045862	260	-0.26872543	-1.2990876	0.032608695	0.34852764
GO BP	PROTEIN LOCALIZATION TO LYSOSOME	GO:0061462	33	-0.37895507	-1.298998	0.12724014	0.34825313
GO BP	ACTIN FILAMENT ORGANIZATION	GO:0007015	276	-0.26460195	-1.2986706	0.017191976	0.34842196
GO BP	ZYMOGEN ACTIVATION	GO:0031638	38	-0.37087193	-1.298581	0.13003664	0.34812516
GO BP	ACTIN FILAMENT DEPOLYMERIZATION	GO:0030042	37	-0.3698544	-1.2984693	0.11443662	0.34789205
GO BP	STEROID METABOLIC PROCESS	GO:0008202	202	-0.27538013	-1.2982777	0.04407295	0.3478639
GO BP	MYELOID LEUKOCYTE CYTOKINE PRODUCTION	#N/A	23	-0.40942538	-1.2971352	0.13903743	0.34978226
GO BP	POSITIVE REGULATION OF BINDING	GO:0051099	135	-0.288947	-1.2966104	0.06279435	0.35044557
GO BP	REGULATION OF RHO PROTEIN SIGNAL TRANSDUCTION	GO:0035023	100	-0.3014852	-1.2961112	0.07754443	0.35100374
GO BP	NEGATIVE REGULATION OF GTPASE ACTIVITY	GO:0034260	37	-0.36958858	-1.2957788	0.11623932	0.35117245
GO BP	ENDOSOME TO LYSOSOME TRANSPORT	GO:0008333	48	-0.3502608	-1.2955817	0.10769231	0.35112995
GO BP	REGULATION OF PROTEOLYSIS	GO:0030162	476	-0.25053406	-1.2950803	0.008253095	0.35167947
GO BP	RESPONSE TO TUMOR NECROSIS FACTOR	GO:0034612	186	-0.28150097	-1.2944099	0.045655377	0.3526252
GO BP	REGULATION OF PROTEIN IMPORT	#N/A	47	-0.34997842	-1.2940922	0.114922814	0.35279903
GO BP	RESPONSE TO ANGIOTENSIN	GO:1990776	16	-0.448624	-1.293531	0.16917293	0.3535139
GO BP	LEUKOCYTE HOMEOSTASIS	GO:0001776	49	-0.3457692	-1.2934871	0.11282051	0.3531278
GO BP	P38MAPK CASCADE	GO:0038066	34	-0.3772033	-1.2932221	0.12041885	0.35322222
GO BP	CENTROSOME DUPLICATION	GO:0051298	61	-0.32805055	-1.2930783	0.08635578	0.35302687
GO BP	CELL CELL ADHESION	GO:0098609	415	-0.25321868	-1.2927469	0.018156424	0.3532048
GO BP	POSITIVE REGULATION OF LIPID STORAGE	GO:0010884	15	-0.45724156	-1.2925482	0.17055656	0.3531621
GO BP	NEGATIVE REGULATION OF CELL JUNCTION ASSEMBLY	#N/A	17	-0.45240173	-1.2924547	0.14473684	0.35286227
GO BP	NEGATIVE REGULATION OF VIRAL GENOME REPLICATION	GO:0045071	30	-0.3762177	-1.2911533	0.12043796	0.3552615
GO BP	RAS PROTEIN SIGNAL TRANSDUCTION	GO:0007265	325	-0.26068437	-1.2901955	0.03125	0.3567925
GO BP	REGULATION OF APOPTOTIC SIGNALING PATHWAY	#N/A	303	-0.26196912	-1.2900689	0.022284122	0.35659775
GO BP	REGULATION OF CELL PROJECTION ORGANIZATION	GO:0031344	462	-0.25094017	-1.2899331	0.021947874	0.35645142
GO BP	CYCLIC NUCLEOTIDE MEDIATED SIGNALING	#N/A	78	-0.31649017	-1.2892915	0.08614865	0.35736436
GO BP	REGULATION OF MULTICELLULAR ORGANISM GROWTH	GO:0040014	39	-0.36544135	-1.2887356	0.14383562	0.35803574
GO BP	ORGANIC ACID BIOSYNTHETIC PROCESS	#N/A	229	-0.26730013	-1.2887317	0.03377386	0.35756427
GO BP	CELLULAR MONOVALENT INORGANIC CATION HOMEOSTASIS	#N/A	71	-0.32071078	-1.288729	0.09813875	0.357094
GO BP	ALPHA AMINO ACID BIOSYNTHETIC PROCESS	#N/A	51	-0.34163415	-1.2884393	0.10689655	0.35724843
GO BP	NEGATIVE REGULATION OF GROWTH	GO:0045926	148	-0.28430808	-1.287831	0.0477707	0.3581046
GO BP	NEGATIVE REGULATION OF INTRACELLULAR SIGNAL TRANSDUCTION	GO:1902532	352	-0.2540227	-1.2870827	0.02425107	0.3592355
GO BP	NEGATIVE REGULATION OF PROTEIN POLYMERIZATION	GO:0032272	52	-0.34013763	-1.2865926	0.10918544	0.3597038
GO BP	CELL PART MORPHOGENESIS	#N/A	425	-0.25209835	-1.2860391	0.027859237	0.3604361
GO BP	POST EMBRYONIC DEVELOPMENT	GO:0009791	65	-0.32496578	-1.2859154	0.1092437	0.36021194
GO BP	POSITIVE REGULATION OF NEURAL PRECURSOR CELL PROLIFERATION	GO:2000179	26	-0.39546695	-1.2857876	0.13928571	0.36002076
GO BP	SODIUM ION HOMEOSTASIS	GO:0055078	23	-0.4139986	-1.2854803	0.15839694	0.36019313
GO BP	MICROTUBULE POLYMERIZATION	GO:0046785	63	-0.3258868	-1.2851132	0.114922814	0.36048883
GO BP	REGULATION OF GENERATION OF PRECURSOR METABOLITES AND ENERGY	GO:0043467	125	-0.28980106	-1.2849355	0.05235602	0.36038664
GO BP	REGULATION OF MITOTIC SPINDLE ASSEMBLY	GO:1901673	19	-0.42929804	-1.2841821	0.17391305	0.36151892
GO BP	REGULATION OF MUSCLE ADAPTATION	#N/A	57	-0.32968932	-1.2841576	0.095744684	0.36108372
GO BP	RIBONUCLEOSIDE MONOPHOSPHATE METABOLIC PROCESS	#N/A	40	-0.35820538	-1.2834266	0.1312608	0.36214808
GO BP	POSITIVE REGULATION OF MICROTUBULE POLYMERIZATION OR DEPOLYMERIZATION	#N/A	28	-0.3952349	-1.2830942	0.13197026	0.36239326
GO BP	CIRCADIAN RHYTHM	GO:0007623	137	-0.2841212	-1.2830833	0.051968504	0.3619448
GO BP	REGULATION OF DOUBLE STRAND BREAK REPAIR	GO:2000779	61	-0.3299114	-1.2830573	0.110754415	0.36152157
GO BP	POSITIVE REGULATION OF CATION CHANNEL ACTIVITY	GO:2001259	23	-0.40523598	-1.2827103	0.14188035	0.3618321
GO BP	REGULATION OF DNA TEMPLATED TRANSCRIPTION IN RESPONSE TO STRESS	GO:0043620	103	-0.2979464	-1.28268	0.08237232	0.36144057
GO BP	REGULATION OF CARBOHYDRATE CATABOLIC PROCESS	#N/A	67	-0.3207905	-1.2819953	0.10410095	0.36255983
GO BP	POSITIVE REGULATION OF INTERLEUKIN 6 PRODUCTION	GO:0032755	40	-0.35662666	-1.2814779	0.13974592	0.36317396
GO BP	NEGATIVE REGULATION OF CELL MATRIX ADHESION	GO:0001953	27	-0.39854547	-1.281413	0.15436241	0.36283016
GO BP	CELL PROJECTION ASSEMBLY	GO:0030031	442	-0.25034893	-1.2803543	0.013642564	0.36460626
GO BP	CELL ADHESION MEDIATED BY INTEGRIN	GO:0033627	44	-0.3507595	-1.2800485	0.12746859	0.36476627
GO BP	DENDRITIC SPINE MORPHOGENESIS	GO:0060997	39	-0.35894084	-1.2798873	0.1119403	0.36463803
GO BP	PROTEIN HETEROOLIGOMERIZATION	GO:0051291	71	-0.3201043	-1.279532	0.110552765	0.36492124
GO BP	EYE PHOTORECEPTOR CELL DIFFERENTIATION	GO:0001754	19	-0.43616554	-1.2793198	0.1553398	0.364898
GO BP	POSITIVE REGULATION OF CELL CYCLE PROCESS	GO:0090068	228	-0.2671677	-1.2790389	0.034795765	0.36502156
GO BP	MITOTIC CYTOKINESIS	GO:0000281	65	-0.32366583	-1.2771723	0.10207613	0.36848232
GO BP	NEPHRON DEVELOPMENT	GO:0072006	77	-0.31353274	-1.2766595	0.09421488	0.36909962
GO BP	DEVELOPMENTAL GROWTH	GO:0048589	408	-0.25020492	-1.2765875	0.024285715	0.3688025
GO BP	EMBRYONIC ORGAN MORPHOGENESIS	GO:0048562	159	-0.27872437	-1.2764777	0.062015504	0.36853793
GO BP	SECOND MESSENGER MEDIATED SIGNALING	GO:0019932	184	-0.2763758	-1.2758048	0.061417323	0.369504
GO BP	REGULATION OF LEUKOCYTE MEDIATED IMMUNITY	#N/A	98	-0.30135426	-1.2756155	0.093959734	0.36945128
GO BP	ENDOCHONDRAL BONE MORPHOGENESIS	GO:0060350	40	-0.35717523	-1.2756103	0.13504274	0.36899292
GO BP	REGULATION OF DNA METHYLATION	GO:0044030	21	-0.42158476	-1.2755661	0.18	0.36861578
GO BP	REGULATION OF SYSTEMIC ARTERIAL BLOOD PRESSURE	GO:0003073	38	-0.35283563	-1.2754161	0.13194445	0.3684571
GO BP	REGULATION OF POTASSIUM ION TRANSPORT	GO:0043266	35	-0.3740759	-1.2753	0.13286713	0.36825
GO BP	POSITIVE REGULATION OF CHEMOKINE PRODUCTION	GO:0032722	31	-0.37951297	-1.2752887	0.12727273	0.36781892
GO BP	MATURE B CELL DIFFERENTIATION	GO:0002335	17	-0.4369089	-1.2750328	0.17921147	0.3678533
GO BP	CYTOSKELETON DEPENDENT CYTOKINESIS	GO:0061640	83	-0.30648905	-1.2749355	0.099326596	0.36759803
GO BP	DETECTION OF ABIOTIC STIMULUS	#N/A	44	-0.34990424	-1.2748843	0.12307692	0.36723563
GO BP	NEGATIVE REGULATION OF TRANSMEMBRANE TRANSPORT	GO:0034763	61	-0.33030018	-1.2744921	0.12393888	0.36757314
GO BP	BARBED END ACTIN FILAMENT CAPPING	GO:0051016	15	-0.4554911	-1.2743351	0.17708333	0.36743897
GO BP	REGULATION OF CELL ADHESION MEDIATED BY INTEGRIN	GO:0033628	31	-0.3666557	-1.2739742	0.13427562	0.36779204
GO BP	POSITIVE REGULATION OF CYTOKINE PRODUCTION	GO:0001819	237	-0.26371735	-1.2734616	0.04992436	0.36842674
GO BP	REGULATION OF ORGANELLE ASSEMBLY	GO:1902115	157	-0.27608725	-1.2732731	0.063897766	0.36837953
GO BP	POSITIVE REGULATION OF STEROL TRANSPORT	#N/A	17	-0.43834737	-1.2728064	0.16876122	0.36885285
GO BP	CARDIAC MUSCLE CONTRACTION	GO:0060048	74	-0.31335956	-1.27249	0.107317075	0.36908892
GO BP	MYD88 DEPENDENT TOLL LIKE RECEPTOR SIGNALING PATHWAY	GO:0002755	22	-0.41415825	-1.2719865	0.14917128	0.3697101
GO BP	REGULATION OF PLATELET DERIVED GROWTH FACTOR RECEPTOR SIGNALING PATHWAY	GO:0010640	17	-0.43723515	-1.2710886	0.15734266	0.37119156
GO BP	REGULATION OF PEPTIDYL SERINE PHOSPHORYLATION	GO:0033135	85	-0.30622047	-1.2710764	0.114617944	0.37075377
GO BP	LYMPHOCYTE ACTIVATION INVOLVED IN IMMUNE RESPONSE	#N/A	93	-0.3030644	-1.2706673	0.09448819	0.37116703
GO BP	SMOOTH MUSCLE CELL DIFFERENTIATION	GO:0051145	35	-0.36865672	-1.2704216	0.15551537	0.37117404
GO BP	POSITIVE REGULATION OF PROTEIN ACETYLATION	GO:1901985	32	-0.37310022	-1.2697741	0.16283186	0.3720444
GO BP	RESPONSE TO PLATELET DERIVED GROWTH FACTOR	GO:0036119	17	-0.4395997	-1.2694573	0.17667845	0.37230784
GO BP	INTEGRIN MEDIATED SIGNALING PATHWAY	GO:0007229	69	-0.31852728	-1.2693578	0.10726073	0.37203884
GO BP	POSITIVE REGULATION OF STRIATED MUSCLE CELL DIFFERENTIATION	GO:0051155	27	-0.3839719	-1.269301	0.14678898	0.37167513
GO BP	REGULATION OF BLOOD CIRCULATION	GO:1903522	126	-0.28380978	-1.2680614	0.078025475	0.37388474
GO BP	REGULATION OF INSULIN SECRETION	GO:0050796	104	-0.29091424	-1.2674524	0.077441074	0.3747264
GO BP	INTERLEUKIN 7 MEDIATED SIGNALING PATHWAY	#N/A	19	-0.41324908	-1.2671998	0.1764706	0.37479553
GO BP	NCRNA TRANSCRIPTION	GO:0098781	100	-0.29620197	-1.266818	0.097133756	0.3751996
GO BP	PROTEIN ACETYLATION	GO:0006473	160	-0.27860764	-1.2667482	0.06885759	0.37489352
GO BP	ORGANIC HYDROXY COMPOUND TRANSPORT	GO:0015850	121	-0.28974256	-1.2666721	0.093851134	0.37457547
GO BP	REGULATION OF MYELOID LEUKOCYTE DIFFERENTIATION	GO:0002761	60	-0.3279273	-1.2658684	0.116838485	0.37589213
GO BP	INSULIN SECRETION	GO:0030073	123	-0.28773144	-1.2648858	0.0928	0.37764645
GO BP	REGULATION OF REACTIVE OXYGEN SPECIES METABOLIC PROCESS	GO:2000377	118	-0.28891483	-1.2648355	0.07692308	0.37729546
GO BP	SMALL GTPASE MEDIATED SIGNAL TRANSDUCTION	GO:0007264	410	-0.25066766	-1.2647843	0.033850495	0.37695017
GO BP	CELLULAR RESPONSE TO INSULIN STIMULUS	GO:0032869	163	-0.27345204	-1.2638705	0.073619634	0.37849474
GO BP	REGULATION OF CENTROSOME CYCLE	GO:0046605	51	-0.33777082	-1.2636099	0.14098361	0.37860674
GO BP	REGULATION OF GLYCOPROTEIN METABOLIC PROCESS	#N/A	30	-0.37417486	-1.2634909	0.15480427	0.37842903
GO BP	INTRACELLULAR LIPID TRANSPORT	#N/A	39	-0.35963798	-1.2633715	0.13019891	0.37824854
GO BP	INTERLEUKIN 6 PRODUCTION	GO:0032635	68	-0.31689367	-1.2631197	0.10227273	0.3783417
GO BP	THIOESTER BIOSYNTHETIC PROCESS	#N/A	49	-0.33601886	-1.2625302	0.1453958	0.3792572
GO BP	CELLULAR RESPONSE TO CAMP	GO:0071320	30	-0.37503815	-1.2624248	0.16994633	0.37900367
GO BP	LIPID PHOSPHORYLATION	GO:0046834	46	-0.34109905	-1.2621211	0.1271777	0.3792103
GO BP	MYOFIBRIL ASSEMBLY	GO:0030239	36	-0.35983583	-1.2620169	0.13227513	0.37898216
GO BP	NEGATIVE REGULATION OF RHO PROTEIN SIGNAL TRANSDUCTION	GO:0035024	17	-0.4407401	-1.261627	0.20071685	0.3794508
GO BP	RESPONSE TO ANESTHETIC	GO:0072347	38	-0.36251944	-1.2615205	0.13761468	0.37924895
GO BP	REGULATION OF CELLULAR COMPONENT SIZE	#N/A	253	-0.25936902	-1.2615157	0.04373178	0.3788036
GO BP	SKIN DEVELOPMENT	GO:0043588	180	-0.27070943	-1.2614545	0.083333336	0.37846217
GO BP	FATTY ACYL COA METABOLIC PROCESS	#N/A	33	-0.36792037	-1.2612141	0.15236427	0.37853402
GO BP	OLFACTORY LOBE DEVELOPMENT	GO:0021988	19	-0.43116543	-1.2609383	0.17345133	0.3786748
GO BP	LIPID STORAGE	GO:0019915	49	-0.33239833	-1.2600871	0.13286713	0.38016436
GO BP	PROTEIN LOCALIZATION TO CELL SURFACE	GO:0034394	45	-0.34335196	-1.2598184	0.13864818	0.3802849
GO BP	NEGATIVE REGULATION OF JNK CASCADE	GO:0046329	27	-0.3889505	-1.2597299	0.16261682	0.3800201
GO BP	REGULATION OF CALCIUM ION TRANSPORT	GO:0051924	117	-0.28934878	-1.259623	0.09967846	0.37978593
GO BP	NEUROMUSCULAR PROCESS CONTROLLING BALANCE	GO:0050885	26	-0.38448796	-1.259159	0.16871704	0.38037255
GO BP	REGULATION OF DNA BINDING TRANSCRIPTION FACTOR ACTIVITY	GO:0051090	270	-0.25613466	-1.2589074	0.05263158	0.38048175
GO BP	HEART MORPHOGENESIS	GO:0003007	163	-0.27344576	-1.258905	0.071539655	0.38003397
GO BP	REGULATION OF ALCOHOL BIOSYNTHETIC PROCESS	#N/A	53	-0.33367965	-1.2585713	0.14918032	0.38032192
GO BP	KILLING OF CELLS OF OTHER ORGANISM	GO:0031640	16	-0.44448483	-1.2585264	0.18245614	0.37996265
GO BP	NEGATIVE REGULATION OF DNA BIOSYNTHETIC PROCESS	GO:2000279	30	-0.3799298	-1.257965	0.15535714	0.3807953
GO BP	POSITIVE REGULATION OF MUSCLE CELL DIFFERENTIATION	GO:0051149	48	-0.33708894	-1.2574143	0.14336284	0.38158315
GO BP	POSITIVE REGULATION OF CELL GROWTH	GO:0030307	116	-0.29151958	-1.2573388	0.09478673	0.38128164
GO BP	REGULATION OF LEUKOCYTE DIFFERENTIATION	#N/A	138	-0.28190553	-1.2570237	0.07608695	0.38153806
GO BP	REGULATION OF CARTILAGE DEVELOPMENT	GO:0061035	38	-0.35733733	-1.2561156	0.17460318	0.38315842
GO BP	REGULATION OF PHOSPHOLIPASE C ACTIVITY	#N/A	18	-0.42669407	-1.256044	0.18888889	0.3828775
GO BP	DNA METHYLATION OR DEMETHYLATION	#N/A	72	-0.31072462	-1.2557884	0.103960395	0.38299578
GO BP	POSITIVE REGULATION OF ENDOCYTOSIS	GO:0045807	74	-0.3093999	-1.2553904	0.11904762	0.38344562
GO BP	CARDIAC CHAMBER DEVELOPMENT	#N/A	112	-0.29317266	-1.2544812	0.089141004	0.38494214
GO BP	MORPHOGENESIS OF EMBRYONIC EPITHELIUM	GO:0016331	107	-0.28703162	-1.2541269	0.10152284	0.38528776
GO BP	REGULATION OF PROTEIN ACETYLATION	#N/A	53	-0.32990077	-1.2539465	0.13728814	0.38522398
GO BP	LIPID LOCALIZATION	GO:0010876	248	-0.2591828	-1.2539277	0.059970014	0.38481945
GO BP	REGULATION OF MACROPHAGE ACTIVATION	GO:0043030	25	-0.3981934	-1.2538565	0.17798164	0.3845434
GO BP	MITOTIC SPINDLE ORGANIZATION	GO:0007052	99	-0.29719242	-1.2537621	0.1013289	0.38430125
GO BP	HORMONE TRANSPORT	#N/A	174	-0.2720834	-1.253537	0.07042254	0.38435254
GO BP	VESICLE CARLOADING	#N/A	19	-0.41850868	-1.2533696	0.19332162	0.38429004
GO BP	SULFUR COMPOUND BIOSYNTHETIC PROCESS	#N/A	134	-0.28337678	-1.2524635	0.088141024	0.3858772
GO BP	MYELOID CELL DIFFERENTIATION	GO:0030099	275	-0.25719184	-1.2522175	0.049327355	0.38594764
GO BP	POSITIVE REGULATION OF PROTEIN LOCALIZATION TO NUCLEUS	GO:1900182	62	-0.31432453	-1.2520925	0.14165261	0.38578185
GO BP	CELLULAR AMINO ACID BIOSYNTHETIC PROCESS	GO:0008652	63	-0.31859508	-1.2520789	0.1184669	0.38537285
GO BP	POSITIVE REGULATION OF LOCOMOTION	GO:0040017	361	-0.24979268	-1.2517697	0.04057971	0.3856164
GO BP	REGULATION OF CALCIUM ION TRANSMEMBRANE TRANSPORT	GO:1903169	72	-0.31168875	-1.251352	0.13099042	0.38611042
GO BP	EMBRYONIC CRANIAL SKELETON MORPHOGENESIS	GO:0048701	28	-0.38345796	-1.25129	0.17770036	0.38577384
GO BP	NEGATIVE REGULATION OF CELL DIFFERENTIATION	GO:0045596	392	-0.24684007	-1.2511493	0.04680851	0.3856101
GO BP	RESPONSE TO INTERLEUKIN 6	GO:0070741	24	-0.39998236	-1.2508012	0.19538188	0.38594338
GO BP	REGULATION OF CELL MORPHOGENESIS INVOLVED IN DIFFERENTIATION	GO:0010769	199	-0.26489618	-1.2507349	0.074074075	0.38564113
GO BP	AXON DEVELOPMENT	GO:0061564	309	-0.25353464	-1.2507163	0.06025825	0.38523862
GO BP	REGULATION OF CELLULAR RESPONSE TO INSULIN STIMULUS	GO:1900076	48	-0.32983136	-1.2507006	0.13412564	0.38484156
GO BP	LIPID HOMEOSTASIS	GO:0055088	93	-0.29450879	-1.2506549	0.11392405	0.38449526
GO BP	PROTEIN K48 LINKED DEUBIQUITINATION	GO:0071108	30	-0.36951107	-1.2506058	0.16946308	0.38417518
GO BP	POSITIVE REGULATION OF HISTONE METHYLATION	GO:0031062	32	-0.36955875	-1.250537	0.17717206	0.38388395
GO BP	REGULATION OF TELOMERE MAINTENANCE	GO:0032204	75	-0.3085426	-1.2504872	0.11519199	0.38357407
GO BP	TRANSCRIPTION PREINITIATION COMPLEX ASSEMBLY	GO:0070897	34	-0.36317936	-1.2502339	0.15480427	0.38363957
GO BP	RESPONSE TO GROWTH HORMONE	GO:0060416	23	-0.4001192	-1.250143	0.17967331	0.38339552
GO BP	ADAPTIVE THERMOGENESIS	GO:1990845	100	-0.29597595	-1.2498451	0.11470113	0.38352957
GO BP	POSITIVE REGULATION OF GLYCOPROTEIN METABOLIC PROCESS	GO:1903020	15	-0.43494672	-1.2497343	0.20229007	0.38331154
GO BP	REGULATION OF TOR SIGNALING	GO:0032006	78	-0.3057518	-1.2494316	0.114529915	0.38355184
GO BP	REGULATION OF CD4 POSITIVE ALPHA BETA T CELL DIFFERENTIATION	GO:0043370	23	-0.4001202	-1.2485855	0.19314079	0.384944
GO BP	MOVEMENT IN ENVIRONMENT OF OTHER ORGANISM INVOLVED IN SYMBIOTIC INTERACTION	#N/A	32	-0.36537144	-1.2480671	0.15241636	0.38562712
GO BP	POSITIVE REGULATION OF PROTEIN CATABOLIC PROCESS	GO:0045732	179	-0.2671565	-1.247608	0.08	0.38622054
GO BP	NEGATIVE REGULATION OF CELLULAR AMIDE METABOLIC PROCESS	#N/A	122	-0.28408897	-1.2472522	0.082125604	0.386598
GO BP	IMPORT INTO NUCLEUS	GO:0051170	127	-0.28206593	-1.246822	0.0944	0.38714403
GO BP	POSITIVE REGULATION OF OSSIFICATION	GO:0045778	51	-0.3236478	-1.2466396	0.1446208	0.38708207
GO BP	RESPONSE TO TEMPERATURE STIMULUS	GO:0009266	169	-0.2700068	-1.246629	0.08044164	0.38667244
GO BP	REGULATION OF RESPONSE TO DNA DAMAGE STIMULUS	GO:2001020	179	-0.2681109	-1.2461848	0.086021505	0.38724563
GO BP	RESPONSE TO ACTIVITY	GO:0014823	43	-0.3427243	-1.2450356	0.15438597	0.3892488
GO BP	PROTEIN LOCALIZATION TO ENDOSOME	GO:0036010	24	-0.3942236	-1.2441431	0.16551724	0.39074287
GO BP	ESTABLISHMENT OF CELL POLARITY	GO:0030010	113	-0.28446227	-1.2436423	0.10276074	0.39148697
GO BP	REGULATION OF DNA RECOMBINATION	GO:0000018	77	-0.30363533	-1.2433093	0.11716171	0.39184532
GO BP	MICROTUBULE NUCLEATION	GO:0007020	24	-0.39659795	-1.2431374	0.18336484	0.39174885
GO BP	POSITIVE REGULATION OF INTRINSIC APOPTOTIC SIGNALING PATHWAY	GO:2001244	47	-0.33503315	-1.2430952	0.15136054	0.39139464
GO BP	MALE GAMETE GENERATION	GO:0048232	316	-0.2503612	-1.2430513	0.050445102	0.39103794
GO BP	TEMPERATURE HOMEOSTASIS	GO:0001659	104	-0.29113618	-1.2429972	0.121753246	0.39071122
GO BP	O GLYCAN PROCESSING	GO:0016266	34	-0.36401233	-1.2426934	0.1724138	0.3909793
GO BP	PATTERN RECOGNITION RECEPTOR SIGNALING PATHWAY	GO:0002221	126	-0.2787812	-1.2426666	0.09262166	0.39060098
GO BP	POSITIVE REGULATION OF CELLULAR COMPONENT BIOGENESIS	GO:0044089	370	-0.24458022	-1.2420053	0.042194095	0.39159325
GO BP	TISSUE REMODELING	GO:0048771	94	-0.2985609	-1.24088	0.1179402	0.3937476
GO BP	RESPONSE TO NICOTINE	GO:0035094	23	-0.40250245	-1.2408531	0.20689656	0.3933646
GO BP	NEGATIVE REGULATION OF CELL AGING	GO:0090344	19	-0.4179251	-1.2408475	0.17830883	0.39294016
GO BP	EPITHELIAL TUBE FORMATION	#N/A	100	-0.29079202	-1.2405162	0.106687896	0.39328295
GO BP	DENDRITE MORPHOGENESIS	GO:0048813	95	-0.2917564	-1.2402239	0.11093248	0.39347395
GO BP	EXTRINSIC APOPTOTIC SIGNALING PATHWAY VIA DEATH DOMAIN RECEPTORS	GO:0008625	66	-0.30965254	-1.2398978	0.12807018	0.39375016
GO BP	ONE CARBON METABOLIC PROCESS	GO:0006730	21	-0.3974524	-1.2396418	0.16399287	0.39380443
GO BP	MUSCLE SYSTEM PROCESS	GO:0003012	236	-0.25840473	-1.2396239	0.060294118	0.39340645
GO BP	REGULATION OF PROTEIN CONTAINING COMPLEX ASSEMBLY	GO:0043254	321	-0.25011525	-1.2387872	0.06362379	0.39490503
GO BP	POSITIVE REGULATION OF MRNA METABOLIC PROCESS	#N/A	63	-0.31540972	-1.2387235	0.14091681	0.39458868
GO BP	POSITIVE REGULATION OF INTERFERON ALPHA PRODUCTION	GO:0032727	16	-0.4377927	-1.2386767	0.21335807	0.39425147
GO BP	NEURON PROJECTION ORGANIZATION	#N/A	61	-0.31593758	-1.2383248	0.1338843	0.39452305
GO BP	REGULATION OF MUSCLE SYSTEM PROCESS	GO:0090257	129	-0.2793071	-1.2380348	0.07528642	0.39475045
GO BP	CELLULAR RESPONSE TO GLUCOSE STARVATION	GO:0042149	34	-0.3553631	-1.237817	0.17525773	0.3947957
GO BP	NEGATIVE REGULATION OF PROTEIN MODIFICATION PROCESS	#N/A	431	-0.24455367	-1.2374291	0.03434066	0.3952349
GO BP	MODIFICATION OF MORPHOLOGY OR PHYSIOLOGY OF OTHER ORGANISM INVOLVED IN SYMBIOTIC INTERACTION	#N/A	77	-0.3026756	-1.2373608	0.12609456	0.39494234
GO BP	REGULATION OF PRODUCTION OF MOLECULAR MEDIATOR OF IMMUNE RESPONSE	#N/A	78	-0.3037796	-1.2371945	0.12048193	0.39485273
GO BP	SYNAPTONEMAL COMPLEX ORGANIZATION	GO:0070193	18	-0.4189302	-1.2369925	0.18959108	0.39484742
GO BP	LIMBIC SYSTEM DEVELOPMENT	GO:0021761	62	-0.30990195	-1.2368069	0.13810316	0.39484787
GO BP	RESPONSE TO OXYGEN LEVELS	#N/A	283	-0.2513419	-1.2367029	0.06942393	0.3946479
GO BP	GLYCOPROTEIN BIOSYNTHETIC PROCESS	GO:0009101	221	-0.25899917	-1.236508	0.07385524	0.3946402
GO BP	REGULATION OF ADAPTIVE IMMUNE RESPONSE	GO:0002819	77	-0.30688822	-1.2356093	0.122689076	0.3961118
GO BP	GLAND DEVELOPMENT	GO:0048732	280	-0.25279862	-1.2355548	0.05936073	0.3957804
GO BP	POSITIVE REGULATION OF APOPTOTIC SIGNALING PATHWAY	GO:2001235	134	-0.27452672	-1.2351065	0.11198738	0.39631885
GO BP	REGULATION OF CENTRIOLE REPLICATION	GO:0046599	19	-0.41825	-1.2350788	0.20637898	0.39594942
GO BP	DEVELOPMENT OF PRIMARY SEXUAL CHARACTERISTICS	GO:0045137	138	-0.2766555	-1.2337798	0.10501567	0.39851633
GO BP	NEGATIVE REGULATION OF VIRAL PROCESS	GO:0048525	58	-0.32093373	-1.2337261	0.13255033	0.39818117
GO BP	POSITIVE REGULATION OF CELL ADHESION	GO:0045785	228	-0.25757256	-1.2336931	0.07604017	0.39782393
GO BP	TOLL LIKE RECEPTOR SIGNALING PATHWAY	GO:0002224	94	-0.2907111	-1.2336593	0.107615896	0.3974745
GO BP	POSITIVE REGULATION OF FATTY ACID METABOLIC PROCESS	GO:0045923	18	-0.42322424	-1.2333612	0.18315019	0.39765456
GO BP	DNA BIOSYNTHETIC PROCESS	GO:0071897	159	-0.2666464	-1.2327543	0.077389985	0.39870164
GO BP	TAXIS	#N/A	312	-0.24713628	-1.2327193	0.048104957	0.39834505
GO BP	MICROTUBULE ORGANIZING CENTER LOCALIZATION	#N/A	28	-0.37471172	-1.2324858	0.185567	0.39849034
GO BP	REGULATION OF BLOOD PRESSURE	GO:0008217	83	-0.29899037	-1.232389	0.12	0.39828315
GO BP	POSITIVE REGULATION OF SUPRAMOLECULAR FIBER ORGANIZATION	#N/A	147	-0.2717975	-1.2316164	0.08446456	0.39962283
GO BP	DETERMINATION OF HEART LEFT RIGHT ASYMMETRY	GO:0061371	44	-0.3436646	-1.2314972	0.16302522	0.39944515
GO BP	BEHAVIOR	GO:0007610	286	-0.25096196	-1.2313977	0.06866953	0.39922357
GO BP	NEGATIVE REGULATION OF RESPONSE TO ENDOPLASMIC RETICULUM STRESS	GO:1903573	36	-0.35659918	-1.2311542	0.1696751	0.3993213
GO BP	POSITIVE REGULATION OF PHOSPHATASE ACTIVITY	GO:0010922	19	-0.40684006	-1.2308336	0.1949807	0.39966437
GO BP	CD4 POSITIVE ALPHA BETA T CELL DIFFERENTIATION	GO:0043367	34	-0.36268434	-1.2305584	0.19525547	0.3998663
GO BP	POSITIVE REGULATION OF EPIDERMIS DEVELOPMENT	GO:0045684	21	-0.39112455	-1.2297789	0.19419238	0.40113032
GO BP	B CELL PROLIFERATION	GO:0042100	42	-0.33529025	-1.2295126	0.17589577	0.40135652
GO BP	VIRAL LIFE CYCLE	GO:0019058	236	-0.25698876	-1.2293856	0.05637982	0.4012421
GO BP	HOMOLOGOUS RECOMBINATION	GO:0035825	42	-0.3394706	-1.2289524	0.15275311	0.40183565
GO BP	DNA METHYLATION	GO:0006306	58	-0.31567305	-1.2284262	0.14808363	0.40267166
GO BP	SMOOTH MUSCLE CELL MIGRATION	GO:0014909	51	-0.32571363	-1.2282108	0.15439856	0.40275753
GO BP	CARBOHYDRATE METABOLIC PROCESS	GO:0005975	432	-0.24087831	-1.2281141	0.03537415	0.40254405
GO BP	CELL CHEMOTAXIS	GO:0060326	127	-0.2780552	-1.2280844	0.1028481	0.40221024
GO BP	CEREBELLAR CORTEX DEVELOPMENT	GO:0021695	30	-0.36324528	-1.2280803	0.18455744	0.40179428
GO BP	NERVOUS SYSTEM PROCESS	GO:0050877	444	-0.24011151	-1.226852	0.037142858	0.40409923
GO BP	MITOTIC RECOMBINATION	GO:0006312	20	-0.40498477	-1.2265844	0.21928166	0.40427327
GO BP	STRIATED MUSCLE CELL DIFFERENTIATION	GO:0051146	158	-0.2677428	-1.2261789	0.096	0.4047577
GO BP	CELL CELL RECOGNITION	#N/A	27	-0.37713763	-1.22612	0.17495395	0.40444428
GO BP	LYMPHOCYTE HOMEOSTASIS	GO:0002260	38	-0.34805575	-1.2259327	0.18243243	0.40440348
GO BP	PROTEIN LOCALIZATION TO GOLGI APPARATUS	GO:0034067	24	-0.39175618	-1.2255319	0.20526315	0.4048661
GO BP	NEUTRAL LIPID CATABOLIC PROCESS	#N/A	27	-0.37551907	-1.2253703	0.20437956	0.4048305
GO BP	REGULATION OF PROTEIN BINDING	GO:0043393	153	-0.269954	-1.2253349	0.1097561	0.40448415
GO BP	REGULATION OF TOLL LIKE RECEPTOR SIGNALING PATHWAY	GO:0034121	37	-0.34856227	-1.2249995	0.16575591	0.40478235
GO BP	ACTIVATION OF MAPKK ACTIVITY	GO:0000186	43	-0.3384452	-1.224651	0.15469614	0.40512103
GO BP	REGULATION OF LIPID LOCALIZATION	#N/A	82	-0.2952756	-1.2245133	0.14864865	0.40504146
GO BP	REGULATION OF PROTEIN LOCALIZATION TO MEMBRANE	GO:1905475	134	-0.2751589	-1.2244636	0.1016129	0.4047484
GO BP	GLYCOSYLATION	GO:0070085	182	-0.26247814	-1.2234027	0.09259259	0.40661067
GO BP	CELLULAR RESPONSE TO FLUID SHEAR STRESS	GO:0071498	15	-0.429069	-1.2230144	0.22037037	0.40710407
GO BP	POSITIVE REGULATION OF EXOCYTOSIS	GO:0045921	62	-0.31067285	-1.222558	0.15321252	0.40772197
GO BP	CELLULAR RESPONSE TO EXTRACELLULAR STIMULUS	GO:0031668	188	-0.26281837	-1.222152	0.10856269	0.40824762
GO BP	CIRCULATORY SYSTEM PROCESS	#N/A	263	-0.2502227	-1.2215487	0.083936326	0.40919074
GO BP	MACROPHAGE MIGRATION	GO:1905517	26	-0.380493	-1.2213746	0.1879845	0.40916812
GO BP	NEGATIVE REGULATION OF LEUKOCYTE APOPTOTIC PROCESS	GO:2000107	24	-0.3870968	-1.2207737	0.21818182	0.41018468
GO BP	PYRUVATE METABOLIC PROCESS	GO:0006090	119	-0.27784416	-1.2202704	0.11551155	0.410935
GO BP	HISTONE H3 ACETYLATION	GO:0043966	49	-0.32431415	-1.2200654	0.1590106	0.4109838
GO BP	REGULATION OF PROTEIN TARGETING TO MITOCHONDRION	GO:1903214	35	-0.34802663	-1.2194991	0.20226844	0.4118657
GO BP	POSITIVE REGULATION OF STRESS ACTIVATED PROTEIN KINASE SIGNALING CASCADE	GO:0070304	116	-0.28152537	-1.218858	0.13166666	0.4129157
GO BP	MULTI ORGANISM LOCALIZATION	#N/A	53	-0.31939062	-1.2173742	0.16493055	0.415896
GO BP	RESPONSE TO INTERLEUKIN 7	#N/A	30	-0.36515465	-1.2166879	0.20572451	0.4170464
GO BP	MUSCLE CELL DIFFERENTIATION	GO:0042692	210	-0.25594395	-1.216644	0.08598726	0.41672075
GO BP	CELL ACTIVATION INVOLVED IN IMMUNE RESPONSE	#N/A	444	-0.23658532	-1.2159337	0.054570258	0.41794568
GO BP	REGULATION OF ESTABLISHMENT OF PROTEIN LOCALIZATION TO MITOCHONDRION	#N/A	58	-0.31061292	-1.2158931	0.14946619	0.4176064
GO BP	POSITIVE REGULATION OF TRANSFERASE ACTIVITY	#N/A	456	-0.23714486	-1.2157636	0.051282052	0.41747972
GO BP	RHYTHMIC PROCESS	GO:0048511	188	-0.25947315	-1.2156662	0.10339734	0.41727456
GO BP	MYELOID LEUKOCYTE ACTIVATION	#N/A	403	-0.23900764	-1.2153523	0.054913294	0.4175971
GO BP	PLATELET DEGRANULATION	GO:0002576	82	-0.29424134	-1.2153031	0.14212328	0.41730887
GO BP	RESPONSE TO ATP	GO:0033198	16	-0.43141907	-1.2150731	0.2263056	0.41740546
GO BP	CHAPERONE MEDIATED PROTEIN FOLDING	GO:0061077	49	-0.32385615	-1.2147328	0.17028986	0.41778487
GO BP	INNER EAR RECEPTOR CELL STEREOCILIUM ORGANIZATION	GO:0060122	17	-0.41743565	-1.214506	0.20833333	0.4179033
GO BP	TRANSFORMING GROWTH FACTOR BETA PRODUCTION	GO:0071604	22	-0.38959107	-1.2141663	0.19782214	0.41823778
GO BP	ALPHA BETA T CELL DIFFERENTIATION	GO:0046632	50	-0.32398117	-1.2141647	0.18055555	0.41781583
GO BP	MUSCLE CELL MIGRATION	#N/A	59	-0.31509092	-1.2141283	0.1609589	0.41747448
GO BP	RECEPTOR SIGNALING PATHWAY VIA STAT	#N/A	67	-0.30531985	-1.2130607	0.15823817	0.41952965
GO BP	PEPTIDYL LYSINE ACETYLATION	GO:0018394	136	-0.27125424	-1.2130091	0.13198757	0.41921002
GO BP	RECEPTOR MEDIATED ENDOCYTOSIS	GO:0006898	165	-0.26474893	-1.2128391	0.107361965	0.41918036
GO BP	STRESS ACTIVATED PROTEIN KINASE SIGNALING CASCADE	GO:0031098	207	-0.25635844	-1.212415	0.09785933	0.41973898
GO BP	ION HOMEOSTASIS	GO:0050801	426	-0.23655355	-1.2122315	0.050847456	0.41974625
GO BP	POSITIVE REGULATION OF PROTEIN DEACETYLATION	GO:0090312	18	-0.41907576	-1.2118747	0.19656488	0.4201307
GO BP	NON RECOMBINATIONAL REPAIR	GO:0000726	79	-0.29689434	-1.2117821	0.12727273	0.4199099
GO BP	MONOCARBOXYLIC ACID METABOLIC PROCESS	GO:0032787	437	-0.2364327	-1.211502	0.045454547	0.42012918
GO BP	METANEPHRIC NEPHRON DEVELOPMENT	GO:0072210	17	-0.4207676	-1.2112845	0.22141561	0.42019364
GO BP	REGULATION OF PROTEIN DEACETYLATION	GO:0090311	34	-0.3520107	-1.2112831	0.19210054	0.4197718
GO BP	SPHINGOLIPID BIOSYNTHETIC PROCESS	GO:0030148	81	-0.29398704	-1.2112758	0.16861436	0.4193706
GO BP	CELL CELL JUNCTION ASSEMBLY	GO:0007043	87	-0.28990665	-1.2108324	0.13660245	0.41996685
GO BP	GAMETE GENERATION	GO:0007276	401	-0.2385681	-1.2105494	0.04761905	0.4202071
GO BP	REGULATION OF LIPID STORAGE	GO:0010883	32	-0.35349497	-1.2101643	0.18928571	0.42074144
GO BP	PERK MEDIATED UNFOLDED PROTEIN RESPONSE	GO:0036499	15	-0.42879018	-1.2101332	0.22803739	0.42040518
GO BP	REACTIVE NITROGEN SPECIES METABOLIC PROCESS	#N/A	44	-0.33100787	-1.2092648	0.18103448	0.42193902
GO BP	INTRINSIC APOPTOTIC SIGNALING PATHWAY IN RESPONSE TO DNA DAMAGE BY P53 CLASS MEDIATOR	GO:0042771	37	-0.34720352	-1.2092042	0.19310345	0.4216479
GO BP	SYNAPSE ORGANIZATION	GO:0050808	213	-0.2570111	-1.2091519	0.083936326	0.42135385
GO BP	RESPONSE TO ORGANOPHOSPHORUS	GO:0046683	78	-0.2969621	-1.2091311	0.15275311	0.42098156
GO BP	CELLULAR RESPONSE TO NITROGEN COMPOUND	#N/A	437	-0.23576844	-1.208714	0.056179777	0.42147276
GO BP	PEPTIDYL TYROSINE MODIFICATION	#N/A	219	-0.25496817	-1.20808	0.09550562	0.4224951
GO BP	SARCOMERE ORGANIZATION	GO:0045214	22	-0.39237523	-1.2079368	0.19744058	0.42240474
GO BP	REGULATION OF MEMBRANE REPOLARIZATION	GO:0060306	15	-0.43737978	-1.207566	0.23941068	0.42285055
GO BP	REGULATION OF CARBOHYDRATE METABOLIC PROCESS	#N/A	143	-0.26719597	-1.2073864	0.12087912	0.42286396
GO BP	CELLULAR RESPONSE TO PEPTIDE HORMONE STIMULUS	GO:0071375	220	-0.25453323	-1.2073327	0.097637795	0.42257816
GO BP	CARBOHYDRATE TRANSPORT	GO:0008643	92	-0.28411832	-1.2072964	0.11677632	0.42223987
GO BP	CARDIAC VENTRICLE DEVELOPMENT	GO:0003231	80	-0.29160777	-1.2069929	0.14052288	0.42251876
GO BP	REGULATION OF LYMPHOCYTE DIFFERENTIATION	GO:0045619	84	-0.2883756	-1.2069759	0.15826087	0.42214465
GO BP	CELL CELL JUNCTION ORGANIZATION	GO:0045216	127	-0.2709253	-1.2069314	0.123809524	0.4218245
GO BP	MEMBRANE RAFT ORGANIZATION	GO:0031579	16	-0.42343664	-1.2067289	0.21454546	0.42189512
GO BP	HINDBRAIN DEVELOPMENT	GO:0030902	84	-0.29148185	-1.2066101	0.1543514	0.42173204
GO BP	ENERGY HOMEOSTASIS	GO:0097009	24	-0.38380837	-1.2057062	0.2080292	0.42331323
GO BP	REGULATION OF MAPK CASCADE	GO:0043408	443	-0.23495747	-1.2052269	0.042918455	0.42403612
GO BP	MULTICELLULAR ORGANISM REPRODUCTION	#N/A	482	-0.23356861	-1.2048167	0.059556786	0.424523
GO BP	REGULATION OF CYSTEINE TYPE ENDOPEPTIDASE ACTIVITY	GO:2000116	153	-0.261921	-1.204812	0.12599681	0.42411366
GO BP	NEGATIVE REGULATION OF TELOMERE MAINTENANCE	GO:0032205	33	-0.35145435	-1.2045614	0.18558559	0.42429733
GO BP	REGULATION OF STRIATED MUSCLE CONTRACTION	GO:0006942	51	-0.3232806	-1.2044383	0.18739353	0.42419288
GO BP	DEFENSE RESPONSE TO BACTERIUM	GO:0042742	85	-0.29084542	-1.2036004	0.14432989	0.4256862
GO BP	NEGATIVE REGULATION OF PROTEIN KINASE B SIGNALING	GO:0051898	31	-0.36297098	-1.2027203	0.21378092	0.42717838
GO BP	CELLULAR MODIFIED AMINO ACID CATABOLIC PROCESS	GO:0042219	17	-0.4196911	-1.2026061	0.22816399	0.42703983
GO BP	NEGATIVE REGULATION OF LEUKOCYTE MIGRATION	GO:0002686	16	-0.41395137	-1.2022858	0.22574627	0.42735872
GO BP	PRI MIRNA TRANSCRIPTION BY RNA POLYMERASE II	#N/A	31	-0.35577494	-1.201913	0.19494584	0.42779243
GO BP	NEGATIVE REGULATION OF ACTIN FILAMENT POLYMERIZATION	GO:0030837	41	-0.33650455	-1.20141	0.19931272	0.42857617
GO BP	HOMEOSTASIS OF NUMBER OF CELLS	GO:0048872	170	-0.26080924	-1.2013067	0.11942675	0.42838973
GO BP	POSITIVE REGULATION OF INFLAMMATORY RESPONSE	GO:0050729	61	-0.31041002	-1.201046	0.1919192	0.42859155
GO BP	DNA PACKAGING	GO:0006323	153	-0.2669201	-1.200874	0.12324493	0.42855886
GO BP	REGULATION OF LIPID TRANSPORT	#N/A	60	-0.30698892	-1.2007385	0.17491166	0.42847756
GO BP	CELLULAR RESPONSE TO PEPTIDE	GO:1901653	260	-0.24729308	-1.2005564	0.092920355	0.4284788
GO BP	CELLULAR RESPONSE TO ALKALOID	GO:0071312	20	-0.39465335	-1.2004093	0.2236842	0.4284246
GO BP	REGULATION OF ATP METABOLIC PROCESS	GO:1903578	95	-0.28352198	-1.2002653	0.14740369	0.42836055
GO BP	MIRNA METABOLIC PROCESS	GO:0010586	29	-0.35872868	-1.1998612	0.22286822	0.42892748
GO BP	MUSCLE TISSUE DEVELOPMENT	GO:0060537	226	-0.25148374	-1.1996408	0.10324484	0.42901367
GO BP	ANION TRANSMEMBRANE TRANSPORT	GO:0098656	171	-0.2621211	-1.1993617	0.13821138	0.429243
GO BP	POSITIVE REGULATION OF BLOOD CIRCULATION	#N/A	32	-0.3534538	-1.1990223	0.21693122	0.42960304
GO BP	SIGNAL RELEASE	GO:0023061	251	-0.24774778	-1.1989231	0.084070794	0.42943797
GO BP	POSITIVE REGULATION OF BLOOD VESSEL ENDOTHELIAL CELL MIGRATION	GO:0043536	39	-0.33064836	-1.1988616	0.18336163	0.42918926
GO BP	NEGATIVE REGULATION OF HEMOPOIESIS	GO:1903707	82	-0.2949001	-1.1987909	0.15490533	0.42894793
GO BP	HEPARAN SULFATE PROTEOGLYCAN METABOLIC PROCESS	GO:0030201	20	-0.39439195	-1.1984572	0.21715328	0.429303
GO BP	REPRODUCTIVE SYSTEM DEVELOPMENT	GO:0061458	288	-0.24544592	-1.1983688	0.081871346	0.4290957
GO BP	ENDOCARDIAL CUSHION DEVELOPMENT	GO:0003197	26	-0.3695828	-1.1974546	0.21238938	0.43079102
GO BP	PROTEIN TARGETING TO LYSOSOME	GO:0006622	20	-0.39609012	-1.1970364	0.21731123	0.43139544
GO BP	SMOOTH MUSCLE CELL APOPTOTIC PROCESS	#N/A	16	-0.43052542	-1.1966441	0.22610295	0.4318834
GO BP	NEGATIVE REGULATION OF CELLULAR PROTEIN LOCALIZATION	GO:1903828	85	-0.28783897	-1.1963587	0.14754099	0.43210855
GO BP	JNK CASCADE	GO:0007254	146	-0.2639976	-1.1963189	0.1328125	0.43179044
GO BP	ENDOTHELIAL CELL APOPTOTIC PROCESS	GO:0072577	29	-0.36422047	-1.1960912	0.21269296	0.4318982
GO BP	ENDOCRINE PANCREAS DEVELOPMENT	GO:0031018	29	-0.35688943	-1.1959544	0.20833333	0.4318271
GO BP	REGULATION OF MUSCLE HYPERTROPHY	#N/A	40	-0.33378664	-1.1957506	0.18434782	0.4318746
GO BP	VERY LONG CHAIN FATTY ACID METABOLIC PROCESS	GO:0000038	23	-0.3811594	-1.194834	0.21755725	0.43360046
GO BP	LONG TERM SYNAPTIC POTENTIATION	GO:0060291	43	-0.33135688	-1.1945002	0.17883211	0.43396568
GO BP	POSITIVE REGULATION OF SMOOTH MUSCLE CELL PROLIFERATION	GO:0048661	57	-0.31094876	-1.1944225	0.17931035	0.4337234
GO BP	NEUTRAL LIPID METABOLIC PROCESS	GO:0006638	79	-0.293435	-1.1942118	0.14451827	0.43379903
GO BP	T CELL HOMEOSTASIS	GO:0043029	23	-0.3840376	-1.1937827	0.20950705	0.43442726
GO BP	BLASTOCYST DEVELOPMENT	GO:0001824	77	-0.29701158	-1.193695	0.18707483	0.43420807
GO BP	REGULATION OF OSTEOCLAST DIFFERENTIATION	GO:0045670	28	-0.36376187	-1.193606	0.2123412	0.4340313
GO BP	B CELL DIFFERENTIATION	GO:0030183	74	-0.29118323	-1.1935799	0.175	0.43367046
GO BP	DEVELOPMENT OF PRIMARY FEMALE SEXUAL CHARACTERISTICS	GO:0046545	57	-0.31091613	-1.1927571	0.18563923	0.43511477
GO BP	REGULATION OF RECEPTOR MEDIATED ENDOCYTOSIS	#N/A	69	-0.29753888	-1.1926928	0.17435898	0.43485
GO BP	RESPONSE TO ANTINEOPLASTIC AGENT	#N/A	74	-0.29534146	-1.1922822	0.18373984	0.4353976
GO BP	REGULATION OF ALPHA BETA T CELL ACTIVATION	#N/A	48	-0.31735447	-1.1922008	0.1724138	0.4351797
GO BP	CHONDROCYTE DIFFERENTIATION	GO:0002062	64	-0.30035463	-1.192192	0.2043551	0.43479136
GO BP	SKELETAL MUSCLE CONTRACTION	GO:0003009	20	-0.39873764	-1.1920587	0.22710623	0.43470472
GO BP	CARBOHYDRATE CATABOLIC PROCESS	GO:0016052	154	-0.2616642	-1.1920565	0.12868217	0.43430015
GO BP	NEGATIVE REGULATION OF OSSIFICATION	GO:0030279	41	-0.33222696	-1.1918298	0.19107144	0.43446344
GO BP	RESPONSE TO ARSENIC CONTAINING SUBSTANCE	GO:0046685	31	-0.3549671	-1.1916652	0.2283737	0.4344453
GO BP	MICROTUBULE ORGANIZING CENTER ORGANIZATION	GO:0031023	118	-0.2740408	-1.1915774	0.15103339	0.43426025
GO BP	LEUKOCYTE MEDIATED CYTOTOXICITY	GO:0001909	44	-0.32192212	-1.1913614	0.19270833	0.43434498
GO BP	VIRAL RNA GENOME REPLICATION	GO:0039694	23	-0.3845618	-1.1912819	0.23076923	0.43411753
GO BP	REGULATION OF HORMONE SECRETION	GO:0046883	141	-0.26461518	-1.1912158	0.12745099	0.43383807
GO BP	NEGATIVE REGULATION OF MACROAUTOPHAGY	GO:0016242	31	-0.35638982	-1.1909239	0.21261261	0.4341547
GO BP	ENDOMEMBRANE SYSTEM ORGANIZATION	GO:0010256	336	-0.23942946	-1.1908329	0.09852941	0.43395635
GO BP	NEGATIVE REGULATION OF INTRINSIC APOPTOTIC SIGNALING PATHWAY	GO:2001243	76	-0.29210535	-1.1908108	0.18135594	0.4336082
GO BP	POSITIVE REGULATION OF DENDRITE DEVELOPMENT	GO:1900006	58	-0.3062947	-1.1907712	0.17777778	0.4333143
GO BP	REGULATION OF MUSCLE CELL DIFFERENTIATION	GO:0051147	90	-0.28538412	-1.1907172	0.16343042	0.43301728
GO BP	EPITHELIAL TUBE MORPHOGENESIS	GO:0060562	211	-0.2497599	-1.1906296	0.09202454	0.43278793
GO BP	FEMALE SEX DIFFERENTIATION	#N/A	67	-0.29387838	-1.1904362	0.17307693	0.4328201
GO BP	LONG CHAIN FATTY ACYL COA METABOLIC PROCESS	GO:0035336	19	-0.40133643	-1.1900444	0.21965317	0.4333371
GO BP	NEURON RECOGNITION	GO:0008038	24	-0.3792522	-1.1892838	0.22299652	0.43470615
GO BP	NEGATIVE REGULATION OF PROTEIN BINDING	GO:0032091	60	-0.30899245	-1.1892818	0.20200334	0.43431237
GO BP	REGULATION OF NITRIC OXIDE BIOSYNTHETIC PROCESS	GO:0045428	32	-0.35064325	-1.189138	0.22651933	0.43426022
GO BP	FATTY ACID BETA OXIDATION	GO:0006635	61	-0.3051925	-1.1887422	0.1737649	0.43479982
GO BP	LABYRINTHINE LAYER DEVELOPMENT	GO:0060711	33	-0.34339526	-1.1883316	0.208413	0.43540466
GO BP	SEXUAL REPRODUCTION	GO:0019953	465	-0.23139597	-1.1876357	0.06506365	0.43669012
GO BP	RESPONSE TO INSULIN	GO:0032868	197	-0.25274566	-1.1864672	0.11384615	0.43903515
GO BP	ANOIKIS	GO:0043276	24	-0.37944186	-1.1859473	0.21636364	0.4398681
GO BP	NEGATIVE REGULATION OF CATALYTIC ACTIVITY	GO:0043086	495	-0.22972636	-1.1858917	0.052054796	0.43958914
GO BP	NATURAL KILLER CELL ACTIVATION	GO:0030101	30	-0.35190165	-1.1854621	0.22735675	0.44017228
GO BP	POSITIVE REGULATION OF REACTIVE OXYGEN SPECIES METABOLIC PROCESS	GO:2000379	60	-0.31050903	-1.1853474	0.19587629	0.44005743
GO BP	CELLULAR RESPONSE TO INORGANIC SUBSTANCE	GO:0071241	134	-0.2637583	-1.1852342	0.15576324	0.43991134
GO BP	CARTILAGE DEVELOPMENT INVOLVED IN ENDOCHONDRAL BONE MORPHOGENESIS	GO:0060351	24	-0.3692228	-1.1850749	0.23308271	0.4398967
GO BP	NEURON PROJECTION GUIDANCE	GO:0097485	147	-0.25937715	-1.1846769	0.12850082	0.44046742
GO BP	HIPPOCAMPUS DEVELOPMENT	GO:0021766	50	-0.3176586	-1.1840863	0.20168068	0.44150636
GO BP	REGULATION OF PROTEIN EXPORT FROM NUCLEUS	GO:0046825	34	-0.34663394	-1.1837982	0.19384058	0.44174242
GO BP	REGULATION OF PROTEIN SERINE THREONINE KINASE ACTIVITY	GO:0071900	361	-0.23576702	-1.1837952	0.08794326	0.44134405
GO BP	NEGATIVE REGULATION OF MULTI ORGANISM PROCESS	#N/A	124	-0.27155823	-1.1837245	0.15905245	0.44113538
GO BP	NEGATIVE REGULATION OF LYMPHOCYTE APOPTOTIC PROCESS	#N/A	17	-0.40302947	-1.1835302	0.2532833	0.44119653
GO BP	PROTEIN ACYLATION	GO:0043543	198	-0.2486344	-1.1831814	0.12244898	0.44164887
GO BP	CARDIAC SEPTUM DEVELOPMENT	GO:0003279	76	-0.29268733	-1.182884	0.19071311	0.4419211
GO BP	REGULATION OF ALPHA BETA T CELL DIFFERENTIATION	#N/A	34	-0.34327286	-1.1827016	0.2254025	0.44196233
GO BP	CELLULAR RESPONSE TO HORMONE STIMULUS	GO:0032870	451	-0.2309874	-1.1824006	0.083215795	0.44228667
GO BP	HEART VALVE DEVELOPMENT	GO:0003170	41	-0.32716843	-1.1815026	0.21699819	0.44408968
GO BP	HISTONE H4 K5 ACETYLATION	GO:0043981	16	-0.4169033	-1.181406	0.24670433	0.4439235
GO BP	REGULATION OF SMALL MOLECULE METABOLIC PROCESS	#N/A	303	-0.23817927	-1.181352	0.09942363	0.44366598
GO BP	REGULATION OF T CELL DIFFERENTIATION	GO:0045580	67	-0.29821497	-1.1813364	0.19435216	0.44330847
GO BP	RESPONSE TO INTERLEUKIN 4	GO:0070670	23	-0.3737664	-1.1812559	0.25405404	0.44310552
GO BP	POSITIVE REGULATION OF PROTEIN EXPORT FROM NUCLEUS	GO:0046827	19	-0.39548823	-1.1804923	0.22794117	0.44458443
GO BP	STEROID BIOSYNTHETIC PROCESS	GO:0006694	140	-0.26434404	-1.1804557	0.1453125	0.44426146
GO BP	POSITIVE REGULATION OF MITOTIC CELL CYCLE	GO:0045931	126	-0.2659775	-1.1798073	0.1664	0.44536203
GO BP	EMBRYONIC ORGAN DEVELOPMENT	GO:0048568	254	-0.24310477	-1.1793607	0.0952381	0.4459956
GO BP	POSITIVE REGULATION OF KINASE ACTIVITY	GO:0033674	394	-0.23335576	-1.1793408	0.07744565	0.44564864
GO BP	REGULATION OF DNA BIOSYNTHETIC PROCESS	GO:2000278	89	-0.28056926	-1.1787388	0.17839608	0.44668254
GO BP	POSITIVE REGULATION OF ION TRANSPORT	GO:0043270	121	-0.26830325	-1.1784443	0.17301588	0.44695014
GO BP	REGULATION OF CENTROSOME DUPLICATION	GO:0010824	39	-0.33279926	-1.1781253	0.21746576	0.44729707
GO BP	ORGANELLE DISASSEMBLY	GO:1903008	85	-0.2821266	-1.1779121	0.1815235	0.4473927
GO BP	POSITIVE CHEMOTAXIS	GO:0050918	23	-0.3724428	-1.177775	0.23853211	0.4473453
GO BP	REGENERATION	#N/A	118	-0.2678157	-1.1776155	0.1699029	0.44729027
GO BP	MICROTUBULE CYTOSKELETON ORGANIZATION INVOLVED IN MITOSIS	GO:1902850	122	-0.26806936	-1.1775095	0.16059603	0.44714677
GO BP	NEGATIVE REGULATION OF ORGANELLE ASSEMBLY	#N/A	33	-0.34278283	-1.1773283	0.23381294	0.44718796
GO BP	NEURAL TUBE FORMATION	GO:0001841	91	-0.2826831	-1.1772517	0.1638796	0.4469825
GO BP	RESPONSE TO INORGANIC SUBSTANCE	GO:0010035	359	-0.23237221	-1.1770823	0.09	0.44700214
GO BP	POSITIVE REGULATION OF CELL DEATH	GO:0010942	479	-0.22626078	-1.1770496	0.07489598	0.44668922
GO BP	CATION TRANSMEMBRANE TRANSPORT	GO:0098655	438	-0.22987717	-1.176883	0.09327846	0.44666505
GO BP	TOR SIGNALING	GO:0031929	96	-0.27767393	-1.176225	0.16260162	0.44785535
GO BP	ERBB2 SIGNALING PATHWAY	GO:0038128	25	-0.3665878	-1.1760304	0.21933086	0.44793662
GO BP	ROOF OF MOUTH DEVELOPMENT	GO:0060021	54	-0.30735004	-1.1756724	0.20100503	0.44837743
GO BP	REGULATION OF ESTABLISHMENT OF PROTEIN LOCALIZATION	GO:0070201	483	-0.22883482	-1.1745198	0.0738255	0.45070514
GO BP	AGING	GO:0007568	224	-0.24893172	-1.1744275	0.13403614	0.4505086
GO BP	CELLULAR LIPID CATABOLIC PROCESS	GO:0044242	157	-0.25535274	-1.174025	0.1583851	0.45106024
GO BP	PEPTIDYL TYROSINE AUTOPHOSPHORYLATION	GO:0038083	21	-0.38456613	-1.1739829	0.2380137	0.45076862
GO BP	POSITIVE REGULATION OF CHROMOSOME SEGREGATION	GO:0051984	27	-0.35865942	-1.1739055	0.23448277	0.4505576
GO BP	REGULATION OF PROTON TRANSPORT	GO:0010155	17	-0.39314222	-1.1721739	0.25095057	0.45435107
GO BP	POLYSACCHARIDE BIOSYNTHETIC PROCESS	GO:0000271	52	-0.30934256	-1.171911	0.22542372	0.45455426
GO BP	REGULATION OF SPINDLE ASSEMBLY	GO:0090169	25	-0.36485857	-1.1717194	0.25581396	0.4546094
GO BP	BLASTOCYST FORMATION	GO:0001825	32	-0.3510162	-1.1717012	0.25	0.4542575
GO BP	REGULATION OF MEIOTIC CELL CYCLE	GO:0051445	33	-0.33839193	-1.1715213	0.24162258	0.45431638
GO BP	REGULATION OF PEPTIDE HORMONE SECRETION	GO:0090276	119	-0.26468316	-1.171138	0.17833333	0.45480046
GO BP	PROTEIN INSERTION INTO MITOCHONDRIAL MEMBRANE INVOLVED IN APOPTOTIC SIGNALING PATHWAY	GO:0001844	24	-0.36892045	-1.1708255	0.23948811	0.45510408
GO BP	LONG TERM MEMORY	GO:0007616	17	-0.40029868	-1.1704429	0.26258993	0.45562485
GO BP	PATTERN SPECIFICATION PROCESS	GO:0007389	230	-0.2438097	-1.1700766	0.116347566	0.4560243
GO BP	HORMONE MEDIATED SIGNALING PATHWAY	GO:0009755	154	-0.25856316	-1.1696486	0.16486903	0.45663384
GO BP	MITOCHONDRION LOCALIZATION	GO:0051646	38	-0.32996154	-1.1695378	0.24573378	0.45648566
GO BP	VESICLE CYTOSKELETAL TRAFFICKING	GO:0099518	44	-0.3144915	-1.1690645	0.22183098	0.4572341
GO BP	LEUKOCYTE MEDIATED IMMUNITY	GO:0002443	464	-0.22834906	-1.1686453	0.091530055	0.45782715
GO BP	SISTER CHROMATID SEGREGATION	GO:0000819	167	-0.24838908	-1.168538	0.14064915	0.45768887
GO BP	RESPONSE TO IRON ION	GO:0010039	24	-0.3638079	-1.1682233	0.2623574	0.45803776
GO BP	REGULATION OF STRESS ACTIVATED PROTEIN KINASE SIGNALING CASCADE	GO:0070302	165	-0.25462428	-1.167903	0.15241058	0.45841166
GO BP	REGULATION OF OXIDOREDUCTASE ACTIVITY	GO:0051341	63	-0.29757634	-1.1670539	0.21709402	0.46003014
GO BP	POSITIVE REGULATION OF PROTEIN LOCALIZATION TO CELL PERIPHERY	#N/A	46	-0.31359142	-1.166915	0.20683761	0.45994547
GO BP	NUCLEOTIDE BINDING DOMAIN LEUCINE RICH REPEAT CONTAINING RECEPTOR SIGNALING PATHWAY	#N/A	28	-0.35769764	-1.1657833	0.24300699	0.46236274
GO BP	REGULATION OF PEPTIDASE ACTIVITY	GO:0052547	252	-0.23975924	-1.1651428	0.12778603	0.4635283
GO BP	RESPONSE TO RADIATION	GO:0009314	308	-0.23585169	-1.1633831	0.125	0.4673282
GO BP	REGULATION OF PROTEIN TYROSINE KINASE ACTIVITY	GO:0061097	51	-0.30706304	-1.1633272	0.20683454	0.46705702
GO BP	RESPONSE TO MANGANESE ION	GO:0010042	15	-0.423114	-1.1632808	0.26164874	0.46677265
GO BP	NEGATIVE REGULATION OF CELL ADHESION	GO:0007162	163	-0.25416803	-1.1631805	0.1486698	0.4666105
GO BP	CELL KILLING	GO:0001906	60	-0.29699656	-1.1629133	0.18353345	0.46685043
GO BP	CARBOHYDRATE TRANSMEMBRANE TRANSPORT	GO:0034219	72	-0.28745094	-1.1623886	0.20735785	0.46771953
GO BP	SOMATIC STEM CELL DIVISION	GO:0048103	16	-0.41567576	-1.1601039	0.2597865	0.47282735
GO BP	STEROL TRANSPORT	GO:0015918	62	-0.29613823	-1.1600147	0.21174377	0.47266275
GO BP	REGULATION OF HORMONE LEVELS	GO:0010817	273	-0.23738642	-1.1593437	0.13343328	0.47393084
GO BP	DNA CATABOLIC PROCESS	GO:0006308	32	-0.34899288	-1.1592977	0.2375	0.47364244
GO BP	ICOSANOID METABOLIC PROCESS	GO:0006690	52	-0.30407375	-1.1591944	0.2347973	0.47349045
GO BP	NUCLEOSOME ORGANIZATION	GO:0034728	137	-0.258462	-1.1590558	0.18789808	0.47343153
GO BP	REGULATION OF MEIOTIC NUCLEAR DIVISION	GO:0040020	17	-0.3957688	-1.1590079	0.26220614	0.47313312
GO BP	CHOLESTEROL EFFLUX	GO:0033344	30	-0.34212357	-1.1588385	0.26206896	0.4731363
GO BP	DOUBLE STRAND BREAK REPAIR	GO:0006302	212	-0.24251825	-1.1586843	0.14069591	0.47311455
GO BP	RENAL SYSTEM VASCULATURE DEVELOPMENT	#N/A	18	-0.39224675	-1.1586777	0.25714287	0.47272947
GO BP	DIGESTIVE SYSTEM DEVELOPMENT	GO:0055123	80	-0.2819035	-1.1584446	0.20757826	0.47286594
GO BP	REGULATION OF SYMBIOSIS ENCOMPASSING MUTUALISM THROUGH PARASITISM	#N/A	159	-0.25368673	-1.1577737	0.1622465	0.4741272
GO BP	REGULATION OF IMMUNE EFFECTOR PROCESS	#N/A	210	-0.24405994	-1.157555	0.1497006	0.4742793
GO BP	POSITIVE REGULATION OF MONOOXYGENASE ACTIVITY	GO:0032770	16	-0.40256652	-1.1573756	0.25	0.47424752
GO BP	REGULATION OF DEVELOPMENTAL GROWTH	GO:0048638	198	-0.24777566	-1.1573503	0.16640253	0.47389895
GO BP	FOREBRAIN NEURON DIFFERENTIATION	GO:0021879	22	-0.37293813	-1.157168	0.25233644	0.47394404
GO BP	REGULATION OF STEM CELL PROLIFERATION	GO:0072091	42	-0.3220724	-1.1569219	0.23024055	0.47411975
GO BP	POSITIVE REGULATION OF LIPID METABOLIC PROCESS	GO:0045834	86	-0.27576864	-1.1568952	0.1969178	0.4737754
GO BP	FATTY ACID METABOLIC PROCESS	GO:0006631	253	-0.24102579	-1.1564852	0.13839285	0.47439215
GO BP	REGULATION OF NUCLEAR TRANSCRIBED MRNA CATABOLIC PROCESS DEADENYLATION DEPENDENT DECAY	#N/A	17	-0.39363372	-1.1564416	0.2797075	0.47410932
GO BP	POSITIVE REGULATION OF CYTOSKELETON ORGANIZATION	GO:0051495	166	-0.25015396	-1.1562186	0.17563291	0.47425574
GO BP	RESPONSE TO LIGHT STIMULUS	GO:0009416	203	-0.24285325	-1.1559037	0.1710731	0.47460347
GO BP	REGULATION OF VASCULAR SMOOTH MUSCLE CELL PROLIFERATION	#N/A	32	-0.33678162	-1.155693	0.24156305	0.47473723
GO BP	NEGATIVE REGULATION OF HYDROLASE ACTIVITY	GO:0051346	265	-0.23863937	-1.1552517	0.1460177	0.47541615
GO BP	LEUKOCYTE PROLIFERATION	GO:0070661	148	-0.25246292	-1.1549703	0.18649517	0.47566074
GO BP	GLYCEROPHOSPHOLIPID CATABOLIC PROCESS	GO:0046475	16	-0.40136766	-1.1546263	0.292196	0.47613683
GO BP	MITOTIC DNA REPLICATION	GO:1902969	15	-0.4216316	-1.153884	0.27829313	0.4776683
GO BP	THIOESTER METABOLIC PROCESS	#N/A	86	-0.27843454	-1.1536524	0.19491525	0.47781208
GO BP	POSITIVE REGULATION OF SMALL GTPASE MEDIATED SIGNAL TRANSDUCTION	GO:0051057	40	-0.31852853	-1.1528987	0.2329247	0.47918746
GO BP	PHOTOPERIODISM	#N/A	21	-0.3757652	-1.1527113	0.27894738	0.4792502
GO BP	LYMPHOCYTE ACTIVATION	GO:0046649	351	-0.2305786	-1.1525769	0.13857143	0.4792048
GO BP	ESTABLISHMENT OR MAINTENANCE OF MONOPOLAR CELL POLARITY	GO:0061339	17	-0.40360898	-1.1525393	0.27083334	0.47888565
GO BP	RESPONSE TO TYPE I INTERFERON	GO:0034340	55	-0.29577067	-1.1517987	0.20848057	0.480367
GO BP	CYTOKINE MEDIATED SIGNALING PATHWAY	GO:0019221	412	-0.22588763	-1.1515012	0.11141305	0.48068005
GO BP	EPIDERMIS DEVELOPMENT	GO:0008544	200	-0.24217702	-1.1513048	0.17431192	0.48075327
GO BP	RESPONSE TO ISCHEMIA	GO:0002931	33	-0.3351875	-1.1509899	0.25090253	0.48113385
GO BP	NEGATIVE REGULATION OF CYSTEINE TYPE ENDOPEPTIDASE ACTIVITY	GO:2000117	60	-0.2933582	-1.1509098	0.23129252	0.48096246
GO BP	PALLIUM DEVELOPMENT	GO:0021543	111	-0.2650165	-1.1508384	0.19480519	0.48072135
GO BP	RESPONSE TO PEPTIDE HORMONE	GO:0043434	291	-0.23443837	-1.150296	0.13980028	0.48158935
GO BP	PEPTIDE HORMONE SECRETION	GO:0030072	144	-0.2549416	-1.1498125	0.19412725	0.48236725
GO BP	LEUKOCYTE CELL CELL ADHESION	GO:0007159	166	-0.24987623	-1.1497686	0.19659443	0.48207718
GO BP	INTERACTION WITH SYMBIONT	GO:0051702	51	-0.30709508	-1.1497442	0.23339012	0.48174182
GO BP	CENTRAL NERVOUS SYSTEM NEURON DIFFERENTIATION	GO:0021953	89	-0.28035897	-1.1494913	0.19614148	0.48197848
GO BP	REGULATION OF RESPONSE TO CYTOKINE STIMULUS	#N/A	113	-0.26410988	-1.1492065	0.20289855	0.48230836
GO BP	NEGATIVE REGULATION OF ENDOTHELIAL CELL APOPTOTIC PROCESS	GO:2000352	18	-0.38915905	-1.1491501	0.27734375	0.482029
GO BP	ADP METABOLIC PROCESS	GO:0046031	96	-0.27222553	-1.1490774	0.21335505	0.4818046
GO BP	REGULATION OF EXTENT OF CELL GROWTH	#N/A	76	-0.27826548	-1.148875	0.23697479	0.48190185
GO BP	FATTY ACID BIOSYNTHETIC PROCESS	GO:0006633	100	-0.2683004	-1.1481276	0.23706177	0.48330447
GO BP	POSITIVE REGULATION OF JNK CASCADE	GO:0046330	92	-0.27452388	-1.1480106	0.21342513	0.48322746
GO BP	TUMOR NECROSIS FACTOR SUPERFAMILY CYTOKINE PRODUCTION	#N/A	79	-0.28544962	-1.1475273	0.1984252	0.48407578
GO BP	NEGATIVE REGULATION OF IMMUNE SYSTEM PROCESS	GO:0002683	242	-0.23834303	-1.1473144	0.15671642	0.48425758
GO BP	ADAPTIVE IMMUNE RESPONSE BASED ON SOMATIC RECOMBINATION OF IMMUNE RECEPTORS BUILT FROM IMMUNOGLOBULIN SUPERFAMILY DOMAINS	GO:0002460	123	-0.2598498	-1.1469758	0.2197615	0.48468933
GO BP	MEMBRANE REPOLARIZATION	GO:0086009	19	-0.37636936	-1.1466614	0.27158272	0.4850719
GO BP	POSITIVE REGULATION OF TRANSCRIPTION FROM RNA POLYMERASE II PROMOTER INVOLVED IN CELLULAR RESPONSE TO CHEMICAL STIMULUS	GO:1901522	18	-0.38842136	-1.146584	0.28774422	0.48482803
GO BP	UBIQUITIN DEPENDENT PROTEIN CATABOLIC PROCESS VIA THE MULTIVESICULAR BODY SORTING PATHWAY	GO:0043162	20	-0.37895444	-1.1463345	0.25092936	0.48504338
GO BP	POSITIVE REGULATION OF DENDRITE MORPHOGENESIS	GO:0050775	32	-0.33900166	-1.1454644	0.26050422	0.48676598
GO BP	TISSUE HOMEOSTASIS	GO:0001894	123	-0.259713	-1.1452094	0.21163167	0.48695722
GO BP	MONOVALENT INORGANIC CATION TRANSPORT	GO:0015672	267	-0.23491563	-1.1446669	0.13323353	0.4879322
GO BP	GLUCOSE METABOLIC PROCESS	GO:0006006	157	-0.2514404	-1.1442866	0.1918239	0.48850346
GO BP	REGULATION OF MUSCLE CONTRACTION	GO:0006937	82	-0.27533698	-1.1442547	0.21314387	0.48817676
GO BP	POSITIVE REGULATION OF SYNAPTIC TRANSMISSION	GO:0050806	75	-0.2773699	-1.1440351	0.19584055	0.48835096
GO BP	ORGANELLE FISSION	GO:0048285	363	-0.22622526	-1.143896	0.12732475	0.4883138
GO BP	NEGATIVE REGULATION OF MYELOID LEUKOCYTE DIFFERENTIATION	GO:0002762	22	-0.37153873	-1.1435853	0.2890909	0.48865747
GO BP	NIK NF KAPPAB SIGNALING	GO:0038061	112	-0.26587248	-1.1433259	0.21111111	0.4888824
GO BP	MACROMOLECULE DEACYLATION	#N/A	85	-0.27429762	-1.1428227	0.22483222	0.48977917
GO BP	POSITIVE REGULATION OF ESTABLISHMENT OF PROTEIN LOCALIZATION	GO:1904951	291	-0.23339948	-1.1422127	0.14389534	0.49091694
GO BP	INSULIN SECRETION INVOLVED IN CELLULAR RESPONSE TO GLUCOSE STIMULUS	GO:0035773	44	-0.31049028	-1.1421242	0.26490065	0.49072722
GO BP	POSITIVE REGULATION OF ENDOTHELIAL CELL PROLIFERATION	GO:0001938	54	-0.3014564	-1.1417831	0.2347826	0.49119627
GO BP	BLOOD VESSEL REMODELING	GO:0001974	20	-0.3753095	-1.1416565	0.28725314	0.49110132
GO BP	ACTIN CYTOSKELETON REORGANIZATION	GO:0031532	76	-0.28363633	-1.1411476	0.22479339	0.491988
GO BP	POSITIVE REGULATION OF PEPTIDASE ACTIVITY	GO:0010952	128	-0.25607458	-1.1411022	0.19554849	0.49168876
GO BP	HETEROTYPIC CELL CELL ADHESION	GO:0034113	35	-0.32835317	-1.1404207	0.27068967	0.49296126
GO BP	REGULATION OF SMAD PROTEIN SIGNAL TRANSDUCTION	GO:0060390	20	-0.36860684	-1.1403486	0.27169812	0.49272323
GO BP	RENAL WATER HOMEOSTASIS	GO:0003091	19	-0.38094756	-1.1401314	0.28235295	0.4928509
GO BP	CEREBRAL CORTEX DEVELOPMENT	GO:0021987	81	-0.27491748	-1.1398687	0.22913256	0.4931377
GO BP	POSITIVE REGULATION OF BONE MINERALIZATION	GO:0030501	20	-0.38517857	-1.1397444	0.25974026	0.4930344
GO BP	PEPTIDE HORMONE PROCESSING	GO:0016486	17	-0.39156726	-1.139366	0.28330207	0.4935384
GO BP	REGULATION OF CELL ACTIVATION	GO:0050865	290	-0.23342612	-1.138695	0.14761215	0.49478647
GO BP	MYELOID LEUKOCYTE MEDIATED IMMUNITY	#N/A	366	-0.2261166	-1.1386425	0.1452514	0.49451888
GO BP	DNA MODIFICATION	GO:0006304	93	-0.2683982	-1.1385912	0.22719449	0.49423975
GO BP	CARBOHYDRATE DERIVATIVE TRANSPORT	#N/A	57	-0.29579833	-1.1385654	0.25211507	0.49391142
GO BP	PROTEIN IMPORT	GO:0017038	152	-0.2532258	-1.1385639	0.21169037	0.49351618
GO BP	CELLULAR RESPONSE TO LIPID	GO:0071396	364	-0.22555216	-1.1377524	0.15239477	0.49514878
GO BP	TRANSMEMBRANE RECEPTOR PROTEIN SERINE THREONINE KINASE SIGNALING PATHWAY	GO:0007178	216	-0.23862883	-1.1370493	0.19025876	0.49654502
GO BP	NEGATIVE REGULATION OF NEURON DEATH	GO:1901215	133	-0.25518528	-1.1369617	0.20727848	0.49636018
GO BP	POSITIVE REGULATION OF GROWTH	GO:0045927	167	-0.24814843	-1.136602	0.19061583	0.49682936
[truncated: 1,433 more rows]
